# Supplementary material for: Early-stage dynamics of chloride ion–pumping rhodopsin revealed by a femtosecond X-ray laser
Source: Proc Natl Acad Sci U S A. 2021 Mar 22;118(13):e2020486118. doi: 10.1073/pnas.2020486118 (PMC8020794; doi:10.1073/pnas.2020486118)
Supplement: Supplementary File [file pnas.2020486118.sd01.txt]

REMARK   3
REMARK   3 REFINEMENT.
REMARK   3   PROGRAM     : PHENIX (1.18.2_3874: ???)
REMARK   3   AUTHORS     : Adams,Afonine,Bunkoczi,Burnley,Chen,Dar,Davis,
REMARK   3               : Draizen,Echols,Gildea,Gros,Grosse-Kunstleve,Headd,
REMARK   3               : Hintze,Hung,Ioerger,Liebschner,McCoy,McKee,Moriarty,
REMARK   3               : Oeffner,Poon,Read,Richardson,Richardson,Sacchettini,
REMARK   3               : Sauter,Sobolev,Storoni,Terwilliger,Williams,Zwart
REMARK   3
REMARK   3  X-RAY DATA.
REMARK   3  
REMARK   3  REFINEMENT TARGET : ML
REMARK   3  
REMARK   3  DATA USED IN REFINEMENT.
REMARK   3   RESOLUTION RANGE HIGH (ANGSTROMS) : 1.85    
REMARK   3   RESOLUTION RANGE LOW  (ANGSTROMS) : 20.64   
REMARK   3   MIN(FOBS/SIGMA_FOBS)              : 0.00  
REMARK   3   COMPLETENESS FOR RANGE        (%) : 94.96 
REMARK   3   NUMBER OF REFLECTIONS             : 27269     
REMARK   3   NUMBER OF REFLECTIONS (NON-ANOMALOUS) : 27269     
REMARK   3  
REMARK   3  FIT TO DATA USED IN REFINEMENT.
REMARK   3   R VALUE     (WORKING + TEST SET) : 0.2611
REMARK   3   R VALUE            (WORKING SET) : 0.2586
REMARK   3   FREE R VALUE                     : 0.3076
REMARK   3   FREE R VALUE TEST SET SIZE   (%) : 5.04  
REMARK   3   FREE R VALUE TEST SET COUNT      : 1373      
REMARK   3  
REMARK   3  FIT TO DATA USED IN REFINEMENT (IN BINS).
REMARK   3   BIN  RESOLUTION RANGE  COMPL.    NWORK NFREE   RWORK  RFREE  CCWORK CCFREE
REMARK   3     1   20.64 -    3.98    0.99     2790   134  0.1295 0.1686   0.965  0.959
REMARK   3     2    3.98 -    3.16    0.99     2729   145  0.1745 0.2079   0.921  0.881
REMARK   3     3    3.16 -    2.76    0.98     2660   148  0.2349 0.2956   0.839  0.697
REMARK   3     4    2.76 -    2.51    0.97     2648   142  0.2623 0.3138   0.792  0.711
REMARK   3     5    2.51 -    2.33    0.96     2637   143  0.2924 0.3444   0.756  0.703
REMARK   3     6    2.33 -    2.19    0.96     2580   153  0.3140 0.3636   0.724  0.638
REMARK   3     7    2.19 -    2.08    0.94     2553   121  0.3372 0.3681   0.687  0.645
REMARK   3     8    2.08 -    1.99    0.92     2487   126  0.3481 0.3914   0.649  0.478
REMARK   3     9    1.99 -    1.92    0.91     2443   139  0.3752 0.4103   0.587  0.437
REMARK   3    10    1.92 -    1.85    0.87     2369   122  0.4005 0.4710   0.530  0.415
REMARK   3  
REMARK   3  BULK SOLVENT MODELLING.
REMARK   3   METHOD USED        : FLAT BULK SOLVENT MODEL
REMARK   3   SOLVENT RADIUS     : 1.11    
REMARK   3   SHRINKAGE RADIUS   : 0.90    
REMARK   3   GRID STEP FACTOR   : 4.00    
REMARK   3  
REMARK   3  ERROR ESTIMATES.
REMARK   3   COORDINATE ERROR (MAXIMUM-LIKELIHOOD BASED)     : 0.29    
REMARK   3   PHASE ERROR (DEGREES, MAXIMUM-LIKELIHOOD BASED) : 33.10   
REMARK   3  
REMARK   3  STRUCTURE FACTORS CALCULATION ALGORITHM : FFT
REMARK   3  
REMARK   3  
REMARK   3  GEOMETRY RESTRAINTS LIBRARY: GEOSTD + MONOMER LIBRARY + CDL V1.2
REMARK   3  DEVIATIONS FROM IDEAL VALUES.
REMARK   3    BOND      :  0.008   0.067   2236
REMARK   3    ANGLE     :  1.251  12.968   3013
REMARK   3    CHIRALITY :  0.073   0.398    341
REMARK   3    PLANARITY :  0.007   0.056    358
REMARK   3    DIHEDRAL  : 18.741 178.584    361
REMARK   3    MIN NONBONDED DISTANCE : 2.040
REMARK   3  
REMARK   3  MOLPROBITY STATISTICS.
REMARK   3    ALL-ATOM CLASHSCORE : 11.64
REMARK   3    RAMACHANDRAN PLOT:
REMARK   3      OUTLIERS :  0.00 %
REMARK   3      ALLOWED  :  3.82 %
REMARK   3      FAVORED  : 96.18 %
REMARK   3    ROTAMER OUTLIERS :  0.00 %
REMARK   3    CBETA DEVIATIONS :  0.00 %
REMARK   3    PEPTIDE PLANE:
REMARK   3      CIS-PROLINE     : 0.00 %
REMARK   3      CIS-GENERAL     : 0.00 %
REMARK   3      TWISTED PROLINE : 0.00 %
REMARK   3      TWISTED GENERAL : 0.00 %
REMARK   3  
REMARK   3  RAMA-Z (RAMACHANDRAN PLOT Z-SCORE):
REMARK   3  INTERPRETATION: BAD |RAMA-Z| > 3; SUSPICIOUS 2 < |RAMA-Z| < 3; GOOD |RAMA-Z| < 2.
REMARK   3  SCORES FOR WHOLE/HELIX/SHEET/LOOP ARE SCALED INDEPENDENTLY;
REMARK   3  THEREFORE, THE VALUES ARE NOT RELATED IN A SIMPLE MANNER.
REMARK   3    WHOLE: -1.67 (0.47), RESIDUES: 262
REMARK   3    HELIX: -1.38 (0.30), RESIDUES: 206
REMARK   3    SHEET:  NONE (NONE), RESIDUES: 0
REMARK   3    LOOP :  1.02 (0.91), RESIDUES: 56
REMARK   3  
REMARK   3                  min    max   mean <Bi,j>   iso aniso
REMARK   3     Overall:    0.00  50.95  10.45   2.87  2299     0
REMARK   3     Protein:    0.90  50.95  10.06   2.89  2072     0
REMARK   3     Water:      1.72  37.85  14.39    N/A   106     0
REMARK   3     Other:      0.00  26.83  13.67    N/A   121     0
REMARK   3     Chain  A:   0.90  50.95  10.06    N/A  2072     0
REMARK   3     Chain  C:   0.00   4.70   2.38    N/A    20     0
REMARK   3     Chain  B:   5.83  23.96  14.89    N/A     2     0
REMARK   3     Chain  S:   1.72  37.85  14.39    N/A   106     0
REMARK   3     Chain  D:   6.90  26.83  15.93    N/A    99     0
REMARK   3     Histogram:
REMARK   3         Values      Number of atoms
REMARK   3       0.00 - 5.10        395
REMARK   3       5.10 - 10.19       947
REMARK   3      10.19 - 15.29       555
REMARK   3      15.29 - 20.38       232
REMARK   3      20.38 - 25.48        93
REMARK   3      25.48 - 30.57        44
REMARK   3      30.57 - 35.67        21
REMARK   3      35.67 - 40.76         7
REMARK   3      40.76 - 45.86         4
REMARK   3      45.86 - 50.95         1
REMARK   3  
REMARK   3
LINK         NZ  LYS A 235                 C15 RET C 235 
CRYST1  103.370   50.090   69.390  90.00 109.69  90.00 C 1 2 1
SCALE1      0.009674  0.000000  0.003462        0.00000
SCALE2      0.000000  0.019964  0.000000        0.00000
SCALE3      0.000000  0.000000  0.015306        0.00000
ATOM      1  N   LYS A   2     -17.614 -15.603  23.008  1.00 23.32           N
ATOM      2  CA  LYS A   2     -18.146 -14.708  21.988  1.00 18.39           C
ATOM      3  C   LYS A   2     -18.878 -15.518  20.919  1.00 17.51           C
ATOM      4  O   LYS A   2     -19.616 -14.979  20.093  1.00 14.02           O
ATOM      5  CB  LYS A   2     -17.021 -13.879  21.362  1.00 21.90           C
ATOM      6  CG  LYS A   2     -16.772 -12.536  22.040  1.00 26.92           C
ATOM      7  CD  LYS A   2     -15.868 -11.643  21.198  1.00 30.63           C
ATOM      8  CE  LYS A   2     -16.354 -10.196  21.213  1.00 26.08           C
ATOM      9  NZ  LYS A   2     -15.565  -9.314  20.302  1.00 22.28           N
ATOM     10  N   ASN A   3     -18.675 -16.829  20.950  1.00 15.01           N
ATOM     11  CA  ASN A   3     -19.227 -17.737  19.954  1.00 11.65           C
ATOM     12  C   ASN A   3     -20.044 -18.833  20.622  1.00  8.07           C
ATOM     13  O   ASN A   3     -19.789 -19.208  21.769  1.00 11.40           O
ATOM     14  CB  ASN A   3     -18.098 -18.309  19.098  1.00  8.07           C
ATOM     15  CG  ASN A   3     -17.178 -19.203  19.893  1.00 14.45           C
ATOM     16  OD1 ASN A   3     -17.236 -20.432  19.829  1.00 13.34           O
ATOM     17  ND2 ASN A   3     -16.326 -18.570  20.692  1.00 15.20           N
ATOM     18  N   ILE A   4     -21.039 -19.343  19.893  1.00  7.66           N
ATOM     19  CA  ILE A   4     -21.988 -20.261  20.506  1.00  8.42           C
ATOM     20  C   ILE A   4     -21.354 -21.600  20.858  1.00  8.05           C
ATOM     21  O   ILE A   4     -21.879 -22.314  21.721  1.00  7.49           O
ATOM     22  CB  ILE A   4     -23.226 -20.461  19.606  1.00  8.95           C
ATOM     23  CG1 ILE A   4     -22.848 -21.091  18.260  1.00  9.08           C
ATOM     24  CG2 ILE A   4     -23.985 -19.150  19.446  1.00  9.70           C
ATOM     25  CD1 ILE A   4     -24.004 -21.807  17.585  1.00  7.18           C
ATOM     26  N   GLU A   5     -20.227 -21.956  20.234  1.00  6.27           N
ATOM     27  CA  GLU A   5     -19.570 -23.214  20.577  1.00  9.05           C
ATOM     28  C   GLU A   5     -19.140 -23.245  22.038  1.00  8.24           C
ATOM     29  O   GLU A   5     -19.123 -24.314  22.657  1.00  9.89           O
ATOM     30  CB  GLU A   5     -18.375 -23.452  19.647  1.00  9.24           C
ATOM     31  CG  GLU A   5     -18.825 -23.901  18.278  1.00  5.79           C
ATOM     32  CD  GLU A   5     -19.020 -22.753  17.294  1.00  8.83           C
ATOM     33  OE1 GLU A   5     -19.108 -23.027  16.078  1.00  5.10           O
ATOM     34  OE2 GLU A   5     -19.032 -21.581  17.724  1.00  7.43           O
ATOM     35  N   SER A   6     -18.826 -22.089  22.611  1.00  9.42           N
ATOM     36  CA  SER A   6     -18.307 -22.009  23.967  1.00  6.40           C
ATOM     37  C   SER A   6     -19.397 -22.074  25.022  1.00 10.61           C
ATOM     38  O   SER A   6     -19.079 -22.184  26.217  1.00 13.72           O
ATOM     39  CB  SER A   6     -17.515 -20.712  24.131  1.00 10.51           C
ATOM     40  OG  SER A   6     -18.374 -19.593  24.025  1.00  8.81           O
ATOM     41  N   LEU A   7     -20.663 -22.038  24.611  1.00  6.56           N
ATOM     42  CA  LEU A   7     -21.760 -21.970  25.561  1.00 11.39           C
ATOM     43  C   LEU A   7     -22.170 -23.330  26.110  1.00  9.14           C
ATOM     44  O   LEU A   7     -22.756 -23.385  27.196  1.00 10.30           O
ATOM     45  CB  LEU A   7     -22.971 -21.299  24.910  1.00  9.84           C
ATOM     46  CG  LEU A   7     -22.827 -19.832  24.514  1.00 10.04           C
ATOM     47  CD1 LEU A   7     -23.851 -19.463  23.447  1.00 12.53           C
ATOM     48  CD2 LEU A   7     -22.989 -18.946  25.724  1.00 18.72           C
ATOM     49  N   PHE A   8     -21.878 -24.425  25.410  1.00  8.25           N
ATOM     50  CA  PHE A   8     -22.470 -25.707  25.759  1.00  8.05           C
ATOM     51  C   PHE A   8     -21.432 -26.755  26.124  1.00  6.15           C
ATOM     52  O   PHE A   8     -20.272 -26.694  25.714  1.00  8.22           O
ATOM     53  CB  PHE A   8     -23.335 -26.241  24.615  1.00 10.89           C
ATOM     54  CG  PHE A   8     -24.183 -25.193  23.974  1.00 10.60           C
ATOM     55  CD1 PHE A   8     -25.366 -24.786  24.579  1.00  9.52           C
ATOM     56  CD2 PHE A   8     -23.820 -24.630  22.764  1.00  9.18           C
ATOM     57  CE1 PHE A   8     -26.154 -23.809  23.997  1.00 13.89           C
ATOM     58  CE2 PHE A   8     -24.607 -23.655  22.170  1.00 12.00           C
ATOM     59  CZ  PHE A   8     -25.779 -23.244  22.787  1.00 11.08           C
ATOM     60  N   ASP A   9     -21.879 -27.726  26.914  1.00 10.14           N
ATOM     61  CA  ASP A   9     -21.166 -28.985  27.052  1.00  7.60           C
ATOM     62  C   ASP A   9     -21.668 -29.925  25.964  1.00  8.76           C
ATOM     63  O   ASP A   9     -22.806 -29.810  25.501  1.00  6.90           O
ATOM     64  CB  ASP A   9     -21.366 -29.615  28.436  1.00 10.15           C
ATOM     65  CG  ASP A   9     -21.184 -28.616  29.608  1.00 14.85           C
ATOM     66  OD1 ASP A   9     -20.265 -27.762  29.576  1.00 13.35           O
ATOM     67  OD2 ASP A   9     -21.923 -28.756  30.613  1.00 16.29           O
ATOM     68  N   TYR A  10     -20.810 -30.841  25.534  1.00  6.84           N
ATOM     69  CA  TYR A  10     -21.133 -31.710  24.408  1.00  6.28           C
ATOM     70  C   TYR A  10     -21.199 -33.160  24.866  1.00  5.94           C
ATOM     71  O   TYR A  10     -20.358 -33.612  25.643  1.00  5.52           O
ATOM     72  CB  TYR A  10     -20.114 -31.511  23.273  1.00  5.31           C
ATOM     73  CG  TYR A  10     -20.193 -30.087  22.793  1.00  5.77           C
ATOM     74  CD1 TYR A  10     -19.320 -29.122  23.273  1.00  6.32           C
ATOM     75  CD2 TYR A  10     -21.208 -29.687  21.930  1.00  6.29           C
ATOM     76  CE1 TYR A  10     -19.426 -27.794  22.883  1.00  6.38           C
ATOM     77  CE2 TYR A  10     -21.318 -28.359  21.522  1.00  8.35           C
ATOM     78  CZ  TYR A  10     -20.426 -27.417  22.007  1.00  7.51           C
ATOM     79  OH  TYR A  10     -20.539 -26.098  21.608  1.00  7.56           O
ATOM     80  N   SER A  11     -22.229 -33.873  24.418  1.00  4.48           N
ATOM     81  CA  SER A  11     -22.215 -35.321  24.560  1.00  7.91           C
ATOM     82  C   SER A  11     -20.996 -35.887  23.839  1.00  7.54           C
ATOM     83  O   SER A  11     -20.476 -35.289  22.893  1.00  6.24           O
ATOM     84  CB  SER A  11     -23.491 -35.933  23.984  1.00  8.16           C
ATOM     85  OG  SER A  11     -23.448 -35.930  22.561  1.00  5.36           O
ATOM     86  N   ALA A  12     -20.543 -37.058  24.290  1.00  8.85           N
ATOM     87  CA  ALA A  12     -19.467 -37.750  23.587  1.00  7.11           C
ATOM     88  C   ALA A  12     -19.806 -37.988  22.118  1.00  8.21           C
ATOM     89  O   ALA A  12     -18.912 -37.957  21.265  1.00  7.54           O
ATOM     90  CB  ALA A  12     -19.147 -39.073  24.280  1.00  8.67           C
ATOM     91  N   GLY A  13     -21.081 -38.216  21.795  1.00  7.33           N
ATOM     92  CA  GLY A  13     -21.450 -38.413  20.398  1.00  6.12           C
ATOM     93  C   GLY A  13     -21.291 -37.161  19.554  1.00  5.11           C
ATOM     94  O   GLY A  13     -20.781 -37.216  18.433  1.00  6.12           O
ATOM     95  N   GLN A  14     -21.737 -36.017  20.071  1.00  5.77           N
ATOM     96  CA  GLN A  14     -21.607 -34.765  19.332  1.00  6.31           C
ATOM     97  C   GLN A  14     -20.143 -34.384  19.146  1.00  7.77           C
ATOM     98  O   GLN A  14     -19.744 -33.916  18.069  1.00  5.06           O
ATOM     99  CB  GLN A  14     -22.346 -33.657  20.067  1.00  6.40           C
ATOM    100  CG  GLN A  14     -23.851 -33.804  20.085  1.00  8.65           C
ATOM    101  CD  GLN A  14     -24.487 -32.949  21.154  1.00  9.07           C
ATOM    102  OE1 GLN A  14     -23.874 -32.678  22.195  1.00  7.64           O
ATOM    103  NE2 GLN A  14     -25.712 -32.498  20.903  1.00  9.88           N
ATOM    104  N   PHE A  15     -19.340 -34.561  20.198  1.00  5.86           N
ATOM    105  CA  PHE A  15     -17.929 -34.191  20.147  1.00  7.55           C
ATOM    106  C   PHE A  15     -17.168 -35.073  19.161  1.00  8.01           C
ATOM    107  O   PHE A  15     -16.419 -34.573  18.309  1.00  5.18           O
ATOM    108  CB  PHE A  15     -17.328 -34.279  21.556  1.00  8.61           C
ATOM    109  CG  PHE A  15     -15.864 -33.934  21.619  1.00  8.63           C
ATOM    110  CD1 PHE A  15     -15.453 -32.621  21.767  1.00  8.28           C
ATOM    111  CD2 PHE A  15     -14.896 -34.924  21.527  1.00  9.57           C
ATOM    112  CE1 PHE A  15     -14.099 -32.306  21.802  1.00  7.11           C
ATOM    113  CE2 PHE A  15     -13.550 -34.606  21.574  1.00 10.68           C
ATOM    114  CZ  PHE A  15     -13.157 -33.297  21.711  1.00  5.65           C
ATOM    115  N   GLU A  16     -17.346 -36.393  19.275  1.00  9.05           N
ATOM    116  CA  GLU A  16     -16.688 -37.327  18.374  1.00  8.09           C
ATOM    117  C   GLU A  16     -17.125 -37.107  16.936  1.00  7.56           C
ATOM    118  O   GLU A  16     -16.308 -37.227  16.023  1.00  8.27           O
ATOM    119  CB  GLU A  16     -16.944 -38.765  18.855  1.00  6.59           C
ATOM    120  CG  GLU A  16     -16.224 -39.025  20.187  1.00 12.23           C
ATOM    121  CD  GLU A  16     -16.084 -40.486  20.595  1.00 26.35           C
ATOM    122  OE1 GLU A  16     -15.039 -40.816  21.205  1.00 26.48           O
ATOM    123  OE2 GLU A  16     -17.026 -41.289  20.384  1.00 17.10           O
ATOM    124  N   PHE A  17     -18.380 -36.709  16.717  1.00  5.81           N
ATOM    125  CA  PHE A  17     -18.849 -36.522  15.353  1.00  5.16           C
ATOM    126  C   PHE A  17     -18.251 -35.270  14.731  1.00  9.32           C
ATOM    127  O   PHE A  17     -17.894 -35.271  13.551  1.00  7.09           O
ATOM    128  CB  PHE A  17     -20.374 -36.440  15.304  1.00  7.97           C
ATOM    129  CG  PHE A  17     -20.919 -36.199  13.919  1.00  6.21           C
ATOM    130  CD1 PHE A  17     -20.682 -37.113  12.905  1.00  8.27           C
ATOM    131  CD2 PHE A  17     -21.650 -35.063  13.624  1.00  7.49           C
ATOM    132  CE1 PHE A  17     -21.188 -36.911  11.629  1.00  8.94           C
ATOM    133  CE2 PHE A  17     -22.149 -34.851  12.346  1.00  8.56           C
ATOM    134  CZ  PHE A  17     -21.917 -35.787  11.350  1.00  8.56           C
ATOM    135  N   ILE A  18     -18.145 -34.184  15.498  1.00  6.77           N
ATOM    136  CA  ILE A  18     -17.488 -32.998  14.963  1.00  7.37           C
ATOM    137  C   ILE A  18     -16.012 -33.261  14.706  1.00  5.81           C
ATOM    138  O   ILE A  18     -15.450 -32.803  13.704  1.00  4.91           O
ATOM    139  CB  ILE A  18     -17.703 -31.791  15.891  1.00  5.22           C
ATOM    140  CG1 ILE A  18     -19.176 -31.358  15.866  1.00  5.57           C
ATOM    141  CG2 ILE A  18     -16.676 -30.671  15.591  1.00  5.96           C
ATOM    142  CD1 ILE A  18     -19.565 -30.436  17.022  1.00  9.87           C
ATOM    143  N   ASP A  19     -15.355 -33.988  15.608  1.00  5.84           N
ATOM    144  CA  ASP A  19     -13.964 -34.345  15.378  1.00  8.83           C
ATOM    145  C   ASP A  19     -13.797 -35.154  14.098  1.00  7.47           C
ATOM    146  O   ASP A  19     -12.839 -34.940  13.350  1.00  7.06           O
ATOM    147  CB  ASP A  19     -13.419 -35.118  16.566  1.00  7.78           C
ATOM    148  CG  ASP A  19     -11.924 -35.297  16.488  1.00  9.89           C
ATOM    149  OD1 ASP A  19     -11.210 -34.278  16.387  1.00 10.08           O
ATOM    150  OD2 ASP A  19     -11.467 -36.459  16.529  1.00 12.56           O
ATOM    151  N   HIS A  20     -14.715 -36.091  13.828  1.00  6.22           N
ATOM    152  CA  HIS A  20     -14.576 -36.941  12.645  1.00  8.79           C
ATOM    153  C   HIS A  20     -14.889 -36.170  11.368  1.00 10.17           C
ATOM    154  O   HIS A  20     -14.257 -36.395  10.327  1.00  9.15           O
ATOM    155  CB  HIS A  20     -15.476 -38.173  12.771  1.00  9.51           C
ATOM    156  CG  HIS A  20     -15.074 -39.096  13.879  1.00  9.96           C
ATOM    157  ND1 HIS A  20     -13.839 -39.027  14.487  1.00 12.44           N
ATOM    158  CD2 HIS A  20     -15.749 -40.088  14.509  1.00 14.62           C
ATOM    159  CE1 HIS A  20     -13.764 -39.945  15.437  1.00 11.41           C
ATOM    160  NE2 HIS A  20     -14.908 -40.605  15.469  1.00 14.65           N
ATOM    161  N   LEU A  21     -15.885 -35.280  11.426  1.00  8.48           N
ATOM    162  CA  LEU A  21     -16.152 -34.362  10.320  1.00  5.68           C
ATOM    163  C   LEU A  21     -14.890 -33.618   9.898  1.00  7.48           C
ATOM    164  O   LEU A  21     -14.498 -33.631   8.726  1.00  6.39           O
ATOM    165  CB  LEU A  21     -17.235 -33.367  10.734  1.00  7.79           C
ATOM    166  CG  LEU A  21     -18.679 -33.799  10.500  1.00 10.17           C
ATOM    167  CD1 LEU A  21     -19.663 -32.743  10.995  1.00  6.63           C
ATOM    168  CD2 LEU A  21     -18.884 -34.101   9.027  1.00  8.43           C
ATOM    169  N   LEU A  22     -14.245 -32.957  10.860  1.00  7.82           N
ATOM    170  CA  LEU A  22     -13.078 -32.131  10.572  1.00  9.82           C
ATOM    171  C   LEU A  22     -11.932 -32.970  10.027  1.00  6.63           C
ATOM    172  O   LEU A  22     -11.280 -32.585   9.049  1.00  4.97           O
ATOM    173  CB  LEU A  22     -12.657 -31.402  11.849  1.00  7.20           C
ATOM    174  CG  LEU A  22     -13.604 -30.285  12.261  1.00  6.84           C
ATOM    175  CD1 LEU A  22     -13.142 -29.602  13.564  1.00  8.94           C
ATOM    176  CD2 LEU A  22     -13.707 -29.302  11.109  1.00  9.11           C
ATOM    177  N   THR A  23     -11.680 -34.126  10.654  1.00  5.91           N
ATOM    178  CA  THR A  23     -10.604 -35.016  10.228  1.00  6.90           C
ATOM    179  C   THR A  23     -10.878 -35.618   8.860  1.00  7.86           C
ATOM    180  O   THR A  23      -9.974 -35.688   8.019  1.00  4.10           O
ATOM    181  CB  THR A  23     -10.400 -36.104  11.273  1.00  8.38           C
ATOM    182  OG1 THR A  23     -10.200 -35.489  12.553  1.00 14.47           O
ATOM    183  CG2 THR A  23      -9.214 -36.981  10.920  1.00 11.98           C
ATOM    184  N   MET A  24     -12.123 -36.044   8.606  1.00  7.33           N
ATOM    185  CA  MET A  24     -12.494 -36.429   7.250  1.00  4.80           C
ATOM    186  C   MET A  24     -12.240 -35.308   6.252  1.00  7.81           C
ATOM    187  O   MET A  24     -11.907 -35.572   5.089  1.00 11.59           O
ATOM    188  CB  MET A  24     -13.959 -36.835   7.196  1.00 10.09           C
ATOM    189  CG  MET A  24     -14.312 -37.541   5.926  1.00 10.79           C
ATOM    190  SD  MET A  24     -16.092 -37.474   5.724  1.00 22.84           S
ATOM    191  CE  MET A  24     -16.211 -36.153   4.534  1.00 14.56           C
ATOM    192  N   GLY A  25     -12.381 -34.055   6.687  1.00  5.59           N
ATOM    193  CA  GLY A  25     -12.180 -32.941   5.775  1.00  7.05           C
ATOM    194  C   GLY A  25     -10.739 -32.826   5.335  1.00  6.36           C
ATOM    195  O   GLY A  25     -10.447 -32.687   4.145  1.00  4.89           O
ATOM    196  N   VAL A  26      -9.819 -32.902   6.297  1.00  5.85           N
ATOM    197  CA  VAL A  26      -8.394 -32.873   5.992  1.00  8.10           C
ATOM    198  C   VAL A  26      -8.049 -33.971   4.995  1.00  7.75           C
ATOM    199  O   VAL A  26      -7.385 -33.729   3.980  1.00  5.70           O
ATOM    200  CB  VAL A  26      -7.580 -33.004   7.292  1.00  7.00           C
ATOM    201  CG1 VAL A  26      -6.083 -33.061   7.005  1.00  9.72           C
ATOM    202  CG2 VAL A  26      -7.912 -31.864   8.233  1.00  7.94           C
ATOM    203  N   GLY A  27      -8.522 -35.190   5.258  1.00  5.57           N
ATOM    204  CA  GLY A  27      -8.236 -36.303   4.365  1.00  7.23           C
ATOM    205  C   GLY A  27      -8.604 -36.025   2.922  1.00  6.08           C
ATOM    206  O   GLY A  27      -7.840 -36.336   2.012  1.00  6.88           O
ATOM    207  N   VAL A  28      -9.786 -35.451   2.694  1.00  5.47           N
ATOM    208  CA  VAL A  28     -10.234 -35.201   1.328  1.00  9.07           C
ATOM    209  C   VAL A  28      -9.431 -34.070   0.703  1.00  4.58           C
ATOM    210  O   VAL A  28      -9.013 -34.152  -0.455  1.00  5.74           O
ATOM    211  CB  VAL A  28     -11.743 -34.897   1.289  1.00  5.10           C
ATOM    212  CG1 VAL A  28     -12.182 -34.634  -0.146  1.00  9.80           C
ATOM    213  CG2 VAL A  28     -12.543 -36.045   1.887  1.00  6.65           C
ATOM    214  N   HIS A  29      -9.227 -32.984   1.449  1.00  5.82           N
ATOM    215  CA  HIS A  29      -8.545 -31.837   0.862  1.00  6.66           C
ATOM    216  C   HIS A  29      -7.138 -32.221   0.435  1.00  7.80           C
ATOM    217  O   HIS A  29      -6.706 -31.912  -0.690  1.00  3.46           O
ATOM    218  CB  HIS A  29      -8.549 -30.665   1.849  1.00  6.12           C
ATOM    219  CG  HIS A  29      -9.847 -29.918   1.867  1.00  6.00           C
ATOM    220  ND1 HIS A  29     -10.919 -30.305   2.639  1.00  6.25           N
ATOM    221  CD2 HIS A  29     -10.264 -28.839   1.163  1.00  4.86           C
ATOM    222  CE1 HIS A  29     -11.933 -29.488   2.422  1.00  3.90           C
ATOM    223  NE2 HIS A  29     -11.558 -28.584   1.539  1.00  2.40           N
ATOM    224  N   PHE A  30      -6.465 -33.001   1.282  1.00  8.66           N
ATOM    225  CA  PHE A  30      -5.102 -33.447   1.060  1.00  7.02           C
ATOM    226  C   PHE A  30      -5.005 -34.637   0.098  1.00  6.59           C
ATOM    227  O   PHE A  30      -3.973 -34.783  -0.555  1.00  8.43           O
ATOM    228  CB  PHE A  30      -4.464 -33.752   2.421  1.00  4.43           C
ATOM    229  CG  PHE A  30      -3.771 -32.554   3.030  1.00  8.40           C
ATOM    230  CD1 PHE A  30      -2.482 -32.209   2.649  1.00  8.07           C
ATOM    231  CD2 PHE A  30      -4.427 -31.746   3.938  1.00  8.90           C
ATOM    232  CE1 PHE A  30      -1.852 -31.099   3.184  1.00  7.20           C
ATOM    233  CE2 PHE A  30      -3.805 -30.620   4.480  1.00  8.02           C
ATOM    234  CZ  PHE A  30      -2.517 -30.300   4.099  1.00  8.16           C
ATOM    235  N   ALA A  31      -6.051 -35.471  -0.028  1.00  7.21           N
ATOM    236  CA  ALA A  31      -6.067 -36.506  -1.065  1.00  5.64           C
ATOM    237  C   ALA A  31      -6.361 -35.919  -2.443  1.00  6.61           C
ATOM    238  O   ALA A  31      -5.823 -36.400  -3.452  1.00  6.80           O
ATOM    239  CB  ALA A  31      -7.098 -37.585  -0.744  1.00  8.89           C
ATOM    240  N   ALA A  32      -7.232 -34.902  -2.495  1.00  6.23           N
ATOM    241  CA  ALA A  32      -7.441 -34.130  -3.720  1.00  8.81           C
ATOM    242  C   ALA A  32      -6.179 -33.386  -4.116  1.00  4.99           C
ATOM    243  O   ALA A  32      -5.837 -33.308  -5.301  1.00  8.87           O
ATOM    244  CB  ALA A  32      -8.585 -33.137  -3.528  1.00  7.44           C
ATOM    245  N   LEU A  33      -5.517 -32.779  -3.137  1.00  5.12           N
ATOM    246  CA  LEU A  33      -4.194 -32.195  -3.314  1.00  8.02           C
ATOM    247  C   LEU A  33      -3.311 -33.003  -4.257  1.00  7.41           C
ATOM    248  O   LEU A  33      -2.756 -32.453  -5.219  1.00  4.74           O
ATOM    249  CB  LEU A  33      -3.521 -32.090  -1.954  1.00  5.95           C
ATOM    250  CG  LEU A  33      -2.152 -31.438  -2.012  1.00  4.89           C
ATOM    251  CD1 LEU A  33      -2.159 -29.946  -2.335  1.00  6.98           C
ATOM    252  CD2 LEU A  33      -1.384 -31.793  -0.819  1.00  6.96           C
ATOM    253  N   ILE A  34      -3.201 -34.321  -3.998  1.00  6.55           N
ATOM    254  CA  ILE A  34      -2.322 -35.228  -4.754  1.00  9.03           C
ATOM    255  C   ILE A  34      -2.829 -35.421  -6.177  1.00  9.04           C
ATOM    256  O   ILE A  34      -2.039 -35.650  -7.110  1.00  4.89           O
ATOM    257  CB  ILE A  34      -2.193 -36.605  -4.056  1.00  9.93           C
ATOM    258  CG1 ILE A  34      -1.633 -36.512  -2.629  1.00 13.05           C
ATOM    259  CG2 ILE A  34      -1.320 -37.556  -4.904  1.00  9.85           C
ATOM    260  CD1 ILE A  34      -0.239 -35.958  -2.526  1.00 16.12           C
ATOM    261  N   PHE A  35      -4.147 -35.366  -6.360  1.00  8.48           N
ATOM    262  CA  PHE A  35      -4.731 -35.526  -7.682  1.00  7.63           C
ATOM    263  C   PHE A  35      -4.429 -34.318  -8.550  1.00  8.25           C
ATOM    264  O   PHE A  35      -4.059 -34.457  -9.720  1.00  8.81           O
ATOM    265  CB  PHE A  35      -6.239 -35.705  -7.572  1.00 11.50           C
ATOM    266  CG  PHE A  35      -6.923 -35.749  -8.898  1.00 11.31           C
ATOM    267  CD1 PHE A  35      -6.615 -36.750  -9.812  1.00 18.11           C
ATOM    268  CD2 PHE A  35      -7.805 -34.759  -9.268  1.00  9.79           C
ATOM    269  CE1 PHE A  35      -7.229 -36.792 -11.046  1.00 11.50           C
ATOM    270  CE2 PHE A  35      -8.409 -34.786 -10.508  1.00 12.93           C
ATOM    271  CZ  PHE A  35      -8.120 -35.799 -11.398  1.00 17.44           C
ATOM    272  N   PHE A  36      -4.614 -33.115  -7.991  1.00  5.72           N
ATOM    273  CA  PHE A  36      -4.357 -31.884  -8.726  1.00  7.04           C
ATOM    274  C   PHE A  36      -2.894 -31.749  -9.090  1.00  5.27           C
ATOM    275  O   PHE A  36      -2.560 -31.059 -10.053  1.00  7.21           O
ATOM    276  CB  PHE A  36      -4.813 -30.700  -7.883  1.00  4.58           C
ATOM    277  CG  PHE A  36      -6.290 -30.533  -7.872  1.00  5.65           C
ATOM    278  CD1 PHE A  36      -7.019 -30.722  -9.030  1.00  7.90           C
ATOM    279  CD2 PHE A  36      -6.958 -30.264  -6.704  1.00  4.35           C
ATOM    280  CE1 PHE A  36      -8.373 -30.595  -9.028  1.00  6.89           C
ATOM    281  CE2 PHE A  36      -8.329 -30.123  -6.691  1.00  5.66           C
ATOM    282  CZ  PHE A  36      -9.034 -30.290  -7.858  1.00  7.21           C
ATOM    283  N   LEU A  37      -2.022 -32.408  -8.334  1.00  7.83           N
ATOM    284  CA  LEU A  37      -0.600 -32.361  -8.606  1.00  9.26           C
ATOM    285  C   LEU A  37      -0.259 -33.217  -9.812  1.00  8.57           C
ATOM    286  O   LEU A  37       0.409 -32.753 -10.745  1.00  6.36           O
ATOM    287  CB  LEU A  37       0.163 -32.830  -7.367  1.00  9.54           C
ATOM    288  CG  LEU A  37       1.689 -32.907  -7.406  1.00 11.73           C
ATOM    289  CD1 LEU A  37       2.290 -31.521  -7.524  1.00 11.18           C
ATOM    290  CD2 LEU A  37       2.191 -33.616  -6.156  1.00 14.45           C
ATOM    291  N   VAL A  38      -0.735 -34.468  -9.818  1.00  9.42           N
ATOM    292  CA  VAL A  38      -0.328 -35.426 -10.843  1.00 12.08           C
ATOM    293  C   VAL A  38      -0.903 -35.054 -12.201  1.00  7.71           C
ATOM    294  O   VAL A  38      -0.243 -35.233 -13.234  1.00 11.30           O
ATOM    295  CB  VAL A  38      -0.727 -36.854 -10.433  1.00  8.57           C
ATOM    296  CG1 VAL A  38      -0.427 -37.836 -11.565  1.00 14.39           C
ATOM    297  CG2 VAL A  38       0.008 -37.268  -9.154  1.00  7.76           C
ATOM    298  N   VAL A  39      -2.136 -34.531 -12.233  1.00  7.74           N
ATOM    299  CA  VAL A  39      -2.767 -34.248 -13.520  1.00  9.46           C
ATOM    300  C   VAL A  39      -2.335 -32.922 -14.118  1.00  9.61           C
ATOM    301  O   VAL A  39      -2.595 -32.680 -15.301  1.00 12.73           O
ATOM    302  CB  VAL A  39      -4.303 -34.234 -13.458  1.00 10.88           C
ATOM    303  CG1 VAL A  39      -4.811 -35.593 -13.019  1.00 10.43           C
ATOM    304  CG2 VAL A  39      -4.811 -33.082 -12.560  1.00  6.79           C
ATOM    305  N   SER A  40      -1.658 -32.072 -13.347  1.00 10.32           N
ATOM    306  CA  SER A  40      -1.213 -30.787 -13.876  1.00  9.54           C
ATOM    307  C   SER A  40      -0.320 -30.947 -15.110  1.00  8.26           C
ATOM    308  O   SER A  40      -0.304 -30.072 -15.982  1.00  8.92           O
ATOM    309  CB  SER A  40      -0.525 -29.995 -12.752  1.00 12.03           C
ATOM    310  OG  SER A  40       0.806 -30.413 -12.522  1.00 10.86           O
ATOM    311  N   GLN A  41       0.391 -32.067 -15.235  1.00  9.47           N
ATOM    312  CA  GLN A  41       1.212 -32.258 -16.423  1.00 10.63           C
ATOM    313  C   GLN A  41       0.384 -32.441 -17.693  1.00 13.32           C
ATOM    314  O   GLN A  41       0.913 -32.270 -18.798  1.00 14.09           O
ATOM    315  CB  GLN A  41       2.157 -33.443 -16.221  1.00 12.66           C
ATOM    316  CG  GLN A  41       1.557 -34.800 -16.540  1.00 14.28           C
ATOM    317  CD  GLN A  41       2.343 -35.945 -15.913  1.00 20.05           C
ATOM    318  OE1 GLN A  41       3.317 -36.422 -16.501  1.00 17.78           O
ATOM    319  NE2 GLN A  41       1.929 -36.387 -14.718  1.00 11.02           N
ATOM    320  N   PHE A  42      -0.895 -32.765 -17.578  1.00 12.03           N
ATOM    321  CA  PHE A  42      -1.737 -32.930 -18.753  1.00 10.34           C
ATOM    322  C   PHE A  42      -2.478 -31.655 -19.130  1.00  9.79           C
ATOM    323  O   PHE A  42      -3.341 -31.687 -20.014  1.00 11.04           O
ATOM    324  CB  PHE A  42      -2.725 -34.077 -18.528  1.00 15.79           C
ATOM    325  CG  PHE A  42      -2.070 -35.355 -18.079  1.00 15.15           C
ATOM    326  CD1 PHE A  42      -1.107 -35.971 -18.870  1.00 19.78           C
ATOM    327  CD2 PHE A  42      -2.407 -35.933 -16.866  1.00 12.74           C
ATOM    328  CE1 PHE A  42      -0.493 -37.143 -18.458  1.00 19.40           C
ATOM    329  CE2 PHE A  42      -1.796 -37.107 -16.446  1.00 17.96           C
ATOM    330  CZ  PHE A  42      -0.839 -37.713 -17.242  1.00 20.12           C
ATOM    331  N   VAL A  43      -2.149 -30.534 -18.497  1.00  6.54           N
ATOM    332  CA  VAL A  43      -2.820 -29.259 -18.713  1.00  9.42           C
ATOM    333  C   VAL A  43      -1.879 -28.358 -19.505  1.00  8.65           C
ATOM    334  O   VAL A  43      -0.691 -28.258 -19.173  1.00  8.74           O
ATOM    335  CB  VAL A  43      -3.204 -28.616 -17.368  1.00  7.84           C
ATOM    336  CG1 VAL A  43      -3.868 -27.264 -17.588  1.00 11.41           C
ATOM    337  CG2 VAL A  43      -4.085 -29.550 -16.583  1.00  7.06           C
ATOM    338  N   ALA A  44      -2.410 -27.703 -20.554  1.00  8.30           N
ATOM    339  CA  ALA A  44      -1.607 -26.816 -21.397  1.00  5.55           C
ATOM    340  C   ALA A  44      -1.047 -25.656 -20.582  1.00  9.81           C
ATOM    341  O   ALA A  44      -1.599 -25.306 -19.533  1.00 13.39           O
ATOM    342  CB  ALA A  44      -2.439 -26.251 -22.543  1.00  6.06           C
ATOM    343  N   PRO A  45       0.060 -25.056 -21.043  1.00  9.48           N
ATOM    344  CA  PRO A  45       0.626 -23.901 -20.324  1.00  9.56           C
ATOM    345  C   PRO A  45      -0.402 -22.852 -19.954  1.00 15.26           C
ATOM    346  O   PRO A  45      -0.347 -22.315 -18.844  1.00 10.41           O
ATOM    347  CB  PRO A  45       1.647 -23.358 -21.325  1.00 11.68           C
ATOM    348  CG  PRO A  45       2.168 -24.609 -21.967  1.00 11.14           C
ATOM    349  CD  PRO A  45       0.963 -25.519 -22.115  1.00 10.43           C
ATOM    350  N   LYS A  46      -1.358 -22.562 -20.839  1.00  9.44           N
ATOM    351  CA  LYS A  46      -2.197 -21.405 -20.590  1.00 11.00           C
ATOM    352  C   LYS A  46      -3.193 -21.643 -19.483  1.00 12.07           C
ATOM    353  O   LYS A  46      -3.758 -20.673 -18.983  1.00 11.43           O
ATOM    354  CB  LYS A  46      -2.957 -20.982 -21.842  1.00 12.17           C
ATOM    355  CG  LYS A  46      -3.938 -22.019 -22.309  1.00 12.50           C
ATOM    356  CD  LYS A  46      -4.770 -21.638 -23.531  1.00 18.97           C
ATOM    357  CE  LYS A  46      -4.017 -21.641 -24.860  1.00 33.59           C
ATOM    358  NZ  LYS A  46      -5.032 -21.380 -25.948  1.00 26.23           N
ATOM    359  N   TYR A  47      -3.403 -22.900 -19.087  1.00 12.33           N
ATOM    360  CA  TYR A  47      -4.380 -23.276 -18.081  1.00 12.64           C
ATOM    361  C   TYR A  47      -3.766 -23.870 -16.823  1.00 12.33           C
ATOM    362  O   TYR A  47      -4.489 -24.042 -15.838  1.00 10.38           O
ATOM    363  CB  TYR A  47      -5.369 -24.298 -18.654  1.00 13.54           C
ATOM    364  CG  TYR A  47      -6.182 -23.792 -19.810  1.00 12.61           C
ATOM    365  CD1 TYR A  47      -7.025 -22.688 -19.670  1.00 12.14           C
ATOM    366  CD2 TYR A  47      -6.139 -24.439 -21.038  1.00  9.82           C
ATOM    367  CE1 TYR A  47      -7.787 -22.218 -20.748  1.00  9.06           C
ATOM    368  CE2 TYR A  47      -6.898 -23.981 -22.116  1.00 14.43           C
ATOM    369  CZ  TYR A  47      -7.713 -22.873 -21.964  1.00 10.98           C
ATOM    370  OH  TYR A  47      -8.451 -22.434 -23.036  1.00 11.73           O
ATOM    371  N   ARG A  48      -2.463 -24.178 -16.823  1.00 13.06           N
ATOM    372  CA  ARG A  48      -1.862 -24.948 -15.730  1.00 13.21           C
ATOM    373  C   ARG A  48      -1.922 -24.219 -14.387  1.00 11.25           C
ATOM    374  O   ARG A  48      -1.929 -24.867 -13.330  1.00  9.06           O
ATOM    375  CB  ARG A  48      -0.423 -25.288 -16.093  1.00  9.60           C
ATOM    376  CG  ARG A  48       0.086 -26.585 -15.534  1.00  8.89           C
ATOM    377  CD  ARG A  48       1.444 -26.856 -16.126  1.00 11.68           C
ATOM    378  NE  ARG A  48       1.352 -27.314 -17.505  1.00 10.34           N
ATOM    379  CZ  ARG A  48       2.292 -27.112 -18.424  1.00  8.04           C
ATOM    380  NH1 ARG A  48       3.387 -26.428 -18.135  1.00  8.38           N
ATOM    381  NH2 ARG A  48       2.126 -27.584 -19.642  1.00  9.80           N
ATOM    382  N   ILE A  49      -1.965 -22.883 -14.398  1.00  8.62           N
ATOM    383  CA  ILE A  49      -2.182 -22.158 -13.151  1.00 12.99           C
ATOM    384  C   ILE A  49      -3.505 -22.535 -12.501  1.00  7.52           C
ATOM    385  O   ILE A  49      -3.634 -22.466 -11.272  1.00  9.77           O
ATOM    386  CB  ILE A  49      -2.089 -20.635 -13.366  1.00 15.23           C
ATOM    387  CG1 ILE A  49      -2.055 -19.937 -12.000  1.00 11.18           C
ATOM    388  CG2 ILE A  49      -3.286 -20.137 -14.136  1.00 17.09           C
ATOM    389  CD1 ILE A  49      -0.842 -20.275 -11.172  1.00 17.92           C
ATOM    390  N   ALA A  50      -4.508 -22.931 -13.293  1.00  7.49           N
ATOM    391  CA  ALA A  50      -5.809 -23.250 -12.711  1.00 10.48           C
ATOM    392  C   ALA A  50      -5.696 -24.460 -11.799  1.00  7.56           C
ATOM    393  O   ALA A  50      -6.117 -24.418 -10.636  1.00  4.31           O
ATOM    394  CB  ALA A  50      -6.855 -23.486 -13.806  1.00  9.15           C
ATOM    395  N   THR A  51      -5.055 -25.523 -12.292  1.00  9.74           N
ATOM    396  CA  THR A  51      -4.829 -26.695 -11.461  1.00  6.55           C
ATOM    397  C   THR A  51      -3.980 -26.323 -10.246  1.00  6.74           C
ATOM    398  O   THR A  51      -4.299 -26.712  -9.121  1.00  6.61           O
ATOM    399  CB  THR A  51      -4.147 -27.810 -12.259  1.00  8.75           C
ATOM    400  OG1 THR A  51      -4.892 -28.124 -13.432  1.00 10.46           O
ATOM    401  CG2 THR A  51      -4.213 -29.064 -11.453  1.00 13.70           C
ATOM    402  N   ALA A  52      -2.925 -25.523 -10.447  1.00  6.29           N
ATOM    403  CA  ALA A  52      -2.047 -25.169  -9.334  1.00  6.93           C
ATOM    404  C   ALA A  52      -2.794 -24.406  -8.242  1.00  6.46           C
ATOM    405  O   ALA A  52      -2.552 -24.640  -7.048  1.00  4.13           O
ATOM    406  CB  ALA A  52      -0.847 -24.360  -9.828  1.00 10.17           C
ATOM    407  N   LEU A  53      -3.720 -23.503  -8.625  1.00  5.79           N
ATOM    408  CA  LEU A  53      -4.477 -22.744  -7.622  1.00  3.99           C
ATOM    409  C   LEU A  53      -5.308 -23.668  -6.750  1.00  4.51           C
ATOM    410  O   LEU A  53      -5.496 -23.395  -5.565  1.00  3.39           O
ATOM    411  CB  LEU A  53      -5.392 -21.691  -8.279  1.00  3.36           C
ATOM    412  CG  LEU A  53      -4.757 -20.487  -9.004  1.00  5.60           C
ATOM    413  CD1 LEU A  53      -5.805 -19.560  -9.579  1.00 10.69           C
ATOM    414  CD2 LEU A  53      -3.827 -19.693  -8.093  1.00  6.35           C
ATOM    415  N   SER A  54      -5.815 -24.759  -7.327  1.00  6.08           N
ATOM    416  CA  SER A  54      -6.560 -25.757  -6.564  1.00  4.88           C
ATOM    417  C   SER A  54      -5.669 -26.399  -5.506  1.00  3.57           C
ATOM    418  O   SER A  54      -6.123 -26.696  -4.394  1.00  4.03           O
ATOM    419  CB  SER A  54      -7.106 -26.825  -7.515  1.00  5.24           C
ATOM    420  OG  SER A  54      -8.003 -26.283  -8.463  1.00  3.20           O
ATOM    421  N   CYS A  55      -4.400 -26.642  -5.853  1.00  6.58           N
ATOM    422  CA  CYS A  55      -3.441 -27.159  -4.886  1.00  4.87           C
ATOM    423  C   CYS A  55      -3.301 -26.190  -3.720  1.00  4.18           C
ATOM    424  O   CYS A  55      -3.271 -26.600  -2.553  1.00  2.61           O
ATOM    425  CB  CYS A  55      -2.081 -27.390  -5.559  1.00  4.85           C
ATOM    426  SG  CYS A  55      -2.019 -28.417  -7.073  1.00  5.74           S
ATOM    427  N   ILE A  56      -3.243 -24.894  -4.031  1.00  3.86           N
ATOM    428  CA  ILE A  56      -3.180 -23.844  -3.020  1.00  6.52           C
ATOM    429  C   ILE A  56      -4.466 -23.806  -2.205  1.00  4.51           C
ATOM    430  O   ILE A  56      -4.434 -23.631  -0.984  1.00  3.23           O
ATOM    431  CB  ILE A  56      -2.883 -22.487  -3.695  1.00  3.95           C
ATOM    432  CG1 ILE A  56      -1.525 -22.547  -4.415  1.00  7.11           C
ATOM    433  CG2 ILE A  56      -2.925 -21.342  -2.685  1.00 10.46           C
ATOM    434  CD1 ILE A  56      -1.129 -21.247  -5.116  1.00  7.74           C
ATOM    435  N   VAL A  57      -5.617 -23.948  -2.868  1.00  5.35           N
ATOM    436  CA  VAL A  57      -6.893 -23.985  -2.161  1.00  3.83           C
ATOM    437  C   VAL A  57      -6.929 -25.190  -1.244  1.00  4.34           C
ATOM    438  O   VAL A  57      -7.212 -25.072  -0.046  1.00  4.07           O
ATOM    439  CB  VAL A  57      -8.053 -23.994  -3.172  1.00  5.79           C
ATOM    440  CG1 VAL A  57      -9.393 -24.230  -2.484  1.00  5.54           C
ATOM    441  CG2 VAL A  57      -8.052 -22.688  -3.925  1.00  3.39           C
ATOM    442  N   MET A  58      -6.560 -26.354  -1.793  1.00  4.66           N
ATOM    443  CA  MET A  58      -6.509 -27.606  -1.047  1.00  2.81           C
ATOM    444  C   MET A  58      -5.699 -27.462   0.227  1.00  2.88           C
ATOM    445  O   MET A  58      -6.167 -27.820   1.305  1.00  3.89           O
ATOM    446  CB  MET A  58      -5.901 -28.718  -1.909  1.00  3.89           C
ATOM    447  CG  MET A  58      -6.866 -29.358  -2.878  1.00  5.05           C
ATOM    448  SD  MET A  58      -8.510 -29.645  -2.203  1.00  7.13           S
ATOM    449  CE  MET A  58      -9.392 -28.327  -3.035  1.00  6.51           C
ATOM    450  N   VAL A  59      -4.467 -26.953   0.124  1.00  5.13           N
ATOM    451  CA  VAL A  59      -3.628 -26.876   1.315  1.00  2.97           C
ATOM    452  C   VAL A  59      -4.089 -25.733   2.203  1.00  5.25           C
ATOM    453  O   VAL A  59      -4.043 -25.838   3.431  1.00  4.38           O
ATOM    454  CB  VAL A  59      -2.131 -26.784   0.934  1.00  6.87           C
ATOM    455  CG1 VAL A  59      -1.777 -25.451   0.231  1.00  9.35           C
ATOM    456  CG2 VAL A  59      -1.232 -27.069   2.159  1.00  5.27           C
ATOM    457  N   SER A  60      -4.619 -24.660   1.617  1.00  5.09           N
ATOM    458  CA  SER A  60      -5.177 -23.596   2.437  1.00  7.78           C
ATOM    459  C   SER A  60      -6.334 -24.135   3.304  1.00  8.92           C
ATOM    460  O   SER A  60      -6.268 -24.092   4.542  1.00  7.04           O
ATOM    461  CB  SER A  60      -5.576 -22.428   1.518  1.00  7.36           C
ATOM    462  OG  SER A  60      -6.112 -21.306   2.199  1.00 13.57           O
ATOM    463  N   ALA A  61      -7.357 -24.741   2.678  1.00  5.22           N
ATOM    464  CA  ALA A  61      -8.477 -25.302   3.439  1.00  5.03           C
ATOM    465  C   ALA A  61      -8.016 -26.356   4.441  1.00  3.99           C
ATOM    466  O   ALA A  61      -8.228 -26.212   5.645  1.00  2.98           O
ATOM    467  CB  ALA A  61      -9.515 -25.892   2.500  1.00  4.11           C
ATOM    468  N   GLY A  62      -7.367 -27.412   3.954  1.00  3.27           N
ATOM    469  CA  GLY A  62      -6.908 -28.485   4.828  1.00  3.90           C
ATOM    470  C   GLY A  62      -6.085 -28.040   6.027  1.00  5.20           C
ATOM    471  O   GLY A  62      -6.263 -28.564   7.127  1.00  5.40           O
ATOM    472  N   LEU A  63      -5.148 -27.101   5.844  1.00  2.72           N
ATOM    473  CA  LEU A  63      -4.377 -26.699   7.020  1.00  6.55           C
ATOM    474  C   LEU A  63      -5.308 -26.088   8.063  1.00  4.41           C
ATOM    475  O   LEU A  63      -5.248 -26.435   9.250  1.00  5.77           O
ATOM    476  CB  LEU A  63      -3.228 -25.731   6.670  1.00  3.47           C
ATOM    477  CG  LEU A  63      -2.033 -26.084   5.765  1.00  4.32           C
ATOM    478  CD1 LEU A  63      -0.978 -24.963   5.756  1.00  3.76           C
ATOM    479  CD2 LEU A  63      -1.395 -27.447   6.061  1.00  2.75           C
ATOM    480  N   ILE A  64      -6.227 -25.236   7.613  1.00  6.64           N
ATOM    481  CA  ILE A  64      -7.248 -24.683   8.493  1.00  8.82           C
ATOM    482  C   ILE A  64      -8.041 -25.796   9.153  1.00  5.01           C
ATOM    483  O   ILE A  64      -8.136 -25.849  10.380  1.00  2.70           O
ATOM    484  CB  ILE A  64      -8.142 -23.707   7.712  1.00  5.00           C
ATOM    485  CG1 ILE A  64      -7.261 -22.571   7.227  1.00  9.62           C
ATOM    486  CG2 ILE A  64      -9.281 -23.182   8.555  1.00 10.99           C
ATOM    487  CD1 ILE A  64      -6.786 -21.629   8.334  1.00  6.40           C
ATOM    488  N   LEU A  65      -8.569 -26.737   8.356  1.00  4.11           N
ATOM    489  CA  LEU A  65      -9.412 -27.789   8.932  1.00  3.89           C
ATOM    490  C   LEU A  65      -8.655 -28.605   9.972  1.00  4.23           C
ATOM    491  O   LEU A  65      -9.194 -28.913  11.038  1.00  3.95           O
ATOM    492  CB  LEU A  65      -9.954 -28.712   7.845  1.00  4.40           C
ATOM    493  CG  LEU A  65     -10.826 -28.087   6.753  1.00  6.33           C
ATOM    494  CD1 LEU A  65     -10.733 -28.915   5.507  1.00  6.16           C
ATOM    495  CD2 LEU A  65     -12.271 -27.939   7.194  1.00 12.39           C
ATOM    496  N   ASN A  66      -7.404 -28.959   9.676  1.00  6.30           N
ATOM    497  CA  ASN A  66      -6.570 -29.658  10.644  1.00  4.57           C
ATOM    498  C   ASN A  66      -6.359 -28.811  11.888  1.00  4.71           C
ATOM    499  O   ASN A  66      -6.347 -29.331  13.006  1.00  3.87           O
ATOM    500  CB  ASN A  66      -5.225 -30.007  10.002  1.00  5.20           C
ATOM    501  CG  ASN A  66      -4.352 -30.868  10.894  1.00  7.45           C
ATOM    502  OD1 ASN A  66      -4.741 -31.966  11.261  1.00  9.01           O
ATOM    503  ND2 ASN A  66      -3.171 -30.364  11.255  1.00 13.32           N
ATOM    504  N   SER A  67      -6.198 -27.497  11.710  1.00  5.81           N
ATOM    505  CA  SER A  67      -6.052 -26.604  12.852  1.00  4.82           C
ATOM    506  C   SER A  67      -7.310 -26.595  13.705  1.00  7.43           C
ATOM    507  O   SER A  67      -7.238 -26.511  14.941  1.00  5.60           O
ATOM    508  CB  SER A  67      -5.722 -25.190  12.371  1.00  6.98           C
ATOM    509  OG  SER A  67      -5.486 -24.326  13.476  1.00 14.41           O
ATOM    510  N   GLN A  68      -8.476 -26.660  13.063  1.00  6.87           N
ATOM    511  CA  GLN A  68      -9.718 -26.657  13.821  1.00  4.42           C
ATOM    512  C   GLN A  68      -9.886 -27.945  14.601  1.00  5.66           C
ATOM    513  O   GLN A  68     -10.346 -27.921  15.743  1.00  4.87           O
ATOM    514  CB  GLN A  68     -10.907 -26.427  12.890  1.00  7.74           C
ATOM    515  CG  GLN A  68     -10.798 -25.127  12.151  1.00  6.30           C
ATOM    516  CD  GLN A  68     -11.162 -23.933  13.030  1.00  8.14           C
ATOM    517  OE1 GLN A  68     -10.289 -23.152  13.405  1.00 11.62           O
ATOM    518  NE2 GLN A  68     -12.456 -23.779  13.351  1.00  9.26           N
ATOM    519  N   ALA A  69      -9.513 -29.076  13.997  1.00  5.34           N
ATOM    520  CA  ALA A  69      -9.617 -30.366  14.672  1.00  5.48           C
ATOM    521  C   ALA A  69      -8.723 -30.425  15.911  1.00  6.82           C
ATOM    522  O   ALA A  69      -9.146 -30.888  16.984  1.00  5.01           O
ATOM    523  CB  ALA A  69      -9.274 -31.484  13.683  1.00  6.53           C
ATOM    524  N   VAL A  70      -7.474 -29.973  15.791  1.00  7.99           N
ATOM    525  CA  VAL A  70      -6.634 -29.968  16.982  1.00  6.33           C
ATOM    526  C   VAL A  70      -7.184 -28.986  18.005  1.00  7.34           C
ATOM    527  O   VAL A  70      -7.223 -29.286  19.204  1.00  8.63           O
ATOM    528  CB  VAL A  70      -5.164 -29.673  16.640  1.00  9.13           C
ATOM    529  CG1 VAL A  70      -4.293 -29.953  17.850  1.00  9.14           C
ATOM    530  CG2 VAL A  70      -4.714 -30.536  15.494  1.00 11.79           C
ATOM    531  N   MET A  71      -7.654 -27.814  17.560  1.00  5.08           N
ATOM    532  CA  MET A  71      -8.205 -26.880  18.541  1.00 10.38           C
ATOM    533  C   MET A  71      -9.479 -27.420  19.186  1.00  7.34           C
ATOM    534  O   MET A  71      -9.754 -27.119  20.356  1.00  5.62           O
ATOM    535  CB  MET A  71      -8.461 -25.504  17.931  1.00  8.80           C
ATOM    536  CG  MET A  71      -7.182 -24.739  17.617  1.00 11.27           C
ATOM    537  SD  MET A  71      -7.365 -23.124  16.842  1.00 26.75           S
ATOM    538  CE  MET A  71      -7.846 -22.119  18.248  1.00 16.65           C
ATOM    539  N   TRP A  72     -10.253 -28.220  18.456  1.00  4.90           N
ATOM    540  CA  TRP A  72     -11.435 -28.858  19.039  1.00  9.58           C
ATOM    541  C   TRP A  72     -11.049 -29.790  20.186  1.00  4.89           C
ATOM    542  O   TRP A  72     -11.616 -29.720  21.283  1.00  6.41           O
ATOM    543  CB  TRP A  72     -12.183 -29.609  17.943  1.00  7.75           C
ATOM    544  CG  TRP A  72     -13.445 -30.301  18.343  1.00  8.08           C
ATOM    545  CD1 TRP A  72     -13.674 -31.655  18.318  1.00  6.41           C
ATOM    546  CD2 TRP A  72     -14.672 -29.694  18.785  1.00  7.37           C
ATOM    547  NE1 TRP A  72     -14.956 -31.921  18.721  1.00  4.17           N
ATOM    548  CE2 TRP A  72     -15.589 -30.741  19.022  1.00  5.09           C
ATOM    549  CE3 TRP A  72     -15.075 -28.374  19.024  1.00  6.92           C
ATOM    550  CZ2 TRP A  72     -16.885 -30.508  19.473  1.00  5.62           C
ATOM    551  CZ3 TRP A  72     -16.359 -28.143  19.467  1.00  7.71           C
ATOM    552  CH2 TRP A  72     -17.251 -29.204  19.692  1.00  9.21           C
ATOM    553  N   THR A  73     -10.044 -30.631  19.967  1.00  7.04           N
ATOM    554  CA  THR A  73      -9.605 -31.537  21.016  1.00  7.00           C
ATOM    555  C   THR A  73      -8.827 -30.825  22.121  1.00 10.05           C
ATOM    556  O   THR A  73      -8.920 -31.247  23.277  1.00  8.25           O
ATOM    557  CB  THR A  73      -8.806 -32.683  20.409  1.00 10.04           C
ATOM    558  OG1 THR A  73      -7.690 -32.163  19.680  1.00  9.54           O
ATOM    559  CG2 THR A  73      -9.702 -33.507  19.488  1.00 11.68           C
ATOM    560  N   ASP A  74      -8.092 -29.738  21.810  1.00  8.12           N
ATOM    561  CA  ASP A  74      -7.409 -28.977  22.862  1.00  8.88           C
ATOM    562  C   ASP A  74      -8.395 -28.323  23.821  1.00  8.76           C
ATOM    563  O   ASP A  74      -8.122 -28.202  25.022  1.00 10.50           O
ATOM    564  CB  ASP A  74      -6.506 -27.867  22.298  1.00 12.87           C
ATOM    565  CG  ASP A  74      -5.247 -28.371  21.638  1.00 11.43           C
ATOM    566  OD1 ASP A  74      -4.732 -29.449  22.003  1.00 12.44           O
ATOM    567  OD2 ASP A  74      -4.705 -27.615  20.807  1.00 16.84           O
ATOM    568  N   ALA A  75      -9.521 -27.848  23.302  1.00  5.21           N
ATOM    569  CA  ALA A  75     -10.383 -26.968  24.074  1.00  8.00           C
ATOM    570  C   ALA A  75     -11.342 -27.709  24.991  1.00  7.42           C
ATOM    571  O   ALA A  75     -11.786 -27.135  25.987  1.00  8.36           O
ATOM    572  CB  ALA A  75     -11.165 -26.055  23.125  1.00  7.49           C
ATOM    573  N   TYR A  76     -11.684 -28.955  24.687  1.00  5.87           N
ATOM    574  CA  TYR A  76     -12.655 -29.685  25.480  1.00  5.38           C
ATOM    575  C   TYR A  76     -12.049 -30.950  26.066  1.00  8.79           C
ATOM    576  O   TYR A  76     -11.127 -31.547  25.504  1.00  7.67           O
ATOM    577  CB  TYR A  76     -13.907 -30.040  24.671  1.00  6.47           C
ATOM    578  CG  TYR A  76     -14.685 -28.829  24.238  1.00  8.50           C
ATOM    579  CD1 TYR A  76     -14.242 -28.024  23.186  1.00  4.82           C
ATOM    580  CD2 TYR A  76     -15.829 -28.443  24.928  1.00  6.30           C
ATOM    581  CE1 TYR A  76     -14.952 -26.905  22.809  1.00  6.31           C
ATOM    582  CE2 TYR A  76     -16.531 -27.325  24.565  1.00  7.79           C
ATOM    583  CZ  TYR A  76     -16.090 -26.554  23.504  1.00  8.18           C
ATOM    584  OH  TYR A  76     -16.793 -25.425  23.135  1.00 13.06           O
ATOM    585  N   ALA A  77     -12.583 -31.349  27.214  1.00  8.18           N
ATOM    586  CA  ALA A  77     -12.176 -32.582  27.860  1.00  9.15           C
ATOM    587  C   ALA A  77     -13.398 -33.233  28.488  1.00 11.24           C
ATOM    588  O   ALA A  77     -14.335 -32.551  28.929  1.00  8.44           O
ATOM    589  CB  ALA A  77     -11.096 -32.337  28.917  1.00  6.41           C
ATOM    590  N   TYR A  78     -13.379 -34.564  28.511  1.00  9.17           N
ATOM    591  CA  TYR A  78     -14.447 -35.347  29.120  1.00 10.21           C
ATOM    592  C   TYR A  78     -14.392 -35.178  30.636  1.00 12.16           C
ATOM    593  O   TYR A  78     -13.435 -35.613  31.282  1.00 11.36           O
ATOM    594  CB  TYR A  78     -14.317 -36.815  28.722  1.00 11.65           C
ATOM    595  CG  TYR A  78     -15.555 -37.614  29.029  1.00 13.14           C
ATOM    596  CD1 TYR A  78     -16.700 -37.475  28.258  1.00 11.71           C
ATOM    597  CD2 TYR A  78     -15.602 -38.454  30.131  1.00 13.69           C
ATOM    598  CE1 TYR A  78     -17.851 -38.179  28.550  1.00 13.28           C
ATOM    599  CE2 TYR A  78     -16.747 -39.164  30.435  1.00 17.46           C
ATOM    600  CZ  TYR A  78     -17.869 -39.024  29.635  1.00 14.00           C
ATOM    601  OH  TYR A  78     -19.006 -39.734  29.932  1.00 20.33           O
ATOM    602  N   VAL A  79     -15.419 -34.549  31.205  1.00  9.19           N
ATOM    603  CA  VAL A  79     -15.491 -34.243  32.632  1.00 11.51           C
ATOM    604  C   VAL A  79     -16.893 -34.555  33.126  1.00 12.72           C
ATOM    605  O   VAL A  79     -17.874 -34.014  32.601  1.00 12.23           O
ATOM    606  CB  VAL A  79     -15.128 -32.776  32.942  1.00 11.44           C
ATOM    607  CG1 VAL A  79     -15.406 -32.444  34.387  1.00 10.96           C
ATOM    608  CG2 VAL A  79     -13.643 -32.554  32.685  1.00 10.93           C
ATOM    609  N   ASP A  80     -16.992 -35.436  34.122  1.00  9.87           N
ATOM    610  CA  ASP A  80     -18.268 -35.694  34.783  1.00 13.10           C
ATOM    611  C   ASP A  80     -19.355 -36.090  33.782  1.00 12.54           C
ATOM    612  O   ASP A  80     -20.530 -35.775  33.966  1.00 18.41           O
ATOM    613  CB  ASP A  80     -18.710 -34.471  35.594  1.00 16.59           C
ATOM    614  CG  ASP A  80     -17.824 -34.214  36.793  1.00 13.24           C
ATOM    615  OD1 ASP A  80     -17.027 -35.110  37.137  1.00 21.89           O
ATOM    616  OD2 ASP A  80     -17.912 -33.110  37.383  1.00 14.61           O
ATOM    617  N   GLY A  81     -18.970 -36.756  32.696  1.00 10.84           N
ATOM    618  CA  GLY A  81     -19.926 -37.350  31.792  1.00 11.55           C
ATOM    619  C   GLY A  81     -20.185 -36.603  30.504  1.00 12.25           C
ATOM    620  O   GLY A  81     -21.086 -36.995  29.757  1.00 13.32           O
ATOM    621  N   SER A  82     -19.428 -35.551  30.213  1.00  7.90           N
ATOM    622  CA  SER A  82     -19.621 -34.799  28.984  1.00 13.43           C
ATOM    623  C   SER A  82     -18.346 -34.028  28.670  1.00  9.73           C
ATOM    624  O   SER A  82     -17.477 -33.850  29.530  1.00 10.58           O
ATOM    625  CB  SER A  82     -20.845 -33.874  29.091  1.00  9.82           C
ATOM    626  OG  SER A  82     -20.512 -32.613  29.646  1.00 10.44           O
ATOM    627  N   TYR A  83     -18.235 -33.589  27.418  1.00  7.49           N
ATOM    628  CA  TYR A  83     -17.069 -32.822  26.987  1.00  8.45           C
ATOM    629  C   TYR A  83     -17.259 -31.352  27.327  1.00  9.11           C
ATOM    630  O   TYR A  83     -18.196 -30.700  26.846  1.00  7.35           O
ATOM    631  CB  TYR A  83     -16.806 -33.009  25.498  1.00  7.35           C
ATOM    632  CG  TYR A  83     -16.102 -34.293  25.189  1.00  6.47           C
ATOM    633  CD1 TYR A  83     -14.721 -34.389  25.289  1.00  9.14           C
ATOM    634  CD2 TYR A  83     -16.813 -35.413  24.799  1.00  9.59           C
ATOM    635  CE1 TYR A  83     -14.073 -35.576  25.012  1.00 13.68           C
ATOM    636  CE2 TYR A  83     -16.184 -36.595  24.516  1.00  9.63           C
ATOM    637  CZ  TYR A  83     -14.816 -36.679  24.627  1.00 14.05           C
ATOM    638  OH  TYR A  83     -14.202 -37.870  24.340  1.00 15.92           O
ATOM    639  N   GLN A  84     -16.371 -30.827  28.156  1.00  9.96           N
ATOM    640  CA  GLN A  84     -16.551 -29.497  28.701  1.00  7.40           C
ATOM    641  C   GLN A  84     -15.366 -28.623  28.334  1.00  7.09           C
ATOM    642  O   GLN A  84     -14.243 -29.107  28.194  1.00  5.95           O
ATOM    643  CB  GLN A  84     -16.719 -29.544  30.216  1.00  7.96           C
ATOM    644  CG  GLN A  84     -17.899 -30.365  30.687  1.00  9.83           C
ATOM    645  CD  GLN A  84     -18.268 -30.073  32.119  1.00 12.11           C
ATOM    646  OE1 GLN A  84     -18.164 -28.931  32.580  1.00 15.14           O
ATOM    647  NE2 GLN A  84     -18.697 -31.104  32.843  1.00 12.79           N
ATOM    648  N   LEU A  85     -15.646 -27.330  28.180  1.00  8.01           N
ATOM    649  CA  LEU A  85     -14.632 -26.354  27.808  1.00  6.61           C
ATOM    650  C   LEU A  85     -13.538 -26.277  28.868  1.00  7.96           C
ATOM    651  O   LEU A  85     -13.810 -26.261  30.074  1.00  5.96           O
ATOM    652  CB  LEU A  85     -15.279 -24.979  27.630  1.00  7.19           C
ATOM    653  CG  LEU A  85     -14.337 -23.889  27.136  1.00 11.05           C
ATOM    654  CD1 LEU A  85     -13.754 -24.301  25.781  1.00 11.24           C
ATOM    655  CD2 LEU A  85     -15.053 -22.559  27.044  1.00 13.76           C
ATOM    656  N   GLN A  86     -12.293 -26.216  28.407  1.00  7.28           N
ATOM    657  CA  GLN A  86     -11.152 -26.194  29.305  1.00  7.39           C
ATOM    658  C   GLN A  86     -10.514 -24.821  29.236  1.00  9.63           C
ATOM    659  O   GLN A  86     -11.231 -23.819  29.246  1.00 12.29           O
ATOM    660  CB  GLN A  86     -10.168 -27.308  28.947  1.00  8.97           C
ATOM    661  CG  GLN A  86     -10.764 -28.708  29.177  1.00  8.65           C
ATOM    662  CD  GLN A  86     -11.241 -28.919  30.612  1.00  7.86           C
ATOM    663  OE1 GLN A  86     -10.448 -28.883  31.555  1.00  6.22           O
ATOM    664  NE2 GLN A  86     -12.550 -29.091  30.782  1.00  7.04           N
ATOM    665  N   ASP A  87      -9.187 -24.756  29.128  1.00 11.50           N
ATOM    666  CA  ASP A  87      -8.493 -23.477  29.168  1.00 16.99           C
ATOM    667  C   ASP A  87      -8.331 -22.813  27.808  1.00 19.46           C
ATOM    668  O   ASP A  87      -8.126 -21.594  27.755  1.00 26.19           O
ATOM    669  CB  ASP A  87      -7.122 -23.644  29.818  1.00 23.81           C
ATOM    670  CG  ASP A  87      -7.209 -24.379  31.128  1.00 21.56           C
ATOM    671  OD1 ASP A  87      -8.004 -23.942  31.993  1.00 20.35           O
ATOM    672  OD2 ASP A  87      -6.491 -25.381  31.296  1.00 27.34           O
ATOM    673  N   LEU A  88      -8.405 -23.566  26.722  1.00 13.44           N
ATOM    674  CA  LEU A  88      -8.391 -22.992  25.389  1.00 17.73           C
ATOM    675  C   LEU A  88      -9.810 -22.937  24.840  1.00 12.55           C
ATOM    676  O   LEU A  88     -10.721 -23.603  25.333  1.00 15.34           O
ATOM    677  CB  LEU A  88      -7.493 -23.804  24.456  1.00 14.91           C
ATOM    678  CG  LEU A  88      -6.028 -23.827  24.874  1.00 17.02           C
ATOM    679  CD1 LEU A  88      -5.233 -24.786  24.013  1.00 14.15           C
ATOM    680  CD2 LEU A  88      -5.466 -22.422  24.800  1.00 20.33           C
ATOM    681  N   THR A  89      -9.994 -22.126  23.812  1.00 16.00           N
ATOM    682  CA  THR A  89     -11.304 -21.993  23.207  1.00 13.15           C
ATOM    683  C   THR A  89     -11.244 -22.433  21.756  1.00 13.22           C
ATOM    684  O   THR A  89     -10.174 -22.582  21.159  1.00 15.81           O
ATOM    685  CB  THR A  89     -11.847 -20.560  23.308  1.00 18.00           C
ATOM    686  OG1 THR A  89     -10.888 -19.625  22.789  1.00 21.28           O
ATOM    687  CG2 THR A  89     -12.185 -20.230  24.754  1.00 13.93           C
ATOM    688  N   PHE A  90     -12.418 -22.688  21.214  1.00 11.16           N
ATOM    689  CA  PHE A  90     -12.563 -23.064  19.826  1.00 11.60           C
ATOM    690  C   PHE A  90     -13.433 -21.998  19.181  1.00 11.00           C
ATOM    691  O   PHE A  90     -14.327 -21.455  19.836  1.00 17.94           O
ATOM    692  CB  PHE A  90     -13.190 -24.467  19.718  1.00  9.73           C
ATOM    693  CG  PHE A  90     -13.682 -24.804  18.362  1.00 10.89           C
ATOM    694  CD1 PHE A  90     -12.848 -25.441  17.460  1.00 11.68           C
ATOM    695  CD2 PHE A  90     -14.964 -24.461  17.968  1.00 12.67           C
ATOM    696  CE1 PHE A  90     -13.293 -25.746  16.203  1.00 10.27           C
ATOM    697  CE2 PHE A  90     -15.407 -24.751  16.705  1.00 11.37           C
ATOM    698  CZ  PHE A  90     -14.578 -25.392  15.823  1.00  7.92           C
ATOM    699  N   SER A  91     -13.151 -21.663  17.923  1.00  9.47           N
ATOM    700  CA  SER A  91     -14.035 -20.772  17.182  1.00 11.29           C
ATOM    701  C   SER A  91     -13.829 -21.034  15.704  1.00 11.76           C
ATOM    702  O   SER A  91     -12.913 -21.751  15.299  1.00 11.01           O
ATOM    703  CB  SER A  91     -13.784 -19.291  17.483  1.00 11.46           C
ATOM    704  OG  SER A  91     -12.530 -18.891  16.969  1.00 19.85           O
ATOM    705  N   ASN A  92     -14.679 -20.411  14.901  1.00 14.68           N
ATOM    706  CA  ASN A  92     -14.675 -20.582  13.457  1.00 12.64           C
ATOM    707  C   ASN A  92     -14.049 -19.402  12.747  1.00  6.84           C
ATOM    708  O   ASN A  92     -13.980 -19.403  11.517  1.00  4.39           O
ATOM    709  CB  ASN A  92     -16.112 -20.778  12.948  1.00 10.84           C
ATOM    710  CG  ASN A  92     -16.644 -22.173  13.211  1.00  9.66           C
ATOM    711  OD1 ASN A  92     -16.046 -23.164  12.802  1.00 10.41           O
ATOM    712  ND2 ASN A  92     -17.769 -22.256  13.911  1.00  9.86           N
ATOM    713  N   GLY A  93     -13.619 -18.383  13.495  1.00  9.93           N
ATOM    714  CA  GLY A  93     -13.186 -17.151  12.859  1.00 14.93           C
ATOM    715  C   GLY A  93     -11.990 -17.379  11.964  1.00  7.65           C
ATOM    716  O   GLY A  93     -11.879 -16.782  10.888  1.00  6.87           O
ATOM    717  N   TYR A  94     -11.106 -18.286  12.387  1.00 10.11           N
ATOM    718  CA  TYR A  94      -9.983 -18.719  11.568  1.00 10.04           C
ATOM    719  C   TYR A  94     -10.451 -19.172  10.201  1.00 11.07           C
ATOM    720  O   TYR A  94      -9.786 -18.929   9.192  1.00  7.14           O
ATOM    721  CB  TYR A  94      -9.265 -19.860  12.281  1.00 11.22           C
ATOM    722  CG  TYR A  94      -8.907 -19.523  13.702  1.00 13.63           C
ATOM    723  CD1 TYR A  94      -7.959 -18.547  13.993  1.00 13.99           C
ATOM    724  CD2 TYR A  94      -9.546 -20.148  14.758  1.00 18.23           C
ATOM    725  CE1 TYR A  94      -7.642 -18.228  15.301  1.00 18.71           C
ATOM    726  CE2 TYR A  94      -9.237 -19.837  16.066  1.00 16.08           C
ATOM    727  CZ  TYR A  94      -8.285 -18.879  16.337  1.00 24.14           C
ATOM    728  OH  TYR A  94      -7.981 -18.572  17.651  1.00 30.22           O
ATOM    729  N   ARG A  95     -11.604 -19.836  10.154  1.00  9.72           N
ATOM    730  CA  ARG A  95     -12.167 -20.289   8.896  1.00  7.33           C
ATOM    731  C   ARG A  95     -12.568 -19.137   7.973  1.00  4.50           C
ATOM    732  O   ARG A  95     -12.624 -19.334   6.754  1.00  3.35           O
ATOM    733  CB  ARG A  95     -13.352 -21.203   9.200  1.00  8.08           C
ATOM    734  CG  ARG A  95     -13.846 -21.975   8.047  1.00 12.92           C
ATOM    735  CD  ARG A  95     -14.938 -22.871   8.495  1.00  7.25           C
ATOM    736  NE  ARG A  95     -14.503 -23.990   9.304  1.00 10.64           N
ATOM    737  CZ  ARG A  95     -14.531 -25.254   8.907  1.00  5.99           C
ATOM    738  NH1 ARG A  95     -14.136 -26.206   9.736  1.00  7.25           N
ATOM    739  NH2 ARG A  95     -15.032 -25.574   7.719  1.00  7.95           N
ATOM    740  N   TYR A  96     -12.830 -17.934   8.501  1.00  3.99           N
ATOM    741  CA  TYR A  96     -13.064 -16.822   7.575  1.00  7.44           C
ATOM    742  C   TYR A  96     -11.774 -16.344   6.933  1.00  6.14           C
ATOM    743  O   TYR A  96     -11.786 -15.858   5.793  1.00  5.95           O
ATOM    744  CB  TYR A  96     -13.721 -15.627   8.254  1.00  4.74           C
ATOM    745  CG  TYR A  96     -15.191 -15.755   8.491  1.00  4.60           C
ATOM    746  CD1 TYR A  96     -16.097 -14.870   7.901  1.00  6.62           C
ATOM    747  CD2 TYR A  96     -15.678 -16.705   9.367  1.00  3.69           C
ATOM    748  CE1 TYR A  96     -17.471 -14.984   8.149  1.00  4.18           C
ATOM    749  CE2 TYR A  96     -17.012 -16.811   9.627  1.00  5.09           C
ATOM    750  CZ  TYR A  96     -17.910 -15.957   9.027  1.00  6.52           C
ATOM    751  OH  TYR A  96     -19.240 -16.120   9.322  1.00 10.98           O
ATOM    752  N   VAL A  97     -10.662 -16.440   7.657  1.00  5.81           N
ATOM    753  CA  VAL A  97      -9.431 -15.831   7.175  1.00  5.68           C
ATOM    754  C   VAL A  97      -8.985 -16.515   5.899  1.00  6.77           C
ATOM    755  O   VAL A  97      -8.675 -15.866   4.902  1.00  4.31           O
ATOM    756  CB  VAL A  97      -8.341 -15.897   8.249  1.00  6.50           C
ATOM    757  CG1 VAL A  97      -7.077 -15.204   7.732  1.00  5.05           C
ATOM    758  CG2 VAL A  97      -8.872 -15.297   9.545  1.00  4.48           C
ATOM    759  N   ASN A  98      -8.933 -17.839   5.910  1.00  3.84           N
ATOM    760  CA  ASN A  98      -8.663 -18.517   4.660  1.00  6.18           C
ATOM    761  C   ASN A  98      -9.666 -18.182   3.582  1.00  4.82           C
ATOM    762  O   ASN A  98      -9.246 -17.802   2.491  1.00  6.45           O
ATOM    763  CB  ASN A  98      -8.465 -19.999   4.866  1.00  5.90           C
ATOM    764  CG  ASN A  98      -7.055 -20.291   5.211  1.00  8.65           C
ATOM    765  OD1 ASN A  98      -6.471 -19.712   6.125  1.00 11.69           O
ATOM    766  ND2 ASN A  98      -6.480 -21.220   4.474  1.00  8.45           N
ATOM    767  N   TRP A  99     -10.974 -18.260   3.864  1.00  5.39           N
ATOM    768  CA  TRP A  99     -11.952 -17.817   2.870  1.00  4.51           C
ATOM    769  C   TRP A  99     -11.466 -16.543   2.188  1.00  2.92           C
ATOM    770  O   TRP A  99     -11.466 -16.476   0.960  1.00  3.21           O
ATOM    771  CB  TRP A  99     -13.347 -17.582   3.466  1.00  2.08           C
ATOM    772  CG  TRP A  99     -14.101 -18.789   3.937  1.00  2.13           C
ATOM    773  CD1 TRP A  99     -13.858 -20.102   3.627  1.00  4.78           C
ATOM    774  CD2 TRP A  99     -15.263 -18.789   4.776  1.00  2.28           C
ATOM    775  NE1 TRP A  99     -14.786 -20.914   4.239  1.00  1.67           N
ATOM    776  CE2 TRP A  99     -15.645 -20.134   4.965  1.00  1.69           C
ATOM    777  CE3 TRP A  99     -16.003 -17.779   5.408  1.00  2.00           C
ATOM    778  CZ2 TRP A  99     -16.741 -20.494   5.755  1.00  3.76           C
ATOM    779  CZ3 TRP A  99     -17.084 -18.134   6.188  1.00  3.32           C
ATOM    780  CH2 TRP A  99     -17.450 -19.490   6.353  1.00  2.82           C
ATOM    781  N   MET A 100     -10.992 -15.540   2.962  1.00  4.59           N
ATOM    782  CA  MET A 100     -10.243 -14.421   2.363  1.00  4.95           C
ATOM    783  C   MET A 100      -9.262 -14.848   1.283  1.00  3.50           C
ATOM    784  O   MET A 100      -9.108 -14.138   0.296  1.00  2.61           O
ATOM    785  CB  MET A 100      -9.447 -13.597   3.393  1.00  7.45           C
ATOM    786  CG  MET A 100     -10.226 -12.837   4.413  1.00  6.22           C
ATOM    787  SD  MET A 100     -11.198 -11.582   3.591  1.00 10.60           S
ATOM    788  CE  MET A 100      -9.903 -10.533   2.897  1.00 15.08           C
ATOM    789  N   ALA A 101      -8.592 -15.986   1.475  1.00  4.49           N
ATOM    790  CA  ALA A 101      -7.539 -16.466   0.593  1.00  3.68           C
ATOM    791  C   ALA A 101      -8.032 -17.453  -0.457  1.00  3.71           C
ATOM    792  O   ALA A 101      -7.692 -17.289  -1.629  1.00  9.68           O
ATOM    793  CB  ALA A 101      -6.422 -17.110   1.421  1.00  3.88           C
ATOM    794  N   THR A 102      -8.793 -18.503  -0.092  1.00  3.14           N
ATOM    795  CA  THR A 102      -9.095 -19.479  -1.146  1.00  5.89           C
ATOM    796  C   THR A 102     -10.046 -18.937  -2.212  1.00  7.54           C
ATOM    797  O   THR A 102     -10.072 -19.486  -3.323  1.00  5.58           O
ATOM    798  CB  THR A 102      -9.663 -20.790  -0.602  1.00  4.98           C
ATOM    799  OG1 THR A 102     -10.679 -20.524   0.368  1.00  5.90           O
ATOM    800  CG2 THR A 102      -8.541 -21.631  -0.022  1.00  4.71           C
ATOM    801  N   ILE A 103     -10.775 -17.860  -1.924  1.00  3.35           N
ATOM    802  CA  ILE A 103     -11.763 -17.330  -2.854  1.00  4.56           C
ATOM    803  C   ILE A 103     -11.136 -16.565  -4.021  1.00  3.94           C
ATOM    804  O   ILE A 103     -11.457 -16.906  -5.161  1.00  2.49           O
ATOM    805  CB  ILE A 103     -12.835 -16.506  -2.128  1.00  2.85           C
ATOM    806  CG1 ILE A 103     -13.649 -17.428  -1.246  1.00  4.68           C
ATOM    807  CG2 ILE A 103     -13.750 -15.804  -3.101  1.00  5.76           C
ATOM    808  CD1 ILE A 103     -14.652 -16.719  -0.369  1.00  5.47           C
ATOM    809  N   PRO A 104     -10.261 -15.534  -3.819  1.00  3.86           N
ATOM    810  CA  PRO A 104      -9.431 -15.057  -4.935  1.00  5.34           C
ATOM    811  C   PRO A 104      -9.009 -16.170  -5.878  1.00  3.46           C
ATOM    812  O   PRO A 104      -9.270 -16.091  -7.082  1.00  6.12           O
ATOM    813  CB  PRO A 104      -8.216 -14.453  -4.217  1.00  6.79           C
ATOM    814  CG  PRO A 104      -8.776 -13.915  -2.931  1.00  3.60           C
ATOM    815  CD  PRO A 104     -10.099 -14.641  -2.656  1.00  4.85           C
ATOM    816  N   CYS A 105      -8.439 -17.238  -5.289  1.00  5.38           N
ATOM    817  CA  CYS A 105      -7.919 -18.399  -6.014  1.00  6.04           C
ATOM    818  C   CYS A 105      -8.974 -19.135  -6.822  1.00  5.65           C
ATOM    819  O   CYS A 105      -8.704 -19.581  -7.945  1.00  6.74           O
ATOM    820  CB  CYS A 105      -7.305 -19.373  -5.028  1.00  5.29           C
ATOM    821  SG  CYS A 105      -5.720 -18.828  -4.557  1.00  7.05           S
ATOM    822  N   LEU A 106     -10.147 -19.347  -6.235  1.00  2.47           N
ATOM    823  CA  LEU A 106     -11.208 -20.070  -6.920  1.00  5.33           C
ATOM    824  C   LEU A 106     -11.811 -19.206  -8.014  1.00  4.69           C
ATOM    825  O   LEU A 106     -12.108 -19.685  -9.115  1.00  2.92           O
ATOM    826  CB  LEU A 106     -12.284 -20.488  -5.910  1.00  4.19           C
ATOM    827  CG  LEU A 106     -11.893 -21.438  -4.757  1.00  4.17           C
ATOM    828  CD1 LEU A 106     -12.772 -21.250  -3.565  1.00  1.83           C
ATOM    829  CD2 LEU A 106     -11.885 -22.901  -5.143  1.00  5.04           C
ATOM    830  N   LEU A 107     -12.035 -17.932  -7.695  1.00  5.61           N
ATOM    831  CA  LEU A 107     -12.399 -16.968  -8.710  1.00  5.11           C
ATOM    832  C   LEU A 107     -11.337 -16.911  -9.775  1.00  5.37           C
ATOM    833  O   LEU A 107     -11.650 -16.830 -10.962  1.00  6.35           O
ATOM    834  CB  LEU A 107     -12.610 -15.598  -8.077  1.00  5.65           C
ATOM    835  CG  LEU A 107     -13.829 -15.692  -7.171  1.00  7.50           C
ATOM    836  CD1 LEU A 107     -13.952 -14.491  -6.230  1.00  5.19           C
ATOM    837  CD2 LEU A 107     -15.068 -15.870  -8.047  1.00  9.26           C
ATOM    838  N   LEU A 108     -10.070 -17.025  -9.379  1.00  7.01           N
ATOM    839  CA  LEU A 108      -9.025 -16.823 -10.370  1.00  8.64           C
ATOM    840  C   LEU A 108      -8.939 -18.008 -11.321  1.00  8.48           C
ATOM    841  O   LEU A 108      -8.850 -17.817 -12.540  1.00  8.49           O
ATOM    842  CB  LEU A 108      -7.691 -16.513  -9.689  1.00  4.80           C
ATOM    843  CG  LEU A 108      -6.610 -16.153 -10.716  1.00 13.57           C
ATOM    844  CD1 LEU A 108      -7.065 -14.983 -11.538  1.00 17.99           C
ATOM    845  CD2 LEU A 108      -5.363 -15.710  -9.972  1.00 10.55           C
ATOM    846  N   GLN A 109      -9.023 -19.239 -10.803  1.00  7.53           N
ATOM    847  CA  GLN A 109      -9.040 -20.385 -11.709  1.00  5.10           C
ATOM    848  C   GLN A 109     -10.310 -20.432 -12.557  1.00  7.73           C
ATOM    849  O   GLN A 109     -10.253 -20.845 -13.727  1.00  6.43           O
ATOM    850  CB  GLN A 109      -8.818 -21.687 -10.940  1.00  7.38           C
ATOM    851  CG  GLN A 109      -9.803 -21.982  -9.824  1.00  5.10           C
ATOM    852  CD  GLN A 109      -9.699 -23.412  -9.390  1.00  5.33           C
ATOM    853  OE1 GLN A 109      -8.659 -24.033  -9.564  1.00  9.57           O
ATOM    854  NE2 GLN A 109     -10.750 -23.937  -8.787  1.00  5.05           N
ATOM    855  N   LEU A 110     -11.451 -19.996 -12.007  1.00  7.01           N
ATOM    856  CA  LEU A 110     -12.618 -19.741 -12.845  1.00  4.82           C
ATOM    857  C   LEU A 110     -12.260 -18.831 -14.010  1.00  6.46           C
ATOM    858  O   LEU A 110     -12.497 -19.171 -15.174  1.00  5.97           O
ATOM    859  CB  LEU A 110     -13.742 -19.113 -12.028  1.00  7.02           C
ATOM    860  CG  LEU A 110     -14.997 -18.860 -12.844  1.00  5.55           C
ATOM    861  CD1 LEU A 110     -15.450 -20.132 -13.523  1.00  8.67           C
ATOM    862  CD2 LEU A 110     -16.087 -18.301 -11.961  1.00 14.66           C
ATOM    863  N   LEU A 111     -11.674 -17.667 -13.712  1.00  7.11           N
ATOM    864  CA  LEU A 111     -11.370 -16.693 -14.759  1.00  5.94           C
ATOM    865  C   LEU A 111     -10.368 -17.225 -15.770  1.00  8.14           C
ATOM    866  O   LEU A 111     -10.443 -16.870 -16.950  1.00  6.62           O
ATOM    867  CB  LEU A 111     -10.836 -15.398 -14.157  1.00  5.54           C
ATOM    868  CG  LEU A 111     -11.696 -14.710 -13.098  1.00  6.87           C
ATOM    869  CD1 LEU A 111     -10.934 -13.543 -12.538  1.00 11.67           C
ATOM    870  CD2 LEU A 111     -13.062 -14.312 -13.635  1.00  7.74           C
ATOM    871  N   ILE A 112      -9.422 -18.060 -15.333  1.00  5.40           N
ATOM    872  CA  ILE A 112      -8.424 -18.595 -16.253  1.00 10.01           C
ATOM    873  C   ILE A 112      -9.068 -19.517 -17.266  1.00  8.53           C
ATOM    874  O   ILE A 112      -8.802 -19.417 -18.469  1.00  7.82           O
ATOM    875  CB  ILE A 112      -7.293 -19.298 -15.487  1.00  6.53           C
ATOM    876  CG1 ILE A 112      -6.567 -18.266 -14.629  1.00 11.65           C
ATOM    877  CG2 ILE A 112      -6.409 -20.084 -16.421  1.00  6.83           C
ATOM    878  CD1 ILE A 112      -5.963 -17.157 -15.426  1.00 12.54           C
ATOM    879  N   VAL A 113      -9.943 -20.415 -16.807  1.00  5.85           N
ATOM    880  CA  VAL A 113     -10.542 -21.346 -17.754  1.00  8.35           C
ATOM    881  C   VAL A 113     -11.574 -20.647 -18.621  1.00  6.89           C
ATOM    882  O   VAL A 113     -11.905 -21.131 -19.709  1.00  9.38           O
ATOM    883  CB  VAL A 113     -11.136 -22.567 -17.029  1.00 10.95           C
ATOM    884  CG1 VAL A 113     -10.008 -23.347 -16.343  1.00  7.91           C
ATOM    885  CG2 VAL A 113     -12.218 -22.157 -16.037  1.00  5.16           C
ATOM    886  N   LEU A 114     -12.059 -19.488 -18.185  1.00  9.15           N
ATOM    887  CA  LEU A 114     -12.936 -18.655 -19.002  1.00  9.28           C
ATOM    888  C   LEU A 114     -12.196 -17.968 -20.133  1.00  9.50           C
ATOM    889  O   LEU A 114     -12.831 -17.256 -20.922  1.00 10.08           O
ATOM    890  CB  LEU A 114     -13.617 -17.622 -18.108  1.00 14.03           C
ATOM    891  CG  LEU A 114     -14.968 -18.038 -17.541  1.00 10.02           C
ATOM    892  CD1 LEU A 114     -15.624 -16.853 -16.889  1.00 10.19           C
ATOM    893  CD2 LEU A 114     -15.854 -18.578 -18.648  1.00 12.09           C
ATOM    894  N   ASN A 115     -10.875 -18.164 -20.212  1.00  8.05           N
ATOM    895  CA  ASN A 115     -10.001 -17.592 -21.228  1.00  9.96           C
ATOM    896  C   ASN A 115      -9.912 -16.077 -21.122  1.00 14.79           C
ATOM    897  O   ASN A 115      -9.644 -15.393 -22.116  1.00 16.09           O
ATOM    898  CB  ASN A 115     -10.437 -18.002 -22.642  1.00  8.95           C
ATOM    899  CG  ASN A 115     -10.457 -19.509 -22.833  1.00 11.33           C
ATOM    900  OD1 ASN A 115      -9.446 -20.188 -22.627  1.00 11.99           O
ATOM    901  ND2 ASN A 115     -11.600 -20.037 -23.246  1.00  9.19           N
ATOM    902  N   LEU A 116     -10.151 -15.525 -19.938  1.00 14.71           N
ATOM    903  CA  LEU A 116      -9.893 -14.111 -19.763  1.00 18.01           C
ATOM    904  C   LEU A 116      -8.386 -13.901 -19.717  1.00 15.40           C
ATOM    905  O   LEU A 116      -7.634 -14.747 -19.223  1.00 14.58           O
ATOM    906  CB  LEU A 116     -10.538 -13.566 -18.487  1.00 16.77           C
ATOM    907  CG  LEU A 116     -12.064 -13.660 -18.362  1.00 18.08           C
ATOM    908  CD1 LEU A 116     -12.540 -13.035 -17.043  1.00 13.72           C
ATOM    909  CD2 LEU A 116     -12.826 -13.144 -19.576  1.00 17.55           C
ATOM    910  N   LYS A 117      -7.947 -12.762 -20.239  1.00 18.13           N
ATOM    911  CA  LYS A 117      -6.527 -12.523 -20.435  1.00 19.97           C
ATOM    912  C   LYS A 117      -6.242 -11.040 -20.301  1.00 23.49           C
ATOM    913  O   LYS A 117      -7.120 -10.202 -20.524  1.00 19.77           O
ATOM    914  CB  LYS A 117      -6.062 -13.011 -21.809  1.00 22.92           C
ATOM    915  CG  LYS A 117      -6.498 -12.085 -22.940  1.00 19.38           C
ATOM    916  CD  LYS A 117      -5.899 -12.488 -24.262  1.00 23.25           C
ATOM    917  CE  LYS A 117      -4.380 -12.467 -24.197  1.00 27.49           C
ATOM    918  NZ  LYS A 117      -3.789 -12.362 -25.561  1.00 29.64           N
ATOM    919  N   GLY A 118      -5.003 -10.736 -19.931  1.00 25.41           N
ATOM    920  CA  GLY A 118      -4.525  -9.362 -19.975  1.00 20.16           C
ATOM    921  C   GLY A 118      -5.230  -8.462 -18.983  1.00 24.34           C
ATOM    922  O   GLY A 118      -5.308  -8.744 -17.779  1.00 25.01           O
ATOM    923  N   LYS A 119      -5.755  -7.354 -19.500  1.00 25.38           N
ATOM    924  CA  LYS A 119      -6.338  -6.326 -18.651  1.00 23.92           C
ATOM    925  C   LYS A 119      -7.712  -6.723 -18.137  1.00 21.97           C
ATOM    926  O   LYS A 119      -8.068  -6.391 -16.999  1.00 18.79           O
ATOM    927  CB  LYS A 119      -6.420  -5.015 -19.423  1.00 33.54           C
ATOM    928  CG  LYS A 119      -6.953  -3.839 -18.639  1.00 26.92           C
ATOM    929  CD  LYS A 119      -6.863  -2.618 -19.521  1.00 34.80           C
ATOM    930  CE  LYS A 119      -7.897  -2.734 -20.639  1.00 38.98           C
ATOM    931  NZ  LYS A 119      -7.896  -1.563 -21.550  1.00 50.95           N
ATOM    932  N   GLU A 120      -8.504  -7.419 -18.962  1.00 21.31           N
ATOM    933  CA  GLU A 120      -9.816  -7.866 -18.507  1.00 22.63           C
ATOM    934  C   GLU A 120      -9.688  -8.946 -17.444  1.00 16.07           C
ATOM    935  O   GLU A 120     -10.505  -9.002 -16.525  1.00 21.31           O
ATOM    936  CB  GLU A 120     -10.663  -8.369 -19.680  1.00 26.08           C
ATOM    937  CG  GLU A 120     -12.138  -8.574 -19.332  1.00 24.48           C
ATOM    938  CD  GLU A 120     -12.909  -9.362 -20.378  1.00 28.23           C
ATOM    939  OE1 GLU A 120     -13.730 -10.220 -19.997  1.00 29.44           O
ATOM    940  OE2 GLU A 120     -12.692  -9.139 -21.588  1.00 45.18           O
ATOM    941  N   LEU A 121      -8.667  -9.797 -17.524  1.00 17.82           N
ATOM    942  CA  LEU A 121      -8.429 -10.708 -16.410  1.00 17.78           C
ATOM    943  C   LEU A 121      -8.090  -9.933 -15.144  1.00 14.97           C
ATOM    944  O   LEU A 121      -8.685 -10.168 -14.091  1.00 14.54           O
ATOM    945  CB  LEU A 121      -7.323 -11.704 -16.744  1.00 15.65           C
ATOM    946  CG  LEU A 121      -6.816 -12.534 -15.569  1.00 14.59           C
ATOM    947  CD1 LEU A 121      -7.941 -13.334 -14.918  1.00 16.45           C
ATOM    948  CD2 LEU A 121      -5.699 -13.456 -16.022  1.00 21.45           C
ATOM    949  N   PHE A 122      -7.146  -8.992 -15.228  1.00 14.46           N
ATOM    950  CA  PHE A 122      -6.708  -8.284 -14.022  1.00 20.06           C
ATOM    951  C   PHE A 122      -7.815  -7.404 -13.453  1.00 15.84           C
ATOM    952  O   PHE A 122      -8.025  -7.362 -12.235  1.00 13.12           O
ATOM    953  CB  PHE A 122      -5.475  -7.432 -14.321  1.00 17.50           C
ATOM    954  CG  PHE A 122      -5.144  -6.441 -13.240  1.00 24.75           C
ATOM    955  CD1 PHE A 122      -4.531  -6.849 -12.064  1.00 28.26           C
ATOM    956  CD2 PHE A 122      -5.457  -5.097 -13.391  1.00 30.71           C
ATOM    957  CE1 PHE A 122      -4.224  -5.934 -11.067  1.00 29.62           C
ATOM    958  CE2 PHE A 122      -5.156  -4.180 -12.392  1.00 30.32           C
ATOM    959  CZ  PHE A 122      -4.541  -4.602 -11.230  1.00 30.01           C
ATOM    960  N   SER A 123      -8.517  -6.674 -14.315  1.00 15.06           N
ATOM    961  CA  SER A 123      -9.589  -5.806 -13.843  1.00 16.66           C
ATOM    962  C   SER A 123     -10.757  -6.610 -13.267  1.00 16.02           C
ATOM    963  O   SER A 123     -11.352  -6.209 -12.261  1.00 16.34           O
ATOM    964  CB  SER A 123     -10.041  -4.892 -14.980  1.00 18.73           C
ATOM    965  OG  SER A 123     -10.605  -5.637 -16.050  1.00 21.76           O
ATOM    966  N   THR A 124     -11.095  -7.748 -13.879  1.00 15.24           N
ATOM    967  CA  THR A 124     -12.156  -8.594 -13.327  1.00 13.27           C
ATOM    968  C   THR A 124     -11.738  -9.216 -11.997  1.00 10.00           C
ATOM    969  O   THR A 124     -12.543  -9.294 -11.060  1.00  7.88           O
ATOM    970  CB  THR A 124     -12.539  -9.692 -14.328  1.00 13.88           C
ATOM    971  OG1 THR A 124     -12.934  -9.095 -15.574  1.00 18.85           O
ATOM    972  CG2 THR A 124     -13.685 -10.544 -13.791  1.00 10.44           C
ATOM    973  N   ALA A 125     -10.489  -9.680 -11.907  1.00 11.99           N
ATOM    974  CA  ALA A 125      -9.999 -10.287 -10.672  1.00 11.86           C
ATOM    975  C   ALA A 125      -9.995  -9.284  -9.527  1.00 11.69           C
ATOM    976  O   ALA A 125     -10.368  -9.621  -8.399  1.00 10.10           O
ATOM    977  CB  ALA A 125      -8.594 -10.853 -10.885  1.00 17.83           C
ATOM    978  N   THR A 126      -9.601  -8.039  -9.800  1.00  9.03           N
ATOM    979  CA  THR A 126      -9.528  -7.052  -8.731  1.00 16.13           C
ATOM    980  C   THR A 126     -10.907  -6.771  -8.155  1.00 11.68           C
ATOM    981  O   THR A 126     -11.102  -6.803  -6.935  1.00 15.48           O
ATOM    982  CB  THR A 126      -8.887  -5.761  -9.231  1.00 10.56           C
ATOM    983  OG1 THR A 126      -7.615  -6.062  -9.813  1.00 21.38           O
ATOM    984  CG2 THR A 126      -8.700  -4.788  -8.069  1.00 16.32           C
ATOM    985  N   TRP A 127     -11.878  -6.503  -9.023  1.00 10.76           N
ATOM    986  CA  TRP A 127     -13.233  -6.227  -8.565  1.00 12.83           C
ATOM    987  C   TRP A 127     -13.795  -7.405  -7.782  1.00 11.00           C
ATOM    988  O   TRP A 127     -14.371  -7.233  -6.698  1.00 11.02           O
ATOM    989  CB  TRP A 127     -14.116  -5.904  -9.769  1.00 12.64           C
ATOM    990  CG  TRP A 127     -13.886  -4.521 -10.278  1.00 16.60           C
ATOM    991  CD1 TRP A 127     -13.496  -4.168 -11.538  1.00 17.25           C
ATOM    992  CD2 TRP A 127     -14.030  -3.298  -9.541  1.00 17.94           C
ATOM    993  NE1 TRP A 127     -13.391  -2.801 -11.632  1.00 18.29           N
ATOM    994  CE2 TRP A 127     -13.719  -2.243 -10.422  1.00 18.18           C
ATOM    995  CE3 TRP A 127     -14.407  -2.991  -8.223  1.00 17.18           C
ATOM    996  CZ2 TRP A 127     -13.754  -0.904 -10.025  1.00 19.64           C
ATOM    997  CZ3 TRP A 127     -14.441  -1.657  -7.830  1.00 16.54           C
ATOM    998  CH2 TRP A 127     -14.121  -0.633  -8.727  1.00 16.06           C
ATOM    999  N   LEU A 128     -13.627  -8.614  -8.321  1.00  9.64           N
ATOM   1000  CA  LEU A 128     -14.097  -9.813  -7.637  1.00  9.46           C
ATOM   1001  C   LEU A 128     -13.479  -9.937  -6.252  1.00  8.16           C
ATOM   1002  O   LEU A 128     -14.182 -10.215  -5.277  1.00 11.96           O
ATOM   1003  CB  LEU A 128     -13.798 -11.060  -8.467  1.00  8.10           C
ATOM   1004  CG  LEU A 128     -14.709 -11.376  -9.649  1.00  9.57           C
ATOM   1005  CD1 LEU A 128     -14.228 -12.620 -10.411  1.00  9.20           C
ATOM   1006  CD2 LEU A 128     -16.123 -11.570  -9.146  1.00 10.41           C
ATOM   1007  N   ILE A 129     -12.167  -9.711  -6.143  1.00  7.74           N
ATOM   1008  CA  ILE A 129     -11.481  -9.906  -4.870  1.00 12.51           C
ATOM   1009  C   ILE A 129     -11.900  -8.846  -3.855  1.00  9.46           C
ATOM   1010  O   ILE A 129     -12.051  -9.144  -2.670  1.00  6.66           O
ATOM   1011  CB  ILE A 129      -9.953  -9.943  -5.075  1.00 12.30           C
ATOM   1012  CG1 ILE A 129      -9.555 -11.157  -5.915  1.00  8.78           C
ATOM   1013  CG2 ILE A 129      -9.232 -10.018  -3.755  1.00  9.39           C
ATOM   1014  CD1 ILE A 129      -8.075 -11.208  -6.278  1.00 13.94           C
ATOM   1015  N   LEU A 130     -12.105  -7.601  -4.291  1.00  5.39           N
ATOM   1016  CA  LEU A 130     -12.623  -6.592  -3.372  1.00  8.41           C
ATOM   1017  C   LEU A 130     -14.032  -6.947  -2.894  1.00  5.17           C
ATOM   1018  O   LEU A 130     -14.371  -6.752  -1.718  1.00  6.87           O
ATOM   1019  CB  LEU A 130     -12.618  -5.216  -4.036  1.00 11.13           C
ATOM   1020  CG  LEU A 130     -11.265  -4.623  -4.415  1.00 11.01           C
ATOM   1021  CD1 LEU A 130     -11.412  -3.441  -5.380  1.00 17.72           C
ATOM   1022  CD2 LEU A 130     -10.533  -4.222  -3.158  1.00  9.40           C
ATOM   1023  N   ALA A 131     -14.859  -7.473  -3.796  1.00  9.48           N
ATOM   1024  CA  ALA A 131     -16.252  -7.783  -3.493  1.00  6.25           C
ATOM   1025  C   ALA A 131     -16.381  -9.068  -2.688  1.00  3.99           C
ATOM   1026  O   ALA A 131     -17.157  -9.129  -1.730  1.00  5.84           O
ATOM   1027  CB  ALA A 131     -17.047  -7.873  -4.799  1.00  6.52           C
ATOM   1028  N   ALA A 132     -15.642 -10.114  -3.063  1.00  9.16           N
ATOM   1029  CA  ALA A 132     -15.566 -11.288  -2.203  1.00  4.49           C
ATOM   1030  C   ALA A 132     -15.003 -10.917  -0.843  1.00  4.88           C
ATOM   1031  O   ALA A 132     -15.526 -11.349   0.191  1.00  4.50           O
ATOM   1032  CB  ALA A 132     -14.716 -12.368  -2.852  1.00  7.17           C
ATOM   1033  N   TRP A 133     -13.951 -10.091  -0.823  1.00  5.87           N
ATOM   1034  CA  TRP A 133     -13.384  -9.644   0.451  1.00  6.75           C
ATOM   1035  C   TRP A 133     -14.420  -8.923   1.306  1.00  5.44           C
ATOM   1036  O   TRP A 133     -14.512  -9.181   2.509  1.00  3.85           O
ATOM   1037  CB  TRP A 133     -12.167  -8.754   0.213  1.00  4.34           C
ATOM   1038  CG  TRP A 133     -10.966  -9.562  -0.080  1.00  7.94           C
ATOM   1039  CD1 TRP A 133     -10.928 -10.905  -0.301  1.00  6.22           C
ATOM   1040  CD2 TRP A 133      -9.619  -9.096  -0.212  1.00 11.08           C
ATOM   1041  NE1 TRP A 133      -9.642 -11.309  -0.540  1.00 11.07           N
ATOM   1042  CE2 TRP A 133      -8.817 -10.219  -0.487  1.00 10.25           C
ATOM   1043  CE3 TRP A 133      -9.013  -7.845  -0.115  1.00 12.05           C
ATOM   1044  CZ2 TRP A 133      -7.446 -10.125  -0.684  1.00 11.24           C
ATOM   1045  CZ3 TRP A 133      -7.656  -7.754  -0.302  1.00 12.96           C
ATOM   1046  CH2 TRP A 133      -6.884  -8.887  -0.579  1.00 14.97           C
ATOM   1047  N   GLY A 134     -15.223  -8.040   0.692  1.00  4.20           N
ATOM   1048  CA  GLY A 134     -16.293  -7.369   1.426  1.00  5.16           C
ATOM   1049  C   GLY A 134     -17.268  -8.340   2.070  1.00  4.38           C
ATOM   1050  O   GLY A 134     -17.516  -8.280   3.272  1.00  4.22           O
ATOM   1051  N   MET A 135     -17.819  -9.260   1.278  1.00  5.17           N
ATOM   1052  CA  MET A 135     -18.626 -10.349   1.829  1.00  4.97           C
ATOM   1053  C   MET A 135     -17.983 -10.969   3.067  1.00  3.38           C
ATOM   1054  O   MET A 135     -18.597 -11.015   4.136  1.00  2.88           O
ATOM   1055  CB  MET A 135     -18.849 -11.412   0.758  1.00  5.13           C
ATOM   1056  CG  MET A 135     -19.820 -12.528   1.120  1.00  4.14           C
ATOM   1057  SD  MET A 135     -19.618 -13.810  -0.138  1.00  5.81           S
ATOM   1058  CE  MET A 135     -18.086 -14.567   0.430  1.00  3.91           C
ATOM   1059  N   ILE A 136     -16.728 -11.411   2.947  1.00  3.22           N
ATOM   1060  CA  ILE A 136     -16.098 -12.157   4.036  1.00  4.81           C
ATOM   1061  C   ILE A 136     -15.958 -11.291   5.281  1.00  2.27           C
ATOM   1062  O   ILE A 136     -16.294 -11.723   6.390  1.00  4.24           O
ATOM   1063  CB  ILE A 136     -14.736 -12.725   3.600  1.00  2.40           C
ATOM   1064  CG1 ILE A 136     -14.902 -13.834   2.573  1.00  3.28           C
ATOM   1065  CG2 ILE A 136     -13.989 -13.277   4.795  1.00  3.57           C
ATOM   1066  CD1 ILE A 136     -13.771 -13.881   1.562  1.00  2.82           C
ATOM   1067  N   ILE A 137     -15.463 -10.057   5.127  1.00  3.77           N
ATOM   1068  CA  ILE A 137     -15.115  -9.258   6.309  1.00  4.69           C
ATOM   1069  C   ILE A 137     -16.360  -8.736   7.015  1.00  6.10           C
ATOM   1070  O   ILE A 137     -16.387  -8.636   8.243  1.00  5.80           O
ATOM   1071  CB  ILE A 137     -14.161  -8.107   5.956  1.00  6.39           C
ATOM   1072  CG1 ILE A 137     -12.827  -8.652   5.462  1.00  6.43           C
ATOM   1073  CG2 ILE A 137     -13.905  -7.246   7.176  1.00 10.71           C
ATOM   1074  CD1 ILE A 137     -12.240  -7.872   4.320  1.00 12.73           C
ATOM   1075  N   THR A 138     -17.400  -8.367   6.277  1.00  3.08           N
ATOM   1076  CA  THR A 138     -18.607  -7.974   6.990  1.00  7.18           C
ATOM   1077  C   THR A 138     -19.211  -9.180   7.693  1.00  7.59           C
ATOM   1078  O   THR A 138     -19.627  -9.088   8.858  1.00  4.93           O
ATOM   1079  CB  THR A 138     -19.611  -7.331   6.044  1.00  8.04           C
ATOM   1080  OG1 THR A 138     -19.871  -8.224   4.952  1.00  5.03           O
ATOM   1081  CG2 THR A 138     -19.056  -6.024   5.516  1.00  7.32           C
ATOM   1082  N   GLY A 139     -19.231 -10.323   6.995  1.00  5.30           N
ATOM   1083  CA  GLY A 139     -19.686 -11.556   7.599  1.00  5.55           C
ATOM   1084  C   GLY A 139     -18.916 -11.897   8.854  1.00  5.90           C
ATOM   1085  O   GLY A 139     -19.505 -12.313   9.852  1.00  4.13           O
ATOM   1086  N   TYR A 140     -17.595 -11.670   8.836  1.00  7.18           N
ATOM   1087  CA  TYR A 140     -16.763 -11.986   9.997  1.00  5.86           C
ATOM   1088  C   TYR A 140     -17.101 -11.097  11.195  1.00  7.44           C
ATOM   1089  O   TYR A 140     -17.145 -11.582  12.343  1.00  5.50           O
ATOM   1090  CB  TYR A 140     -15.287 -11.867   9.617  1.00  5.43           C
ATOM   1091  CG  TYR A 140     -14.315 -11.927  10.779  1.00  8.40           C
ATOM   1092  CD1 TYR A 140     -13.967 -13.143  11.347  1.00  8.78           C
ATOM   1093  CD2 TYR A 140     -13.712 -10.779  11.275  1.00  5.63           C
ATOM   1094  CE1 TYR A 140     -13.064 -13.219  12.394  1.00  9.32           C
ATOM   1095  CE2 TYR A 140     -12.802 -10.849  12.329  1.00  9.67           C
ATOM   1096  CZ  TYR A 140     -12.493 -12.075  12.881  1.00  9.02           C
ATOM   1097  OH  TYR A 140     -11.605 -12.168  13.924  1.00 12.71           O
ATOM   1098  N   VAL A 141     -17.351  -9.799  10.953  1.00  4.72           N
ATOM   1099  CA  VAL A 141     -17.719  -8.894  12.044  1.00  8.25           C
ATOM   1100  C   VAL A 141     -19.046  -9.315  12.657  1.00  6.41           C
ATOM   1101  O   VAL A 141     -19.309  -9.034  13.830  1.00  9.26           O
ATOM   1102  CB  VAL A 141     -17.769  -7.416  11.574  1.00  5.78           C
ATOM   1103  CG1 VAL A 141     -17.856  -6.478  12.768  1.00  6.19           C
ATOM   1104  CG2 VAL A 141     -16.515  -7.031  10.780  1.00  8.82           C
ATOM   1105  N   GLY A 142     -19.895 -10.001  11.888  1.00  3.91           N
ATOM   1106  CA  GLY A 142     -21.232 -10.319  12.357  1.00  6.05           C
ATOM   1107  C   GLY A 142     -21.252 -11.513  13.286  1.00  6.84           C
ATOM   1108  O   GLY A 142     -21.883 -11.495  14.352  1.00  6.82           O
ATOM   1109  N   GLN A 143     -20.528 -12.560  12.908  1.00  7.43           N
ATOM   1110  CA  GLN A 143     -20.488 -13.726  13.772  1.00  8.46           C
ATOM   1111  C   GLN A 143     -19.703 -13.463  15.040  1.00  5.22           C
ATOM   1112  O   GLN A 143     -19.709 -14.318  15.919  1.00  6.45           O
ATOM   1113  CB  GLN A 143     -19.906 -14.933  13.032  1.00  6.96           C
ATOM   1114  CG  GLN A 143     -18.465 -14.778  12.582  1.00  6.18           C
ATOM   1115  CD  GLN A 143     -17.457 -15.130  13.661  1.00 10.21           C
ATOM   1116  OE1 GLN A 143     -17.663 -16.049  14.467  1.00  6.30           O
ATOM   1117  NE2 GLN A 143     -16.348 -14.418  13.663  1.00  7.32           N
ATOM   1118  N   LEU A 144     -19.015 -12.318  15.132  1.00 11.50           N
ATOM   1119  CA  LEU A 144     -18.401 -11.890  16.383  1.00 10.15           C
ATOM   1120  C   LEU A 144     -19.458 -11.615  17.425  1.00  8.49           C
ATOM   1121  O   LEU A 144     -19.211 -11.779  18.626  1.00  9.39           O
ATOM   1122  CB  LEU A 144     -17.551 -10.637  16.162  1.00 11.37           C
ATOM   1123  CG  LEU A 144     -16.345 -10.764  15.222  1.00  9.05           C
ATOM   1124  CD1 LEU A 144     -15.621  -9.439  15.038  1.00  7.77           C
ATOM   1125  CD2 LEU A 144     -15.367 -11.848  15.685  1.00  8.93           C
ATOM   1126  N   TYR A 145     -20.651 -11.227  16.971  1.00 10.04           N
ATOM   1127  CA  TYR A 145     -21.807 -10.964  17.815  1.00  9.92           C
ATOM   1128  C   TYR A 145     -22.813 -12.113  17.805  1.00  9.40           C
ATOM   1129  O   TYR A 145     -24.008 -11.878  18.031  1.00  9.85           O
ATOM   1130  CB  TYR A 145     -22.484  -9.676  17.356  1.00 10.02           C
ATOM   1131  CG  TYR A 145     -21.593  -8.462  17.439  1.00 10.86           C
ATOM   1132  CD1 TYR A 145     -21.452  -7.763  18.634  1.00 12.86           C
ATOM   1133  CD2 TYR A 145     -20.885  -8.018  16.333  1.00 10.80           C
ATOM   1134  CE1 TYR A 145     -20.636  -6.641  18.724  1.00 14.36           C
ATOM   1135  CE2 TYR A 145     -20.065  -6.898  16.408  1.00 11.66           C
ATOM   1136  CZ  TYR A 145     -19.944  -6.214  17.606  1.00 15.43           C
ATOM   1137  OH  TYR A 145     -19.136  -5.103  17.692  1.00 21.04           O
ATOM   1138  N   GLU A 146     -22.367 -13.350  17.530  1.00  8.62           N
ATOM   1139  CA  GLU A 146     -23.336 -14.430  17.370  1.00  8.57           C
ATOM   1140  C   GLU A 146     -23.891 -14.902  18.704  1.00 10.81           C
ATOM   1141  O   GLU A 146     -24.866 -15.665  18.719  1.00 10.20           O
ATOM   1142  CB  GLU A 146     -22.760 -15.641  16.618  1.00  6.47           C
ATOM   1143  CG  GLU A 146     -21.756 -16.547  17.318  1.00  7.47           C
ATOM   1144  CD  GLU A 146     -21.261 -17.626  16.382  1.00  8.41           C
ATOM   1145  OE1 GLU A 146     -21.608 -17.556  15.179  1.00  8.40           O
ATOM   1146  OE2 GLU A 146     -20.673 -18.620  16.860  1.00  6.90           O
ATOM   1147  N   VAL A 147     -23.298 -14.463  19.810  1.00 11.55           N
ATOM   1148  CA  VAL A 147     -23.861 -14.633  21.140  1.00 10.42           C
ATOM   1149  C   VAL A 147     -24.421 -13.318  21.673  1.00 10.24           C
ATOM   1150  O   VAL A 147     -25.591 -13.238  22.050  1.00 13.40           O
ATOM   1151  CB  VAL A 147     -22.816 -15.220  22.118  1.00 15.34           C
ATOM   1152  CG1 VAL A 147     -23.364 -15.212  23.551  1.00 14.16           C
ATOM   1153  CG2 VAL A 147     -22.412 -16.625  21.703  1.00 13.15           C
ATOM   1154  N   ASP A 148     -23.603 -12.260  21.673  1.00 13.52           N
ATOM   1155  CA  ASP A 148     -23.954 -11.052  22.414  1.00 14.88           C
ATOM   1156  C   ASP A 148     -25.052 -10.238  21.722  1.00 20.03           C
ATOM   1157  O   ASP A 148     -25.832  -9.560  22.401  1.00 12.45           O
ATOM   1158  CB  ASP A 148     -22.705 -10.191  22.641  1.00 21.90           C
ATOM   1159  CG  ASP A 148     -21.622 -10.904  23.473  1.00 24.69           C
ATOM   1160  OD1 ASP A 148     -21.958 -11.810  24.273  1.00 26.05           O
ATOM   1161  OD2 ASP A 148     -20.425 -10.558  23.312  1.00 26.49           O
ATOM   1162  N   ASP A 149     -25.146 -10.294  20.391  1.00  9.55           N
ATOM   1163  CA  ASP A 149     -26.008  -9.344  19.701  1.00 10.78           C
ATOM   1164  C   ASP A 149     -26.542  -9.871  18.372  1.00 11.95           C
ATOM   1165  O   ASP A 149     -26.007  -9.549  17.301  1.00  9.39           O
ATOM   1166  CB  ASP A 149     -25.236  -8.044  19.501  1.00 14.73           C
ATOM   1167  CG  ASP A 149     -26.130  -6.862  19.302  1.00 11.06           C
ATOM   1168  OD1 ASP A 149     -27.340  -7.043  19.039  1.00 14.66           O
ATOM   1169  OD2 ASP A 149     -25.612  -5.743  19.425  1.00 14.73           O
ATOM   1170  N   ILE A 150     -27.619 -10.665  18.445  1.00 14.27           N
ATOM   1171  CA  ILE A 150     -28.234 -11.244  17.253  1.00 10.93           C
ATOM   1172  C   ILE A 150     -28.652 -10.171  16.272  1.00 12.23           C
ATOM   1173  O   ILE A 150     -28.596 -10.383  15.058  1.00 11.30           O
ATOM   1174  CB  ILE A 150     -29.424 -12.145  17.628  1.00 14.42           C
ATOM   1175  CG1 ILE A 150     -28.946 -13.365  18.406  1.00 18.48           C
ATOM   1176  CG2 ILE A 150     -30.199 -12.566  16.393  1.00 16.84           C
ATOM   1177  CD1 ILE A 150     -28.031 -14.222  17.577  1.00 13.99           C
ATOM   1178  N   ALA A 151     -29.094  -9.013  16.764  1.00  9.83           N
ATOM   1179  CA  ALA A 151     -29.503  -7.970  15.828  1.00 12.24           C
ATOM   1180  C   ALA A 151     -28.348  -7.575  14.920  1.00 10.67           C
ATOM   1181  O   ALA A 151     -28.556  -7.219  13.757  1.00 11.99           O
ATOM   1182  CB  ALA A 151     -30.041  -6.753  16.581  1.00 14.55           C
ATOM   1183  N   GLN A 152     -27.124  -7.673  15.417  1.00 11.90           N
ATOM   1184  CA  GLN A 152     -25.976  -7.233  14.653  1.00 11.06           C
ATOM   1185  C   GLN A 152     -25.433  -8.366  13.803  1.00 10.61           C
ATOM   1186  O   GLN A 152     -24.813  -8.111  12.761  1.00  9.81           O
ATOM   1187  CB  GLN A 152     -24.953  -6.660  15.636  1.00 11.41           C
ATOM   1188  CG  GLN A 152     -24.096  -5.555  15.101  1.00 13.63           C
ATOM   1189  CD  GLN A 152     -23.544  -4.712  16.245  1.00 15.22           C
ATOM   1190  OE1 GLN A 152     -24.285  -4.367  17.161  1.00 17.86           O
ATOM   1191  NE2 GLN A 152     -22.287  -4.314  16.160  1.00 26.66           N
ATOM   1192  N   LEU A 153     -25.713  -9.606  14.213  1.00  9.18           N
ATOM   1193  CA  LEU A 153     -25.624 -10.755  13.322  1.00  9.15           C
ATOM   1194  C   LEU A 153     -26.304 -10.453  11.992  1.00  9.07           C
ATOM   1195  O   LEU A 153     -25.645 -10.373  10.950  1.00  9.88           O
ATOM   1196  CB  LEU A 153     -26.268 -11.975  13.991  1.00 10.62           C
ATOM   1197  CG  LEU A 153     -25.916 -13.347  13.415  1.00 11.23           C
ATOM   1198  CD1 LEU A 153     -24.438 -13.395  13.139  1.00  5.71           C
ATOM   1199  CD2 LEU A 153     -26.329 -14.463  14.350  1.00 11.49           C
ATOM   1200  N   MET A 154     -27.623 -10.215  12.032  1.00  8.05           N
ATOM   1201  CA  MET A 154     -28.432 -10.124  10.812  1.00 11.28           C
ATOM   1202  C   MET A 154     -27.999  -8.956   9.938  1.00  9.36           C
ATOM   1203  O   MET A 154     -27.903  -9.085   8.710  1.00 10.72           O
ATOM   1204  CB  MET A 154     -29.914  -9.962  11.160  1.00 13.45           C
ATOM   1205  CG  MET A 154     -30.465 -10.943  12.150  1.00 14.06           C
ATOM   1206  SD  MET A 154     -30.966 -12.528  11.460  1.00 27.18           S
ATOM   1207  CE  MET A 154     -31.310 -13.395  12.980  1.00 23.22           C
ATOM   1208  N   ILE A 155     -27.794  -7.791  10.556  1.00  9.54           N
ATOM   1209  CA  ILE A 155     -27.447  -6.576   9.825  1.00  6.76           C
ATOM   1210  C   ILE A 155     -26.138  -6.743   9.090  1.00  8.45           C
ATOM   1211  O   ILE A 155     -25.994  -6.281   7.953  1.00  7.37           O
ATOM   1212  CB  ILE A 155     -27.411  -5.370  10.777  1.00 11.47           C
ATOM   1213  CG1 ILE A 155     -28.807  -5.138  11.349  1.00 21.00           C
ATOM   1214  CG2 ILE A 155     -26.749  -4.160  10.143  1.00  9.53           C
ATOM   1215  CD1 ILE A 155     -29.837  -4.905  10.282  1.00 14.07           C
ATOM   1216  N   TRP A 156     -25.165  -7.386   9.728  1.00  4.37           N
ATOM   1217  CA  TRP A 156     -23.882  -7.635   9.088  1.00  6.08           C
ATOM   1218  C   TRP A 156     -24.032  -8.738   8.055  1.00  6.47           C
ATOM   1219  O   TRP A 156     -23.633  -8.581   6.896  1.00  4.79           O
ATOM   1220  CB  TRP A 156     -22.841  -8.017  10.143  1.00  8.40           C
ATOM   1221  CG  TRP A 156     -22.189  -6.853  10.907  1.00 10.56           C
ATOM   1222  CD1 TRP A 156     -22.261  -6.625  12.250  1.00  7.98           C
ATOM   1223  CD2 TRP A 156     -21.343  -5.818  10.376  1.00  9.89           C
ATOM   1224  NE1 TRP A 156     -21.536  -5.509  12.592  1.00  9.81           N
ATOM   1225  CE2 TRP A 156     -20.965  -4.990  11.461  1.00 14.99           C
ATOM   1226  CE3 TRP A 156     -20.882  -5.503   9.096  1.00  9.52           C
ATOM   1227  CZ2 TRP A 156     -20.146  -3.871  11.303  1.00 16.27           C
ATOM   1228  CZ3 TRP A 156     -20.064  -4.387   8.938  1.00 16.83           C
ATOM   1229  CH2 TRP A 156     -19.707  -3.584  10.040  1.00 16.39           C
ATOM   1230  N   GLY A 157     -24.645  -9.855   8.459  1.00  6.85           N
ATOM   1231  CA  GLY A 157     -25.085 -10.838   7.491  1.00  8.97           C
ATOM   1232  C   GLY A 157     -25.823 -10.210   6.326  1.00  5.08           C
ATOM   1233  O   GLY A 157     -25.611 -10.585   5.178  1.00  4.60           O
ATOM   1234  N   ALA A 158     -26.687  -9.234   6.610  1.00  4.59           N
ATOM   1235  CA  ALA A 158     -27.376  -8.527   5.540  1.00  6.99           C
ATOM   1236  C   ALA A 158     -26.387  -7.817   4.635  1.00  5.67           C
ATOM   1237  O   ALA A 158     -26.468  -7.929   3.407  1.00  6.42           O
ATOM   1238  CB  ALA A 158     -28.381  -7.525   6.110  1.00  8.21           C
ATOM   1239  N   VAL A 159     -25.449  -7.073   5.232  1.00  8.57           N
ATOM   1240  CA  VAL A 159     -24.455  -6.330   4.458  1.00  8.29           C
ATOM   1241  C   VAL A 159     -23.602  -7.289   3.642  1.00  7.09           C
ATOM   1242  O   VAL A 159     -23.330  -7.048   2.458  1.00  7.96           O
ATOM   1243  CB  VAL A 159     -23.599  -5.456   5.399  1.00  9.79           C
ATOM   1244  CG1 VAL A 159     -22.397  -4.857   4.690  1.00 11.63           C
ATOM   1245  CG2 VAL A 159     -24.443  -4.359   6.040  1.00  6.84           C
ATOM   1246  N   SER A 160     -23.170  -8.394   4.261  1.00  3.95           N
ATOM   1247  CA  SER A 160     -22.365  -9.378   3.549  1.00  6.77           C
ATOM   1248  C   SER A 160     -23.142  -9.968   2.379  1.00  4.45           C
ATOM   1249  O   SER A 160     -22.631 -10.044   1.254  1.00  6.01           O
ATOM   1250  CB  SER A 160     -21.924 -10.476   4.515  1.00  3.76           C
ATOM   1251  OG  SER A 160     -21.108 -11.418   3.855  1.00  3.16           O
ATOM   1252  N   THR A 161     -24.392 -10.367   2.638  1.00  3.55           N
ATOM   1253  CA  THR A 161     -25.289 -10.903   1.614  1.00  4.31           C
ATOM   1254  C   THR A 161     -25.389  -9.967   0.416  1.00  4.62           C
ATOM   1255  O   THR A 161     -25.360 -10.424  -0.730  1.00  4.52           O
ATOM   1256  CB  THR A 161     -26.667 -11.173   2.247  1.00  5.87           C
ATOM   1257  OG1 THR A 161     -26.537 -12.200   3.237  1.00  9.16           O
ATOM   1258  CG2 THR A 161     -27.724 -11.613   1.226  1.00  6.37           C
ATOM   1259  N   ALA A 162     -25.472  -8.653   0.663  1.00  5.95           N
ATOM   1260  CA  ALA A 162     -25.403  -7.677  -0.423  1.00  7.57           C
ATOM   1261  C   ALA A 162     -24.141  -7.862  -1.259  1.00  5.15           C
ATOM   1262  O   ALA A 162     -24.204  -7.910  -2.491  1.00  6.24           O
ATOM   1263  CB  ALA A 162     -25.457  -6.255   0.132  1.00  5.35           C
ATOM   1264  N   PHE A 163     -22.983  -7.975  -0.607  1.00  5.91           N
ATOM   1265  CA  PHE A 163     -21.752  -8.232  -1.354  1.00  6.49           C
ATOM   1266  C   PHE A 163     -21.857  -9.541  -2.142  1.00  3.85           C
ATOM   1267  O   PHE A 163     -21.568  -9.569  -3.337  1.00  4.91           O
ATOM   1268  CB  PHE A 163     -20.542  -8.245  -0.412  1.00  5.56           C
ATOM   1269  CG  PHE A 163     -19.935  -6.871  -0.159  1.00  7.19           C
ATOM   1270  CD1 PHE A 163     -19.168  -6.239  -1.130  1.00  4.41           C
ATOM   1271  CD2 PHE A 163     -20.087  -6.243   1.077  1.00  6.61           C
ATOM   1272  CE1 PHE A 163     -18.608  -4.982  -0.897  1.00  7.12           C
ATOM   1273  CE2 PHE A 163     -19.523  -4.995   1.333  1.00  7.46           C
ATOM   1274  CZ  PHE A 163     -18.777  -4.356   0.335  1.00  8.23           C
ATOM   1275  N   PHE A 164     -22.306 -10.625  -1.493  1.00  4.82           N
ATOM   1276  CA  PHE A 164     -22.530 -11.910  -2.168  1.00  4.16           C
ATOM   1277  C   PHE A 164     -23.252 -11.739  -3.503  1.00  8.05           C
ATOM   1278  O   PHE A 164     -22.798 -12.240  -4.539  1.00  7.58           O
ATOM   1279  CB  PHE A 164     -23.336 -12.843  -1.251  1.00  8.03           C
ATOM   1280  CG  PHE A 164     -23.374 -14.290  -1.687  1.00  5.45           C
ATOM   1281  CD1 PHE A 164     -22.383 -14.824  -2.492  1.00  6.99           C
ATOM   1282  CD2 PHE A 164     -24.428 -15.106  -1.299  1.00  6.21           C
ATOM   1283  CE1 PHE A 164     -22.421 -16.149  -2.878  1.00 10.71           C
ATOM   1284  CE2 PHE A 164     -24.483 -16.429  -1.690  1.00  8.76           C
ATOM   1285  CZ  PHE A 164     -23.486 -16.954  -2.493  1.00  7.73           C
ATOM   1286  N   VAL A 165     -24.385 -11.032  -3.504  1.00  6.19           N
ATOM   1287  CA  VAL A 165     -25.195 -10.993  -4.714  1.00  5.53           C
ATOM   1288  C   VAL A 165     -24.421 -10.348  -5.853  1.00  6.24           C
ATOM   1289  O   VAL A 165     -24.448 -10.826  -6.985  1.00  3.81           O
ATOM   1290  CB  VAL A 165     -26.534 -10.293  -4.439  1.00  5.57           C
ATOM   1291  CG1 VAL A 165     -27.365 -10.215  -5.711  1.00  4.73           C
ATOM   1292  CG2 VAL A 165     -27.298 -11.085  -3.385  1.00 10.09           C
ATOM   1293  N   VAL A 166     -23.655  -9.307  -5.544  1.00  7.08           N
ATOM   1294  CA  VAL A 166     -22.938  -8.540  -6.555  1.00  7.22           C
ATOM   1295  C   VAL A 166     -21.822  -9.371  -7.183  1.00  5.90           C
ATOM   1296  O   VAL A 166     -21.632  -9.378  -8.407  1.00  4.95           O
ATOM   1297  CB  VAL A 166     -22.412  -7.257  -5.893  1.00  6.41           C
ATOM   1298  CG1 VAL A 166     -21.360  -6.558  -6.766  1.00  9.02           C
ATOM   1299  CG2 VAL A 166     -23.579  -6.362  -5.503  1.00  5.99           C
ATOM   1300  N   MET A 167     -21.060 -10.072  -6.358  1.00  7.70           N
ATOM   1301  CA  MET A 167     -20.055 -10.987  -6.889  1.00  8.89           C
ATOM   1302  C   MET A 167     -20.646 -12.038  -7.790  1.00  6.98           C
ATOM   1303  O   MET A 167     -20.085 -12.319  -8.855  1.00  8.31           O
ATOM   1304  CB  MET A 167     -19.274 -11.637  -5.761  1.00  6.65           C
ATOM   1305  CG  MET A 167     -18.212 -12.601  -6.236  1.00  9.65           C
ATOM   1306  SD  MET A 167     -17.363 -13.222  -4.820  1.00 10.27           S
ATOM   1307  CE  MET A 167     -18.655 -14.188  -4.110  1.00 19.44           C
ATOM   1308  N   ASN A 168     -21.746 -12.655  -7.379  1.00  6.59           N
ATOM   1309  CA  ASN A 168     -22.272 -13.671  -8.261  1.00  8.66           C
ATOM   1310  C   ASN A 168     -22.849 -13.033  -9.504  1.00  7.28           C
ATOM   1311  O   ASN A 168     -23.054 -13.730 -10.500  1.00  7.09           O
ATOM   1312  CB  ASN A 168     -23.352 -14.514  -7.590  1.00  6.48           C
ATOM   1313  CG  ASN A 168     -22.872 -15.191  -6.343  1.00 10.50           C
ATOM   1314  OD1 ASN A 168     -23.392 -14.919  -5.273  1.00 14.12           O
ATOM   1315  ND2 ASN A 168     -21.850 -16.028  -6.452  1.00 15.94           N
ATOM   1316  N   TRP A 169     -23.115 -11.724  -9.461  1.00  5.83           N
ATOM   1317  CA  TRP A 169     -23.495 -11.011 -10.671  1.00  9.38           C
ATOM   1318  C   TRP A 169     -22.293 -10.846 -11.595  1.00  9.05           C
ATOM   1319  O   TRP A 169     -22.387 -11.097 -12.802  1.00  4.81           O
ATOM   1320  CB  TRP A 169     -24.117  -9.652 -10.327  1.00  8.34           C
ATOM   1321  CG  TRP A 169     -24.301  -8.801 -11.554  1.00  8.40           C
ATOM   1322  CD1 TRP A 169     -25.265  -8.945 -12.513  1.00  8.63           C
ATOM   1323  CD2 TRP A 169     -23.485  -7.700 -11.967  1.00  6.08           C
ATOM   1324  NE1 TRP A 169     -25.100  -7.997 -13.497  1.00 10.57           N
ATOM   1325  CE2 TRP A 169     -24.011  -7.223 -13.187  1.00  9.02           C
ATOM   1326  CE3 TRP A 169     -22.356  -7.075 -11.434  1.00  7.42           C
ATOM   1327  CZ2 TRP A 169     -23.452  -6.141 -13.871  1.00  8.75           C
ATOM   1328  CZ3 TRP A 169     -21.803  -6.006 -12.115  1.00 10.54           C
ATOM   1329  CH2 TRP A 169     -22.351  -5.548 -13.319  1.00  7.62           C
ATOM   1330  N   ILE A 170     -21.142 -10.457 -11.039  1.00  6.15           N
ATOM   1331  CA  ILE A 170     -19.927 -10.364 -11.848  1.00  9.43           C
ATOM   1332  C   ILE A 170     -19.575 -11.727 -12.415  1.00  7.25           C
ATOM   1333  O   ILE A 170     -19.328 -11.878 -13.620  1.00 10.98           O
ATOM   1334  CB  ILE A 170     -18.759  -9.772 -11.034  1.00  8.76           C
ATOM   1335  CG1 ILE A 170     -19.150  -8.422 -10.435  1.00 10.44           C
ATOM   1336  CG2 ILE A 170     -17.531  -9.595 -11.917  1.00 12.98           C
ATOM   1337  CD1 ILE A 170     -17.992  -7.669  -9.764  1.00 10.79           C
ATOM   1338  N   VAL A 171     -19.559 -12.746 -11.555  1.00  5.58           N
ATOM   1339  CA  VAL A 171     -19.190 -14.084 -12.007  1.00  8.12           C
ATOM   1340  C   VAL A 171     -20.145 -14.553 -13.095  1.00  8.56           C
ATOM   1341  O   VAL A 171     -19.718 -15.015 -14.160  1.00  6.51           O
ATOM   1342  CB  VAL A 171     -19.161 -15.063 -10.826  1.00  8.60           C
ATOM   1343  CG1 VAL A 171     -18.915 -16.460 -11.333  1.00 15.40           C
ATOM   1344  CG2 VAL A 171     -18.088 -14.646  -9.818  1.00 14.35           C
ATOM   1345  N   GLY A 172     -21.454 -14.402 -12.852  1.00  9.38           N
ATOM   1346  CA  GLY A 172     -22.443 -14.802 -13.842  1.00 10.54           C
ATOM   1347  C   GLY A 172     -22.294 -14.072 -15.163  1.00 10.66           C
ATOM   1348  O   GLY A 172     -22.348 -14.686 -16.231  1.00 11.35           O
ATOM   1349  N   THR A 173     -22.111 -12.747 -15.112  1.00 10.06           N
ATOM   1350  CA  THR A 173     -21.982 -11.983 -16.354  1.00 10.93           C
ATOM   1351  C   THR A 173     -20.797 -12.473 -17.181  1.00 12.30           C
ATOM   1352  O   THR A 173     -20.901 -12.612 -18.406  1.00 11.66           O
ATOM   1353  CB  THR A 173     -21.855 -10.486 -16.048  1.00 15.63           C
ATOM   1354  OG1 THR A 173     -23.088 -10.016 -15.498  1.00 11.81           O
ATOM   1355  CG2 THR A 173     -21.555  -9.685 -17.317  1.00 18.42           C
ATOM   1356  N   LYS A 174     -19.679 -12.788 -16.518  1.00 14.03           N
ATOM   1357  CA  LYS A 174     -18.467 -13.186 -17.228  1.00 12.58           C
ATOM   1358  C   LYS A 174     -18.583 -14.601 -17.791  1.00 15.29           C
ATOM   1359  O   LYS A 174     -18.080 -14.877 -18.886  1.00 13.66           O
ATOM   1360  CB  LYS A 174     -17.257 -13.076 -16.303  1.00  8.32           C
ATOM   1361  CG  LYS A 174     -16.836 -11.662 -15.980  1.00 14.19           C
ATOM   1362  CD  LYS A 174     -16.380 -10.907 -17.209  1.00 19.68           C
ATOM   1363  CE  LYS A 174     -16.095  -9.454 -16.869  1.00 21.27           C
ATOM   1364  NZ  LYS A 174     -15.425  -8.755 -17.998  1.00 26.01           N
ATOM   1365  N   ILE A 175     -19.223 -15.520 -17.057  1.00 12.03           N
ATOM   1366  CA  ILE A 175     -19.453 -16.856 -17.610  1.00 12.02           C
ATOM   1367  C   ILE A 175     -20.266 -16.782 -18.900  1.00 17.35           C
ATOM   1368  O   ILE A 175     -19.849 -17.300 -19.944  1.00 12.94           O
ATOM   1369  CB  ILE A 175     -20.091 -17.797 -16.563  1.00 12.31           C
ATOM   1370  CG1 ILE A 175     -19.063 -18.152 -15.476  1.00 10.25           C
ATOM   1371  CG2 ILE A 175     -20.766 -19.024 -17.213  1.00 10.51           C
ATOM   1372  CD1 ILE A 175     -19.607 -18.874 -14.289  1.00  7.33           C
ATOM   1373  N   PHE A 176     -21.414 -16.108 -18.863  1.00 15.12           N
ATOM   1374  CA  PHE A 176     -22.292 -16.137 -20.026  1.00 16.36           C
ATOM   1375  C   PHE A 176     -21.798 -15.278 -21.184  1.00 19.21           C
ATOM   1376  O   PHE A 176     -22.210 -15.520 -22.322  1.00 23.90           O
ATOM   1377  CB  PHE A 176     -23.702 -15.736 -19.608  1.00 17.48           C
ATOM   1378  CG  PHE A 176     -24.287 -16.641 -18.563  1.00 15.28           C
ATOM   1379  CD1 PHE A 176     -24.460 -17.991 -18.825  1.00 16.32           C
ATOM   1380  CD2 PHE A 176     -24.658 -16.154 -17.325  1.00 17.88           C
ATOM   1381  CE1 PHE A 176     -24.995 -18.836 -17.871  1.00 22.51           C
ATOM   1382  CE2 PHE A 176     -25.194 -16.999 -16.358  1.00 15.65           C
ATOM   1383  CZ  PHE A 176     -25.366 -18.340 -16.637  1.00 19.93           C
ATOM   1384  N   LYS A 177     -20.935 -14.286 -20.945  1.00 16.84           N
ATOM   1385  CA  LYS A 177     -20.356 -13.587 -22.088  1.00 19.17           C
ATOM   1386  C   LYS A 177     -19.133 -14.267 -22.675  1.00 19.01           C
ATOM   1387  O   LYS A 177     -18.857 -14.091 -23.871  1.00 21.31           O
ATOM   1388  CB  LYS A 177     -20.010 -12.140 -21.748  1.00 16.42           C
ATOM   1389  CG  LYS A 177     -21.242 -11.284 -21.816  1.00 25.81           C
ATOM   1390  CD  LYS A 177     -21.217 -10.093 -20.920  1.00 21.83           C
ATOM   1391  CE  LYS A 177     -22.287  -9.153 -21.431  1.00 21.52           C
ATOM   1392  NZ  LYS A 177     -22.173  -7.814 -20.869  1.00 28.23           N
ATOM   1393  N   ASN A 178     -18.401 -15.038 -21.880  1.00 15.33           N
ATOM   1394  CA  ASN A 178     -17.225 -15.755 -22.351  1.00 18.03           C
ATOM   1395  C   ASN A 178     -17.496 -17.235 -22.573  1.00 17.85           C
ATOM   1396  O   ASN A 178     -16.576 -17.981 -22.930  1.00 16.21           O
ATOM   1397  CB  ASN A 178     -16.082 -15.566 -21.362  1.00 15.22           C
ATOM   1398  CG  ASN A 178     -15.701 -14.112 -21.205  1.00 21.43           C
ATOM   1399  OD1 ASN A 178     -14.936 -13.567 -22.008  1.00 20.22           O
ATOM   1400  ND2 ASN A 178     -16.254 -13.461 -20.180  1.00 22.47           N
ATOM   1401  N   ARG A 179     -18.736 -17.671 -22.353  1.00 15.73           N
ATOM   1402  CA  ARG A 179     -19.137 -19.012 -22.740  1.00 16.37           C
ATOM   1403  C   ARG A 179     -18.656 -19.331 -24.152  1.00 18.24           C
ATOM   1404  O   ARG A 179     -18.132 -20.422 -24.407  1.00 19.05           O
ATOM   1405  CB  ARG A 179     -20.659 -19.114 -22.625  1.00 18.12           C
ATOM   1406  CG  ARG A 179     -21.226 -20.408 -22.106  1.00 18.49           C
ATOM   1407  CD  ARG A 179     -22.742 -20.419 -22.340  1.00 21.02           C
ATOM   1408  NE  ARG A 179     -23.321 -21.743 -22.151  1.00 28.86           N
ATOM   1409  CZ  ARG A 179     -23.448 -22.641 -23.122  1.00 26.71           C
ATOM   1410  NH1 ARG A 179     -23.050 -22.344 -24.352  1.00 23.55           N
ATOM   1411  NH2 ARG A 179     -23.976 -23.832 -22.863  1.00 29.71           N
ATOM   1412  N   ALA A 180     -18.750 -18.354 -25.062  1.00 16.91           N
ATOM   1413  CA  ALA A 180     -18.531 -18.604 -26.483  1.00 16.56           C
ATOM   1414  C   ALA A 180     -17.080 -18.917 -26.818  1.00 22.13           C
ATOM   1415  O   ALA A 180     -16.818 -19.566 -27.840  1.00 21.61           O
ATOM   1416  CB  ALA A 180     -18.996 -17.402 -27.298  1.00 20.95           C
ATOM   1417  N   THR A 181     -16.138 -18.472 -25.989  1.00 16.98           N
ATOM   1418  CA  THR A 181     -14.720 -18.659 -26.261  1.00 15.16           C
ATOM   1419  C   THR A 181     -14.233 -20.054 -25.906  1.00 13.45           C
ATOM   1420  O   THR A 181     -13.122 -20.428 -26.285  1.00 14.95           O
ATOM   1421  CB  THR A 181     -13.906 -17.631 -25.477  1.00 14.18           C
ATOM   1422  OG1 THR A 181     -13.921 -17.973 -24.084  1.00 15.73           O
ATOM   1423  CG2 THR A 181     -14.528 -16.255 -25.647  1.00 15.35           C
ATOM   1424  N   MET A 182     -15.035 -20.839 -25.218  1.00 11.87           N
ATOM   1425  CA  MET A 182     -14.523 -22.041 -24.595  1.00 12.98           C
ATOM   1426  C   MET A 182     -14.576 -23.245 -25.527  1.00  9.89           C
ATOM   1427  O   MET A 182     -15.493 -23.396 -26.336  1.00 12.72           O
ATOM   1428  CB  MET A 182     -15.309 -22.275 -23.329  1.00 11.28           C
ATOM   1429  CG  MET A 182     -14.949 -21.220 -22.342  1.00 11.71           C
ATOM   1430  SD  MET A 182     -15.834 -21.592 -20.876  1.00 10.25           S
ATOM   1431  CE  MET A 182     -14.878 -22.957 -20.209  1.00 11.14           C
ATOM   1432  N   LEU A 183     -13.576 -24.109 -25.391  1.00 13.29           N
ATOM   1433  CA  LEU A 183     -13.257 -25.134 -26.375  1.00 14.73           C
ATOM   1434  C   LEU A 183     -13.716 -26.509 -25.911  1.00 10.87           C
ATOM   1435  O   LEU A 183     -13.842 -26.777 -24.716  1.00 11.68           O
ATOM   1436  CB  LEU A 183     -11.746 -25.179 -26.632  1.00 11.00           C
ATOM   1437  CG  LEU A 183     -11.106 -23.868 -27.064  1.00 14.98           C
ATOM   1438  CD1 LEU A 183      -9.618 -24.098 -27.250  1.00 15.12           C
ATOM   1439  CD2 LEU A 183     -11.760 -23.345 -28.333  1.00 17.36           C
ATOM   1440  N   GLY A 184     -13.929 -27.392 -26.884  1.00 14.70           N
ATOM   1441  CA  GLY A 184     -14.169 -28.794 -26.588  1.00 14.59           C
ATOM   1442  C   GLY A 184     -15.469 -29.084 -25.875  1.00 14.39           C
ATOM   1443  O   GLY A 184     -15.581 -30.113 -25.193  1.00  9.37           O
ATOM   1444  N   GLY A 185     -16.469 -28.221 -26.040  1.00  8.56           N
ATOM   1445  CA  GLY A 185     -17.741 -28.386 -25.380  1.00 13.04           C
ATOM   1446  C   GLY A 185     -17.804 -27.883 -23.955  1.00 15.62           C
ATOM   1447  O   GLY A 185     -18.851 -28.035 -23.314  1.00 12.45           O
ATOM   1448  N   THR A 186     -16.725 -27.293 -23.429  1.00 13.57           N
ATOM   1449  CA  THR A 186     -16.763 -26.853 -22.040  1.00 14.50           C
ATOM   1450  C   THR A 186     -17.640 -25.631 -21.828  1.00 12.63           C
ATOM   1451  O   THR A 186     -17.889 -25.280 -20.669  1.00 14.12           O
ATOM   1452  CB  THR A 186     -15.369 -26.538 -21.525  1.00 11.02           C
ATOM   1453  OG1 THR A 186     -14.801 -25.496 -22.320  1.00  8.00           O
ATOM   1454  CG2 THR A 186     -14.503 -27.784 -21.607  1.00 14.48           C
ATOM   1455  N   ASP A 187     -18.098 -24.975 -22.904  1.00 13.43           N
ATOM   1456  CA  ASP A 187     -19.117 -23.938 -22.755  1.00 14.51           C
ATOM   1457  C   ASP A 187     -20.393 -24.475 -22.120  1.00 14.92           C
ATOM   1458  O   ASP A 187     -21.067 -23.747 -21.383  1.00 16.24           O
ATOM   1459  CB  ASP A 187     -19.461 -23.287 -24.096  1.00 11.67           C
ATOM   1460  CG  ASP A 187     -20.025 -24.274 -25.102  1.00 18.98           C
ATOM   1461  OD1 ASP A 187     -20.036 -25.488 -24.837  1.00 26.57           O
ATOM   1462  OD2 ASP A 187     -20.585 -23.821 -26.112  1.00 30.98           O
ATOM   1463  N   SER A 188     -20.762 -25.726 -22.416  1.00 14.16           N
ATOM   1464  CA  SER A 188     -21.847 -26.367 -21.673  1.00 15.49           C
ATOM   1465  C   SER A 188     -21.436 -26.653 -20.238  1.00 14.79           C
ATOM   1466  O   SER A 188     -22.252 -26.538 -19.315  1.00 18.12           O
ATOM   1467  CB  SER A 188     -22.269 -27.660 -22.361  1.00 18.23           C
ATOM   1468  OG  SER A 188     -23.261 -28.325 -21.603  1.00 23.24           O
ATOM   1469  N   THR A 189     -20.166 -27.004 -20.029  1.00 13.46           N
ATOM   1470  CA  THR A 189     -19.732 -27.434 -18.705  1.00 11.54           C
ATOM   1471  C   THR A 189     -19.699 -26.264 -17.738  1.00 11.61           C
ATOM   1472  O   THR A 189     -20.044 -26.413 -16.557  1.00 12.62           O
ATOM   1473  CB  THR A 189     -18.352 -28.082 -18.792  1.00 14.30           C
ATOM   1474  OG1 THR A 189     -18.390 -29.163 -19.730  1.00  9.95           O
ATOM   1475  CG2 THR A 189     -17.974 -28.655 -17.435  1.00 15.92           C
ATOM   1476  N   ILE A 190     -19.298 -25.087 -18.228  1.00 10.10           N
ATOM   1477  CA  ILE A 190     -19.040 -23.951 -17.348  1.00 11.10           C
ATOM   1478  C   ILE A 190     -20.334 -23.472 -16.689  1.00 11.80           C
ATOM   1479  O   ILE A 190     -20.313 -22.967 -15.557  1.00  7.82           O
ATOM   1480  CB  ILE A 190     -18.322 -22.834 -18.142  1.00 11.49           C
ATOM   1481  CG1 ILE A 190     -17.713 -21.781 -17.213  1.00 14.41           C
ATOM   1482  CG2 ILE A 190     -19.252 -22.175 -19.156  1.00  8.57           C
ATOM   1483  CD1 ILE A 190     -16.572 -22.290 -16.375  1.00 13.80           C
ATOM   1484  N   THR A 191     -21.482 -23.656 -17.357  1.00 10.96           N
ATOM   1485  CA  THR A 191     -22.747 -23.265 -16.745  1.00 11.66           C
ATOM   1486  C   THR A 191     -23.101 -24.146 -15.553  1.00  8.97           C
ATOM   1487  O   THR A 191     -23.689 -23.651 -14.586  1.00 12.12           O
ATOM   1488  CB  THR A 191     -23.878 -23.294 -17.772  1.00 10.33           C
ATOM   1489  OG1 THR A 191     -24.306 -24.647 -17.965  1.00 14.95           O
ATOM   1490  CG2 THR A 191     -23.428 -22.701 -19.089  1.00 13.59           C
ATOM   1491  N   LYS A 192     -22.769 -25.442 -15.598  1.00 11.77           N
ATOM   1492  CA  LYS A 192     -22.977 -26.282 -14.420  1.00 13.43           C
ATOM   1493  C   LYS A 192     -22.103 -25.811 -13.279  1.00 10.27           C
ATOM   1494  O   LYS A 192     -22.512 -25.860 -12.113  1.00 12.14           O
ATOM   1495  CB  LYS A 192     -22.647 -27.753 -14.692  1.00 13.70           C
ATOM   1496  CG  LYS A 192     -23.684 -28.540 -15.422  1.00 12.56           C
ATOM   1497  CD  LYS A 192     -23.604 -28.118 -16.866  1.00 18.96           C
ATOM   1498  CE  LYS A 192     -24.473 -28.931 -17.744  1.00 18.74           C
ATOM   1499  NZ  LYS A 192     -24.392 -28.437 -19.150  1.00 24.48           N
ATOM   1500  N   VAL A 193     -20.868 -25.409 -13.593  1.00  7.78           N
ATOM   1501  CA  VAL A 193     -19.974 -24.918 -12.551  1.00  5.82           C
ATOM   1502  C   VAL A 193     -20.638 -23.782 -11.797  1.00  6.82           C
ATOM   1503  O   VAL A 193     -20.751 -23.820 -10.569  1.00  5.40           O
ATOM   1504  CB  VAL A 193     -18.632 -24.463 -13.135  1.00 10.50           C
ATOM   1505  CG1 VAL A 193     -17.807 -23.860 -12.015  1.00  5.58           C
ATOM   1506  CG2 VAL A 193     -17.880 -25.607 -13.831  1.00  9.73           C
ATOM   1507  N   PHE A 194     -21.094 -22.757 -12.538  1.00  7.36           N
ATOM   1508  CA  PHE A 194     -21.785 -21.602 -11.965  1.00  6.38           C
ATOM   1509  C   PHE A 194     -22.879 -22.011 -10.983  1.00  8.10           C
ATOM   1510  O   PHE A 194     -22.974 -21.454  -9.882  1.00  9.92           O
ATOM   1511  CB  PHE A 194     -22.367 -20.732 -13.085  1.00  5.13           C
ATOM   1512  CG  PHE A 194     -23.412 -19.746 -12.614  1.00 16.25           C
ATOM   1513  CD1 PHE A 194     -23.043 -18.523 -12.072  1.00 17.15           C
ATOM   1514  CD2 PHE A 194     -24.767 -20.045 -12.716  1.00 15.19           C
ATOM   1515  CE1 PHE A 194     -24.005 -17.624 -11.636  1.00 17.65           C
ATOM   1516  CE2 PHE A 194     -25.733 -19.150 -12.277  1.00 18.21           C
ATOM   1517  CZ  PHE A 194     -25.351 -17.938 -11.741  1.00 21.40           C
ATOM   1518  N   TRP A 195     -23.723 -22.975 -11.369  1.00 11.28           N
ATOM   1519  CA  TRP A 195     -24.793 -23.429 -10.481  1.00  6.13           C
ATOM   1520  C   TRP A 195     -24.259 -24.248  -9.311  1.00  7.95           C
ATOM   1521  O   TRP A 195     -24.766 -24.121  -8.187  1.00  6.15           O
ATOM   1522  CB  TRP A 195     -25.839 -24.234 -11.256  1.00 13.74           C
ATOM   1523  CG  TRP A 195     -26.707 -23.393 -12.154  1.00 15.90           C
ATOM   1524  CD1 TRP A 195     -26.640 -23.298 -13.518  1.00 16.31           C
ATOM   1525  CD2 TRP A 195     -27.758 -22.508 -11.741  1.00 17.56           C
ATOM   1526  NE1 TRP A 195     -27.600 -22.422 -13.981  1.00 22.53           N
ATOM   1527  CE2 TRP A 195     -28.297 -21.923 -12.910  1.00 23.23           C
ATOM   1528  CE3 TRP A 195     -28.312 -22.175 -10.500  1.00 17.75           C
ATOM   1529  CZ2 TRP A 195     -29.353 -21.011 -12.869  1.00 28.52           C
ATOM   1530  CZ3 TRP A 195     -29.352 -21.269 -10.460  1.00 21.90           C
ATOM   1531  CH2 TRP A 195     -29.867 -20.699 -11.637  1.00 25.32           C
ATOM   1532  N   LEU A 196     -23.266 -25.118  -9.550  1.00  6.14           N
ATOM   1533  CA  LEU A 196     -22.601 -25.771  -8.424  1.00  8.33           C
ATOM   1534  C   LEU A 196     -22.135 -24.727  -7.423  1.00  5.28           C
ATOM   1535  O   LEU A 196     -22.468 -24.815  -6.238  1.00  4.28           O
ATOM   1536  CB  LEU A 196     -21.416 -26.637  -8.870  1.00  7.32           C
ATOM   1537  CG  LEU A 196     -20.399 -26.965  -7.759  1.00  7.85           C
ATOM   1538  CD1 LEU A 196     -20.986 -27.996  -6.818  1.00  6.88           C
ATOM   1539  CD2 LEU A 196     -19.053 -27.471  -8.308  1.00  8.96           C
ATOM   1540  N   MET A 197     -21.428 -23.687  -7.898  1.00  6.14           N
ATOM   1541  CA  MET A 197     -20.923 -22.680  -6.970  1.00  3.21           C
ATOM   1542  C   MET A 197     -22.055 -21.999  -6.234  1.00  5.32           C
ATOM   1543  O   MET A 197     -21.909 -21.640  -5.067  1.00  3.77           O
ATOM   1544  CB  MET A 197     -20.093 -21.600  -7.653  1.00  6.31           C
ATOM   1545  CG  MET A 197     -18.980 -22.033  -8.549  1.00  7.29           C
ATOM   1546  SD  MET A 197     -18.950 -20.747  -9.811  1.00 15.84           S
ATOM   1547  CE  MET A 197     -18.327 -19.390  -8.819  1.00  8.86           C
ATOM   1548  N   MET A 198     -23.190 -21.791  -6.892  1.00  5.04           N
ATOM   1549  CA  MET A 198     -24.229 -21.031  -6.214  1.00  8.67           C
ATOM   1550  C   MET A 198     -24.826 -21.871  -5.079  1.00  7.48           C
ATOM   1551  O   MET A 198     -25.043 -21.365  -3.975  1.00 10.00           O
ATOM   1552  CB  MET A 198     -25.281 -20.570  -7.229  1.00 11.04           C
ATOM   1553  CG  MET A 198     -24.733 -19.597  -8.338  1.00 14.69           C
ATOM   1554  SD  MET A 198     -23.806 -18.035  -8.034  1.00 14.99           S
ATOM   1555  CE  MET A 198     -22.229 -18.430  -8.778  1.00 11.94           C
ATOM   1556  N   PHE A 199     -25.000 -23.179  -5.305  1.00  6.31           N
ATOM   1557  CA  PHE A 199     -25.440 -24.085  -4.246  1.00  7.78           C
ATOM   1558  C   PHE A 199     -24.537 -24.025  -3.010  1.00  6.05           C
ATOM   1559  O   PHE A 199     -25.008 -23.720  -1.917  1.00  3.19           O
ATOM   1560  CB  PHE A 199     -25.531 -25.522  -4.765  1.00  7.94           C
ATOM   1561  CG  PHE A 199     -25.893 -26.523  -3.698  1.00  6.54           C
ATOM   1562  CD1 PHE A 199     -27.207 -26.643  -3.256  1.00  7.94           C
ATOM   1563  CD2 PHE A 199     -24.922 -27.337  -3.130  1.00  4.38           C
ATOM   1564  CE1 PHE A 199     -27.548 -27.561  -2.266  1.00  3.84           C
ATOM   1565  CE2 PHE A 199     -25.255 -28.256  -2.143  1.00  6.65           C
ATOM   1566  CZ  PHE A 199     -26.579 -28.357  -1.709  1.00  6.55           C
ATOM   1567  N   ALA A 200     -23.234 -24.327  -3.149  1.00  5.40           N
ATOM   1568  CA  ALA A 200     -22.419 -24.490  -1.940  1.00  3.08           C
ATOM   1569  C   ALA A 200     -22.098 -23.163  -1.244  1.00  3.97           C
ATOM   1570  O   ALA A 200     -21.865 -23.154  -0.025  1.00  2.08           O
ATOM   1571  CB  ALA A 200     -21.131 -25.262  -2.242  1.00  1.43           C
ATOM   1572  N   TRP A 201     -22.134 -22.049  -1.979  1.00  1.98           N
ATOM   1573  CA  TRP A 201     -21.894 -20.723  -1.443  1.00  1.99           C
ATOM   1574  C   TRP A 201     -23.086 -20.182  -0.674  1.00  2.09           C
ATOM   1575  O   TRP A 201     -22.937 -19.235   0.093  1.00  1.73           O
ATOM   1576  CB  TRP A 201     -21.590 -19.778  -2.596  1.00  3.43           C
ATOM   1577  CG  TRP A 201     -20.257 -19.995  -3.189  1.00  3.54           C
ATOM   1578  CD1 TRP A 201     -19.673 -21.181  -3.482  1.00  1.59           C
ATOM   1579  CD2 TRP A 201     -19.328 -18.994  -3.545  1.00  3.40           C
ATOM   1580  NE1 TRP A 201     -18.434 -20.978  -4.015  1.00  9.30           N
ATOM   1581  CE2 TRP A 201     -18.207 -19.634  -4.087  1.00  5.39           C
ATOM   1582  CE3 TRP A 201     -19.349 -17.623  -3.507  1.00  2.08           C
ATOM   1583  CZ2 TRP A 201     -17.102 -18.934  -4.546  1.00  5.99           C
ATOM   1584  CZ3 TRP A 201     -18.263 -16.965  -3.945  1.00  5.50           C
ATOM   1585  CH2 TRP A 201     -17.157 -17.593  -4.455  1.00  7.44           C
ATOM   1586  N   THR A 202     -24.275 -20.715  -0.941  1.00  3.47           N
ATOM   1587  CA  THR A 202     -25.479 -20.446  -0.171  1.00  2.58           C
ATOM   1588  C   THR A 202     -25.534 -21.264   1.111  1.00  2.51           C
ATOM   1589  O   THR A 202     -26.277 -20.901   2.035  1.00  3.84           O
ATOM   1590  CB  THR A 202     -26.678 -20.733  -1.074  1.00  7.37           C
ATOM   1591  OG1 THR A 202     -26.389 -20.187  -2.377  1.00  7.20           O
ATOM   1592  CG2 THR A 202     -27.974 -20.158  -0.524  1.00  3.24           C
ATOM   1593  N   LEU A 203     -24.725 -22.326   1.198  1.00  1.61           N
ATOM   1594  CA  LEU A 203     -24.724 -23.173   2.376  1.00  2.27           C
ATOM   1595  C   LEU A 203     -24.089 -22.461   3.554  1.00  2.08           C
ATOM   1596  O   LEU A 203     -24.477 -22.696   4.695  1.00  1.74           O
ATOM   1597  CB  LEU A 203     -23.966 -24.472   2.117  1.00  1.70           C
ATOM   1598  CG  LEU A 203     -24.519 -25.294   0.949  1.00  4.39           C
ATOM   1599  CD1 LEU A 203     -23.714 -26.581   0.803  1.00  2.59           C
ATOM   1600  CD2 LEU A 203     -26.061 -25.485   0.968  1.00  2.20           C
ATOM   1601  N   TYR A 204     -23.100 -21.602   3.273  1.00  1.74           N
ATOM   1602  CA  TYR A 204     -22.400 -20.861   4.316  1.00  2.95           C
ATOM   1603  C   TYR A 204     -23.288 -19.855   5.039  1.00  2.20           C
ATOM   1604  O   TYR A 204     -23.220 -19.792   6.272  1.00  3.73           O
ATOM   1605  CB  TYR A 204     -21.185 -20.160   3.713  1.00  2.55           C
ATOM   1606  CG  TYR A 204     -20.094 -21.049   3.171  1.00  1.60           C
ATOM   1607  CD1 TYR A 204     -19.202 -21.680   4.008  1.00  2.23           C
ATOM   1608  CD2 TYR A 204     -19.936 -21.229   1.793  1.00  1.50           C
ATOM   1609  CE1 TYR A 204     -18.168 -22.462   3.495  1.00  2.16           C
ATOM   1610  CE2 TYR A 204     -18.925 -22.013   1.281  1.00  1.20           C
ATOM   1611  CZ  TYR A 204     -18.043 -22.628   2.137  1.00  1.71           C
ATOM   1612  OH  TYR A 204     -17.042 -23.427   1.634  1.00  2.34           O
ATOM   1613  N   PRO A 205     -24.075 -19.003   4.356  1.00  3.21           N
ATOM   1614  CA  PRO A 205     -24.983 -18.110   5.107  1.00  3.52           C
ATOM   1615  C   PRO A 205     -25.899 -18.877   6.031  1.00  3.49           C
ATOM   1616  O   PRO A 205     -26.007 -18.557   7.217  1.00  3.32           O
ATOM   1617  CB  PRO A 205     -25.741 -17.401   3.982  1.00  2.25           C
ATOM   1618  CG  PRO A 205     -24.699 -17.295   2.945  1.00  3.34           C
ATOM   1619  CD  PRO A 205     -24.169 -18.708   2.925  1.00  2.23           C
ATOM   1620  N   ILE A 206     -26.536 -19.916   5.502  1.00  3.95           N
ATOM   1621  CA  ILE A 206     -27.334 -20.821   6.316  1.00  4.82           C
ATOM   1622  C   ILE A 206     -26.541 -21.244   7.558  1.00  3.70           C
ATOM   1623  O   ILE A 206     -27.021 -21.125   8.690  1.00  8.91           O
ATOM   1624  CB  ILE A 206     -27.796 -22.004   5.441  1.00  6.79           C
ATOM   1625  CG1 ILE A 206     -28.633 -21.425   4.297  1.00  8.95           C
ATOM   1626  CG2 ILE A 206     -28.704 -22.963   6.204  1.00  6.63           C
ATOM   1627  CD1 ILE A 206     -28.992 -22.377   3.182  1.00 10.42           C
ATOM   1628  N   ALA A 207     -25.271 -21.625   7.376  1.00  3.72           N
ATOM   1629  CA  ALA A 207     -24.469 -22.074   8.514  1.00  5.53           C
ATOM   1630  C   ALA A 207     -24.265 -20.953   9.541  1.00  4.65           C
ATOM   1631  O   ALA A 207     -24.450 -21.162  10.741  1.00  8.38           O
ATOM   1632  CB  ALA A 207     -23.134 -22.625   8.025  1.00  4.92           C
ATOM   1633  N   TYR A 208     -23.869 -19.766   9.074  1.00  4.98           N
ATOM   1634  CA  TYR A 208     -23.823 -18.480   9.770  1.00  5.89           C
ATOM   1635  C   TYR A 208     -25.039 -18.177  10.632  1.00  5.64           C
ATOM   1636  O   TYR A 208     -24.907 -17.485  11.636  1.00  5.60           O
ATOM   1637  CB  TYR A 208     -23.734 -17.363   8.730  1.00  5.73           C
ATOM   1638  CG  TYR A 208     -23.676 -15.910   9.186  1.00  5.03           C
ATOM   1639  CD1 TYR A 208     -22.489 -15.308   9.586  1.00  4.61           C
ATOM   1640  CD2 TYR A 208     -24.848 -15.156   9.253  1.00  6.11           C
ATOM   1641  CE1 TYR A 208     -22.461 -13.964   9.967  1.00  5.24           C
ATOM   1642  CE2 TYR A 208     -24.839 -13.832   9.648  1.00  7.64           C
ATOM   1643  CZ  TYR A 208     -23.645 -13.232  10.002  1.00  7.25           C
ATOM   1644  OH  TYR A 208     -23.669 -11.911  10.405  1.00  6.64           O
ATOM   1645  N   LEU A 209     -26.228 -18.600  10.198  1.00  5.95           N
ATOM   1646  CA  LEU A 209     -27.502 -18.253  10.826  1.00 11.81           C
ATOM   1647  C   LEU A 209     -27.994 -19.279  11.844  1.00 11.91           C
ATOM   1648  O   LEU A 209     -29.065 -19.076  12.433  1.00  9.21           O
ATOM   1649  CB  LEU A 209     -28.605 -18.052   9.768  1.00 10.25           C
ATOM   1650  CG  LEU A 209     -28.810 -16.653   9.184  1.00 10.91           C
ATOM   1651  CD1 LEU A 209     -29.833 -16.646   8.049  1.00 18.31           C
ATOM   1652  CD2 LEU A 209     -29.254 -15.718  10.295  1.00 22.32           C
ATOM   1653  N   VAL A 210     -27.258 -20.381  12.028  1.00  9.52           N
ATOM   1654  CA  VAL A 210     -27.667 -21.384  13.016  1.00  9.64           C
ATOM   1655  C   VAL A 210     -27.802 -20.836  14.420  1.00  9.67           C
ATOM   1656  O   VAL A 210     -28.754 -21.224  15.116  1.00  8.41           O
ATOM   1657  CB  VAL A 210     -26.739 -22.612  12.931  1.00 10.14           C
ATOM   1658  CG1 VAL A 210     -26.989 -23.526  14.094  1.00 15.87           C
ATOM   1659  CG2 VAL A 210     -27.092 -23.401  11.705  1.00  7.06           C
ATOM   1660  N   PRO A 211     -26.911 -19.975  14.933  1.00 11.55           N
ATOM   1661  CA  PRO A 211     -27.145 -19.426  16.276  1.00  9.60           C
ATOM   1662  C   PRO A 211     -28.458 -18.686  16.379  1.00  7.80           C
ATOM   1663  O   PRO A 211     -29.068 -18.674  17.453  1.00 14.36           O
ATOM   1664  CB  PRO A 211     -25.946 -18.488  16.484  1.00  9.39           C
ATOM   1665  CG  PRO A 211     -25.419 -18.253  15.101  1.00  7.65           C
ATOM   1666  CD  PRO A 211     -25.575 -19.589  14.464  1.00  8.33           C
ATOM   1667  N   ALA A 212     -28.934 -18.097  15.280  1.00  9.23           N
ATOM   1668  CA  ALA A 212     -30.181 -17.346  15.331  1.00 11.01           C
ATOM   1669  C   ALA A 212     -31.408 -18.252  15.324  1.00 14.30           C
ATOM   1670  O   ALA A 212     -32.457 -17.862  15.854  1.00 18.23           O
ATOM   1671  CB  ALA A 212     -30.244 -16.370  14.165  1.00 12.60           C
ATOM   1672  N   PHE A 213     -31.313 -19.452  14.737  1.00 12.64           N
ATOM   1673  CA  PHE A 213     -32.467 -20.339  14.675  1.00 15.32           C
ATOM   1674  C   PHE A 213     -32.269 -21.672  15.376  1.00 15.23           C
ATOM   1675  O   PHE A 213     -33.246 -22.405  15.548  1.00 19.13           O
ATOM   1676  CB  PHE A 213     -32.915 -20.579  13.215  1.00 12.71           C
ATOM   1677  CG  PHE A 213     -31.896 -21.259  12.323  1.00 15.12           C
ATOM   1678  CD1 PHE A 213     -31.659 -22.627  12.407  1.00 13.45           C
ATOM   1679  CD2 PHE A 213     -31.238 -20.533  11.331  1.00 18.05           C
ATOM   1680  CE1 PHE A 213     -30.738 -23.254  11.550  1.00 10.36           C
ATOM   1681  CE2 PHE A 213     -30.312 -21.141  10.474  1.00 11.73           C
ATOM   1682  CZ  PHE A 213     -30.071 -22.504  10.580  1.00 13.64           C
ATOM   1683  N   MET A 214     -31.061 -21.999  15.813  1.00 13.09           N
ATOM   1684  CA  MET A 214     -30.870 -23.251  16.523  1.00 12.42           C
ATOM   1685  C   MET A 214     -29.637 -23.086  17.414  1.00 13.77           C
ATOM   1686  O   MET A 214     -28.555 -23.630  17.154  1.00 16.29           O
ATOM   1687  CB  MET A 214     -30.738 -24.431  15.560  1.00 11.02           C
ATOM   1688  CG  MET A 214     -30.648 -25.781  16.243  1.00 14.57           C
ATOM   1689  SD  MET A 214     -30.293 -27.110  15.087  1.00 18.20           S
ATOM   1690  CE  MET A 214     -31.590 -26.905  13.885  1.00 16.37           C
ATOM   1691  N   ASN A 215     -29.821 -22.299  18.479  1.00 12.47           N
ATOM   1692  CA  ASN A 215     -28.755 -21.966  19.426  1.00  9.67           C
ATOM   1693  C   ASN A 215     -28.712 -23.023  20.526  1.00 10.89           C
ATOM   1694  O   ASN A 215     -29.216 -22.845  21.639  1.00 12.74           O
ATOM   1695  CB  ASN A 215     -28.972 -20.577  19.999  1.00 12.61           C
ATOM   1696  CG  ASN A 215     -27.817 -20.117  20.851  1.00 15.47           C
ATOM   1697  OD1 ASN A 215     -26.736 -20.713  20.833  1.00 14.00           O
ATOM   1698  ND2 ASN A 215     -28.040 -19.056  21.614  1.00 14.31           N
ATOM   1699  N   ASN A 216     -28.081 -24.144  20.196  1.00  7.40           N
ATOM   1700  CA  ASN A 216     -27.942 -25.275  21.096  1.00  7.85           C
ATOM   1701  C   ASN A 216     -26.844 -26.160  20.530  1.00  9.64           C
ATOM   1702  O   ASN A 216     -26.324 -25.912  19.436  1.00 10.57           O
ATOM   1703  CB  ASN A 216     -29.271 -26.030  21.283  1.00  7.32           C
ATOM   1704  CG  ASN A 216     -29.922 -26.443  19.964  1.00  7.90           C
ATOM   1705  OD1 ASN A 216     -29.272 -26.975  19.072  1.00  7.61           O
ATOM   1706  ND2 ASN A 216     -31.227 -26.196  19.847  1.00  9.84           N
ATOM   1707  N   ALA A 217     -26.483 -27.198  21.291  1.00  8.72           N
ATOM   1708  CA  ALA A 217     -25.327 -27.995  20.898  1.00  9.39           C
ATOM   1709  C   ALA A 217     -25.537 -28.687  19.555  1.00 11.01           C
ATOM   1710  O   ALA A 217     -24.578 -28.840  18.790  1.00  7.14           O
ATOM   1711  CB  ALA A 217     -24.990 -29.019  21.976  1.00  8.15           C
ATOM   1712  N   ASP A 218     -26.772 -29.112  19.245  1.00  9.08           N
ATOM   1713  CA  ASP A 218     -27.017 -29.730  17.941  1.00 10.27           C
ATOM   1714  C   ASP A 218     -26.831 -28.745  16.800  1.00  4.94           C
ATOM   1715  O   ASP A 218     -26.445 -29.151  15.704  1.00  6.57           O
ATOM   1716  CB  ASP A 218     -28.425 -30.312  17.853  1.00 13.35           C
ATOM   1717  CG  ASP A 218     -28.571 -31.614  18.595  1.00 13.85           C
ATOM   1718  OD1 ASP A 218     -27.615 -32.412  18.666  1.00 13.11           O
ATOM   1719  OD2 ASP A 218     -29.681 -31.863  19.097  1.00 19.37           O
ATOM   1720  N   GLY A 219     -27.168 -27.472  17.020  1.00  7.63           N
ATOM   1721  CA  GLY A 219     -26.890 -26.453  16.027  1.00  7.31           C
ATOM   1722  C   GLY A 219     -25.408 -26.238  15.831  1.00  6.78           C
ATOM   1723  O   GLY A 219     -24.966 -25.907  14.726  1.00  6.29           O
ATOM   1724  N   VAL A 220     -24.619 -26.429  16.891  1.00  4.61           N
ATOM   1725  CA  VAL A 220     -23.167 -26.398  16.738  1.00  7.16           C
ATOM   1726  C   VAL A 220     -22.729 -27.506  15.787  1.00  6.98           C
ATOM   1727  O   VAL A 220     -21.844 -27.313  14.943  1.00  5.69           O
ATOM   1728  CB  VAL A 220     -22.489 -26.508  18.115  1.00  5.64           C
ATOM   1729  CG1 VAL A 220     -21.020 -26.888  17.980  1.00  6.38           C
ATOM   1730  CG2 VAL A 220     -22.664 -25.198  18.894  1.00 10.61           C
ATOM   1731  N   VAL A 221     -23.369 -28.673  15.888  1.00  5.25           N
ATOM   1732  CA  VAL A 221     -23.049 -29.770  14.985  1.00  4.80           C
ATOM   1733  C   VAL A 221     -23.463 -29.412  13.566  1.00  4.56           C
ATOM   1734  O   VAL A 221     -22.717 -29.646  12.616  1.00  4.13           O
ATOM   1735  CB  VAL A 221     -23.714 -31.082  15.464  1.00  3.21           C
ATOM   1736  CG1 VAL A 221     -23.616 -32.148  14.416  1.00  9.16           C
ATOM   1737  CG2 VAL A 221     -23.097 -31.573  16.765  1.00  8.43           C
ATOM   1738  N   LEU A 222     -24.640 -28.795  13.408  1.00  5.00           N
ATOM   1739  CA  LEU A 222     -25.202 -28.565  12.080  1.00  5.24           C
ATOM   1740  C   LEU A 222     -24.356 -27.587  11.265  1.00  4.13           C
ATOM   1741  O   LEU A 222     -23.966 -27.901  10.139  1.00  2.91           O
ATOM   1742  CB  LEU A 222     -26.655 -28.107  12.208  1.00  5.93           C
ATOM   1743  CG  LEU A 222     -27.297 -27.457  10.988  1.00  6.02           C
ATOM   1744  CD1 LEU A 222     -27.506 -28.529   9.935  1.00  8.28           C
ATOM   1745  CD2 LEU A 222     -28.632 -26.869  11.393  1.00  8.34           C
ATOM   1746  N   ARG A 223     -24.024 -26.412  11.813  1.00  5.41           N
ATOM   1747  CA  ARG A 223     -22.837 -25.729  11.279  1.00  6.99           C
ATOM   1748  C   ARG A 223     -21.663 -26.526  10.782  1.00  2.47           C
ATOM   1749  O   ARG A 223     -21.317 -26.413   9.602  1.00  2.77           O
ATOM   1750  CB  ARG A 223     -22.311 -24.694  12.246  1.00  9.85           C
ATOM   1751  CG  ARG A 223     -23.223 -23.500  12.302  1.00 17.52           C
ATOM   1752  CD  ARG A 223     -22.813 -22.404  13.313  1.00 26.90           C
ATOM   1753  NE  ARG A 223     -21.540 -21.707  13.164  1.00  9.80           N
ATOM   1754  CZ  ARG A 223     -21.071 -20.807  14.052  1.00 13.75           C
ATOM   1755  NH1 ARG A 223     -19.809 -20.272  13.948  1.00 26.37           N
ATOM   1756  NH2 ARG A 223     -21.935 -20.269  14.913  1.00 18.21           N
ATOM   1757  N   GLN A 224     -21.017 -27.298  11.654  1.00  3.61           N
ATOM   1758  CA  GLN A 224     -19.821 -27.998  11.196  1.00  3.21           C
ATOM   1759  C   GLN A 224     -20.155 -28.970  10.083  1.00  3.99           C
ATOM   1760  O   GLN A 224     -19.345 -29.151   9.172  1.00  7.43           O
ATOM   1761  CB  GLN A 224     -19.110 -28.677  12.360  1.00  5.63           C
ATOM   1762  CG  GLN A 224     -18.724 -27.729  13.478  1.00  5.30           C
ATOM   1763  CD  GLN A 224     -17.802 -26.586  12.990  1.00  7.69           C
ATOM   1764  OE1 GLN A 224     -16.838 -26.793  12.249  1.00 13.94           O
ATOM   1765  NE2 GLN A 224     -18.125 -25.374  13.402  1.00  6.98           N
ATOM   1766  N   LEU A 225     -21.350 -29.563  10.119  1.00  3.18           N
ATOM   1767  CA  LEU A 225     -21.843 -30.349   8.996  1.00  3.88           C
ATOM   1768  C   LEU A 225     -22.071 -29.465   7.773  1.00  5.37           C
ATOM   1769  O   LEU A 225     -21.591 -29.763   6.677  1.00  3.45           O
ATOM   1770  CB  LEU A 225     -23.140 -31.048   9.404  1.00  5.28           C
ATOM   1771  CG  LEU A 225     -23.652 -32.096   8.431  1.00  9.00           C
ATOM   1772  CD1 LEU A 225     -22.661 -33.249   8.313  1.00  9.19           C
ATOM   1773  CD2 LEU A 225     -25.015 -32.585   8.847  1.00  6.64           C
ATOM   1774  N   LEU A 226     -22.808 -28.363   7.963  1.00  3.96           N
ATOM   1775  CA  LEU A 226     -23.047 -27.376   6.914  1.00  3.64           C
ATOM   1776  C   LEU A 226     -21.740 -26.870   6.315  1.00  3.09           C
ATOM   1777  O   LEU A 226     -21.608 -26.756   5.096  1.00  2.98           O
ATOM   1778  CB  LEU A 226     -23.853 -26.220   7.500  1.00  2.81           C
ATOM   1779  CG  LEU A 226     -25.374 -26.414   7.415  1.00  4.35           C
ATOM   1780  CD1 LEU A 226     -26.128 -25.221   8.023  1.00  5.74           C
ATOM   1781  CD2 LEU A 226     -25.817 -26.676   5.986  1.00  1.33           C
ATOM   1782  N   PHE A 227     -20.761 -26.580   7.164  1.00  2.47           N
ATOM   1783  CA  PHE A 227     -19.443 -26.173   6.695  1.00  3.78           C
ATOM   1784  C   PHE A 227     -18.796 -27.255   5.838  1.00  2.66           C
ATOM   1785  O   PHE A 227     -18.269 -26.978   4.764  1.00  1.74           O
ATOM   1786  CB  PHE A 227     -18.566 -25.847   7.890  1.00  2.90           C
ATOM   1787  CG  PHE A 227     -18.874 -24.545   8.519  1.00  3.02           C
ATOM   1788  CD1 PHE A 227     -19.574 -23.572   7.822  1.00  5.64           C
ATOM   1789  CD2 PHE A 227     -18.492 -24.286   9.832  1.00  6.54           C
ATOM   1790  CE1 PHE A 227     -19.862 -22.363   8.414  1.00  5.30           C
ATOM   1791  CE2 PHE A 227     -18.788 -23.074  10.428  1.00  6.51           C
ATOM   1792  CZ  PHE A 227     -19.481 -22.112   9.716  1.00  6.58           C
ATOM   1793  N   THR A 228     -18.827 -28.498   6.309  1.00  6.98           N
ATOM   1794  CA  THR A 228     -18.164 -29.590   5.599  1.00  4.47           C
ATOM   1795  C   THR A 228     -18.708 -29.773   4.186  1.00  2.68           C
ATOM   1796  O   THR A 228     -17.933 -29.928   3.241  1.00  1.80           O
ATOM   1797  CB  THR A 228     -18.295 -30.867   6.410  1.00  4.77           C
ATOM   1798  OG1 THR A 228     -17.854 -30.571   7.729  1.00  7.12           O
ATOM   1799  CG2 THR A 228     -17.418 -31.971   5.853  1.00  5.59           C
ATOM   1800  N   ILE A 229     -20.036 -29.769   4.015  1.00  2.51           N
ATOM   1801  CA  ILE A 229     -20.566 -29.873   2.656  1.00  4.38           C
ATOM   1802  C   ILE A 229     -20.148 -28.657   1.847  1.00  1.81           C
ATOM   1803  O   ILE A 229     -19.717 -28.775   0.700  1.00  1.66           O
ATOM   1804  CB  ILE A 229     -22.106 -30.051   2.619  1.00  4.56           C
ATOM   1805  CG1 ILE A 229     -22.625 -31.344   3.262  1.00  6.19           C
ATOM   1806  CG2 ILE A 229     -22.620 -30.010   1.213  1.00  3.75           C
ATOM   1807  CD1 ILE A 229     -23.052 -31.222   4.687  1.00  5.64           C
ATOM   1808  N   ALA A 230     -20.266 -27.467   2.443  1.00  2.01           N
ATOM   1809  CA  ALA A 230     -19.961 -26.252   1.712  1.00  3.09           C
ATOM   1810  C   ALA A 230     -18.529 -26.283   1.211  1.00  2.12           C
ATOM   1811  O   ALA A 230     -18.261 -25.914   0.065  1.00  1.36           O
ATOM   1812  CB  ALA A 230     -20.206 -25.028   2.593  1.00  1.95           C
ATOM   1813  N   ASP A 231     -17.614 -26.814   2.027  1.00  2.31           N
ATOM   1814  CA  ASP A 231     -16.200 -26.834   1.660  1.00  2.30           C
ATOM   1815  C   ASP A 231     -15.886 -27.914   0.615  1.00  2.63           C
ATOM   1816  O   ASP A 231     -15.376 -27.592  -0.472  1.00  2.91           O
ATOM   1817  CB  ASP A 231     -15.358 -26.969   2.931  1.00  2.32           C
ATOM   1818  CG  ASP A 231     -15.592 -25.800   3.911  1.00  3.45           C
ATOM   1819  OD1 ASP A 231     -16.124 -24.742   3.480  1.00  2.70           O
ATOM   1820  OD2 ASP A 231     -15.249 -25.921   5.108  1.00  3.51           O
ATOM   1821  N   ILE A 232     -16.208 -29.187   0.903  1.00  3.39           N
ATOM   1822  CA  ILE A 232     -16.100 -30.307  -0.047  1.00  2.66           C
ATOM   1823  C   ILE A 232     -16.511 -29.885  -1.463  1.00  2.78           C
ATOM   1824  O   ILE A 232     -15.874 -30.264  -2.449  1.00  2.97           O
ATOM   1825  CB  ILE A 232     -16.946 -31.521   0.406  1.00  4.53           C
ATOM   1826  CG1 ILE A 232     -16.427 -32.128   1.714  1.00  5.60           C
ATOM   1827  CG2 ILE A 232     -16.956 -32.618  -0.667  1.00  4.57           C
ATOM   1828  CD1 ILE A 232     -17.406 -33.131   2.387  1.00  9.25           C
ATOM   1829  N   SER A 233     -17.551 -29.064  -1.568  1.00  1.43           N
ATOM   1830  CA  SER A 233     -18.129 -28.680  -2.851  1.00  2.27           C
ATOM   1831  C   SER A 233     -17.501 -27.411  -3.443  1.00  1.45           C
ATOM   1832  O   SER A 233     -17.282 -27.335  -4.651  1.00  5.59           O
ATOM   1833  CB  SER A 233     -19.627 -28.495  -2.654  1.00  1.90           C
ATOM   1834  OG  SER A 233     -20.201 -29.715  -2.192  1.00  4.12           O
ATOM   1835  N   SER A 234     -17.194 -26.410  -2.625  1.00  2.72           N
ATOM   1836  CA  SER A 234     -16.667 -25.138  -3.116  1.00  1.61           C
ATOM   1837  C   SER A 234     -15.182 -25.197  -3.424  1.00  1.59           C
ATOM   1838  O   SER A 234     -14.655 -24.328  -4.125  1.00  1.28           O
ATOM   1839  CB  SER A 234     -16.863 -24.057  -2.070  1.00  1.69           C
ATOM   1840  OG  SER A 234     -15.828 -24.186  -1.118  1.00  2.28           O
ATOM   1841  N   LYS A 235     -14.494 -26.169  -2.850  1.00  0.93           N
ATOM   1842  CA  LYS A 235     -13.060 -26.296  -2.964  1.00  1.52           C
ATOM   1843  C   LYS A 235     -12.721 -27.526  -3.784  1.00  1.59           C
ATOM   1844  O   LYS A 235     -12.107 -27.426  -4.852  1.00  1.50           O
ATOM   1845  CB  LYS A 235     -12.468 -26.361  -1.541  1.00  2.85           C
ATOM   1846  CG  LYS A 235     -12.704 -25.020  -0.882  1.00  2.11           C
ATOM   1847  CD  LYS A 235     -12.288 -24.766   0.528  1.00  1.52           C
ATOM   1848  CE  LYS A 235     -12.545 -23.290   0.719  1.00  0.90           C
ATOM   1849  NZ  LYS A 235     -14.003 -23.024   0.570  1.00  1.16           N
ATOM   1850  N   VAL A 236     -13.214 -28.668  -3.338  1.00  1.51           N
ATOM   1851  CA  VAL A 236     -12.720 -29.944  -3.820  1.00  3.23           C
ATOM   1852  C   VAL A 236     -13.429 -30.319  -5.113  1.00  2.21           C
ATOM   1853  O   VAL A 236     -12.781 -30.636  -6.110  1.00  5.46           O
ATOM   1854  CB  VAL A 236     -12.935 -31.015  -2.738  1.00  2.21           C
ATOM   1855  CG1 VAL A 236     -12.345 -32.352  -3.177  1.00  2.20           C
ATOM   1856  CG2 VAL A 236     -12.496 -30.511  -1.352  1.00  2.53           C
ATOM   1857  N   ILE A 237     -14.770 -30.292  -5.100  1.00  4.13           N
ATOM   1858  CA  ILE A 237     -15.565 -30.607  -6.288  1.00  4.07           C
ATOM   1859  C   ILE A 237     -15.453 -29.513  -7.336  1.00  4.93           C
ATOM   1860  O   ILE A 237     -15.377 -29.791  -8.541  1.00  4.25           O
ATOM   1861  CB  ILE A 237     -17.040 -30.864  -5.915  1.00  3.50           C
ATOM   1862  CG1 ILE A 237     -17.202 -32.163  -5.121  1.00  2.65           C
ATOM   1863  CG2 ILE A 237     -17.930 -30.766  -7.142  1.00  5.52           C
ATOM   1864  CD1 ILE A 237     -18.560 -32.355  -4.512  1.00  7.85           C
ATOM   1865  N   TYR A 238     -15.506 -28.255  -6.909  1.00  3.30           N
ATOM   1866  CA  TYR A 238     -15.323 -27.163  -7.853  1.00  1.97           C
ATOM   1867  C   TYR A 238     -13.941 -27.237  -8.486  1.00  2.94           C
ATOM   1868  O   TYR A 238     -13.789 -27.000  -9.693  1.00  1.68           O
ATOM   1869  CB  TYR A 238     -15.559 -25.842  -7.123  1.00  1.63           C
ATOM   1870  CG  TYR A 238     -15.234 -24.558  -7.838  1.00  2.25           C
ATOM   1871  CD1 TYR A 238     -15.966 -24.131  -8.934  1.00  4.30           C
ATOM   1872  CD2 TYR A 238     -14.216 -23.735  -7.366  1.00  3.13           C
ATOM   1873  CE1 TYR A 238     -15.675 -22.945  -9.553  1.00  3.39           C
ATOM   1874  CE2 TYR A 238     -13.918 -22.547  -7.976  1.00  2.65           C
ATOM   1875  CZ  TYR A 238     -14.649 -22.151  -9.064  1.00  3.87           C
ATOM   1876  OH  TYR A 238     -14.340 -20.960  -9.663  1.00  2.83           O
ATOM   1877  N   GLY A 239     -12.930 -27.610  -7.693  1.00  2.54           N
ATOM   1878  CA  GLY A 239     -11.582 -27.795  -8.194  1.00  4.90           C
ATOM   1879  C   GLY A 239     -11.544 -28.790  -9.334  1.00  4.75           C
ATOM   1880  O   GLY A 239     -11.132 -28.458 -10.446  1.00  4.85           O
ATOM   1881  N   LEU A 240     -12.008 -30.005  -9.041  1.00  4.52           N
ATOM   1882  CA  LEU A 240     -12.105 -31.083 -10.020  1.00  5.85           C
ATOM   1883  C   LEU A 240     -12.836 -30.649 -11.291  1.00  5.58           C
ATOM   1884  O   LEU A 240     -12.397 -30.941 -12.409  1.00  3.84           O
ATOM   1885  CB  LEU A 240     -12.827 -32.269  -9.381  1.00  6.36           C
ATOM   1886  CG  LEU A 240     -12.054 -33.205  -8.459  1.00  7.63           C
ATOM   1887  CD1 LEU A 240     -12.980 -33.835  -7.446  1.00  9.35           C
ATOM   1888  CD2 LEU A 240     -11.429 -34.239  -9.327  1.00  8.40           C
ATOM   1889  N   MET A 241     -13.984 -29.993 -11.140  1.00  5.42           N
ATOM   1890  CA  MET A 241     -14.711 -29.536 -12.321  1.00  5.60           C
ATOM   1891  C   MET A 241     -13.891 -28.514 -13.113  1.00  5.54           C
ATOM   1892  O   MET A 241     -13.782 -28.610 -14.340  1.00  4.52           O
ATOM   1893  CB  MET A 241     -16.066 -28.957 -11.917  1.00  5.80           C
ATOM   1894  CG  MET A 241     -17.066 -29.977 -11.421  1.00  9.41           C
ATOM   1895  SD  MET A 241     -18.720 -29.445 -11.919  1.00 21.87           S
ATOM   1896  CE  MET A 241     -18.580 -29.574 -13.694  1.00 14.44           C
ATOM   1897  N   ILE A 242     -13.313 -27.521 -12.422  1.00  4.87           N
ATOM   1898  CA  ILE A 242     -12.391 -26.584 -13.069  1.00  5.92           C
ATOM   1899  C   ILE A 242     -11.251 -27.316 -13.781  1.00  4.99           C
ATOM   1900  O   ILE A 242     -10.809 -26.900 -14.860  1.00  4.74           O
ATOM   1901  CB  ILE A 242     -11.854 -25.569 -12.045  1.00  4.23           C
ATOM   1902  CG1 ILE A 242     -12.954 -24.665 -11.508  1.00  7.95           C
ATOM   1903  CG2 ILE A 242     -10.753 -24.728 -12.656  1.00  5.46           C
ATOM   1904  CD1 ILE A 242     -13.547 -23.795 -12.554  1.00  8.64           C
ATOM   1905  N   THR A 243     -10.742 -28.402 -13.190  1.00  3.54           N
ATOM   1906  CA  THR A 243      -9.657 -29.143 -13.831  1.00  5.20           C
ATOM   1907  C   THR A 243     -10.084 -29.869 -15.097  1.00  7.01           C
ATOM   1908  O   THR A 243      -9.335 -29.874 -16.079  1.00  9.51           O
ATOM   1909  CB  THR A 243      -9.008 -30.115 -12.849  1.00  7.06           C
ATOM   1910  OG1 THR A 243      -8.314 -29.370 -11.847  1.00 13.11           O
ATOM   1911  CG2 THR A 243      -8.112 -31.135 -13.554  1.00 10.34           C
ATOM   1912  N   TYR A 244     -11.257 -30.509 -15.095  1.00  6.64           N
ATOM   1913  CA  TYR A 244     -11.707 -31.198 -16.300  1.00 10.15           C
ATOM   1914  C   TYR A 244     -11.828 -30.229 -17.469  1.00  7.00           C
ATOM   1915  O   TYR A 244     -11.465 -30.563 -18.602  1.00  7.41           O
ATOM   1916  CB  TYR A 244     -13.046 -31.890 -16.055  1.00 10.84           C
ATOM   1917  CG  TYR A 244     -13.743 -32.223 -17.343  1.00 13.41           C
ATOM   1918  CD1 TYR A 244     -13.418 -33.373 -18.042  1.00 11.26           C
ATOM   1919  CD2 TYR A 244     -14.704 -31.376 -17.877  1.00 10.21           C
ATOM   1920  CE1 TYR A 244     -14.037 -33.680 -19.227  1.00 16.65           C
ATOM   1921  CE2 TYR A 244     -15.330 -31.674 -19.067  1.00 14.60           C
ATOM   1922  CZ  TYR A 244     -14.995 -32.830 -19.740  1.00 20.24           C
ATOM   1923  OH  TYR A 244     -15.609 -33.140 -20.941  1.00 20.45           O
ATOM   1924  N   ILE A 245     -12.343 -29.027 -17.202  1.00  6.55           N
ATOM   1925  CA  ILE A 245     -12.437 -27.978 -18.219  1.00  6.75           C
ATOM   1926  C   ILE A 245     -11.061 -27.629 -18.783  1.00  8.30           C
ATOM   1927  O   ILE A 245     -10.887 -27.490 -20.003  1.00  7.99           O
ATOM   1928  CB  ILE A 245     -13.127 -26.737 -17.628  1.00  5.22           C
ATOM   1929  CG1 ILE A 245     -14.538 -27.104 -17.152  1.00 10.10           C
ATOM   1930  CG2 ILE A 245     -13.101 -25.581 -18.627  1.00  7.57           C
ATOM   1931  CD1 ILE A 245     -15.378 -25.914 -16.730  1.00  8.68           C
ATOM   1932  N   ALA A 246     -10.074 -27.446 -17.901  1.00  4.52           N
ATOM   1933  CA  ALA A 246      -8.726 -27.083 -18.339  1.00  7.42           C
ATOM   1934  C   ALA A 246      -8.132 -28.143 -19.254  1.00  5.67           C
ATOM   1935  O   ALA A 246      -7.551 -27.833 -20.302  1.00  9.61           O
ATOM   1936  CB  ALA A 246      -7.826 -26.876 -17.121  1.00  7.17           C
ATOM   1937  N   ILE A 247      -8.252 -29.406 -18.860  1.00  5.90           N
ATOM   1938  CA  ILE A 247      -7.721 -30.495 -19.671  1.00  7.86           C
ATOM   1939  C   ILE A 247      -8.455 -30.581 -21.008  1.00  8.64           C
ATOM   1940  O   ILE A 247      -7.834 -30.749 -22.068  1.00  9.68           O
ATOM   1941  CB  ILE A 247      -7.817 -31.813 -18.883  1.00  7.94           C
ATOM   1942  CG1 ILE A 247      -6.761 -31.848 -17.781  1.00 10.02           C
ATOM   1943  CG2 ILE A 247      -7.626 -32.994 -19.805  1.00 10.99           C
ATOM   1944  CD1 ILE A 247      -6.710 -33.146 -17.053  1.00  9.64           C
ATOM   1945  N   GLN A 248      -9.786 -30.466 -20.981  1.00  7.39           N
ATOM   1946  CA  GLN A 248     -10.574 -30.591 -22.204  1.00 10.26           C
ATOM   1947  C   GLN A 248     -10.223 -29.490 -23.194  1.00  6.64           C
ATOM   1948  O   GLN A 248     -10.032 -29.748 -24.386  1.00  7.83           O
ATOM   1949  CB  GLN A 248     -12.071 -30.565 -21.880  1.00 10.12           C
ATOM   1950  CG  GLN A 248     -12.949 -30.880 -23.082  1.00 11.36           C
ATOM   1951  CD  GLN A 248     -12.711 -32.289 -23.595  1.00 15.78           C
ATOM   1952  OE1 GLN A 248     -12.986 -33.272 -22.892  1.00 15.98           O
ATOM   1953  NE2 GLN A 248     -12.160 -32.400 -24.808  1.00 13.73           N
ATOM   1954  N   GLN A 249     -10.142 -28.250 -22.715  1.00  6.28           N
ATOM   1955  CA  GLN A 249      -9.717 -27.156 -23.579  1.00 10.06           C
ATOM   1956  C   GLN A 249      -8.273 -27.332 -24.031  1.00  8.86           C
ATOM   1957  O   GLN A 249      -7.921 -26.943 -25.152  1.00  8.34           O
ATOM   1958  CB  GLN A 249      -9.896 -25.831 -22.851  1.00  8.18           C
ATOM   1959  CG  GLN A 249     -11.352 -25.445 -22.673  1.00 11.19           C
ATOM   1960  CD  GLN A 249     -11.536 -23.961 -22.439  1.00 14.61           C
ATOM   1961  OE1 GLN A 249     -11.722 -23.179 -23.387  1.00 11.32           O
ATOM   1962  NE2 GLN A 249     -11.455 -23.554 -21.170  1.00  7.53           N
ATOM   1963  N   SER A 250      -7.424 -27.911 -23.173  1.00  8.26           N
ATOM   1964  CA  SER A 250      -6.039 -28.177 -23.556  1.00  9.89           C
ATOM   1965  C   SER A 250      -5.981 -29.156 -24.717  1.00  8.90           C
ATOM   1966  O   SER A 250      -5.207 -28.964 -25.663  1.00 12.08           O
ATOM   1967  CB  SER A 250      -5.251 -28.725 -22.361  1.00  9.83           C
ATOM   1968  OG  SER A 250      -5.165 -27.783 -21.301  1.00  7.87           O
ATOM   1969  N   ALA A 251      -6.799 -30.214 -24.663  1.00  8.77           N
ATOM   1970  CA  ALA A 251      -6.830 -31.186 -25.752  1.00 11.37           C
ATOM   1971  C   ALA A 251      -7.321 -30.536 -27.035  1.00 11.85           C
ATOM   1972  O   ALA A 251      -6.706 -30.688 -28.100  1.00 13.21           O
ATOM   1973  CB  ALA A 251      -7.717 -32.370 -25.366  1.00  7.50           C
ATOM   1974  N   ALA A 252      -8.416 -29.773 -26.937  1.00  8.97           N
ATOM   1975  CA  ALA A 252      -8.960 -29.048 -28.079  1.00 11.88           C
ATOM   1976  C   ALA A 252      -7.997 -28.000 -28.627  1.00 15.68           C
ATOM   1977  O   ALA A 252      -8.112 -27.628 -29.799  1.00 12.59           O
ATOM   1978  CB  ALA A 252     -10.279 -28.375 -27.695  1.00 10.83           C
ATOM   1979  N   ALA A 253      -7.063 -27.507 -27.814  1.00 13.61           N
ATOM   1980  CA  ALA A 253      -6.101 -26.507 -28.266  1.00 12.99           C
ATOM   1981  C   ALA A 253      -4.843 -27.114 -28.872  1.00 16.65           C
ATOM   1982  O   ALA A 253      -3.973 -26.363 -29.333  1.00 17.26           O
ATOM   1983  CB  ALA A 253      -5.716 -25.577 -27.109  1.00 21.17           C
ATOM   1984  N   GLY A 254      -4.728 -28.444 -28.897  1.00 16.89           N
ATOM   1985  CA  GLY A 254      -3.598 -29.113 -29.511  1.00 14.58           C
ATOM   1986  C   GLY A 254      -2.551 -29.620 -28.544  1.00 16.49           C
ATOM   1987  O   GLY A 254      -1.528 -30.168 -28.988  1.00 12.03           O
ATOM   1988  N   TYR A 255      -2.765 -29.451 -27.242  1.00 13.27           N
ATOM   1989  CA  TYR A 255      -1.807 -29.925 -26.257  1.00 12.37           C
ATOM   1990  C   TYR A 255      -1.814 -31.444 -26.249  1.00 11.78           C
ATOM   1991  O   TYR A 255      -2.753 -32.067 -25.750  1.00 11.68           O
ATOM   1992  CB  TYR A 255      -2.132 -29.364 -24.879  1.00 10.13           C
ATOM   1993  CG  TYR A 255      -0.986 -29.517 -23.934  1.00 11.50           C
ATOM   1994  CD1 TYR A 255       0.262 -28.978 -24.237  1.00 12.04           C
ATOM   1995  CD2 TYR A 255      -1.127 -30.239 -22.754  1.00 11.77           C
ATOM   1996  CE1 TYR A 255       1.322 -29.131 -23.381  1.00 11.49           C
ATOM   1997  CE2 TYR A 255      -0.079 -30.398 -21.896  1.00  8.78           C
ATOM   1998  CZ  TYR A 255       1.146 -29.847 -22.214  1.00 11.03           C
ATOM   1999  OH  TYR A 255       2.194 -30.007 -21.356  1.00  7.93           O
ATOM   2000  N   VAL A 256      -0.741 -32.036 -26.778  1.00 16.93           N
ATOM   2001  CA  VAL A 256      -0.723 -33.487 -26.991  1.00 10.65           C
ATOM   2002  C   VAL A 256      -0.789 -34.273 -25.689  1.00 11.23           C
ATOM   2003  O   VAL A 256      -1.490 -35.297 -25.651  1.00 13.68           O
ATOM   2004  CB  VAL A 256       0.465 -33.868 -27.887  1.00 13.16           C
ATOM   2005  CG1 VAL A 256       0.760 -35.363 -27.843  1.00 15.13           C
ATOM   2006  CG2 VAL A 256       0.192 -33.403 -29.322  1.00 12.13           C
ATOM   2007  N   PRO A 257      -0.128 -33.876 -24.591  1.00  9.74           N
ATOM   2008  CA  PRO A 257      -0.338 -34.617 -23.330  1.00 14.65           C
ATOM   2009  C   PRO A 257      -1.785 -34.625 -22.841  1.00 13.23           C
ATOM   2010  O   PRO A 257      -2.195 -35.569 -22.153  1.00 15.88           O
ATOM   2011  CB  PRO A 257       0.579 -33.899 -22.332  1.00  9.90           C
ATOM   2012  CG  PRO A 257       1.542 -33.159 -23.120  1.00  9.25           C
ATOM   2013  CD  PRO A 257       0.972 -32.900 -24.481  1.00 10.61           C
ATOM   2014  N   ALA A 258      -2.567 -33.589 -23.144  1.00 11.58           N
ATOM   2015  CA  ALA A 258      -3.977 -33.614 -22.778  1.00 12.60           C
ATOM   2016  C   ALA A 258      -4.758 -34.549 -23.693  1.00 14.40           C
ATOM   2017  O   ALA A 258      -5.663 -35.258 -23.241  1.00 15.69           O
ATOM   2018  CB  ALA A 258      -4.564 -32.205 -22.832  1.00 11.27           C
ATOM   2019  N   GLN A 259      -4.431 -34.549 -24.985  1.00  9.88           N
ATOM   2020  CA  GLN A 259      -5.095 -35.451 -25.910  1.00 13.03           C
ATOM   2021  C   GLN A 259      -4.836 -36.902 -25.529  1.00 15.06           C
ATOM   2022  O   GLN A 259      -5.722 -37.752 -25.657  1.00 18.85           O
ATOM   2023  CB  GLN A 259      -4.625 -35.167 -27.340  1.00 10.79           C
ATOM   2024  CG  GLN A 259      -5.168 -33.872 -27.970  1.00 13.32           C
ATOM   2025  CD  GLN A 259      -4.425 -33.486 -29.251  1.00 15.03           C
ATOM   2026  OE1 GLN A 259      -3.338 -33.999 -29.519  1.00 18.17           O
ATOM   2027  NE2 GLN A 259      -5.017 -32.597 -30.054  1.00 13.94           N
ATOM   2028  N   GLN A 260      -3.645 -37.193 -25.022  1.00 15.33           N
ATOM   2029  CA  GLN A 260      -3.308 -38.561 -24.661  1.00 19.83           C
ATOM   2030  C   GLN A 260      -3.961 -38.983 -23.351  1.00 20.03           C
ATOM   2031  O   GLN A 260      -4.492 -40.097 -23.252  1.00 21.78           O
ATOM   2032  CB  GLN A 260      -1.795 -38.700 -24.591  1.00 21.09           C
ATOM   2033  CG  GLN A 260      -1.156 -38.666 -25.961  1.00 23.98           C
ATOM   2034  CD  GLN A 260       0.341 -38.798 -25.893  1.00 27.75           C
ATOM   2035  OE1 GLN A 260       1.020 -38.852 -26.921  1.00 39.21           O
ATOM   2036  NE2 GLN A 260       0.873 -38.834 -24.676  1.00 28.40           N
ATOM   2037  N   ALA A 261      -3.936 -38.112 -22.340  1.00 14.11           N
ATOM   2038  CA  ALA A 261      -4.554 -38.444 -21.061  1.00 20.05           C
ATOM   2039  C   ALA A 261      -6.052 -38.656 -21.219  1.00 24.33           C
ATOM   2040  O   ALA A 261      -6.612 -39.631 -20.705  1.00 20.80           O
ATOM   2041  CB  ALA A 261      -4.280 -37.341 -20.042  1.00 20.69           C
ATOM   2042  N   LEU A 262      -6.718 -37.740 -21.925  1.00 23.65           N
ATOM   2043  CA  LEU A 262      -8.151 -37.877 -22.146  1.00 22.78           C
ATOM   2044  C   LEU A 262      -8.456 -39.147 -22.932  1.00 24.89           C
ATOM   2045  O   LEU A 262      -9.456 -39.823 -22.673  1.00 31.36           O
ATOM   2046  CB  LEU A 262      -8.682 -36.633 -22.863  1.00 20.64           C
ATOM   2047  CG  LEU A 262      -9.288 -35.526 -21.984  1.00 15.97           C
ATOM   2048  CD1 LEU A 262      -9.980 -34.451 -22.817  1.00 11.51           C
ATOM   2049  CD2 LEU A 262     -10.245 -36.107 -20.950  1.00 22.26           C
ATOM   2050  N   GLY A 263      -7.584 -39.506 -23.876  1.00 27.46           N
ATOM   2051  CA  GLY A 263      -7.798 -40.719 -24.644  1.00 28.79           C
ATOM   2052  C   GLY A 263      -7.531 -41.982 -23.852  1.00 31.47           C
ATOM   2053  O   GLY A 263      -8.094 -43.039 -24.156  1.00 31.06           O
ATOM   2054  N   ARG A 264      -6.686 -41.890 -22.820  1.00 29.68           N
ATOM   2055  CA  ARG A 264      -6.347 -43.054 -22.010  1.00 34.52           C
ATOM   2056  C   ARG A 264      -7.559 -43.596 -21.255  1.00 33.13           C
ATOM   2057  O   ARG A 264      -7.604 -44.793 -20.950  1.00 37.96           O
ATOM   2058  CB  ARG A 264      -5.213 -42.678 -21.047  1.00 34.12           C
ATOM   2059  CG  ARG A 264      -4.530 -43.835 -20.339  1.00 35.34           C
ATOM   2060  CD  ARG A 264      -3.450 -43.351 -19.348  1.00 44.55           C
ATOM   2061  NE  ARG A 264      -2.384 -42.564 -19.978  1.00 42.36           N
ATOM   2062  CZ  ARG A 264      -2.150 -41.271 -19.731  1.00 31.61           C
ATOM   2063  NH1 ARG A 264      -2.884 -40.612 -18.843  1.00 29.42           N
ATOM   2064  NH2 ARG A 264      -1.162 -40.638 -20.356  1.00 30.89           N
ATOM   2065  N   ILE A 265      -8.540 -42.747 -20.975  1.00 34.47           N
ATOM   2066  CA  ILE A 265      -9.818 -43.122 -20.381  1.00 33.08           C
ATOM   2067  C   ILE A 265     -10.967 -43.026 -21.378  1.00 32.59           C
ATOM   2068  O   ILE A 265     -10.789 -42.590 -22.516  1.00 33.47           O
ATOM   2069  CB  ILE A 265     -10.072 -42.233 -19.162  1.00 36.40           C
ATOM   2070  CG1 ILE A 265     -10.143 -40.769 -19.604  1.00 40.93           C
ATOM   2071  CG2 ILE A 265      -9.047 -42.499 -18.067  1.00 38.66           C
ATOM   2072  CD1 ILE A 265     -10.615 -39.793 -18.568  1.00 36.96           C
TER
HETATM 2073 CL    CL B   1      -9.874 -22.390   2.643  1.00  5.83          Cl
HETATM 2074 CL    CL B   2      -0.670 -23.175 -24.121  0.85 23.96          Cl
HETATM 2075  C1  RET C 235     -20.918 -15.241   5.163  1.00  2.82           C
HETATM 2076  C10 RET C 235     -18.183 -18.312   1.751  1.00  1.32           C
HETATM 2077  C11 RET C 235     -17.363 -18.873   0.713  1.00  1.99           C
HETATM 2078  C12 RET C 235     -16.444 -19.856   0.761  1.00  1.67           C
HETATM 2079  C13 RET C 235     -15.718 -20.297  -0.413  1.00  1.65           C
HETATM 2080  C14 RET C 235     -14.631 -21.102  -0.345  1.00  0.00           C
HETATM 2081  C15 RET C 235     -13.978 -21.648   0.809  1.00  3.00           C
HETATM 2082  C16 RET C 235     -19.387 -15.080   5.138  1.00  3.15           C
HETATM 2083  C17 RET C 235     -21.271 -16.550   5.885  1.00  2.11           C
HETATM 2084  C18 RET C 235     -23.087 -14.315   2.020  1.00  2.98           C
HETATM 2085  C19 RET C 235     -19.925 -17.404   0.204  1.00  4.19           C
HETATM 2086  C2  RET C 235     -21.473 -14.069   5.983  1.00  3.24           C
HETATM 2087  C20 RET C 235     -16.253 -19.836  -1.727  1.00  4.70           C
HETATM 2088  C3  RET C 235     -22.978 -13.916   5.873  1.00  2.47           C
HETATM 2089  C4  RET C 235     -23.425 -13.764   4.430  1.00  3.17           C
HETATM 2090  C5  RET C 235     -22.647 -14.593   3.431  1.00  2.12           C
HETATM 2091  C6  RET C 235     -21.504 -15.236   3.745  1.00  1.94           C
HETATM 2092  C7  RET C 235     -20.724 -15.902   2.717  1.00  1.82           C
HETATM 2093  C8  RET C 235     -20.067 -17.095   2.702  1.00  1.56           C
HETATM 2094  C9  RET C 235     -19.339 -17.628   1.571  1.00  1.72           C
HETATM 2095  C1  OLA D   1     -23.770  -1.648  14.102  0.84 21.27           C
HETATM 2096  C10 OLA D   1     -19.921  -0.356   4.608  1.00 23.73           C
HETATM 2097  C11 OLA D   1     -18.639  -1.082   4.937  1.00 19.70           C
HETATM 2098  C12 OLA D   1     -17.805  -1.198   3.667  0.84 24.39           C
HETATM 2099  C2  OLA D   1     -22.884  -1.375  12.907  0.85 18.28           C
HETATM 2100  C3  OLA D   1     -23.400  -2.090  11.658  1.00 16.56           C
HETATM 2101  C4  OLA D   1     -23.137  -1.261  10.401  1.00 16.88           C
HETATM 2102  C5  OLA D   1     -23.566  -2.013   9.144  0.98 18.22           C
HETATM 2103  C6  OLA D   1     -23.535  -1.121   7.903  0.57 16.20           C
HETATM 2104  C7  OLA D   1     -22.213  -0.380   7.732  1.00 15.45           C
HETATM 2105  C8  OLA D   1     -21.323  -1.051   6.684  0.90 19.74           C
HETATM 2106  C9  OLA D   1     -20.884  -0.018   5.671  0.70 22.40           C
HETATM 2107  O1  OLA D   1     -23.597  -1.015  15.166  0.99 26.83           O
HETATM 2108  O2  OLA D   1     -24.678  -2.510  14.054  0.83 22.18           O
HETATM 2109  C1  OLA D   2     -24.936 -37.461  17.013  0.91 12.17           C
HETATM 2110  C10 OLA D   2     -22.743 -38.107   6.991  0.79 18.28           C
HETATM 2111  C11 OLA D   2     -21.747 -37.033   7.376  0.65 13.86           C
HETATM 2112  C12 OLA D   2     -20.594 -36.987   6.380  0.84 14.63           C
HETATM 2113  C13 OLA D   2     -20.622 -35.683   5.586  0.93 10.19           C
HETATM 2114  C14 OLA D   2     -20.284 -35.921   4.124  1.00  8.76           C
HETATM 2115  C15 OLA D   2     -20.602 -34.677   3.301  0.56 10.97           C
HETATM 2116  C16 OLA D   2     -20.380 -34.938   1.820  0.99 12.99           C
HETATM 2117  C17 OLA D   2     -20.898 -33.800   0.950  0.90 10.60           C
HETATM 2118  C18 OLA D   2     -21.102 -34.277  -0.486  1.00 13.84           C
HETATM 2119  C2  OLA D   2     -25.026 -37.073  15.558  1.00 13.07           C
HETATM 2120  C3  OLA D   2     -25.082 -38.327  14.687  0.78 11.05           C
HETATM 2121  C4  OLA D   2     -24.774 -37.994  13.228  0.59  8.08           C
HETATM 2122  C5  OLA D   2     -25.755 -38.682  12.295  0.95  9.25           C
HETATM 2123  C6  OLA D   2     -25.060 -39.421  11.152  0.85 10.37           C
HETATM 2124  C7  OLA D   2     -25.326 -38.774   9.795  1.00 10.47           C
HETATM 2125  C8  OLA D   2     -24.084 -38.093   9.225  0.56 10.45           C
HETATM 2126  C9  OLA D   2     -24.018 -38.264   7.721  0.79 15.68           C
HETATM 2127  O1  OLA D   2     -25.727 -36.972  17.855  0.57 13.43           O
HETATM 2128  O2  OLA D   2     -24.078 -38.286  17.397  0.47 12.37           O
HETATM 2129  C1  OLA D   3     -18.692 -34.310 -18.117  1.00 17.50           C
HETATM 2130  C10 OLA D   3     -18.934 -36.165  -8.548  0.80 16.74           C
HETATM 2131  C11 OLA D   3     -19.248 -35.815  -7.116  0.54 16.11           C
HETATM 2132  C12 OLA D   3     -20.101 -36.929  -6.522  0.82 14.29           C
HETATM 2133  C13 OLA D   3     -21.242 -37.294  -7.460  0.94 15.16           C
HETATM 2134  C14 OLA D   3     -22.563 -37.398  -6.711  0.73 13.17           C
HETATM 2135  C15 OLA D   3     -22.544 -38.572  -5.738  0.95  6.90           C
HETATM 2136  C16 OLA D   3     -23.939 -39.170  -5.576  0.65 10.83           C
HETATM 2137  C2  OLA D   3     -18.209 -34.907 -16.818  0.78 16.52           C
HETATM 2138  C3  OLA D   3     -17.791 -33.802 -15.858  0.90 16.12           C
HETATM 2139  C4  OLA D   3     -16.596 -34.230 -15.007  0.72 16.34           C
HETATM 2140  C5  OLA D   3     -16.706 -33.682 -13.585  0.91 18.02           C
HETATM 2141  C6  OLA D   3     -17.491 -34.644 -12.694  0.81 17.10           C
HETATM 2142  C7  OLA D   3     -16.845 -34.828 -11.327  1.00 15.21           C
HETATM 2143  C8  OLA D   3     -17.831 -34.514 -10.209  0.55 18.87           C
HETATM 2144  C9  OLA D   3     -17.733 -35.635  -9.208  0.85 17.61           C
HETATM 2145  O1  OLA D   3     -18.612 -34.960 -19.184  0.62 21.29           O
HETATM 2146  O2  OLA D   3     -19.186 -33.166 -18.140  0.59 15.10           O
HETATM 2147  C1  OLA D   5       4.515 -36.109 -10.661  0.62 16.60           C
HETATM 2148  C10 OLA D   5       2.475 -38.562  -0.790  0.79 11.93           C
HETATM 2149  C2  OLA D   5       4.241 -37.202  -9.653  0.62 17.11           C
HETATM 2150  C3  OLA D   5       3.871 -36.585  -8.306  1.00 17.29           C
HETATM 2151  C4  OLA D   5       4.111 -37.551  -7.151  0.79 20.12           C
HETATM 2152  C5  OLA D   5       3.218 -37.193  -5.965  0.95 17.88           C
HETATM 2153  C6  OLA D   5       4.011 -37.121  -4.665  1.00 16.27           C
HETATM 2154  C7  OLA D   5       4.371 -38.501  -4.137  0.82 14.90           C
HETATM 2155  C8  OLA D   5       4.306 -38.561  -2.618  1.00 12.03           C
HETATM 2156  C9  OLA D   5       2.862 -38.476  -2.205  0.83 11.89           C
HETATM 2157  O1  OLA D   5       3.585 -35.608 -11.330  0.62 13.76           O
HETATM 2158  O2  OLA D   5       5.675 -35.688 -10.839  0.75 14.61           O
HETATM 2159  C1  OLA D   6     -10.987 -38.311  -8.728  0.74 19.38           C
HETATM 2160  C10 OLA D   6     -11.465 -40.308  -0.190  0.69 16.95           C
HETATM 2161  C11 OLA D   6     -10.204 -39.838   0.494  0.86 14.79           C
HETATM 2162  C12 OLA D   6     -10.006 -40.722   1.720  0.87 14.12           C
HETATM 2163  C13 OLA D   6      -9.118 -40.069   2.765  1.00 11.60           C
HETATM 2164  C14 OLA D   6      -9.065 -40.918   4.032  0.64 17.16           C
HETATM 2165  C15 OLA D   6     -10.361 -40.801   4.835  0.96 13.89           C
HETATM 2166  C16 OLA D   6     -10.042 -40.423   6.279  0.78 11.88           C
HETATM 2167  C17 OLA D   6      -9.682 -38.945   6.405  0.82 12.80           C
HETATM 2168  C18 OLA D   6      -8.275 -38.765   6.967  0.74 18.48           C
HETATM 2169  C2  OLA D   6      -9.613 -38.571  -8.164  0.48 19.79           C
HETATM 2170  C3  OLA D   6      -9.236 -37.462  -7.191  1.00 18.71           C
HETATM 2171  C4  OLA D   6      -9.682 -37.778  -5.768  0.45 19.08           C
HETATM 2172  C5  OLA D   6     -11.086 -37.247  -5.500  0.86 22.36           C
HETATM 2173  C6  OLA D   6     -11.395 -37.191  -4.008  0.48 18.54           C
HETATM 2174  C7  OLA D   6     -11.881 -38.537  -3.475  0.82 20.49           C
HETATM 2175  C8  OLA D   6     -10.973 -39.008  -2.343  1.00 15.57           C
HETATM 2176  C9  OLA D   6     -11.619 -40.170  -1.641  0.77 18.80           C
HETATM 2177  O1  OLA D   6     -11.144 -37.722  -9.822  0.72 22.27           O
HETATM 2178  O2  OLA D   6     -11.991 -38.695  -8.097  0.63 22.04           O
HETATM 2179  C10 OLA D   7      -6.160 -40.005  -5.732  0.86 17.34           C
HETATM 2180  C11 OLA D   7      -5.176 -39.676  -4.635  0.63 14.78           C
HETATM 2181  C6  OLA D   7      -2.945 -39.972  -9.643  0.60 18.33           C
HETATM 2182  C7  OLA D   7      -3.811 -40.753  -8.660  1.00 14.29           C
HETATM 2183  C8  OLA D   7      -4.380 -39.839  -7.579  0.64 18.32           C
HETATM 2184  C9  OLA D   7      -5.637 -40.460  -7.022  0.99 16.47           C
HETATM 2185  C10 OLA D   8      -9.834 -34.854 -15.977  0.92 11.15           C
HETATM 2186  C11 OLA D   8     -10.894 -35.408 -15.054  0.41 13.53           C
HETATM 2187  C12 OLA D   8     -11.236 -34.399 -13.962  0.71 13.72           C
HETATM 2188  C13 OLA D   8     -12.466 -34.886 -13.216  0.56 11.94           C
HETATM 2189  C14 OLA D   8     -12.218 -36.265 -12.612  0.84 12.35           C
HETATM 2190  C6  OLA D   8      -6.066 -38.017 -16.253  0.74 17.63           C
HETATM 2191  C7  OLA D   8      -7.239 -37.457 -17.044  1.00 19.79           C
HETATM 2192  C8  OLA D   8      -8.266 -36.881 -16.079  0.98 23.15           C
HETATM 2193  C9  OLA D   8      -9.032 -35.785 -16.779  0.40 15.90           C
HETATM 2194  O   HOH S   1     -18.352 -26.257  28.285  1.00 10.68           O
HETATM 2195  O   HOH S   2     -14.355 -23.798   5.869  0.78  3.98           O
HETATM 2196  O   HOH S   3     -19.594 -18.058  10.837  1.00  6.25           O
HETATM 2197  O   HOH S   4     -10.164 -25.569  -5.947  1.00  2.27           O
HETATM 2198  O   HOH S   5     -24.809 -27.573  27.784  0.89 12.72           O
HETATM 2199  O   HOH S   6     -19.319 -17.994  13.464  0.92  7.89           O
HETATM 2200  O   HOH S   7     -16.279 -22.810  -5.199  0.95  3.08           O
HETATM 2201  O   HOH S   8     -15.257 -23.191  22.307  0.93  9.56           O
HETATM 2202  O   HOH S   9     -10.428 -23.139  16.905  1.00 11.86           O
HETATM 2203  O   HOH S  10      -1.628 -20.817 -16.623  0.62 14.58           O
HETATM 2204  O   HOH S  11      -2.640 -27.263  10.643  0.74  7.39           O
HETATM 2205  O   HOH S  12      -8.202 -24.607  21.469  0.71 10.79           O
HETATM 2206  O   HOH S  13     -23.164 -39.632  23.342  0.99 10.20           O
HETATM 2207  O   HOH S  14     -20.306 -24.842  14.946  1.00  6.13           O
HETATM 2208  O   HOH S  15     -24.784  -8.305 -16.346  1.00 12.47           O
HETATM 2209  O   HOH S  16     -21.677 -33.471  32.581  0.96 13.82           O
HETATM 2210  O   HOH S  17       2.307 -33.176 -12.664  0.84  9.15           O
HETATM 2211  O   HOH S  18     -20.300 -27.204  32.242  1.00 19.14           O
HETATM 2212  O   HOH S  19     -13.309 -26.665 -29.509  1.00 21.35           O
HETATM 2213  O   HOH S  20     -15.307 -28.302   8.295  1.00  5.29           O
HETATM 2214  O   HOH S  21     -20.886 -12.794  20.466  0.99 11.90           O
HETATM 2215  O   HOH S  22       3.238 -32.573 -19.882  0.85  9.60           O
HETATM 2216  O   HOH S  23      -8.208 -25.730  33.601  1.00 13.72           O
HETATM 2217  O   HOH S  24     -18.306 -24.877  25.559  1.00  5.12           O
HETATM 2218  O   HOH S  25      -4.860 -25.598  15.875  0.98 11.36           O
HETATM 2219  O   HOH S  26     -20.576 -39.966  17.494  0.63  6.20           O
HETATM 2220  O   HOH S  27      -8.670 -33.805  27.040  0.97 11.02           O
HETATM 2221  O   HOH S  28     -15.096 -30.205   6.863  0.72  7.81           O
HETATM 2222  O   HOH S  29      -5.695 -24.936  20.613  0.71  9.05           O
HETATM 2223  O   HOH S  30     -12.736 -25.298  32.622  1.00 10.20           O
HETATM 2224  O   HOH S  31     -14.915 -36.592  35.238  0.80 14.31           O
HETATM 2225  O   HOH S  32     -20.842 -19.375   8.275  0.75  5.47           O
HETATM 2226  O   HOH S  33     -24.843 -31.610  24.442  0.97  9.85           O
HETATM 2227  O   HOH S  34      -8.598 -27.456  32.370  0.68 13.76           O
HETATM 2228  O   HOH S  35     -10.673 -36.042  27.496  1.00  7.03           O
HETATM 2229  O   HOH S  36      -5.203 -32.213  21.575  1.00 13.36           O
HETATM 2230  O   HOH S  37      -8.321 -26.423 -11.441  0.89  8.13           O
HETATM 2231  O   HOH S  38     -27.045 -16.970  19.689  0.72 13.36           O
HETATM 2232  O   HOH S  39     -27.705 -31.868  23.160  0.90 16.91           O
HETATM 2233  O   HOH S  40     -34.214 -24.480  16.777  0.71  9.59           O
HETATM 2234  O   HOH S  41     -29.620  -8.446  19.584  0.75 14.34           O
HETATM 2235  O   HOH S  42     -18.078 -15.088  17.415  0.68 11.85           O
HETATM 2236  O   HOH S  43     -20.526 -30.810 -19.699  0.67 13.67           O
HETATM 2237  O   HOH S  44     -14.238  -6.408 -17.157  1.00 19.90           O
HETATM 2238  O   HOH S  45      -7.628 -26.753  27.032  0.87 19.39           O
HETATM 2239  O   HOH S  46     -21.537 -38.397  26.661  1.00 14.46           O
HETATM 2240  O   HOH S  47     -17.672 -19.852  15.887  0.94 11.53           O
HETATM 2241  O   HOH S  48      -8.225 -30.381  26.477  0.76  8.38           O
HETATM 2242  O   HOH S  49     -15.006 -24.853  12.098  0.73 10.37           O
HETATM 2243  O   HOH S  50     -27.467 -27.677  24.314  0.75  9.60           O
HETATM 2244  O   HOH S  51       2.050 -30.651 -27.169  0.77 10.84           O
HETATM 2245  O   HOH S  52     -18.414 -31.096  35.712  0.91 21.05           O
HETATM 2246  O   HOH S  53     -10.343 -34.215  24.157  0.73 12.92           O
HETATM 2247  O   HOH S  54     -10.185 -11.408 -22.120  1.00 24.16           O
HETATM 2248  O   HOH S  55     -10.210 -35.984  22.614  1.00 16.02           O
HETATM 2249  O   HOH S  56      -7.861 -22.702  13.661  0.91 11.03           O
HETATM 2250  O   HOH S  57     -12.729 -35.941  34.506  1.00 12.46           O
HETATM 2251  O   HOH S  58     -17.323 -25.378 -26.616  1.00 16.27           O
HETATM 2252  O   HOH S  59     -29.019 -11.125  20.738  0.99 22.52           O
HETATM 2253  O   HOH S  60      -7.013 -33.717  23.814  0.81 12.32           O
HETATM 2254  O   HOH S  61      -6.003 -33.650  18.166  0.85  9.98           O
HETATM 2255  O   HOH S  62     -13.941  -5.244 -15.080  0.97 26.02           O
HETATM 2256  O   HOH S  63     -21.057 -16.689 -24.570  1.00 16.67           O
HETATM 2257  O   HOH S  64      -2.723 -32.692 -31.888  0.76 16.25           O
HETATM 2258  O   HOH S  65     -18.651 -23.808  28.659  0.85 15.64           O
HETATM 2259  O   HOH S  66     -28.918 -14.898  -2.442  0.82 32.38           O
HETATM 2260  O   HOH S  67     -16.259  -2.936   7.670  0.63 23.67           O
HETATM 2261  O   HOH S  68     -18.000  -4.159 -10.616  0.78 14.32           O
HETATM 2262  O   HOH S  69     -15.002  -3.434   3.010  1.00 30.19           O
HETATM 2263  O   HOH S  70     -18.802 -39.894  14.533  0.56  9.20           O
HETATM 2264  O   HOH S  71     -23.356  -4.890  21.373  0.75 16.22           O
HETATM 2265  O   HOH S  72     -18.892  -5.398  21.360  0.55 13.94           O
HETATM 2266  O   HOH S  73     -15.579  -2.489   5.315  1.00 37.85           O
HETATM 2267  O   HOH S  74     -22.543 -30.323 -19.694  0.87 18.21           O
HETATM 2268  O   HOH S  75      -6.989 -29.487  28.814  0.83 14.30           O
HETATM 2269  O   HOH S  76     -21.908 -28.440  33.245  0.88 22.95           O
HETATM 2270  O   HOH S  77     -13.153 -38.227  19.246  0.76 10.73           O
HETATM 2271  O   HOH S  78     -19.438 -27.005  34.390  0.85 21.79           O
HETATM 2272  O   HOH S  79     -28.181 -16.637  -3.626  0.91 21.62           O
HETATM 2273  O   HOH S  80     -28.231 -21.841 -16.972  0.74 13.76           O
HETATM 2274  O   HOH S  81     -11.426 -37.592  24.493  1.00 23.77           O
HETATM 2275  O   HOH S  82     -27.443 -22.476 -19.899  0.99 26.97           O
HETATM 2276  O   HOH S  83      -2.368 -21.370   3.463  0.48 14.39           O
HETATM 2277  O   HOH S  84      -2.585 -19.236   3.554  0.89 22.82           O
HETATM 2278  O   HOH S  85     -13.444 -14.901  15.586  1.00 23.91           O
HETATM 2279  O   HOH S  86     -13.654  -4.328   0.678  1.00 27.89           O
HETATM 2280  O   HOH S  87     -13.049 -14.776 -22.963  0.77 19.94           O
HETATM 2281  O   HOH S  88      -3.265 -24.403  15.158  0.78 15.05           O
HETATM 2282  O   HOH S  89     -16.848  -4.855 -12.594  0.99 24.98           O
HETATM 2283  O   HOH S  90     -10.418 -19.903 -26.603  0.73 15.60           O
HETATM 2284  O   HOH S  91      -8.888 -32.655  25.061  1.00  1.72           O
HETATM 2285  O   HOH S  92      -8.531 -34.407  16.260  1.00  9.67           O
HETATM 2286  O   HOH S  93      -0.132 -28.025   9.989  0.89 13.25           O
HETATM 2287  O   HOH S  94      -4.370 -30.228  24.753  0.80 18.00           O
HETATM 2288  O   HOH S  95     -29.380 -19.137  -6.204  0.96 34.70           O
HETATM 2289  O   HOH S  96      -3.729 -20.905   4.970  1.00  8.37           O
HETATM 2290  O   HOH S  97     -25.467 -28.883  25.693  0.71  7.97           O
HETATM 2291  O   HOH S  98      -7.701 -29.072  31.343  0.74 13.15           O
HETATM 2292  O   HOH S  99      -0.846 -31.031 -31.857  0.85 23.45           O
HETATM 2293  O   HOH S 100      -1.928 -22.686  16.610  0.70 10.00           O
HETATM 2294  O   HOH S 101     -22.008 -25.005  29.727  0.90 12.60           O
HETATM 2295  O   HOH S 102     -21.703 -25.610  31.804  0.90 20.60           O
HETATM 2296  O   HOH S 103     -29.199 -21.167  -4.316  0.98 20.85           O
HETATM 2297  O   HOH S 104     -23.022 -16.090  12.558  0.87  4.86           O
HETATM 2298  O   HOH S 105      -7.045 -17.229 -19.639  1.00 13.21           O
HETATM 2299  O   HOH S 106      -0.353 -26.716 -12.019  0.73 12.33           O
END
