# Supplementary material for: Early-stage dynamics of chloride ion–pumping rhodopsin revealed by a femtosecond X-ray laser
Source: Proc Natl Acad Sci U S A. 2021 Mar 22;118(13):e2020486118. doi: 10.1073/pnas.2020486118 (PMC8020794; doi:10.1073/pnas.2020486118)
Supplement: Supplementary File [file pnas.2020486118.sd02.txt]

REMARK   3
REMARK   3 REFINEMENT.
REMARK   3   PROGRAM     : PHENIX (1.18.2_3874: ???)
REMARK   3   AUTHORS     : Adams,Afonine,Bunkoczi,Burnley,Chen,Dar,Davis,
REMARK   3               : Draizen,Echols,Gildea,Gros,Grosse-Kunstleve,Headd,
REMARK   3               : Hintze,Hung,Ioerger,Liebschner,McCoy,McKee,Moriarty,
REMARK   3               : Oeffner,Poon,Read,Richardson,Richardson,Sacchettini,
REMARK   3               : Sauter,Sobolev,Storoni,Terwilliger,Williams,Zwart
REMARK   3
REMARK   3  X-RAY DATA.
REMARK   3  
REMARK   3  REFINEMENT TARGET : ML
REMARK   3  
REMARK   3  DATA USED IN REFINEMENT.
REMARK   3   RESOLUTION RANGE HIGH (ANGSTROMS) : 1.85    
REMARK   3   RESOLUTION RANGE LOW  (ANGSTROMS) : 20.64   
REMARK   3   MIN(FOBS/SIGMA_FOBS)              : 0.01  
REMARK   3   COMPLETENESS FOR RANGE        (%) : 94.96 
REMARK   3   NUMBER OF REFLECTIONS             : 27268     
REMARK   3   NUMBER OF REFLECTIONS (NON-ANOMALOUS) : 27268     
REMARK   3  
REMARK   3  FIT TO DATA USED IN REFINEMENT.
REMARK   3   R VALUE     (WORKING + TEST SET) : 0.2552
REMARK   3   R VALUE            (WORKING SET) : 0.2528
REMARK   3   FREE R VALUE                     : 0.3006
REMARK   3   FREE R VALUE TEST SET SIZE   (%) : 5.03  
REMARK   3   FREE R VALUE TEST SET COUNT      : 1372      
REMARK   3  
REMARK   3  FIT TO DATA USED IN REFINEMENT (IN BINS).
REMARK   3   BIN  RESOLUTION RANGE  COMPL.    NWORK NFREE   RWORK  RFREE  CCWORK CCFREE
REMARK   3     1   20.64 -    3.98    0.99     2790   133  0.1294 0.1770   0.967  0.951
REMARK   3     2    3.98 -    3.16    0.99     2729   145  0.1676 0.2031   0.926  0.878
REMARK   3     3    3.16 -    2.76    0.98     2660   148  0.2267 0.2947   0.851  0.719
REMARK   3     4    2.76 -    2.51    0.97     2648   142  0.2628 0.3053   0.797  0.681
REMARK   3     5    2.51 -    2.33    0.96     2637   143  0.2900 0.3531   0.766  0.693
REMARK   3     6    2.33 -    2.19    0.96     2580   153  0.3069 0.3845   0.728  0.602
REMARK   3     7    2.19 -    2.08    0.94     2553   121  0.3394 0.3956   0.687  0.595
REMARK   3     8    2.08 -    1.99    0.92     2487   126  0.3305 0.3473   0.687  0.587
REMARK   3     9    1.99 -    1.92    0.91     2443   139  0.3595 0.3561   0.624  0.666
REMARK   3    10    1.92 -    1.85    0.87     2369   122  0.3882 0.4198   0.550  0.433
REMARK   3  
REMARK   3  BULK SOLVENT MODELLING.
REMARK   3   METHOD USED        : FLAT BULK SOLVENT MODEL
REMARK   3   SOLVENT RADIUS     : 1.11    
REMARK   3   SHRINKAGE RADIUS   : 0.90    
REMARK   3   GRID STEP FACTOR   : 4.00    
REMARK   3  
REMARK   3  ERROR ESTIMATES.
REMARK   3   COORDINATE ERROR (MAXIMUM-LIKELIHOOD BASED)     : 0.28    
REMARK   3   PHASE ERROR (DEGREES, MAXIMUM-LIKELIHOOD BASED) : 32.22   
REMARK   3  
REMARK   3  STRUCTURE FACTORS CALCULATION ALGORITHM : FFT
REMARK   3  
REMARK   3  
REMARK   3  GEOMETRY RESTRAINTS LIBRARY: GEOSTD + MONOMER LIBRARY + CDL V1.2
REMARK   3  DEVIATIONS FROM IDEAL VALUES.
REMARK   3    BOND      :  0.023   0.205   2236
REMARK   3    ANGLE     :  2.195  21.013   3013
REMARK   3    CHIRALITY :  0.093   0.522    341
REMARK   3    PLANARITY :  0.012   0.048    358
REMARK   3    DIHEDRAL  : 18.687 178.149    361
REMARK   3    MIN NONBONDED DISTANCE : 1.565
REMARK   3  
REMARK   3  MOLPROBITY STATISTICS.
REMARK   3    ALL-ATOM CLASHSCORE : 21.93
REMARK   3    RAMACHANDRAN PLOT:
REMARK   3      OUTLIERS :  0.00 %
REMARK   3      ALLOWED  :  6.87 %
REMARK   3      FAVORED  : 93.13 %
REMARK   3    ROTAMER OUTLIERS :  0.00 %
REMARK   3    CBETA DEVIATIONS :  0.00 %
REMARK   3    PEPTIDE PLANE:
REMARK   3      CIS-PROLINE     : 0.00 %
REMARK   3      CIS-GENERAL     : 0.00 %
REMARK   3      TWISTED PROLINE : 0.00 %
REMARK   3      TWISTED GENERAL : 0.00 %
REMARK   3  
REMARK   3  RAMA-Z (RAMACHANDRAN PLOT Z-SCORE):
REMARK   3  INTERPRETATION: BAD |RAMA-Z| > 3; SUSPICIOUS 2 < |RAMA-Z| < 3; GOOD |RAMA-Z| < 2.
REMARK   3  SCORES FOR WHOLE/HELIX/SHEET/LOOP ARE SCALED INDEPENDENTLY;
REMARK   3  THEREFORE, THE VALUES ARE NOT RELATED IN A SIMPLE MANNER.
REMARK   3    WHOLE: -3.34 (0.40), RESIDUES: 262
REMARK   3    HELIX: -2.67 (0.25), RESIDUES: 203
REMARK   3    SHEET:  NONE (NONE), RESIDUES: 0
REMARK   3    LOOP :  0.67 (0.72), RESIDUES: 59
REMARK   3  
REMARK   3                  min    max   mean <Bi,j>   iso aniso
REMARK   3     Overall:    0.00  30.09   7.08   1.07  2299     0
REMARK   3     Protein:    0.09  30.09   6.97   1.06  2072     0
REMARK   3     Water:      0.69  23.01   8.50    N/A   106     0
REMARK   3     Other:      0.00  22.71   7.76    N/A   121     0
REMARK   3     Chain  A:   0.09  30.09   6.97    N/A  2072     0
REMARK   3     Chain  C:   0.00   1.96   0.89    N/A    20     0
REMARK   3     Chain  B:   0.33  11.09   5.71    N/A     2     0
REMARK   3     Chain  S:   0.69  23.01   8.50    N/A   106     0
REMARK   3     Chain  D:   2.29  22.71   9.19    N/A    99     0
REMARK   3     Histogram:
REMARK   3         Values      Number of atoms
REMARK   3       0.00 - 3.01        360
REMARK   3       3.01 - 6.02        691
REMARK   3       6.02 - 9.03        673
REMARK   3       9.03 - 12.04       325
REMARK   3      12.04 - 15.05       129
REMARK   3      15.05 - 18.06        53
REMARK   3      18.06 - 21.07        30
REMARK   3      21.07 - 24.07        16
REMARK   3      24.07 - 27.08        10
REMARK   3      27.08 - 30.09        12
REMARK   3  
REMARK   3
LINK         NZ  LYS A 235                 C15 RET C 235 
CRYST1  103.370   50.090   69.390  90.00 109.69  90.00 C 1 2 1
SCALE1      0.009674  0.000000  0.003462        0.00000
SCALE2      0.000000  0.019964  0.000000        0.00000
SCALE3      0.000000  0.000000  0.015306        0.00000
ATOM      1  N   LYS A   2     -17.432 -15.777  22.931  1.00 12.79           N
ATOM      2  CA  LYS A   2     -18.148 -14.869  22.080  1.00 11.51           C
ATOM      3  C   LYS A   2     -18.839 -15.697  20.996  1.00 10.22           C
ATOM      4  O   LYS A   2     -19.704 -15.200  20.260  1.00  9.58           O
ATOM      5  CB  LYS A   2     -17.179 -13.832  21.461  1.00 12.16           C
ATOM      6  CG  LYS A   2     -17.114 -12.405  22.128  1.00 15.21           C
ATOM      7  CD  LYS A   2     -16.147 -11.475  21.356  1.00 15.29           C
ATOM      8  CE  LYS A   2     -16.571 -10.037  21.316  1.00 18.25           C
ATOM      9  NZ  LYS A   2     -15.600  -9.251  20.487  1.00 17.71           N
ATOM     10  N   ASN A   3     -18.445 -16.955  20.865  1.00 10.37           N
ATOM     11  CA  ASN A   3     -19.099 -17.857  19.925  1.00  8.69           C
ATOM     12  C   ASN A   3     -19.997 -18.866  20.646  1.00  8.27           C
ATOM     13  O   ASN A   3     -19.751 -19.237  21.791  1.00  8.01           O
ATOM     14  CB  ASN A   3     -18.076 -18.618  19.121  1.00  9.08           C
ATOM     15  CG  ASN A   3     -17.197 -19.454  19.999  1.00  9.64           C
ATOM     16  OD1 ASN A   3     -17.257 -20.689  19.974  1.00 10.02           O
ATOM     17  ND2 ASN A   3     -16.359 -18.775  20.814  1.00 12.21           N
ATOM     18  N   ILE A   4     -21.000 -19.370  19.926  1.00  7.16           N
ATOM     19  CA  ILE A   4     -21.973 -20.264  20.516  1.00  6.86           C
ATOM     20  C   ILE A   4     -21.365 -21.601  20.824  1.00  7.06           C
ATOM     21  O   ILE A   4     -21.842 -22.297  21.732  1.00  7.34           O
ATOM     22  CB  ILE A   4     -23.211 -20.420  19.621  1.00  7.79           C
ATOM     23  CG1 ILE A   4     -22.892 -21.103  18.269  1.00  6.40           C
ATOM     24  CG2 ILE A   4     -23.923 -19.068  19.424  1.00  7.81           C
ATOM     25  CD1 ILE A   4     -24.209 -21.695  17.580  1.00  7.57           C
ATOM     26  N   GLU A   5     -20.299 -21.984  20.117  1.00  6.84           N
ATOM     27  CA  GLU A   5     -19.594 -23.218  20.472  1.00  7.26           C
ATOM     28  C   GLU A   5     -19.216 -23.250  21.945  1.00  6.76           C
ATOM     29  O   GLU A   5     -19.197 -24.321  22.563  1.00  6.27           O
ATOM     30  CB  GLU A   5     -18.348 -23.416  19.603  1.00  7.19           C
ATOM     31  CG  GLU A   5     -18.653 -23.933  18.230  1.00  7.28           C
ATOM     32  CD  GLU A   5     -18.989 -22.817  17.262  1.00  6.56           C
ATOM     33  OE1 GLU A   5     -19.609 -23.123  16.245  1.00  5.35           O
ATOM     34  OE2 GLU A   5     -18.634 -21.638  17.520  1.00  7.77           O
ATOM     35  N   SER A   6     -18.874 -22.100  22.522  1.00  7.50           N
ATOM     36  CA  SER A   6     -18.338 -22.055  23.879  1.00  7.60           C
ATOM     37  C   SER A   6     -19.397 -22.201  24.964  1.00  8.06           C
ATOM     38  O   SER A   6     -19.055 -22.358  26.147  1.00  7.91           O
ATOM     39  CB  SER A   6     -17.628 -20.742  24.109  1.00  8.36           C
ATOM     40  OG  SER A   6     -18.569 -19.710  24.115  1.00  7.05           O
ATOM     41  N   LEU A   7     -20.659 -22.127  24.583  1.00  7.26           N
ATOM     42  CA  LEU A   7     -21.770 -22.034  25.495  1.00  7.71           C
ATOM     43  C   LEU A   7     -22.170 -23.398  26.056  1.00  7.43           C
ATOM     44  O   LEU A   7     -22.719 -23.476  27.166  1.00  6.78           O
ATOM     45  CB  LEU A   7     -22.930 -21.393  24.758  1.00  7.39           C
ATOM     46  CG  LEU A   7     -22.930 -20.001  24.128  1.00  7.58           C
ATOM     47  CD1 LEU A   7     -24.302 -19.734  23.450  1.00  8.41           C
ATOM     48  CD2 LEU A   7     -22.702 -18.982  25.127  1.00  8.52           C
ATOM     49  N   PHE A   8     -21.834 -24.481  25.369  1.00  7.19           N
ATOM     50  CA  PHE A   8     -22.384 -25.784  25.714  1.00  6.72           C
ATOM     51  C   PHE A   8     -21.312 -26.797  26.013  1.00  6.71           C
ATOM     52  O   PHE A   8     -20.237 -26.792  25.405  1.00  6.38           O
ATOM     53  CB  PHE A   8     -23.209 -26.345  24.579  1.00  6.14           C
ATOM     54  CG  PHE A   8     -24.111 -25.333  23.978  1.00  7.31           C
ATOM     55  CD1 PHE A   8     -25.263 -24.913  24.640  1.00  7.18           C
ATOM     56  CD2 PHE A   8     -23.808 -24.783  22.773  1.00  6.95           C
ATOM     57  CE1 PHE A   8     -26.057 -23.961  24.081  1.00  8.46           C
ATOM     58  CE2 PHE A   8     -24.554 -23.866  22.263  1.00  7.26           C
ATOM     59  CZ  PHE A   8     -25.710 -23.439  22.900  1.00  7.91           C
ATOM     60  N   ASP A   9     -21.684 -27.714  26.908  1.00  5.68           N
ATOM     61  CA  ASP A   9     -21.024 -28.993  26.962  1.00  7.07           C
ATOM     62  C   ASP A   9     -21.594 -29.884  25.885  1.00  5.98           C
ATOM     63  O   ASP A   9     -22.732 -29.714  25.443  1.00  5.62           O
ATOM     64  CB  ASP A   9     -21.190 -29.677  28.325  1.00  7.02           C
ATOM     65  CG  ASP A   9     -20.869 -28.777  29.497  1.00  8.24           C
ATOM     66  OD1 ASP A   9     -19.951 -27.906  29.395  1.00  7.85           O
ATOM     67  OD2 ASP A   9     -21.534 -29.005  30.535  1.00  9.14           O
ATOM     68  N   TYR A  10     -20.791 -30.860  25.498  1.00  5.24           N
ATOM     69  CA  TYR A  10     -21.066 -31.732  24.363  1.00  5.66           C
ATOM     70  C   TYR A  10     -21.182 -33.174  24.824  1.00  6.06           C
ATOM     71  O   TYR A  10     -20.482 -33.597  25.724  1.00  5.17           O
ATOM     72  CB  TYR A  10     -19.965 -31.555  23.234  1.00  5.21           C
ATOM     73  CG  TYR A  10     -20.074 -30.100  22.752  1.00  6.07           C
ATOM     74  CD1 TYR A  10     -19.221 -29.118  23.237  1.00  5.54           C
ATOM     75  CD2 TYR A  10     -21.149 -29.690  21.972  1.00  5.11           C
ATOM     76  CE1 TYR A  10     -19.351 -27.789  22.879  1.00  5.93           C
ATOM     77  CE2 TYR A  10     -21.318 -28.346  21.649  1.00  6.13           C
ATOM     78  CZ  TYR A  10     -20.422 -27.387  22.103  1.00  5.63           C
ATOM     79  OH  TYR A  10     -20.582 -26.050  21.783  1.00  5.74           O
ATOM     80  N   SER A  11     -22.109 -33.915  24.235  1.00  6.26           N
ATOM     81  CA  SER A  11     -22.141 -35.362  24.412  1.00  6.13           C
ATOM     82  C   SER A  11     -20.929 -35.941  23.706  1.00  6.09           C
ATOM     83  O   SER A  11     -20.395 -35.333  22.788  1.00  5.66           O
ATOM     84  CB  SER A  11     -23.439 -35.941  23.862  1.00  5.20           C
ATOM     85  OG  SER A  11     -23.473 -35.986  22.417  1.00  5.44           O
ATOM     86  N   ALA A  12     -20.478 -37.114  24.148  1.00  6.69           N
ATOM     87  CA  ALA A  12     -19.428 -37.784  23.399  1.00  6.27           C
ATOM     88  C   ALA A  12     -19.803 -37.999  21.926  1.00  6.66           C
ATOM     89  O   ALA A  12     -18.940 -37.865  21.035  1.00  6.36           O
ATOM     90  CB  ALA A  12     -19.046 -39.119  24.064  1.00  7.32           C
ATOM     91  N   GLY A  13     -21.068 -38.316  21.638  1.00  5.66           N
ATOM     92  CA  GLY A  13     -21.500 -38.415  20.247  1.00  5.82           C
ATOM     93  C   GLY A  13     -21.365 -37.106  19.474  1.00  6.37           C
ATOM     94  O   GLY A  13     -20.793 -37.056  18.380  1.00  6.38           O
ATOM     95  N   GLN A  14     -21.863 -36.016  20.034  1.00  6.53           N
ATOM     96  CA  GLN A  14     -21.672 -34.738  19.361  1.00  6.37           C
ATOM     97  C   GLN A  14     -20.200 -34.396  19.218  1.00  6.05           C
ATOM     98  O   GLN A  14     -19.753 -33.890  18.176  1.00  6.03           O
ATOM     99  CB  GLN A  14     -22.404 -33.630  20.110  1.00  5.57           C
ATOM    100  CG  GLN A  14     -23.927 -33.755  20.154  1.00  7.00           C
ATOM    101  CD  GLN A  14     -24.579 -32.843  21.207  1.00  7.53           C
ATOM    102  OE1 GLN A  14     -23.999 -32.558  22.280  1.00  6.44           O
ATOM    103  NE2 GLN A  14     -25.810 -32.384  20.901  1.00  8.90           N
ATOM    104  N   PHE A  15     -19.428 -34.624  20.272  1.00  5.99           N
ATOM    105  CA  PHE A  15     -18.032 -34.263  20.219  1.00  5.65           C
ATOM    106  C   PHE A  15     -17.294 -35.141  19.217  1.00  6.18           C
ATOM    107  O   PHE A  15     -16.513 -34.628  18.419  1.00  5.45           O
ATOM    108  CB  PHE A  15     -17.417 -34.317  21.611  1.00  6.07           C
ATOM    109  CG  PHE A  15     -15.966 -33.946  21.645  1.00  5.73           C
ATOM    110  CD1 PHE A  15     -15.581 -32.601  21.704  1.00  6.09           C
ATOM    111  CD2 PHE A  15     -14.969 -34.936  21.663  1.00  5.79           C
ATOM    112  CE1 PHE A  15     -14.203 -32.254  21.731  1.00  5.88           C
ATOM    113  CE2 PHE A  15     -13.656 -34.589  21.668  1.00  6.51           C
ATOM    114  CZ  PHE A  15     -13.268 -33.244  21.675  1.00  5.57           C
ATOM    115  N   GLU A  16     -17.592 -36.454  19.167  1.00  6.72           N
ATOM    116  CA  GLU A  16     -16.783 -37.278  18.280  1.00  7.09           C
ATOM    117  C   GLU A  16     -17.118 -36.996  16.848  1.00  6.39           C
ATOM    118  O   GLU A  16     -16.224 -36.999  16.011  1.00  6.32           O
ATOM    119  CB  GLU A  16     -16.919 -38.754  18.615  1.00  7.56           C
ATOM    120  CG  GLU A  16     -16.196 -38.960  19.818  1.00  8.86           C
ATOM    121  CD  GLU A  16     -16.164 -40.376  20.344  1.00 11.46           C
ATOM    122  OE1 GLU A  16     -15.238 -40.577  21.162  1.00 11.85           O
ATOM    123  OE2 GLU A  16     -17.038 -41.242  20.011  1.00 11.59           O
ATOM    124  N   PHE A  17     -18.375 -36.659  16.581  1.00  5.77           N
ATOM    125  CA  PHE A  17     -18.810 -36.413  15.225  1.00  5.82           C
ATOM    126  C   PHE A  17     -18.143 -35.166  14.667  1.00  5.76           C
ATOM    127  O   PHE A  17     -17.735 -35.149  13.498  1.00  5.13           O
ATOM    128  CB  PHE A  17     -20.351 -36.312  15.207  1.00  6.38           C
ATOM    129  CG  PHE A  17     -20.936 -36.139  13.872  1.00  5.71           C
ATOM    130  CD1 PHE A  17     -20.594 -36.970  12.850  1.00  7.54           C
ATOM    131  CD2 PHE A  17     -21.881 -35.177  13.631  1.00  5.85           C
ATOM    132  CE1 PHE A  17     -21.172 -36.788  11.598  1.00  6.53           C
ATOM    133  CE2 PHE A  17     -22.452 -35.009  12.434  1.00  5.94           C
ATOM    134  CZ  PHE A  17     -22.106 -35.835  11.404  1.00  6.07           C
ATOM    135  N   ILE A  18     -18.026 -34.098  15.474  1.00  5.22           N
ATOM    136  CA  ILE A  18     -17.382 -32.922  14.925  1.00  4.93           C
ATOM    137  C   ILE A  18     -15.921 -33.193  14.660  1.00  4.78           C
ATOM    138  O   ILE A  18     -15.370 -32.787  13.607  1.00  3.95           O
ATOM    139  CB  ILE A  18     -17.571 -31.722  15.845  1.00  4.54           C
ATOM    140  CG1 ILE A  18     -19.020 -31.284  15.721  1.00  3.99           C
ATOM    141  CG2 ILE A  18     -16.606 -30.641  15.439  1.00  3.87           C
ATOM    142  CD1 ILE A  18     -19.579 -30.376  16.869  1.00  4.62           C
ATOM    143  N   ASP A  19     -15.289 -33.929  15.564  1.00  5.00           N
ATOM    144  CA  ASP A  19     -13.927 -34.372  15.328  1.00  6.11           C
ATOM    145  C   ASP A  19     -13.793 -35.170  14.006  1.00  6.53           C
ATOM    146  O   ASP A  19     -12.939 -34.849  13.173  1.00  5.53           O
ATOM    147  CB  ASP A  19     -13.419 -35.165  16.524  1.00  7.37           C
ATOM    148  CG  ASP A  19     -11.935 -35.478  16.392  1.00  9.43           C
ATOM    149  OD1 ASP A  19     -11.207 -34.578  15.932  1.00  9.72           O
ATOM    150  OD2 ASP A  19     -11.500 -36.618  16.730  1.00 12.61           O
ATOM    151  N   HIS A  20     -14.622 -36.202  13.793  1.00  6.07           N
ATOM    152  CA  HIS A  20     -14.546 -36.989  12.550  1.00  6.31           C
ATOM    153  C   HIS A  20     -14.848 -36.146  11.318  1.00  5.36           C
ATOM    154  O   HIS A  20     -14.314 -36.398  10.217  1.00  5.81           O
ATOM    155  CB  HIS A  20     -15.542 -38.148  12.627  1.00  7.52           C
ATOM    156  CG  HIS A  20     -15.308 -39.058  13.785  1.00  6.99           C
ATOM    157  ND1 HIS A  20     -14.063 -39.190  14.367  1.00 10.29           N
ATOM    158  CD2 HIS A  20     -16.140 -39.869  14.489  1.00  9.84           C
ATOM    159  CE1 HIS A  20     -14.130 -40.058  15.365  1.00  8.76           C
ATOM    160  NE2 HIS A  20     -15.379 -40.486  15.463  1.00  9.31           N
ATOM    161  N   LEU A  21     -15.788 -35.202  11.451  1.00  5.00           N
ATOM    162  CA  LEU A  21     -16.135 -34.376  10.312  1.00  4.41           C
ATOM    163  C   LEU A  21     -14.886 -33.637   9.853  1.00  4.14           C
ATOM    164  O   LEU A  21     -14.547 -33.595   8.655  1.00  3.94           O
ATOM    165  CB  LEU A  21     -17.263 -33.393  10.678  1.00  4.34           C
ATOM    166  CG  LEU A  21     -18.769 -33.654  10.377  1.00  4.41           C
ATOM    167  CD1 LEU A  21     -19.734 -32.504  10.849  1.00  4.16           C
ATOM    168  CD2 LEU A  21     -19.038 -34.002   8.909  1.00  4.42           C
ATOM    169  N   LEU A  22     -14.186 -33.043  10.810  1.00  4.20           N
ATOM    170  CA  LEU A  22     -13.103 -32.157  10.470  1.00  4.22           C
ATOM    171  C   LEU A  22     -11.920 -32.952   9.984  1.00  4.16           C
ATOM    172  O   LEU A  22     -11.218 -32.515   9.075  1.00  3.95           O
ATOM    173  CB  LEU A  22     -12.668 -31.347  11.669  1.00  4.57           C
ATOM    174  CG  LEU A  22     -13.681 -30.361  12.173  1.00  4.00           C
ATOM    175  CD1 LEU A  22     -13.173 -29.970  13.532  1.00  4.15           C
ATOM    176  CD2 LEU A  22     -13.664 -29.211  11.163  1.00  5.02           C
ATOM    177  N   THR A  23     -11.699 -34.110  10.601  1.00  4.52           N
ATOM    178  CA  THR A  23     -10.619 -34.984  10.214  1.00  4.84           C
ATOM    179  C   THR A  23     -10.893 -35.571   8.853  1.00  5.46           C
ATOM    180  O   THR A  23     -10.013 -35.592   7.975  1.00  6.07           O
ATOM    181  CB  THR A  23     -10.432 -36.042  11.275  1.00  5.65           C
ATOM    182  OG1 THR A  23     -10.186 -35.401  12.555  1.00  8.66           O
ATOM    183  CG2 THR A  23      -9.282 -36.899  10.893  1.00  5.98           C
ATOM    184  N   MET A  24     -12.142 -35.941   8.600  1.00  5.90           N
ATOM    185  CA  MET A  24     -12.460 -36.369   7.247  1.00  5.87           C
ATOM    186  C   MET A  24     -12.243 -35.261   6.211  1.00  6.33           C
ATOM    187  O   MET A  24     -11.832 -35.543   5.064  1.00  7.17           O
ATOM    188  CB  MET A  24     -13.881 -36.894   7.238  1.00  6.93           C
ATOM    189  CG  MET A  24     -14.131 -37.869   6.193  1.00  8.27           C
ATOM    190  SD  MET A  24     -15.864 -37.589   5.716  1.00 18.13           S
ATOM    191  CE  MET A  24     -15.840 -35.854   5.262  1.00  7.31           C
ATOM    192  N   GLY A  25     -12.489 -33.993   6.583  1.00  5.09           N
ATOM    193  CA  GLY A  25     -12.167 -32.895   5.677  1.00  5.27           C
ATOM    194  C   GLY A  25     -10.694 -32.828   5.314  1.00  4.38           C
ATOM    195  O   GLY A  25     -10.319 -32.683   4.130  1.00  4.71           O
ATOM    196  N   VAL A  26      -9.844 -32.888   6.323  1.00  4.26           N
ATOM    197  CA  VAL A  26      -8.412 -32.975   6.108  1.00  4.66           C
ATOM    198  C   VAL A  26      -8.074 -34.029   5.065  1.00  4.74           C
ATOM    199  O   VAL A  26      -7.422 -33.724   4.056  1.00  4.43           O
ATOM    200  CB  VAL A  26      -7.682 -33.224   7.429  1.00  5.39           C
ATOM    201  CG1 VAL A  26      -6.122 -33.193   7.166  1.00  5.82           C
ATOM    202  CG2 VAL A  26      -8.166 -32.180   8.491  1.00  4.68           C
ATOM    203  N   GLY A  27      -8.461 -35.285   5.319  1.00  5.62           N
ATOM    204  CA  GLY A  27      -8.298 -36.393   4.386  1.00  5.58           C
ATOM    205  C   GLY A  27      -8.605 -36.051   2.960  1.00  4.66           C
ATOM    206  O   GLY A  27      -7.723 -36.143   2.129  1.00  4.33           O
ATOM    207  N   VAL A  28      -9.878 -35.703   2.685  1.00  4.70           N
ATOM    208  CA  VAL A  28     -10.347 -35.213   1.380  1.00  4.85           C
ATOM    209  C   VAL A  28      -9.496 -34.061   0.845  1.00  4.62           C
ATOM    210  O   VAL A  28      -9.155 -34.040  -0.343  1.00  4.49           O
ATOM    211  CB  VAL A  28     -11.834 -34.806   1.491  1.00  4.63           C
ATOM    212  CG1 VAL A  28     -12.527 -34.530   0.176  1.00  5.67           C
ATOM    213  CG2 VAL A  28     -12.570 -35.856   2.143  1.00  4.73           C
ATOM    214  N   HIS A  29      -9.188 -33.040   1.659  1.00  3.57           N
ATOM    215  CA  HIS A  29      -8.519 -31.965   0.950  1.00  3.68           C
ATOM    216  C   HIS A  29      -7.074 -32.323   0.610  1.00  4.07           C
ATOM    217  O   HIS A  29      -6.517 -31.744  -0.296  1.00  3.46           O
ATOM    218  CB  HIS A  29      -8.569 -30.645   1.721  1.00  3.73           C
ATOM    219  CG  HIS A  29      -9.886 -29.939   1.633  1.00  3.28           C
ATOM    220  ND1 HIS A  29     -11.046 -30.465   2.149  1.00  3.70           N
ATOM    221  CD2 HIS A  29     -10.215 -28.751   1.089  1.00  2.74           C
ATOM    222  CE1 HIS A  29     -12.031 -29.623   1.925  1.00  3.22           C
ATOM    223  NE2 HIS A  29     -11.558 -28.592   1.257  1.00  2.12           N
ATOM    224  N   PHE A  30      -6.469 -33.288   1.308  1.00  4.64           N
ATOM    225  CA  PHE A  30      -5.055 -33.567   1.024  1.00  5.44           C
ATOM    226  C   PHE A  30      -4.890 -34.675  -0.020  1.00  4.85           C
ATOM    227  O   PHE A  30      -4.019 -34.557  -0.897  1.00  4.67           O
ATOM    228  CB  PHE A  30      -4.291 -33.857   2.331  1.00  5.12           C
ATOM    229  CG  PHE A  30      -3.587 -32.660   2.871  1.00  4.64           C
ATOM    230  CD1 PHE A  30      -2.284 -32.360   2.485  1.00  6.40           C
ATOM    231  CD2 PHE A  30      -4.269 -31.750   3.643  1.00  4.47           C
ATOM    232  CE1 PHE A  30      -1.624 -31.204   2.989  1.00  6.03           C
ATOM    233  CE2 PHE A  30      -3.641 -30.589   4.149  1.00  5.30           C
ATOM    234  CZ  PHE A  30      -2.333 -30.310   3.825  1.00  5.87           C
ATOM    235  N   ALA A  31      -5.761 -35.693   0.023  1.00  5.19           N
ATOM    236  CA  ALA A  31      -5.929 -36.622  -1.099  1.00  5.60           C
ATOM    237  C   ALA A  31      -6.261 -35.904  -2.427  1.00  6.16           C
ATOM    238  O   ALA A  31      -5.763 -36.298  -3.493  1.00  6.03           O
ATOM    239  CB  ALA A  31      -7.024 -37.647  -0.796  1.00  7.84           C
ATOM    240  N   ALA A  32      -7.124 -34.881  -2.393  1.00  4.13           N
ATOM    241  CA  ALA A  32      -7.402 -34.099  -3.602  1.00  5.27           C
ATOM    242  C   ALA A  32      -6.161 -33.349  -4.084  1.00  5.69           C
ATOM    243  O   ALA A  32      -5.810 -33.381  -5.280  1.00  5.38           O
ATOM    244  CB  ALA A  32      -8.535 -33.124  -3.353  1.00  4.53           C
ATOM    245  N   LEU A  33      -5.512 -32.629  -3.170  1.00  5.05           N
ATOM    246  CA  LEU A  33      -4.232 -32.014  -3.471  1.00  5.89           C
ATOM    247  C   LEU A  33      -3.349 -32.918  -4.331  1.00  6.09           C
ATOM    248  O   LEU A  33      -2.877 -32.469  -5.372  1.00  6.20           O
ATOM    249  CB  LEU A  33      -3.549 -31.573  -2.186  1.00  5.90           C
ATOM    250  CG  LEU A  33      -2.059 -31.294  -2.403  1.00  6.56           C
ATOM    251  CD1 LEU A  33      -1.667 -30.364  -3.542  1.00  6.11           C
ATOM    252  CD2 LEU A  33      -1.384 -30.971  -1.130  1.00  7.55           C
ATOM    253  N   ILE A  34      -3.229 -34.212  -3.975  1.00  6.38           N
ATOM    254  CA  ILE A  34      -2.386 -35.191  -4.699  1.00  6.21           C
ATOM    255  C   ILE A  34      -2.814 -35.339  -6.163  1.00  7.24           C
ATOM    256  O   ILE A  34      -1.990 -35.511  -7.079  1.00  6.41           O
ATOM    257  CB  ILE A  34      -2.434 -36.568  -4.001  1.00  7.06           C
ATOM    258  CG1 ILE A  34      -1.764 -36.540  -2.617  1.00  7.94           C
ATOM    259  CG2 ILE A  34      -1.776 -37.617  -4.873  1.00  9.24           C
ATOM    260  CD1 ILE A  34      -0.678 -35.479  -2.516  1.00  7.16           C
ATOM    261  N   PHE A  35      -4.105 -35.276  -6.409  1.00  6.40           N
ATOM    262  CA  PHE A  35      -4.611 -35.469  -7.761  1.00  7.39           C
ATOM    263  C   PHE A  35      -4.250 -34.314  -8.711  1.00  5.94           C
ATOM    264  O   PHE A  35      -3.591 -34.540  -9.730  1.00  6.85           O
ATOM    265  CB  PHE A  35      -6.104 -35.680  -7.643  1.00  7.70           C
ATOM    266  CG  PHE A  35      -6.807 -35.516  -8.894  1.00  8.02           C
ATOM    267  CD1 PHE A  35      -6.767 -36.511  -9.840  1.00  9.24           C
ATOM    268  CD2 PHE A  35      -7.527 -34.395  -9.119  1.00  6.96           C
ATOM    269  CE1 PHE A  35      -7.423 -36.371 -11.009  1.00  7.60           C
ATOM    270  CE2 PHE A  35      -8.197 -34.241 -10.263  1.00  7.63           C
ATOM    271  CZ  PHE A  35      -8.135 -35.226 -11.246  1.00  8.27           C
ATOM    272  N   PHE A  36      -4.686 -33.059  -8.406  1.00  6.00           N
ATOM    273  CA  PHE A  36      -4.344 -31.852  -9.222  1.00  5.33           C
ATOM    274  C   PHE A  36      -2.864 -31.734  -9.402  1.00  5.50           C
ATOM    275  O   PHE A  36      -2.366 -31.137 -10.359  1.00  5.61           O
ATOM    276  CB  PHE A  36      -4.763 -30.549  -8.555  1.00  4.97           C
ATOM    277  CG  PHE A  36      -6.150 -30.562  -8.017  1.00  4.58           C
ATOM    278  CD1 PHE A  36      -7.267 -30.736  -8.881  1.00  4.54           C
ATOM    279  CD2 PHE A  36      -6.357 -30.354  -6.698  1.00  4.14           C
ATOM    280  CE1 PHE A  36      -8.523 -30.721  -8.402  1.00  3.62           C
ATOM    281  CE2 PHE A  36      -7.614 -30.361  -6.204  1.00  4.71           C
ATOM    282  CZ  PHE A  36      -8.723 -30.547  -7.064  1.00  3.59           C
ATOM    283  N   LEU A  37      -2.143 -32.248  -8.451  1.00  5.73           N
ATOM    284  CA  LEU A  37      -0.707 -32.255  -8.601  1.00  6.49           C
ATOM    285  C   LEU A  37      -0.317 -33.157  -9.758  1.00  6.68           C
ATOM    286  O   LEU A  37       0.473 -32.759 -10.604  1.00  6.83           O
ATOM    287  CB  LEU A  37      -0.054 -32.686  -7.307  1.00  5.94           C
ATOM    288  CG  LEU A  37       1.461 -32.663  -7.556  1.00  7.10           C
ATOM    289  CD1 LEU A  37       2.002 -31.234  -7.498  1.00  6.23           C
ATOM    290  CD2 LEU A  37       2.096 -33.529  -6.480  1.00  6.32           C
ATOM    291  N   VAL A  38      -0.902 -34.361  -9.830  1.00  7.17           N
ATOM    292  CA  VAL A  38      -0.403 -35.349 -10.783  1.00  7.58           C
ATOM    293  C   VAL A  38      -0.935 -35.056 -12.169  1.00  7.55           C
ATOM    294  O   VAL A  38      -0.211 -35.219 -13.175  1.00  6.84           O
ATOM    295  CB  VAL A  38      -0.686 -36.782 -10.275  1.00  7.79           C
ATOM    296  CG1 VAL A  38      -0.801 -37.767 -11.405  1.00 10.84           C
ATOM    297  CG2 VAL A  38       0.512 -37.221  -9.317  1.00  8.50           C
ATOM    298  N   VAL A  39      -2.166 -34.524 -12.245  1.00  6.92           N
ATOM    299  CA  VAL A  39      -2.757 -34.211 -13.543  1.00  7.58           C
ATOM    300  C   VAL A  39      -2.374 -32.846 -14.060  1.00  6.78           C
ATOM    301  O   VAL A  39      -2.772 -32.471 -15.172  1.00  8.00           O
ATOM    302  CB  VAL A  39      -4.284 -34.283 -13.428  1.00  6.73           C
ATOM    303  CG1 VAL A  39      -4.696 -35.682 -13.031  1.00  7.16           C
ATOM    304  CG2 VAL A  39      -4.751 -33.134 -12.484  1.00  6.38           C
ATOM    305  N   SER A  40      -1.702 -32.045 -13.263  1.00  6.09           N
ATOM    306  CA  SER A  40      -1.202 -30.785 -13.812  1.00  6.98           C
ATOM    307  C   SER A  40      -0.325 -31.005 -15.049  1.00  7.29           C
ATOM    308  O   SER A  40      -0.254 -30.130 -15.923  1.00  6.60           O
ATOM    309  CB  SER A  40      -0.398 -30.017 -12.763  1.00  6.51           C
ATOM    310  OG  SER A  40       0.759 -30.759 -12.404  1.00  9.63           O
ATOM    311  N   GLN A  41       0.361 -32.138 -15.146  1.00  7.19           N
ATOM    312  CA  GLN A  41       1.220 -32.304 -16.307  1.00  8.10           C
ATOM    313  C   GLN A  41       0.445 -32.530 -17.625  1.00  8.45           C
ATOM    314  O   GLN A  41       1.079 -32.576 -18.704  1.00  9.15           O
ATOM    315  CB  GLN A  41       2.187 -33.462 -16.031  1.00  7.87           C
ATOM    316  CG  GLN A  41       1.633 -34.810 -16.455  1.00  9.03           C
ATOM    317  CD  GLN A  41       2.395 -36.009 -15.889  1.00 10.28           C
ATOM    318  OE1 GLN A  41       3.410 -36.396 -16.426  1.00 10.77           O
ATOM    319  NE2 GLN A  41       1.861 -36.624 -14.845  1.00  7.57           N
ATOM    320  N   PHE A  42      -0.896 -32.701 -17.580  1.00  7.91           N
ATOM    321  CA  PHE A  42      -1.710 -32.869 -18.776  1.00  9.09           C
ATOM    322  C   PHE A  42      -2.380 -31.570 -19.226  1.00  9.30           C
ATOM    323  O   PHE A  42      -2.955 -31.502 -20.324  1.00  9.30           O
ATOM    324  CB  PHE A  42      -2.742 -33.959 -18.516  1.00  8.84           C
ATOM    325  CG  PHE A  42      -2.106 -35.263 -18.039  1.00  9.69           C
ATOM    326  CD1 PHE A  42      -1.316 -36.023 -18.899  1.00 11.05           C
ATOM    327  CD2 PHE A  42      -2.262 -35.702 -16.742  1.00  8.48           C
ATOM    328  CE1 PHE A  42      -0.718 -37.228 -18.469  1.00 11.45           C
ATOM    329  CE2 PHE A  42      -1.684 -36.875 -16.321  1.00  8.88           C
ATOM    330  CZ  PHE A  42      -0.898 -37.640 -17.169  1.00 11.95           C
ATOM    331  N   VAL A  43      -2.251 -30.547 -18.436  1.00  7.27           N
ATOM    332  CA  VAL A  43      -2.884 -29.270 -18.639  1.00  7.48           C
ATOM    333  C   VAL A  43      -1.938 -28.412 -19.465  1.00  7.30           C
ATOM    334  O   VAL A  43      -0.752 -28.373 -19.188  1.00  6.63           O
ATOM    335  CB  VAL A  43      -3.200 -28.661 -17.257  1.00  7.40           C
ATOM    336  CG1 VAL A  43      -3.566 -27.244 -17.313  1.00  7.48           C
ATOM    337  CG2 VAL A  43      -4.335 -29.432 -16.709  1.00  7.41           C
ATOM    338  N   ALA A  44      -2.458 -27.733 -20.483  1.00  7.13           N
ATOM    339  CA  ALA A  44      -1.635 -26.878 -21.323  1.00  7.29           C
ATOM    340  C   ALA A  44      -1.049 -25.706 -20.521  1.00  7.58           C
ATOM    341  O   ALA A  44      -1.581 -25.300 -19.483  1.00  7.05           O
ATOM    342  CB  ALA A  44      -2.465 -26.386 -22.516  1.00  6.97           C
ATOM    343  N   PRO A  45       0.064 -25.151 -20.982  1.00  6.65           N
ATOM    344  CA  PRO A  45       0.674 -24.041 -20.236  1.00  7.67           C
ATOM    345  C   PRO A  45      -0.265 -22.893 -19.920  1.00  7.97           C
ATOM    346  O   PRO A  45      -0.076 -22.273 -18.860  1.00  8.87           O
ATOM    347  CB  PRO A  45       1.828 -23.606 -21.164  1.00  7.55           C
ATOM    348  CG  PRO A  45       2.206 -24.853 -21.848  1.00  7.64           C
ATOM    349  CD  PRO A  45       0.928 -25.566 -22.095  1.00  7.53           C
ATOM    350  N   LYS A  46      -1.282 -22.601 -20.780  1.00  7.34           N
ATOM    351  CA  LYS A  46      -2.136 -21.444 -20.580  1.00  7.42           C
ATOM    352  C   LYS A  46      -3.237 -21.697 -19.542  1.00  7.65           C
ATOM    353  O   LYS A  46      -3.875 -20.750 -19.088  1.00  8.75           O
ATOM    354  CB  LYS A  46      -2.731 -21.050 -21.908  1.00  7.55           C
ATOM    355  CG  LYS A  46      -3.936 -21.926 -22.271  1.00  6.93           C
ATOM    356  CD  LYS A  46      -4.702 -21.267 -23.389  1.00  9.31           C
ATOM    357  CE  LYS A  46      -4.121 -21.584 -24.728  1.00  8.67           C
ATOM    358  NZ  LYS A  46      -5.067 -21.604 -25.972  1.00  9.65           N
ATOM    359  N   TYR A  47      -3.480 -22.940 -19.162  1.00  6.72           N
ATOM    360  CA  TYR A  47      -4.444 -23.247 -18.135  1.00  7.00           C
ATOM    361  C   TYR A  47      -3.842 -23.795 -16.852  1.00  6.92           C
ATOM    362  O   TYR A  47      -4.578 -23.962 -15.862  1.00  7.34           O
ATOM    363  CB  TYR A  47      -5.446 -24.263 -18.663  1.00  6.66           C
ATOM    364  CG  TYR A  47      -6.270 -23.758 -19.785  1.00  7.17           C
ATOM    365  CD1 TYR A  47      -7.166 -22.707 -19.595  1.00  6.71           C
ATOM    366  CD2 TYR A  47      -6.153 -24.338 -21.076  1.00  7.12           C
ATOM    367  CE1 TYR A  47      -7.903 -22.208 -20.656  1.00  7.08           C
ATOM    368  CE2 TYR A  47      -6.921 -23.855 -22.141  1.00  8.12           C
ATOM    369  CZ  TYR A  47      -7.780 -22.802 -21.918  1.00  7.11           C
ATOM    370  OH  TYR A  47      -8.516 -22.354 -22.965  1.00  8.21           O
ATOM    371  N   ARG A  48      -2.538 -24.067 -16.833  1.00  7.47           N
ATOM    372  CA  ARG A  48      -1.946 -24.814 -15.722  1.00  7.36           C
ATOM    373  C   ARG A  48      -2.046 -24.068 -14.389  1.00  7.11           C
ATOM    374  O   ARG A  48      -2.103 -24.703 -13.321  1.00  7.48           O
ATOM    375  CB  ARG A  48      -0.502 -25.179 -16.050  1.00  6.91           C
ATOM    376  CG  ARG A  48      -0.165 -26.567 -15.575  1.00  7.35           C
ATOM    377  CD  ARG A  48       1.172 -26.973 -16.038  1.00  8.21           C
ATOM    378  NE  ARG A  48       1.155 -27.495 -17.395  1.00  8.01           N
ATOM    379  CZ  ARG A  48       2.027 -27.137 -18.326  1.00  7.54           C
ATOM    380  NH1 ARG A  48       2.984 -26.248 -18.053  1.00  8.42           N
ATOM    381  NH2 ARG A  48       1.964 -27.678 -19.527  1.00  7.32           N
ATOM    382  N   ILE A  49      -2.141 -22.742 -14.414  1.00  6.58           N
ATOM    383  CA  ILE A  49      -2.273 -22.088 -13.135  1.00  7.49           C
ATOM    384  C   ILE A  49      -3.600 -22.435 -12.462  1.00  5.95           C
ATOM    385  O   ILE A  49      -3.695 -22.401 -11.227  1.00  5.90           O
ATOM    386  CB  ILE A  49      -2.110 -20.583 -13.285  1.00  6.79           C
ATOM    387  CG1 ILE A  49      -1.851 -20.009 -11.920  1.00  6.60           C
ATOM    388  CG2 ILE A  49      -3.331 -20.014 -13.806  1.00  6.70           C
ATOM    389  CD1 ILE A  49      -0.513 -20.491 -11.360  1.00  6.88           C
ATOM    390  N   ALA A  50      -4.645 -22.765 -13.233  1.00  6.16           N
ATOM    391  CA  ALA A  50      -5.934 -23.010 -12.614  1.00  5.72           C
ATOM    392  C   ALA A  50      -5.857 -24.201 -11.686  1.00  5.77           C
ATOM    393  O   ALA A  50      -6.276 -24.115 -10.512  1.00  4.98           O
ATOM    394  CB  ALA A  50      -7.023 -23.220 -13.659  1.00  5.33           C
ATOM    395  N   THR A  51      -5.297 -25.320 -12.195  1.00  5.72           N
ATOM    396  CA  THR A  51      -5.044 -26.511 -11.378  1.00  5.23           C
ATOM    397  C   THR A  51      -4.095 -26.201 -10.241  1.00  4.97           C
ATOM    398  O   THR A  51      -4.234 -26.705  -9.117  1.00  4.55           O
ATOM    399  CB  THR A  51      -4.421 -27.616 -12.221  1.00  5.85           C
ATOM    400  OG1 THR A  51      -5.098 -27.800 -13.471  1.00  7.57           O
ATOM    401  CG2 THR A  51      -4.465 -28.901 -11.483  1.00  6.42           C
ATOM    402  N   ALA A  52      -3.081 -25.425 -10.549  1.00  5.61           N
ATOM    403  CA  ALA A  52      -2.121 -25.075  -9.543  1.00  5.95           C
ATOM    404  C   ALA A  52      -2.851 -24.443  -8.381  1.00  4.81           C
ATOM    405  O   ALA A  52      -2.615 -24.821  -7.234  1.00  3.96           O
ATOM    406  CB  ALA A  52      -1.062 -24.141 -10.170  1.00  6.28           C
ATOM    407  N   LEU A  53      -3.790 -23.520  -8.698  1.00  4.02           N
ATOM    408  CA  LEU A  53      -4.461 -22.712  -7.683  1.00  3.93           C
ATOM    409  C   LEU A  53      -5.377 -23.581  -6.842  1.00  3.66           C
ATOM    410  O   LEU A  53      -5.481 -23.338  -5.634  1.00  2.98           O
ATOM    411  CB  LEU A  53      -5.254 -21.492  -8.287  1.00  3.55           C
ATOM    412  CG  LEU A  53      -4.378 -20.401  -8.995  1.00  3.45           C
ATOM    413  CD1 LEU A  53      -5.147 -19.480 -10.022  1.00  4.67           C
ATOM    414  CD2 LEU A  53      -3.542 -19.606  -8.045  1.00  2.99           C
ATOM    415  N   SER A  54      -5.945 -24.666  -7.421  1.00  3.48           N
ATOM    416  CA  SER A  54      -6.680 -25.635  -6.575  1.00  3.57           C
ATOM    417  C   SER A  54      -5.743 -26.361  -5.604  1.00  3.15           C
ATOM    418  O   SER A  54      -6.152 -26.684  -4.501  1.00  3.45           O
ATOM    419  CB  SER A  54      -7.473 -26.676  -7.382  1.00  3.75           C
ATOM    420  OG  SER A  54      -8.081 -26.155  -8.557  1.00  3.55           O
ATOM    421  N   CYS A  55      -4.493 -26.624  -5.966  1.00  4.01           N
ATOM    422  CA  CYS A  55      -3.583 -27.153  -4.955  1.00  3.56           C
ATOM    423  C   CYS A  55      -3.582 -26.219  -3.757  1.00  3.32           C
ATOM    424  O   CYS A  55      -3.634 -26.654  -2.621  1.00  3.06           O
ATOM    425  CB  CYS A  55      -2.147 -27.298  -5.487  1.00  4.18           C
ATOM    426  SG  CYS A  55      -1.835 -28.453  -6.922  1.00  2.96           S
ATOM    427  N   ILE A  56      -3.606 -24.918  -4.016  1.00  3.41           N
ATOM    428  CA  ILE A  56      -3.409 -23.968  -2.936  1.00  3.52           C
ATOM    429  C   ILE A  56      -4.644 -23.857  -2.092  1.00  2.75           C
ATOM    430  O   ILE A  56      -4.571 -23.765  -0.864  1.00  2.22           O
ATOM    431  CB  ILE A  56      -2.941 -22.634  -3.545  1.00  3.64           C
ATOM    432  CG1 ILE A  56      -1.470 -22.898  -3.902  1.00  4.23           C
ATOM    433  CG2 ILE A  56      -3.214 -21.418  -2.552  1.00  4.79           C
ATOM    434  CD1 ILE A  56      -0.968 -22.306  -5.224  1.00  5.10           C
ATOM    435  N   VAL A  57      -5.789 -23.782  -2.756  1.00  3.42           N
ATOM    436  CA  VAL A  57      -7.044 -23.932  -2.056  1.00  3.27           C
ATOM    437  C   VAL A  57      -6.969 -25.116  -1.143  1.00  2.77           C
ATOM    438  O   VAL A  57      -7.322 -25.014   0.043  1.00  2.64           O
ATOM    439  CB  VAL A  57      -8.211 -24.081  -3.050  1.00  3.19           C
ATOM    440  CG1 VAL A  57      -9.348 -24.743  -2.334  1.00  3.05           C
ATOM    441  CG2 VAL A  57      -8.540 -22.735  -3.597  1.00  3.06           C
ATOM    442  N   MET A  58      -6.588 -26.276  -1.721  1.00  2.52           N
ATOM    443  CA  MET A  58      -6.593 -27.562  -1.004  1.00  2.69           C
ATOM    444  C   MET A  58      -5.761 -27.490   0.261  1.00  2.55           C
ATOM    445  O   MET A  58      -6.157 -27.983   1.289  1.00  2.92           O
ATOM    446  CB  MET A  58      -6.023 -28.673  -1.895  1.00  3.36           C
ATOM    447  CG  MET A  58      -6.841 -29.106  -3.067  1.00  3.51           C
ATOM    448  SD  MET A  58      -8.446 -29.622  -2.452  1.00  4.13           S
ATOM    449  CE  MET A  58      -9.566 -28.296  -2.876  1.00  2.82           C
ATOM    450  N   VAL A  59      -4.561 -26.918   0.177  1.00  3.08           N
ATOM    451  CA  VAL A  59      -3.652 -26.910   1.319  1.00  2.82           C
ATOM    452  C   VAL A  59      -4.023 -25.861   2.350  1.00  3.42           C
ATOM    453  O   VAL A  59      -3.464 -25.895   3.440  1.00  4.05           O
ATOM    454  CB  VAL A  59      -2.179 -26.822   0.843  1.00  4.04           C
ATOM    455  CG1 VAL A  59      -1.891 -25.648  -0.130  1.00  3.94           C
ATOM    456  CG2 VAL A  59      -1.213 -26.911   2.079  1.00  3.87           C
ATOM    457  N   SER A  60      -5.041 -25.027   2.076  1.00  2.79           N
ATOM    458  CA  SER A  60      -5.505 -23.881   2.840  1.00  3.16           C
ATOM    459  C   SER A  60      -6.753 -24.224   3.646  1.00  2.60           C
ATOM    460  O   SER A  60      -6.968 -23.826   4.792  1.00  2.46           O
ATOM    461  CB  SER A  60      -5.854 -22.721   1.864  1.00  3.42           C
ATOM    462  OG  SER A  60      -6.145 -21.490   2.599  1.00  4.70           O
ATOM    463  N   ALA A  61      -7.654 -24.850   2.970  1.00  2.48           N
ATOM    464  CA  ALA A  61      -8.691 -25.481   3.709  1.00  2.74           C
ATOM    465  C   ALA A  61      -8.063 -26.423   4.688  1.00  2.46           C
ATOM    466  O   ALA A  61      -8.130 -26.207   5.891  1.00  2.79           O
ATOM    467  CB  ALA A  61      -9.571 -26.188   2.768  1.00  2.33           C
ATOM    468  N   GLY A  62      -7.346 -27.396   4.168  1.00  2.12           N
ATOM    469  CA  GLY A  62      -6.905 -28.487   4.976  1.00  2.89           C
ATOM    470  C   GLY A  62      -6.124 -27.984   6.141  1.00  3.15           C
ATOM    471  O   GLY A  62      -6.356 -28.403   7.274  1.00  3.41           O
ATOM    472  N   LEU A  63      -5.247 -27.004   5.893  1.00  2.96           N
ATOM    473  CA  LEU A  63      -4.434 -26.530   6.998  1.00  3.73           C
ATOM    474  C   LEU A  63      -5.338 -25.993   8.076  1.00  3.08           C
ATOM    475  O   LEU A  63      -5.280 -26.459   9.217  1.00  3.64           O
ATOM    476  CB  LEU A  63      -3.407 -25.505   6.558  1.00  3.80           C
ATOM    477  CG  LEU A  63      -2.070 -25.997   6.062  1.00  3.50           C
ATOM    478  CD1 LEU A  63      -1.102 -24.854   6.290  1.00  4.35           C
ATOM    479  CD2 LEU A  63      -1.664 -27.188   6.788  1.00  3.67           C
ATOM    480  N   ILE A  64      -6.311 -25.187   7.662  1.00  3.75           N
ATOM    481  CA  ILE A  64      -7.274 -24.596   8.590  1.00  3.62           C
ATOM    482  C   ILE A  64      -8.072 -25.697   9.267  1.00  3.50           C
ATOM    483  O   ILE A  64      -8.104 -25.788  10.482  1.00  3.66           O
ATOM    484  CB  ILE A  64      -8.149 -23.565   7.840  1.00  3.07           C
ATOM    485  CG1 ILE A  64      -7.418 -22.217   7.646  1.00  3.82           C
ATOM    486  CG2 ILE A  64      -9.437 -23.311   8.544  1.00  3.70           C
ATOM    487  CD1 ILE A  64      -7.449 -21.292   8.923  1.00  3.98           C
ATOM    488  N   LEU A  65      -8.664 -26.588   8.477  1.00  3.15           N
ATOM    489  CA  LEU A  65      -9.402 -27.745   8.965  1.00  2.89           C
ATOM    490  C   LEU A  65      -8.630 -28.546  10.012  1.00  3.83           C
ATOM    491  O   LEU A  65      -9.106 -28.766  11.116  1.00  3.06           O
ATOM    492  CB  LEU A  65      -9.736 -28.630   7.761  1.00  3.06           C
ATOM    493  CG  LEU A  65     -10.554 -27.785   6.827  1.00  2.89           C
ATOM    494  CD1 LEU A  65     -11.064 -28.560   5.643  1.00  3.09           C
ATOM    495  CD2 LEU A  65     -11.698 -27.229   7.733  1.00  2.72           C
ATOM    496  N   ASN A  66      -7.424 -28.989   9.683  1.00  3.63           N
ATOM    497  CA  ASN A  66      -6.636 -29.726  10.665  1.00  4.02           C
ATOM    498  C   ASN A  66      -6.391 -28.875  11.892  1.00  4.14           C
ATOM    499  O   ASN A  66      -6.424 -29.382  13.014  1.00  5.15           O
ATOM    500  CB  ASN A  66      -5.335 -30.239   9.996  1.00  3.39           C
ATOM    501  CG  ASN A  66      -4.437 -31.041  10.915  1.00  5.90           C
ATOM    502  OD1 ASN A  66      -4.782 -32.148  11.335  1.00  7.89           O
ATOM    503  ND2 ASN A  66      -3.318 -30.475  11.290  1.00  6.48           N
ATOM    504  N   SER A  67      -6.222 -27.568  11.719  1.00  4.23           N
ATOM    505  CA  SER A  67      -6.030 -26.739  12.891  1.00  4.62           C
ATOM    506  C   SER A  67      -7.311 -26.666  13.711  1.00  5.06           C
ATOM    507  O   SER A  67      -7.288 -26.743  14.955  1.00  5.13           O
ATOM    508  CB  SER A  67      -5.568 -25.361  12.492  1.00  5.27           C
ATOM    509  OG  SER A  67      -5.858 -24.451  13.522  1.00  7.32           O
ATOM    510  N   GLN A  68      -8.451 -26.546  13.035  1.00  4.25           N
ATOM    511  CA  GLN A  68      -9.713 -26.607  13.745  1.00  4.73           C
ATOM    512  C   GLN A  68      -9.875 -27.931  14.498  1.00  5.22           C
ATOM    513  O   GLN A  68     -10.277 -27.923  15.674  1.00  4.57           O
ATOM    514  CB  GLN A  68     -10.862 -26.374  12.776  1.00  5.70           C
ATOM    515  CG  GLN A  68     -10.875 -25.022  12.178  1.00  4.43           C
ATOM    516  CD  GLN A  68     -11.266 -23.946  13.164  1.00  6.90           C
ATOM    517  OE1 GLN A  68     -10.386 -23.224  13.676  1.00  7.27           O
ATOM    518  NE2 GLN A  68     -12.597 -23.810  13.432  1.00  6.22           N
ATOM    519  N   ALA A  69      -9.566 -29.069  13.827  1.00  4.54           N
ATOM    520  CA  ALA A  69      -9.545 -30.404  14.450  1.00  4.61           C
ATOM    521  C   ALA A  69      -8.803 -30.400  15.782  1.00  4.96           C
ATOM    522  O   ALA A  69      -9.305 -30.867  16.809  1.00  5.35           O
ATOM    523  CB  ALA A  69      -8.883 -31.406  13.506  1.00  5.47           C
ATOM    524  N   VAL A  70      -7.603 -29.860  15.777  1.00  4.97           N
ATOM    525  CA  VAL A  70      -6.755 -29.935  16.940  1.00  5.16           C
ATOM    526  C   VAL A  70      -7.187 -28.905  17.948  1.00  5.04           C
ATOM    527  O   VAL A  70      -7.098 -29.146  19.125  1.00  5.23           O
ATOM    528  CB  VAL A  70      -5.282 -29.803  16.518  1.00  5.66           C
ATOM    529  CG1 VAL A  70      -4.362 -29.766  17.718  1.00  6.99           C
ATOM    530  CG2 VAL A  70      -4.919 -30.947  15.643  1.00  6.95           C
ATOM    531  N   MET A  71      -7.731 -27.778  17.527  1.00  4.96           N
ATOM    532  CA  MET A  71      -8.205 -26.848  18.547  1.00  6.35           C
ATOM    533  C   MET A  71      -9.438 -27.412  19.251  1.00  5.30           C
ATOM    534  O   MET A  71      -9.628 -27.181  20.451  1.00  6.26           O
ATOM    535  CB  MET A  71      -8.458 -25.457  17.949  1.00  6.66           C
ATOM    536  CG  MET A  71      -7.274 -24.867  17.162  1.00  7.36           C
ATOM    537  SD  MET A  71      -7.328 -23.134  16.614  1.00 17.73           S
ATOM    538  CE  MET A  71      -7.430 -22.215  18.154  1.00 10.20           C
ATOM    539  N   TRP A  72     -10.201 -28.248  18.546  1.00  6.26           N
ATOM    540  CA  TRP A  72     -11.366 -28.920  19.098  1.00  4.91           C
ATOM    541  C   TRP A  72     -11.010 -29.837  20.253  1.00  5.49           C
ATOM    542  O   TRP A  72     -11.630 -29.771  21.327  1.00  5.43           O
ATOM    543  CB  TRP A  72     -12.059 -29.691  17.981  1.00  5.29           C
ATOM    544  CG  TRP A  72     -13.449 -30.331  18.355  1.00  4.77           C
ATOM    545  CD1 TRP A  72     -13.758 -31.669  18.277  1.00  5.38           C
ATOM    546  CD2 TRP A  72     -14.688 -29.668  18.821  1.00  4.85           C
ATOM    547  NE1 TRP A  72     -15.057 -31.878  18.664  1.00  4.33           N
ATOM    548  CE2 TRP A  72     -15.647 -30.687  19.009  1.00  4.95           C
ATOM    549  CE3 TRP A  72     -15.064 -28.327  19.071  1.00  5.06           C
ATOM    550  CZ2 TRP A  72     -16.976 -30.427  19.450  1.00  5.03           C
ATOM    551  CZ3 TRP A  72     -16.377 -28.061  19.514  1.00  5.79           C
ATOM    552  CH2 TRP A  72     -17.315 -29.113  19.701  1.00  4.65           C
ATOM    553  N   THR A  73     -10.033 -30.725  20.059  1.00  5.19           N
ATOM    554  CA  THR A  73      -9.627 -31.590  21.154  1.00  5.60           C
ATOM    555  C   THR A  73      -8.850 -30.882  22.231  1.00  5.99           C
ATOM    556  O   THR A  73      -8.805 -31.398  23.352  1.00  5.51           O
ATOM    557  CB  THR A  73      -8.774 -32.743  20.675  1.00  6.12           C
ATOM    558  OG1 THR A  73      -7.772 -32.237  19.794  1.00  6.66           O
ATOM    559  CG2 THR A  73      -9.630 -33.694  19.972  1.00  6.97           C
ATOM    560  N   ASP A  74      -8.196 -29.754  21.896  1.00  5.92           N
ATOM    561  CA  ASP A  74      -7.482 -28.955  22.884  1.00  6.21           C
ATOM    562  C   ASP A  74      -8.443 -28.268  23.813  1.00  5.95           C
ATOM    563  O   ASP A  74      -8.202 -28.167  25.018  1.00  7.11           O
ATOM    564  CB  ASP A  74      -6.666 -27.870  22.186  1.00  7.03           C
ATOM    565  CG  ASP A  74      -5.271 -28.300  21.802  1.00  7.29           C
ATOM    566  OD1 ASP A  74      -4.957 -29.477  21.915  1.00  7.56           O
ATOM    567  OD2 ASP A  74      -4.523 -27.420  21.328  1.00  8.45           O
ATOM    568  N   ALA A  75      -9.512 -27.740  23.243  1.00  6.02           N
ATOM    569  CA  ALA A  75     -10.440 -26.882  23.960  1.00  6.89           C
ATOM    570  C   ALA A  75     -11.322 -27.655  24.934  1.00  6.38           C
ATOM    571  O   ALA A  75     -11.790 -27.093  25.935  1.00  5.75           O
ATOM    572  CB  ALA A  75     -11.288 -26.096  22.939  1.00  7.26           C
ATOM    573  N   TYR A  76     -11.541 -28.928  24.697  1.00  6.07           N
ATOM    574  CA  TYR A  76     -12.556 -29.642  25.451  1.00  5.86           C
ATOM    575  C   TYR A  76     -11.962 -30.861  26.154  1.00  5.54           C
ATOM    576  O   TYR A  76     -10.994 -31.475  25.692  1.00  6.14           O
ATOM    577  CB  TYR A  76     -13.751 -30.059  24.525  1.00  5.61           C
ATOM    578  CG  TYR A  76     -14.607 -28.877  24.156  1.00  6.38           C
ATOM    579  CD1 TYR A  76     -14.278 -28.115  23.059  1.00  5.69           C
ATOM    580  CD2 TYR A  76     -15.655 -28.450  24.959  1.00  6.31           C
ATOM    581  CE1 TYR A  76     -14.966 -27.033  22.732  1.00  6.44           C
ATOM    582  CE2 TYR A  76     -16.388 -27.315  24.630  1.00  6.44           C
ATOM    583  CZ  TYR A  76     -16.034 -26.616  23.529  1.00  5.85           C
ATOM    584  OH  TYR A  76     -16.695 -25.505  23.124  1.00  7.64           O
ATOM    585  N   ALA A  77     -12.597 -31.254  27.236  1.00  5.58           N
ATOM    586  CA  ALA A  77     -12.194 -32.481  27.900  1.00  5.95           C
ATOM    587  C   ALA A  77     -13.416 -33.201  28.458  1.00  5.95           C
ATOM    588  O   ALA A  77     -14.454 -32.593  28.732  1.00  5.57           O
ATOM    589  CB  ALA A  77     -11.210 -32.201  29.031  1.00  5.36           C
ATOM    590  N   TYR A  78     -13.259 -34.504  28.713  1.00  6.23           N
ATOM    591  CA  TYR A  78     -14.388 -35.292  29.179  1.00  7.08           C
ATOM    592  C   TYR A  78     -14.399 -35.166  30.693  1.00  7.84           C
ATOM    593  O   TYR A  78     -13.520 -35.707  31.367  1.00  6.31           O
ATOM    594  CB  TYR A  78     -14.306 -36.734  28.689  1.00  7.27           C
ATOM    595  CG  TYR A  78     -15.579 -37.538  28.955  1.00  8.87           C
ATOM    596  CD1 TYR A  78     -16.756 -37.334  28.218  1.00  8.57           C
ATOM    597  CD2 TYR A  78     -15.611 -38.483  29.989  1.00 10.26           C
ATOM    598  CE1 TYR A  78     -17.938 -38.096  28.496  1.00  9.31           C
ATOM    599  CE2 TYR A  78     -16.755 -39.240  30.259  1.00 10.67           C
ATOM    600  CZ  TYR A  78     -17.913 -39.050  29.511  1.00 11.33           C
ATOM    601  OH  TYR A  78     -19.033 -39.826  29.840  1.00 14.30           O
ATOM    602  N   VAL A  79     -15.380 -34.417  31.218  1.00  6.61           N
ATOM    603  CA  VAL A  79     -15.514 -34.135  32.657  1.00  7.51           C
ATOM    604  C   VAL A  79     -16.935 -34.477  33.071  1.00  7.56           C
ATOM    605  O   VAL A  79     -17.896 -34.050  32.424  1.00  7.45           O
ATOM    606  CB  VAL A  79     -15.166 -32.659  32.988  1.00  6.89           C
ATOM    607  CG1 VAL A  79     -15.384 -32.314  34.406  1.00  7.91           C
ATOM    608  CG2 VAL A  79     -13.728 -32.368  32.580  1.00  6.76           C
ATOM    609  N   ASP A  80     -17.063 -35.322  34.087  1.00  8.15           N
ATOM    610  CA  ASP A  80     -18.346 -35.659  34.655  1.00  7.77           C
ATOM    611  C   ASP A  80     -19.357 -36.100  33.577  1.00  9.26           C
ATOM    612  O   ASP A  80     -20.541 -35.782  33.622  1.00 10.54           O
ATOM    613  CB  ASP A  80     -18.846 -34.445  35.477  1.00  8.83           C
ATOM    614  CG  ASP A  80     -17.947 -34.155  36.694  1.00  8.23           C
ATOM    615  OD1 ASP A  80     -17.268 -35.114  37.147  1.00 10.59           O
ATOM    616  OD2 ASP A  80     -17.892 -32.998  37.155  1.00  6.96           O
ATOM    617  N   GLY A  81     -18.908 -36.833  32.574  1.00  9.00           N
ATOM    618  CA  GLY A  81     -19.907 -37.388  31.701  1.00  8.86           C
ATOM    619  C   GLY A  81     -20.266 -36.557  30.511  1.00  9.22           C
ATOM    620  O   GLY A  81     -21.073 -37.002  29.693  1.00  8.10           O
ATOM    621  N   SER A  82     -19.639 -35.398  30.340  1.00  9.14           N
ATOM    622  CA  SER A  82     -19.768 -34.597  29.133  1.00  7.69           C
ATOM    623  C   SER A  82     -18.382 -34.086  28.729  1.00  6.94           C
ATOM    624  O   SER A  82     -17.457 -34.029  29.530  1.00  7.35           O
ATOM    625  CB  SER A  82     -20.795 -33.434  29.332  1.00  7.56           C
ATOM    626  OG  SER A  82     -20.247 -32.315  30.034  1.00  8.61           O
ATOM    627  N   TYR A  83     -18.268 -33.660  27.493  1.00  5.41           N
ATOM    628  CA  TYR A  83     -17.097 -32.906  27.065  1.00  6.46           C
ATOM    629  C   TYR A  83     -17.274 -31.434  27.444  1.00  6.35           C
ATOM    630  O   TYR A  83     -18.196 -30.757  26.969  1.00  5.69           O
ATOM    631  CB  TYR A  83     -16.839 -33.078  25.551  1.00  5.44           C
ATOM    632  CG  TYR A  83     -16.056 -34.325  25.188  1.00  6.08           C
ATOM    633  CD1 TYR A  83     -14.685 -34.362  25.320  1.00  6.08           C
ATOM    634  CD2 TYR A  83     -16.698 -35.479  24.749  1.00  6.61           C
ATOM    635  CE1 TYR A  83     -13.974 -35.485  25.009  1.00  6.85           C
ATOM    636  CE2 TYR A  83     -15.995 -36.636  24.443  1.00  7.13           C
ATOM    637  CZ  TYR A  83     -14.611 -36.624  24.559  1.00  7.78           C
ATOM    638  OH  TYR A  83     -13.848 -37.756  24.299  1.00  8.81           O
ATOM    639  N   GLN A  84     -16.393 -30.938  28.301  1.00  6.21           N
ATOM    640  CA  GLN A  84     -16.532 -29.588  28.813  1.00  6.45           C
ATOM    641  C   GLN A  84     -15.335 -28.722  28.436  1.00  5.90           C
ATOM    642  O   GLN A  84     -14.208 -29.185  28.376  1.00  4.83           O
ATOM    643  CB  GLN A  84     -16.739 -29.581  30.335  1.00  7.19           C
ATOM    644  CG  GLN A  84     -17.909 -30.458  30.851  1.00  7.28           C
ATOM    645  CD  GLN A  84     -18.249 -30.104  32.279  1.00  9.58           C
ATOM    646  OE1 GLN A  84     -18.659 -30.963  33.066  1.00 10.51           O
ATOM    647  NE2 GLN A  84     -18.118 -28.819  32.621  1.00 11.44           N
ATOM    648  N   LEU A  85     -15.625 -27.451  28.189  1.00  5.59           N
ATOM    649  CA  LEU A  85     -14.639 -26.474  27.773  1.00  6.60           C
ATOM    650  C   LEU A  85     -13.584 -26.306  28.855  1.00  7.10           C
ATOM    651  O   LEU A  85     -13.888 -26.284  30.044  1.00  7.55           O
ATOM    652  CB  LEU A  85     -15.331 -25.139  27.494  1.00  6.50           C
ATOM    653  CG  LEU A  85     -14.342 -24.115  27.029  1.00  6.39           C
ATOM    654  CD1 LEU A  85     -13.962 -24.368  25.597  1.00  7.04           C
ATOM    655  CD2 LEU A  85     -14.836 -22.647  27.236  1.00  8.96           C
ATOM    656  N   GLN A  86     -12.342 -26.178  28.441  1.00  6.89           N
ATOM    657  CA  GLN A  86     -11.216 -26.125  29.367  1.00  8.28           C
ATOM    658  C   GLN A  86     -10.570 -24.738  29.272  1.00  8.87           C
ATOM    659  O   GLN A  86     -11.300 -23.755  29.279  1.00  9.21           O
ATOM    660  CB  GLN A  86     -10.265 -27.293  29.091  1.00  7.89           C
ATOM    661  CG  GLN A  86     -10.974 -28.602  29.210  1.00  6.64           C
ATOM    662  CD  GLN A  86     -11.290 -28.900  30.647  1.00  6.83           C
ATOM    663  OE1 GLN A  86     -10.403 -28.983  31.489  1.00  5.60           O
ATOM    664  NE2 GLN A  86     -12.563 -29.041  30.940  1.00  4.92           N
ATOM    665  N   ASP A  87      -9.259 -24.646  29.158  1.00  9.76           N
ATOM    666  CA  ASP A  87      -8.454 -23.432  29.112  1.00 11.32           C
ATOM    667  C   ASP A  87      -8.292 -22.829  27.715  1.00 10.90           C
ATOM    668  O   ASP A  87      -7.895 -21.670  27.584  1.00 12.65           O
ATOM    669  CB  ASP A  87      -7.090 -23.784  29.691  1.00 11.95           C
ATOM    670  CG  ASP A  87      -7.206 -24.314  31.111  1.00 12.21           C
ATOM    671  OD1 ASP A  87      -8.035 -23.728  31.858  1.00 12.79           O
ATOM    672  OD2 ASP A  87      -6.495 -25.275  31.480  1.00 13.38           O
ATOM    673  N   LEU A  88      -8.537 -23.592  26.673  1.00 11.29           N
ATOM    674  CA  LEU A  88      -8.395 -23.136  25.309  1.00 10.32           C
ATOM    675  C   LEU A  88      -9.786 -22.991  24.700  1.00 10.23           C
ATOM    676  O   LEU A  88     -10.773 -23.566  25.210  1.00  9.94           O
ATOM    677  CB  LEU A  88      -7.530 -24.114  24.520  1.00  9.81           C
ATOM    678  CG  LEU A  88      -6.087 -24.025  25.018  1.00 10.98           C
ATOM    679  CD1 LEU A  88      -5.248 -25.058  24.358  1.00  9.02           C
ATOM    680  CD2 LEU A  88      -5.514 -22.638  24.704  1.00 12.36           C
ATOM    681  N   THR A  89      -9.885 -22.169  23.630  1.00 10.72           N
ATOM    682  CA  THR A  89     -11.189 -21.977  23.002  1.00  9.64           C
ATOM    683  C   THR A  89     -11.208 -22.414  21.560  1.00  9.70           C
ATOM    684  O   THR A  89     -10.192 -22.542  20.864  1.00  9.91           O
ATOM    685  CB  THR A  89     -11.703 -20.561  23.050  1.00 10.67           C
ATOM    686  OG1 THR A  89     -10.665 -19.632  22.722  1.00 14.54           O
ATOM    687  CG2 THR A  89     -12.267 -20.293  24.428  1.00 11.22           C
ATOM    688  N   PHE A  90     -12.389 -22.746  21.156  1.00  9.27           N
ATOM    689  CA  PHE A  90     -12.597 -23.124  19.785  1.00  8.79           C
ATOM    690  C   PHE A  90     -13.480 -22.024  19.184  1.00  9.74           C
ATOM    691  O   PHE A  90     -14.414 -21.546  19.844  1.00 10.73           O
ATOM    692  CB  PHE A  90     -13.204 -24.516  19.717  1.00  7.20           C
ATOM    693  CG  PHE A  90     -13.673 -24.853  18.415  1.00  6.99           C
ATOM    694  CD1 PHE A  90     -12.843 -25.544  17.550  1.00  6.53           C
ATOM    695  CD2 PHE A  90     -14.928 -24.432  17.975  1.00  7.10           C
ATOM    696  CE1 PHE A  90     -13.255 -25.855  16.268  1.00  6.06           C
ATOM    697  CE2 PHE A  90     -15.322 -24.698  16.688  1.00  7.44           C
ATOM    698  CZ  PHE A  90     -14.480 -25.399  15.829  1.00  6.18           C
ATOM    699  N   SER A  91     -13.123 -21.557  17.977  1.00  8.27           N
ATOM    700  CA  SER A  91     -13.913 -20.552  17.260  1.00  9.02           C
ATOM    701  C   SER A  91     -13.851 -20.876  15.783  1.00  7.60           C
ATOM    702  O   SER A  91     -12.916 -21.540  15.326  1.00  7.25           O
ATOM    703  CB  SER A  91     -13.415 -19.123  17.464  1.00  9.57           C
ATOM    704  OG  SER A  91     -12.364 -18.819  16.543  1.00 11.70           O
ATOM    705  N   ASN A  92     -14.813 -20.374  15.012  1.00  6.95           N
ATOM    706  CA  ASN A  92     -14.621 -20.505  13.577  1.00  6.31           C
ATOM    707  C   ASN A  92     -13.931 -19.315  12.969  1.00  5.93           C
ATOM    708  O   ASN A  92     -13.695 -19.315  11.755  1.00  5.08           O
ATOM    709  CB  ASN A  92     -15.951 -20.817  12.876  1.00  4.93           C
ATOM    710  CG  ASN A  92     -16.622 -22.034  13.506  1.00  6.23           C
ATOM    711  OD1 ASN A  92     -16.031 -23.146  13.493  1.00  6.18           O
ATOM    712  ND2 ASN A  92     -17.791 -21.813  14.181  1.00  5.82           N
ATOM    713  N   GLY A  93     -13.504 -18.367  13.800  1.00  7.42           N
ATOM    714  CA  GLY A  93     -12.831 -17.152  13.362  1.00  7.14           C
ATOM    715  C   GLY A  93     -11.840 -17.350  12.240  1.00  6.23           C
ATOM    716  O   GLY A  93     -11.803 -16.614  11.225  1.00  5.66           O
ATOM    717  N   TYR A  94     -11.052 -18.408  12.440  1.00  7.10           N
ATOM    718  CA  TYR A  94      -9.998 -18.797  11.516  1.00  6.04           C
ATOM    719  C   TYR A  94     -10.514 -19.266  10.154  1.00  4.89           C
ATOM    720  O   TYR A  94      -9.802 -19.063   9.146  1.00  4.39           O
ATOM    721  CB  TYR A  94      -9.139 -19.866  12.185  1.00  7.90           C
ATOM    722  CG  TYR A  94      -8.947 -19.616  13.644  1.00  8.80           C
ATOM    723  CD1 TYR A  94      -8.023 -18.668  14.093  1.00  8.44           C
ATOM    724  CD2 TYR A  94      -9.677 -20.334  14.591  1.00  9.91           C
ATOM    725  CE1 TYR A  94      -7.849 -18.425  15.471  1.00 12.08           C
ATOM    726  CE2 TYR A  94      -9.498 -20.111  15.995  1.00 10.41           C
ATOM    727  CZ  TYR A  94      -8.591 -19.158  16.419  1.00 12.06           C
ATOM    728  OH  TYR A  94      -8.417 -18.922  17.773  1.00 14.18           O
ATOM    729  N   ARG A  95     -11.766 -19.795  10.057  1.00  4.90           N
ATOM    730  CA  ARG A  95     -12.274 -20.195   8.737  1.00  4.14           C
ATOM    731  C   ARG A  95     -12.571 -18.994   7.817  1.00  2.85           C
ATOM    732  O   ARG A  95     -12.326 -19.066   6.612  1.00  2.36           O
ATOM    733  CB  ARG A  95     -13.481 -21.143   8.866  1.00  2.83           C
ATOM    734  CG  ARG A  95     -13.209 -22.611   8.394  1.00  2.78           C
ATOM    735  CD  ARG A  95     -14.340 -23.493   8.769  1.00  2.53           C
ATOM    736  NE  ARG A  95     -14.679 -24.767   8.100  1.00  2.82           N
ATOM    737  CZ  ARG A  95     -14.692 -25.977   8.694  1.00  2.96           C
ATOM    738  NH1 ARG A  95     -14.357 -26.133   9.963  1.00  2.40           N
ATOM    739  NH2 ARG A  95     -15.110 -27.029   8.004  1.00  2.12           N
ATOM    740  N   TYR A  96     -13.084 -17.887   8.351  1.00  3.67           N
ATOM    741  CA  TYR A  96     -13.308 -16.708   7.503  1.00  4.03           C
ATOM    742  C   TYR A  96     -12.021 -16.172   6.924  1.00  3.53           C
ATOM    743  O   TYR A  96     -11.997 -15.696   5.765  1.00  3.80           O
ATOM    744  CB  TYR A  96     -13.972 -15.570   8.265  1.00  4.23           C
ATOM    745  CG  TYR A  96     -15.330 -15.848   8.644  1.00  3.88           C
ATOM    746  CD1 TYR A  96     -16.390 -15.109   8.139  1.00  3.90           C
ATOM    747  CD2 TYR A  96     -15.578 -16.898   9.468  1.00  3.67           C
ATOM    748  CE1 TYR A  96     -17.698 -15.426   8.535  1.00  3.89           C
ATOM    749  CE2 TYR A  96     -16.771 -17.188   9.838  1.00  4.13           C
ATOM    750  CZ  TYR A  96     -17.851 -16.490   9.389  1.00  3.95           C
ATOM    751  OH  TYR A  96     -19.067 -16.896   9.871  1.00  3.55           O
ATOM    752  N   VAL A  97     -10.968 -16.187   7.747  1.00  3.96           N
ATOM    753  CA  VAL A  97      -9.696 -15.586   7.427  1.00  3.43           C
ATOM    754  C   VAL A  97      -9.099 -16.245   6.177  1.00  3.25           C
ATOM    755  O   VAL A  97      -8.683 -15.574   5.238  1.00  3.21           O
ATOM    756  CB  VAL A  97      -8.760 -15.676   8.650  1.00  3.77           C
ATOM    757  CG1 VAL A  97      -7.458 -14.995   8.388  1.00  4.58           C
ATOM    758  CG2 VAL A  97      -9.384 -15.126   9.924  1.00  4.53           C
ATOM    759  N   ASN A  98      -9.088 -17.579   6.122  1.00  2.83           N
ATOM    760  CA  ASN A  98      -8.645 -18.189   4.871  1.00  2.56           C
ATOM    761  C   ASN A  98      -9.518 -17.895   3.674  1.00  2.11           C
ATOM    762  O   ASN A  98      -8.980 -17.932   2.577  1.00  2.10           O
ATOM    763  CB  ASN A  98      -8.501 -19.698   4.919  1.00  2.50           C
ATOM    764  CG  ASN A  98      -7.057 -20.091   4.795  1.00  3.60           C
ATOM    765  OD1 ASN A  98      -6.192 -19.294   5.134  1.00  4.22           O
ATOM    766  ND2 ASN A  98      -6.776 -21.333   4.351  1.00  2.78           N
ATOM    767  N   TRP A  99     -10.841 -17.700   3.827  1.00  2.11           N
ATOM    768  CA  TRP A  99     -11.635 -17.303   2.648  1.00  2.00           C
ATOM    769  C   TRP A  99     -11.201 -15.963   2.165  1.00  2.18           C
ATOM    770  O   TRP A  99     -11.235 -15.712   0.960  1.00  2.37           O
ATOM    771  CB  TRP A  99     -13.143 -17.214   2.889  1.00  1.53           C
ATOM    772  CG  TRP A  99     -13.727 -18.360   3.337  1.00  1.32           C
ATOM    773  CD1 TRP A  99     -13.320 -19.631   3.090  1.00  1.37           C
ATOM    774  CD2 TRP A  99     -14.878 -18.444   4.136  1.00  1.49           C
ATOM    775  NE1 TRP A  99     -14.142 -20.522   3.700  1.00  0.85           N
ATOM    776  CE2 TRP A  99     -15.075 -19.807   4.422  1.00  1.35           C
ATOM    777  CE3 TRP A  99     -15.685 -17.493   4.768  1.00  1.66           C
ATOM    778  CZ2 TRP A  99     -16.120 -20.241   5.179  1.00  1.07           C
ATOM    779  CZ3 TRP A  99     -16.638 -17.894   5.564  1.00  1.32           C
ATOM    780  CH2 TRP A  99     -16.905 -19.270   5.748  1.00  1.86           C
ATOM    781  N   MET A 100     -10.708 -15.099   3.065  1.00  2.54           N
ATOM    782  CA  MET A 100      -9.971 -13.986   2.493  1.00  2.75           C
ATOM    783  C   MET A 100      -8.977 -14.523   1.486  1.00  2.36           C
ATOM    784  O   MET A 100      -8.850 -13.961   0.420  1.00  1.94           O
ATOM    785  CB  MET A 100      -9.234 -13.123   3.509  1.00  2.46           C
ATOM    786  CG  MET A 100     -10.073 -12.388   4.399  1.00  3.64           C
ATOM    787  SD  MET A 100     -10.739 -11.278   3.254  1.00  6.72           S
ATOM    788  CE  MET A 100      -9.382 -10.070   2.925  1.00  4.74           C
ATOM    789  N   ALA A 101      -8.227 -15.593   1.843  1.00  2.53           N
ATOM    790  CA  ALA A 101      -7.163 -16.123   0.969  1.00  2.39           C
ATOM    791  C   ALA A 101      -7.685 -16.921  -0.243  1.00  2.45           C
ATOM    792  O   ALA A 101      -7.217 -16.662  -1.362  1.00  2.94           O
ATOM    793  CB  ALA A 101      -6.178 -16.991   1.754  1.00  3.26           C
ATOM    794  N   THR A 102      -8.643 -17.880  -0.054  1.00  2.27           N
ATOM    795  CA  THR A 102      -8.900 -18.992  -1.015  1.00  2.10           C
ATOM    796  C   THR A 102      -9.847 -18.629  -2.144  1.00  2.29           C
ATOM    797  O   THR A 102      -9.622 -19.054  -3.264  1.00  2.17           O
ATOM    798  CB  THR A 102      -9.407 -20.255  -0.328  1.00  2.34           C
ATOM    799  OG1 THR A 102     -10.714 -20.037   0.267  1.00  2.30           O
ATOM    800  CG2 THR A 102      -8.414 -20.636   0.723  1.00  3.98           C
ATOM    801  N   ILE A 103     -10.887 -17.835  -1.865  1.00  2.32           N
ATOM    802  CA  ILE A 103     -11.855 -17.328  -2.837  1.00  2.27           C
ATOM    803  C   ILE A 103     -11.209 -16.707  -4.081  1.00  2.39           C
ATOM    804  O   ILE A 103     -11.580 -17.128  -5.186  1.00  2.33           O
ATOM    805  CB  ILE A 103     -12.809 -16.315  -2.213  1.00  1.72           C
ATOM    806  CG1 ILE A 103     -13.645 -17.067  -1.169  1.00  1.48           C
ATOM    807  CG2 ILE A 103     -13.560 -15.484  -3.359  1.00  2.34           C
ATOM    808  CD1 ILE A 103     -14.905 -16.409  -0.824  1.00  1.08           C
ATOM    809  N   PRO A 104     -10.312 -15.659  -3.966  1.00  2.27           N
ATOM    810  CA  PRO A 104      -9.578 -15.191  -5.151  1.00  3.29           C
ATOM    811  C   PRO A 104      -9.085 -16.355  -5.967  1.00  2.54           C
ATOM    812  O   PRO A 104      -9.411 -16.453  -7.126  1.00  2.93           O
ATOM    813  CB  PRO A 104      -8.372 -14.423  -4.585  1.00  3.94           C
ATOM    814  CG  PRO A 104      -8.669 -14.160  -3.180  1.00  2.84           C
ATOM    815  CD  PRO A 104      -9.806 -14.997  -2.726  1.00  2.61           C
ATOM    816  N   CYS A 105      -8.345 -17.237  -5.320  1.00  2.12           N
ATOM    817  CA  CYS A 105      -7.848 -18.445  -5.975  1.00  2.79           C
ATOM    818  C   CYS A 105      -8.860 -19.138  -6.811  1.00  2.79           C
ATOM    819  O   CYS A 105      -8.521 -19.589  -7.922  1.00  3.23           O
ATOM    820  CB  CYS A 105      -7.268 -19.443  -4.980  1.00  2.51           C
ATOM    821  SG  CYS A 105      -5.838 -18.791  -4.663  1.00  1.90           S
ATOM    822  N   LEU A 106     -10.068 -19.309  -6.254  1.00  2.17           N
ATOM    823  CA  LEU A 106     -11.084 -20.074  -6.948  1.00  2.73           C
ATOM    824  C   LEU A 106     -11.828 -19.211  -7.929  1.00  2.65           C
ATOM    825  O   LEU A 106     -12.462 -19.736  -8.836  1.00  2.74           O
ATOM    826  CB  LEU A 106     -12.101 -20.706  -5.990  1.00  2.32           C
ATOM    827  CG  LEU A 106     -11.691 -21.712  -4.881  1.00  2.10           C
ATOM    828  CD1 LEU A 106     -12.458 -21.575  -3.619  1.00  0.94           C
ATOM    829  CD2 LEU A 106     -11.773 -23.125  -5.379  1.00  2.16           C
ATOM    830  N   LEU A 107     -11.819 -17.903  -7.702  1.00  2.86           N
ATOM    831  CA  LEU A 107     -12.395 -17.032  -8.686  1.00  3.52           C
ATOM    832  C   LEU A 107     -11.398 -16.893  -9.803  1.00  3.62           C
ATOM    833  O   LEU A 107     -11.767 -17.013 -10.963  1.00  3.78           O
ATOM    834  CB  LEU A 107     -12.793 -15.691  -8.084  1.00  3.39           C
ATOM    835  CG  LEU A 107     -13.905 -15.380  -7.096  1.00  4.03           C
ATOM    836  CD1 LEU A 107     -13.617 -13.922  -6.732  1.00  3.57           C
ATOM    837  CD2 LEU A 107     -15.363 -15.521  -7.629  1.00  5.33           C
ATOM    838  N   LEU A 108     -10.116 -16.822  -9.430  1.00  4.06           N
ATOM    839  CA  LEU A 108      -9.057 -16.737 -10.419  1.00  3.91           C
ATOM    840  C   LEU A 108      -9.011 -18.001 -11.256  1.00  3.78           C
ATOM    841  O   LEU A 108      -8.810 -17.936 -12.464  1.00  4.18           O
ATOM    842  CB  LEU A 108      -7.703 -16.459  -9.752  1.00  3.59           C
ATOM    843  CG  LEU A 108      -6.581 -16.065 -10.767  1.00  4.28           C
ATOM    844  CD1 LEU A 108      -7.037 -15.066 -11.851  1.00  5.47           C
ATOM    845  CD2 LEU A 108      -5.384 -15.559 -10.038  1.00  5.84           C
ATOM    846  N   GLN A 109      -9.196 -19.181 -10.665  1.00  3.90           N
ATOM    847  CA  GLN A 109      -9.046 -20.312 -11.577  1.00  3.99           C
ATOM    848  C   GLN A 109     -10.259 -20.422 -12.523  1.00  4.69           C
ATOM    849  O   GLN A 109     -10.098 -20.720 -13.729  1.00  5.39           O
ATOM    850  CB  GLN A 109      -8.740 -21.543 -10.786  1.00  4.14           C
ATOM    851  CG  GLN A 109      -9.855 -21.782  -9.859  1.00  4.29           C
ATOM    852  CD  GLN A 109      -9.742 -23.091  -9.193  1.00  3.16           C
ATOM    853  OE1 GLN A 109     -10.415 -23.349  -8.193  1.00  2.77           O
ATOM    854  NE2 GLN A 109      -8.929 -23.933  -9.737  1.00  3.63           N
ATOM    855  N   LEU A 110     -11.430 -19.977 -12.064  1.00  3.83           N
ATOM    856  CA  LEU A 110     -12.589 -19.850 -12.959  1.00  4.73           C
ATOM    857  C   LEU A 110     -12.354 -18.860 -14.102  1.00  5.51           C
ATOM    858  O   LEU A 110     -12.592 -19.180 -15.278  1.00  5.27           O
ATOM    859  CB  LEU A 110     -13.813 -19.430 -12.178  1.00  4.81           C
ATOM    860  CG  LEU A 110     -14.911 -18.947 -13.116  1.00  5.25           C
ATOM    861  CD1 LEU A 110     -15.636 -20.078 -13.796  1.00  5.88           C
ATOM    862  CD2 LEU A 110     -15.822 -18.103 -12.263  1.00  6.18           C
ATOM    863  N   LEU A 111     -11.942 -17.631 -13.773  1.00  5.08           N
ATOM    864  CA  LEU A 111     -11.483 -16.668 -14.789  1.00  5.41           C
ATOM    865  C   LEU A 111     -10.448 -17.249 -15.766  1.00  6.06           C
ATOM    866  O   LEU A 111     -10.510 -16.980 -16.962  1.00  6.50           O
ATOM    867  CB  LEU A 111     -10.940 -15.432 -14.079  1.00  5.01           C
ATOM    868  CG  LEU A 111     -11.882 -14.809 -13.037  1.00  5.40           C
ATOM    869  CD1 LEU A 111     -11.238 -13.677 -12.145  1.00  5.86           C
ATOM    870  CD2 LEU A 111     -13.121 -14.309 -13.749  1.00  6.63           C
ATOM    871  N   ILE A 112      -9.482 -18.037 -15.290  1.00  5.58           N
ATOM    872  CA  ILE A 112      -8.449 -18.534 -16.204  1.00  6.10           C
ATOM    873  C   ILE A 112      -9.031 -19.500 -17.215  1.00  6.69           C
ATOM    874  O   ILE A 112      -8.745 -19.414 -18.429  1.00  6.95           O
ATOM    875  CB  ILE A 112      -7.299 -19.190 -15.430  1.00  6.28           C
ATOM    876  CG1 ILE A 112      -6.471 -18.096 -14.702  1.00  6.42           C
ATOM    877  CG2 ILE A 112      -6.539 -20.147 -16.335  1.00  5.87           C
ATOM    878  CD1 ILE A 112      -6.406 -16.761 -15.409  1.00  8.50           C
ATOM    879  N   VAL A 113      -9.893 -20.411 -16.753  1.00  6.03           N
ATOM    880  CA  VAL A 113     -10.517 -21.311 -17.715  1.00  6.25           C
ATOM    881  C   VAL A 113     -11.534 -20.619 -18.590  1.00  7.22           C
ATOM    882  O   VAL A 113     -11.809 -21.137 -19.664  1.00  7.67           O
ATOM    883  CB  VAL A 113     -11.213 -22.523 -17.101  1.00  6.66           C
ATOM    884  CG1 VAL A 113     -10.152 -23.394 -16.536  1.00  5.87           C
ATOM    885  CG2 VAL A 113     -12.267 -22.050 -16.116  1.00  5.81           C
ATOM    886  N   LEU A 114     -12.055 -19.449 -18.194  1.00  7.20           N
ATOM    887  CA  LEU A 114     -12.912 -18.649 -19.093  1.00  8.92           C
ATOM    888  C   LEU A 114     -12.146 -18.006 -20.277  1.00  8.85           C
ATOM    889  O   LEU A 114     -12.780 -17.473 -21.218  1.00  8.90           O
ATOM    890  CB  LEU A 114     -13.658 -17.581 -18.267  1.00  8.09           C
ATOM    891  CG  LEU A 114     -15.030 -18.005 -17.665  1.00  8.19           C
ATOM    892  CD1 LEU A 114     -15.502 -17.097 -16.557  1.00  8.61           C
ATOM    893  CD2 LEU A 114     -16.078 -17.955 -18.686  1.00 11.22           C
ATOM    894  N   ASN A 115     -10.816 -18.063 -20.252  1.00  7.71           N
ATOM    895  CA  ASN A 115      -9.976 -17.506 -21.307  1.00  8.75           C
ATOM    896  C   ASN A 115      -9.936 -15.997 -21.176  1.00 10.41           C
ATOM    897  O   ASN A 115      -9.807 -15.266 -22.156  1.00 11.97           O
ATOM    898  CB  ASN A 115     -10.459 -17.936 -22.715  1.00  9.57           C
ATOM    899  CG  ASN A 115     -10.652 -19.459 -22.835  1.00  9.76           C
ATOM    900  OD1 ASN A 115      -9.785 -20.221 -22.435  1.00  9.52           O
ATOM    901  ND2 ASN A 115     -11.771 -19.883 -23.348  1.00  9.57           N
ATOM    902  N   LEU A 116     -10.004 -15.515 -19.949  1.00 10.90           N
ATOM    903  CA  LEU A 116      -9.788 -14.108 -19.723  1.00 13.10           C
ATOM    904  C   LEU A 116      -8.274 -13.851 -19.760  1.00 12.51           C
ATOM    905  O   LEU A 116      -7.456 -14.702 -19.383  1.00 12.99           O
ATOM    906  CB  LEU A 116     -10.465 -13.649 -18.411  1.00 11.51           C
ATOM    907  CG  LEU A 116     -12.019 -13.583 -18.147  1.00 13.35           C
ATOM    908  CD1 LEU A 116     -12.463 -12.591 -16.998  1.00 11.45           C
ATOM    909  CD2 LEU A 116     -12.841 -13.304 -19.406  1.00 13.40           C
ATOM    910  N   LYS A 117      -7.902 -12.702 -20.297  1.00 13.57           N
ATOM    911  CA  LYS A 117      -6.513 -12.441 -20.599  1.00 16.04           C
ATOM    912  C   LYS A 117      -6.268 -10.973 -20.325  1.00 17.05           C
ATOM    913  O   LYS A 117      -7.129 -10.133 -20.606  1.00 18.07           O
ATOM    914  CB  LYS A 117      -6.148 -12.808 -22.054  1.00 17.12           C
ATOM    915  CG  LYS A 117      -6.829 -11.956 -23.127  1.00 17.39           C
ATOM    916  CD  LYS A 117      -6.153 -12.142 -24.429  1.00 20.57           C
ATOM    917  CE  LYS A 117      -4.651 -11.974 -24.257  1.00 21.56           C
ATOM    918  NZ  LYS A 117      -3.802 -12.544 -25.344  1.00 25.60           N
ATOM    919  N   GLY A 118      -5.112 -10.692 -19.751  1.00 17.16           N
ATOM    920  CA  GLY A 118      -4.618  -9.336 -19.707  1.00 18.52           C
ATOM    921  C   GLY A 118      -5.467  -8.445 -18.841  1.00 18.14           C
ATOM    922  O   GLY A 118      -5.805  -8.772 -17.697  1.00 18.01           O
ATOM    923  N   LYS A 119      -5.817  -7.287 -19.395  1.00 20.05           N
ATOM    924  CA  LYS A 119      -6.422  -6.243 -18.577  1.00 20.04           C
ATOM    925  C   LYS A 119      -7.817  -6.610 -18.106  1.00 17.90           C
ATOM    926  O   LYS A 119      -8.197  -6.223 -16.998  1.00 16.26           O
ATOM    927  CB  LYS A 119      -6.477  -4.918 -19.342  1.00 21.08           C
ATOM    928  CG  LYS A 119      -7.032  -3.779 -18.518  1.00 21.61           C
ATOM    929  CD  LYS A 119      -6.609  -2.453 -19.112  1.00 23.53           C
ATOM    930  CE  LYS A 119      -6.638  -2.553 -20.602  1.00 22.24           C
ATOM    931  NZ  LYS A 119      -8.047  -2.623 -21.116  1.00 25.67           N
ATOM    932  N   GLU A 120      -8.594  -7.340 -18.931  1.00 18.00           N
ATOM    933  CA  GLU A 120      -9.889  -7.830 -18.483  1.00 17.12           C
ATOM    934  C   GLU A 120      -9.722  -8.907 -17.431  1.00 16.43           C
ATOM    935  O   GLU A 120     -10.511  -8.987 -16.488  1.00 13.84           O
ATOM    936  CB  GLU A 120     -10.718  -8.369 -19.651  1.00 18.09           C
ATOM    937  CG  GLU A 120     -12.172  -8.663 -19.277  1.00 17.81           C
ATOM    938  CD  GLU A 120     -12.791  -9.786 -20.127  1.00 18.91           C
ATOM    939  OE1 GLU A 120     -14.020 -10.020 -20.017  1.00 25.31           O
ATOM    940  OE2 GLU A 120     -12.055 -10.446 -20.904  1.00 20.91           O
ATOM    941  N   LEU A 121      -8.702  -9.742 -17.561  1.00 15.89           N
ATOM    942  CA  LEU A 121      -8.423 -10.636 -16.458  1.00 15.23           C
ATOM    943  C   LEU A 121      -8.071  -9.838 -15.199  1.00 14.98           C
ATOM    944  O   LEU A 121      -8.718  -9.999 -14.161  1.00 12.98           O
ATOM    945  CB  LEU A 121      -7.325 -11.628 -16.850  1.00 14.63           C
ATOM    946  CG  LEU A 121      -6.774 -12.491 -15.733  1.00 13.68           C
ATOM    947  CD1 LEU A 121      -7.867 -13.120 -14.933  1.00 12.23           C
ATOM    948  CD2 LEU A 121      -5.940 -13.539 -16.364  1.00 13.93           C
ATOM    949  N   PHE A 122      -7.066  -8.954 -15.272  1.00 15.19           N
ATOM    950  CA  PHE A 122      -6.640  -8.222 -14.075  1.00 15.98           C
ATOM    951  C   PHE A 122      -7.779  -7.400 -13.477  1.00 15.01           C
ATOM    952  O   PHE A 122      -7.963  -7.373 -12.254  1.00 13.71           O
ATOM    953  CB  PHE A 122      -5.460  -7.315 -14.402  1.00 18.11           C
ATOM    954  CG  PHE A 122      -5.169  -6.275 -13.343  1.00 18.01           C
ATOM    955  CD1 PHE A 122      -4.686  -6.646 -12.101  1.00 18.97           C
ATOM    956  CD2 PHE A 122      -5.333  -4.906 -13.617  1.00 19.52           C
ATOM    957  CE1 PHE A 122      -4.392  -5.680 -11.132  1.00 19.74           C
ATOM    958  CE2 PHE A 122      -5.043  -3.926 -12.641  1.00 20.16           C
ATOM    959  CZ  PHE A 122      -4.573  -4.321 -11.399  1.00 19.77           C
ATOM    960  N   SER A 123      -8.569  -6.748 -14.328  1.00 15.07           N
ATOM    961  CA  SER A 123      -9.606  -5.861 -13.828  1.00 14.24           C
ATOM    962  C   SER A 123     -10.772  -6.640 -13.224  1.00 13.32           C
ATOM    963  O   SER A 123     -11.255  -6.280 -12.139  1.00 13.24           O
ATOM    964  CB  SER A 123     -10.093  -4.927 -14.939  1.00 15.03           C
ATOM    965  OG  SER A 123     -10.522  -5.669 -16.070  1.00 16.16           O
ATOM    966  N   THR A 124     -11.291  -7.664 -13.939  1.00 13.15           N
ATOM    967  CA  THR A 124     -12.300  -8.541 -13.348  1.00 12.53           C
ATOM    968  C   THR A 124     -11.794  -9.066 -12.031  1.00 11.33           C
ATOM    969  O   THR A 124     -12.474  -8.975 -11.004  1.00 10.18           O
ATOM    970  CB  THR A 124     -12.628  -9.734 -14.241  1.00 12.06           C
ATOM    971  OG1 THR A 124     -13.086  -9.289 -15.515  1.00 14.46           O
ATOM    972  CG2 THR A 124     -13.654 -10.632 -13.555  1.00 10.54           C
ATOM    973  N   ALA A 125     -10.558  -9.570 -12.050  1.00 11.61           N
ATOM    974  CA  ALA A 125      -9.961 -10.149 -10.860  1.00 11.94           C
ATOM    975  C   ALA A 125      -9.939  -9.146  -9.715  1.00 10.64           C
ATOM    976  O   ALA A 125     -10.228  -9.512  -8.576  1.00  8.08           O
ATOM    977  CB  ALA A 125      -8.550 -10.650 -11.166  1.00 10.68           C
ATOM    978  N   THR A 126      -9.608  -7.868  -9.993  1.00 11.28           N
ATOM    979  CA  THR A 126      -9.561  -6.934  -8.870  1.00 11.25           C
ATOM    980  C   THR A 126     -10.959  -6.679  -8.301  1.00 10.28           C
ATOM    981  O   THR A 126     -11.136  -6.645  -7.069  1.00  9.47           O
ATOM    982  CB  THR A 126      -8.864  -5.614  -9.205  1.00 11.10           C
ATOM    983  OG1 THR A 126      -7.594  -5.862  -9.819  1.00 12.73           O
ATOM    984  CG2 THR A 126      -8.548  -4.919  -7.872  1.00 10.78           C
ATOM    985  N   TRP A 127     -11.978  -6.544  -9.147  1.00 10.82           N
ATOM    986  CA  TRP A 127     -13.260  -6.191  -8.556  1.00 10.23           C
ATOM    987  C   TRP A 127     -13.817  -7.322  -7.724  1.00  8.61           C
ATOM    988  O   TRP A 127     -14.442  -7.084  -6.694  1.00  8.00           O
ATOM    989  CB  TRP A 127     -14.254  -5.786  -9.605  1.00 10.86           C
ATOM    990  CG  TRP A 127     -13.959  -4.421 -10.111  1.00 12.14           C
ATOM    991  CD1 TRP A 127     -13.522  -4.081 -11.354  1.00 13.60           C
ATOM    992  CD2 TRP A 127     -14.056  -3.197  -9.366  1.00 13.09           C
ATOM    993  NE1 TRP A 127     -13.350  -2.715 -11.436  1.00 14.58           N
ATOM    994  CE2 TRP A 127     -13.660  -2.156 -10.218  1.00 14.80           C
ATOM    995  CE3 TRP A 127     -14.393  -2.891  -8.045  1.00 14.21           C
ATOM    996  CZ2 TRP A 127     -13.630  -0.830  -9.796  1.00 15.89           C
ATOM    997  CZ3 TRP A 127     -14.370  -1.569  -7.632  1.00 14.78           C
ATOM    998  CH2 TRP A 127     -14.004  -0.557  -8.503  1.00 13.95           C
ATOM    999  N   LEU A 128     -13.648  -8.538  -8.199  1.00  8.64           N
ATOM   1000  CA  LEU A 128     -14.184  -9.717  -7.552  1.00  6.52           C
ATOM   1001  C   LEU A 128     -13.524  -9.937  -6.216  1.00  6.38           C
ATOM   1002  O   LEU A 128     -14.188 -10.281  -5.214  1.00  6.41           O
ATOM   1003  CB  LEU A 128     -13.969 -10.914  -8.477  1.00  7.26           C
ATOM   1004  CG  LEU A 128     -15.101 -11.333  -9.412  1.00  7.50           C
ATOM   1005  CD1 LEU A 128     -14.667 -12.309 -10.567  1.00  6.94           C
ATOM   1006  CD2 LEU A 128     -16.266 -11.869  -8.571  1.00  5.99           C
ATOM   1007  N   ILE A 129     -12.215  -9.742  -6.180  1.00  7.01           N
ATOM   1008  CA  ILE A 129     -11.439  -9.973  -4.984  1.00  6.44           C
ATOM   1009  C   ILE A 129     -11.841  -8.979  -3.890  1.00  6.06           C
ATOM   1010  O   ILE A 129     -11.913  -9.350  -2.720  1.00  6.15           O
ATOM   1011  CB  ILE A 129      -9.934  -9.915  -5.358  1.00  7.10           C
ATOM   1012  CG1 ILE A 129      -9.487 -11.236  -5.907  1.00  6.63           C
ATOM   1013  CG2 ILE A 129      -9.014  -9.650  -4.192  1.00  7.20           C
ATOM   1014  CD1 ILE A 129      -7.962 -11.320  -6.108  1.00  8.63           C
ATOM   1015  N   LEU A 130     -12.119  -7.715  -4.261  1.00  6.00           N
ATOM   1016  CA  LEU A 130     -12.616  -6.720  -3.307  1.00  6.80           C
ATOM   1017  C   LEU A 130     -14.082  -6.991  -2.884  1.00  5.21           C
ATOM   1018  O   LEU A 130     -14.481  -6.728  -1.736  1.00  5.03           O
ATOM   1019  CB  LEU A 130     -12.484  -5.335  -3.921  1.00  7.78           C
ATOM   1020  CG  LEU A 130     -11.137  -4.760  -4.296  1.00  8.67           C
ATOM   1021  CD1 LEU A 130     -11.147  -3.930  -5.628  1.00  9.44           C
ATOM   1022  CD2 LEU A 130     -10.596  -3.976  -3.155  1.00  9.87           C
ATOM   1023  N   ALA A 131     -14.886  -7.451  -3.849  1.00  6.58           N
ATOM   1024  CA  ALA A 131     -16.263  -7.887  -3.672  1.00  5.23           C
ATOM   1025  C   ALA A 131     -16.364  -9.045  -2.688  1.00  3.71           C
ATOM   1026  O   ALA A 131     -17.209  -9.035  -1.802  1.00  3.17           O
ATOM   1027  CB  ALA A 131     -16.813  -8.329  -5.040  1.00  4.84           C
ATOM   1028  N   ALA A 132     -15.593 -10.107  -2.927  1.00  4.60           N
ATOM   1029  CA  ALA A 132     -15.623 -11.227  -2.004  1.00  3.93           C
ATOM   1030  C   ALA A 132     -14.973 -10.835  -0.670  1.00  3.35           C
ATOM   1031  O   ALA A 132     -15.545 -11.099   0.382  1.00  2.99           O
ATOM   1032  CB  ALA A 132     -14.954 -12.451  -2.622  1.00  3.46           C
ATOM   1033  N   TRP A 133     -13.839 -10.133  -0.705  1.00  4.18           N
ATOM   1034  CA  TRP A 133     -13.268  -9.539   0.527  1.00  3.82           C
ATOM   1035  C   TRP A 133     -14.314  -8.779   1.290  1.00  2.91           C
ATOM   1036  O   TRP A 133     -14.610  -9.109   2.409  1.00  2.41           O
ATOM   1037  CB  TRP A 133     -12.112  -8.612   0.210  1.00  3.76           C
ATOM   1038  CG  TRP A 133     -10.973  -9.419  -0.036  1.00  5.09           C
ATOM   1039  CD1 TRP A 133     -10.936 -10.757   0.022  1.00  4.61           C
ATOM   1040  CD2 TRP A 133      -9.679  -8.990  -0.467  1.00  5.53           C
ATOM   1041  NE1 TRP A 133      -9.679 -11.206  -0.272  1.00  4.86           N
ATOM   1042  CE2 TRP A 133      -8.893 -10.134  -0.591  1.00  5.16           C
ATOM   1043  CE3 TRP A 133      -9.114  -7.749  -0.731  1.00  5.59           C
ATOM   1044  CZ2 TRP A 133      -7.574 -10.093  -1.015  1.00  5.05           C
ATOM   1045  CZ3 TRP A 133      -7.854  -7.691  -1.091  1.00  6.12           C
ATOM   1046  CH2 TRP A 133      -7.052  -8.883  -1.239  1.00  5.15           C
ATOM   1047  N   GLY A 134     -15.008  -7.847   0.616  1.00  3.10           N
ATOM   1048  CA  GLY A 134     -16.194  -7.303   1.235  1.00  2.81           C
ATOM   1049  C   GLY A 134     -17.132  -8.319   1.886  1.00  2.90           C
ATOM   1050  O   GLY A 134     -17.439  -8.184   3.059  1.00  2.65           O
ATOM   1051  N   MET A 135     -17.521  -9.394   1.197  1.00  2.87           N
ATOM   1052  CA  MET A 135     -18.462 -10.339   1.810  1.00  2.30           C
ATOM   1053  C   MET A 135     -17.896 -11.013   3.075  1.00  2.43           C
ATOM   1054  O   MET A 135     -18.557 -11.057   4.116  1.00  1.59           O
ATOM   1055  CB  MET A 135     -18.885 -11.377   0.787  1.00  2.20           C
ATOM   1056  CG  MET A 135     -19.348 -12.691   1.403  1.00  2.27           C
ATOM   1057  SD  MET A 135     -19.278 -13.723  -0.030  1.00  3.02           S
ATOM   1058  CE  MET A 135     -17.653 -14.400   0.413  1.00  1.88           C
ATOM   1059  N   ILE A 136     -16.676 -11.501   3.008  1.00  2.14           N
ATOM   1060  CA  ILE A 136     -16.073 -12.269   4.113  1.00  2.13           C
ATOM   1061  C   ILE A 136     -15.966 -11.424   5.389  1.00  2.42           C
ATOM   1062  O   ILE A 136     -16.424 -11.817   6.469  1.00  3.02           O
ATOM   1063  CB  ILE A 136     -14.719 -12.811   3.615  1.00  2.45           C
ATOM   1064  CG1 ILE A 136     -14.910 -13.874   2.486  1.00  2.27           C
ATOM   1065  CG2 ILE A 136     -13.723 -13.179   4.738  1.00  2.44           C
ATOM   1066  CD1 ILE A 136     -13.948 -13.695   1.300  1.00  1.87           C
ATOM   1067  N   ILE A 137     -15.419 -10.221   5.269  1.00  2.63           N
ATOM   1068  CA  ILE A 137     -15.080  -9.369   6.418  1.00  2.58           C
ATOM   1069  C   ILE A 137     -16.298  -8.809   7.129  1.00  3.30           C
ATOM   1070  O   ILE A 137     -16.212  -8.417   8.285  1.00  2.97           O
ATOM   1071  CB  ILE A 137     -14.232  -8.205   5.941  1.00  2.94           C
ATOM   1072  CG1 ILE A 137     -12.809  -8.635   5.645  1.00  3.26           C
ATOM   1073  CG2 ILE A 137     -14.353  -7.036   6.897  1.00  5.01           C
ATOM   1074  CD1 ILE A 137     -12.375  -7.858   4.474  1.00  2.98           C
ATOM   1075  N   THR A 138     -17.403  -8.592   6.426  1.00  2.80           N
ATOM   1076  CA  THR A 138     -18.540  -8.076   7.155  1.00  3.44           C
ATOM   1077  C   THR A 138     -19.217  -9.220   7.912  1.00  3.59           C
ATOM   1078  O   THR A 138     -19.821  -9.009   8.959  1.00  4.23           O
ATOM   1079  CB  THR A 138     -19.545  -7.437   6.177  1.00  3.58           C
ATOM   1080  OG1 THR A 138     -19.766  -8.350   5.107  1.00  2.98           O
ATOM   1081  CG2 THR A 138     -19.027  -6.066   5.617  1.00  3.63           C
ATOM   1082  N   GLY A 139     -19.123 -10.422   7.341  1.00  3.20           N
ATOM   1083  CA  GLY A 139     -19.679 -11.607   7.978  1.00  3.61           C
ATOM   1084  C   GLY A 139     -18.815 -12.047   9.128  1.00  3.38           C
ATOM   1085  O   GLY A 139     -19.328 -12.459  10.166  1.00  3.96           O
ATOM   1086  N   TYR A 140     -17.488 -11.881   8.969  1.00  3.57           N
ATOM   1087  CA  TYR A 140     -16.509 -12.145  10.017  1.00  4.17           C
ATOM   1088  C   TYR A 140     -16.766 -11.287  11.244  1.00  4.38           C
ATOM   1089  O   TYR A 140     -16.723 -11.754  12.388  1.00  4.25           O
ATOM   1090  CB  TYR A 140     -15.109 -11.848   9.514  1.00  4.31           C
ATOM   1091  CG  TYR A 140     -14.076 -11.968  10.619  1.00  5.75           C
ATOM   1092  CD1 TYR A 140     -13.440 -13.192  10.865  1.00  5.68           C
ATOM   1093  CD2 TYR A 140     -13.757 -10.895  11.430  1.00  5.08           C
ATOM   1094  CE1 TYR A 140     -12.506 -13.315  11.856  1.00  5.86           C
ATOM   1095  CE2 TYR A 140     -12.824 -11.028  12.400  1.00  5.97           C
ATOM   1096  CZ  TYR A 140     -12.208 -12.231  12.613  1.00  5.72           C
ATOM   1097  OH  TYR A 140     -11.254 -12.360  13.616  1.00  7.20           O
ATOM   1098  N   VAL A 141     -16.963 -10.005  11.014  1.00  4.81           N
ATOM   1099  CA  VAL A 141     -17.401  -9.114  12.092  1.00  4.35           C
ATOM   1100  C   VAL A 141     -18.736  -9.587  12.593  1.00  4.52           C
ATOM   1101  O   VAL A 141     -18.925  -9.846  13.799  1.00  4.51           O
ATOM   1102  CB  VAL A 141     -17.421  -7.660  11.562  1.00  4.62           C
ATOM   1103  CG1 VAL A 141     -17.744  -6.630  12.666  1.00  5.01           C
ATOM   1104  CG2 VAL A 141     -16.010  -7.336  10.904  1.00  3.70           C
ATOM   1105  N   GLY A 142     -19.665  -9.798  11.651  1.00  4.52           N
ATOM   1106  CA  GLY A 142     -20.981 -10.318  11.944  1.00  4.47           C
ATOM   1107  C   GLY A 142     -20.966 -11.400  12.996  1.00  4.47           C
ATOM   1108  O   GLY A 142     -21.497 -11.183  14.077  1.00  5.05           O
ATOM   1109  N   GLN A 143     -20.309 -12.519  12.723  1.00  4.58           N
ATOM   1110  CA  GLN A 143     -20.305 -13.654  13.649  1.00  5.12           C
ATOM   1111  C   GLN A 143     -19.633 -13.364  14.969  1.00  4.65           C
ATOM   1112  O   GLN A 143     -19.558 -14.251  15.811  1.00  4.18           O
ATOM   1113  CB  GLN A 143     -19.608 -14.885  13.052  1.00  4.11           C
ATOM   1114  CG  GLN A 143     -18.272 -14.652  12.522  1.00  3.96           C
ATOM   1115  CD  GLN A 143     -17.107 -14.924  13.477  1.00  4.43           C
ATOM   1116  OE1 GLN A 143     -17.120 -15.877  14.312  1.00  5.48           O
ATOM   1117  NE2 GLN A 143     -16.036 -14.189  13.261  1.00  4.79           N
ATOM   1118  N   LEU A 144     -19.092 -12.174  15.128  1.00  5.69           N
ATOM   1119  CA  LEU A 144     -18.441 -11.854  16.371  1.00  5.48           C
ATOM   1120  C   LEU A 144     -19.475 -11.597  17.446  1.00  6.31           C
ATOM   1121  O   LEU A 144     -19.167 -11.750  18.631  1.00  7.08           O
ATOM   1122  CB  LEU A 144     -17.544 -10.607  16.266  1.00  6.40           C
ATOM   1123  CG  LEU A 144     -16.155 -10.413  15.650  1.00  6.24           C
ATOM   1124  CD1 LEU A 144     -15.989  -8.883  15.355  1.00  5.33           C
ATOM   1125  CD2 LEU A 144     -15.066 -10.990  16.609  1.00  7.51           C
ATOM   1126  N   TYR A 145     -20.637 -11.085  17.035  1.00  6.63           N
ATOM   1127  CA  TYR A 145     -21.802 -10.838  17.868  1.00  6.80           C
ATOM   1128  C   TYR A 145     -22.851 -11.963  17.805  1.00  7.51           C
ATOM   1129  O   TYR A 145     -24.036 -11.722  18.156  1.00  7.23           O
ATOM   1130  CB  TYR A 145     -22.435  -9.492  17.474  1.00  7.49           C
ATOM   1131  CG  TYR A 145     -21.492  -8.301  17.498  1.00  8.44           C
ATOM   1132  CD1 TYR A 145     -21.521  -7.378  18.559  1.00 10.06           C
ATOM   1133  CD2 TYR A 145     -20.598  -8.082  16.459  1.00  7.76           C
ATOM   1134  CE1 TYR A 145     -20.686  -6.288  18.576  1.00  9.53           C
ATOM   1135  CE2 TYR A 145     -19.753  -7.011  16.475  1.00 10.08           C
ATOM   1136  CZ  TYR A 145     -19.792  -6.111  17.539  1.00  9.26           C
ATOM   1137  OH  TYR A 145     -18.930  -5.018  17.544  1.00 11.19           O
ATOM   1138  N   GLU A 146     -22.423 -13.199  17.436  1.00  6.86           N
ATOM   1139  CA  GLU A 146     -23.278 -14.375  17.273  1.00  6.66           C
ATOM   1140  C   GLU A 146     -23.805 -14.897  18.618  1.00  7.55           C
ATOM   1141  O   GLU A 146     -24.786 -15.664  18.662  1.00  7.98           O
ATOM   1142  CB  GLU A 146     -22.521 -15.430  16.398  1.00  5.73           C
ATOM   1143  CG  GLU A 146     -21.853 -16.638  17.117  1.00  6.06           C
ATOM   1144  CD  GLU A 146     -21.294 -17.691  16.155  1.00  5.75           C
ATOM   1145  OE1 GLU A 146     -21.629 -17.632  14.972  1.00  5.34           O
ATOM   1146  OE2 GLU A 146     -20.571 -18.587  16.600  1.00  5.50           O
ATOM   1147  N   VAL A 147     -23.302 -14.385  19.721  1.00  8.70           N
ATOM   1148  CA  VAL A 147     -23.903 -14.598  21.040  1.00  8.21           C
ATOM   1149  C   VAL A 147     -24.473 -13.298  21.598  1.00  8.32           C
ATOM   1150  O   VAL A 147     -25.668 -13.217  21.892  1.00 10.07           O
ATOM   1151  CB  VAL A 147     -22.901 -15.232  22.029  1.00  9.06           C
ATOM   1152  CG1 VAL A 147     -23.481 -15.215  23.495  1.00 10.10           C
ATOM   1153  CG2 VAL A 147     -22.600 -16.632  21.651  1.00  8.43           C
ATOM   1154  N   ASP A 148     -23.654 -12.229  21.618  1.00  8.36           N
ATOM   1155  CA  ASP A 148     -23.973 -11.043  22.417  1.00 10.02           C
ATOM   1156  C   ASP A 148     -25.154 -10.230  21.851  1.00  9.62           C
ATOM   1157  O   ASP A 148     -25.950  -9.686  22.621  1.00  8.17           O
ATOM   1158  CB  ASP A 148     -22.727 -10.174  22.564  1.00  9.05           C
ATOM   1159  CG  ASP A 148     -21.582 -10.875  23.356  1.00 11.25           C
ATOM   1160  OD1 ASP A 148     -20.414 -10.449  23.320  1.00 14.51           O
ATOM   1161  OD2 ASP A 148     -21.876 -11.849  24.084  1.00 11.59           O
ATOM   1162  N   ASP A 149     -25.316 -10.196  20.518  1.00  9.24           N
ATOM   1163  CA  ASP A 149     -26.093  -9.149  19.887  1.00  9.61           C
ATOM   1164  C   ASP A 149     -26.563  -9.712  18.539  1.00  9.81           C
ATOM   1165  O   ASP A 149     -25.946  -9.498  17.507  1.00  9.65           O
ATOM   1166  CB  ASP A 149     -25.258  -7.869  19.719  1.00  9.75           C
ATOM   1167  CG  ASP A 149     -26.088  -6.691  19.283  1.00 10.54           C
ATOM   1168  OD1 ASP A 149     -27.227  -6.932  18.858  1.00 10.59           O
ATOM   1169  OD2 ASP A 149     -25.603  -5.550  19.352  1.00 11.63           O
ATOM   1170  N   ILE A 150     -27.681 -10.448  18.552  1.00 11.05           N
ATOM   1171  CA  ILE A 150     -28.112 -11.144  17.346  1.00  9.49           C
ATOM   1172  C   ILE A 150     -28.563 -10.165  16.289  1.00 10.04           C
ATOM   1173  O   ILE A 150     -28.498 -10.464  15.067  1.00  9.29           O
ATOM   1174  CB  ILE A 150     -29.186 -12.196  17.699  1.00 10.96           C
ATOM   1175  CG1 ILE A 150     -28.474 -13.485  18.063  1.00  9.50           C
ATOM   1176  CG2 ILE A 150     -30.244 -12.439  16.545  1.00 11.20           C
ATOM   1177  CD1 ILE A 150     -27.914 -14.189  16.897  1.00  9.38           C
ATOM   1178  N   ALA A 151     -28.952  -8.962  16.731  1.00 11.09           N
ATOM   1179  CA  ALA A 151     -29.216  -7.865  15.806  1.00 10.65           C
ATOM   1180  C   ALA A 151     -28.043  -7.626  14.864  1.00  8.49           C
ATOM   1181  O   ALA A 151     -28.237  -7.342  13.685  1.00  8.01           O
ATOM   1182  CB  ALA A 151     -29.537  -6.598  16.593  1.00 10.88           C
ATOM   1183  N   GLN A 152     -26.808  -7.703  15.373  1.00  8.58           N
ATOM   1184  CA  GLN A 152     -25.694  -7.301  14.534  1.00  7.51           C
ATOM   1185  C   GLN A 152     -25.365  -8.391  13.532  1.00  7.05           C
ATOM   1186  O   GLN A 152     -24.953  -8.102  12.383  1.00  6.57           O
ATOM   1187  CB  GLN A 152     -24.480  -6.945  15.383  1.00  8.40           C
ATOM   1188  CG  GLN A 152     -23.756  -5.838  14.699  1.00  7.91           C
ATOM   1189  CD  GLN A 152     -22.847  -4.917  15.521  1.00  9.02           C
ATOM   1190  OE1 GLN A 152     -21.815  -4.416  15.018  1.00  9.88           O
ATOM   1191  NE2 GLN A 152     -23.273  -4.593  16.693  1.00  9.27           N
ATOM   1192  N   LEU A 153     -25.505  -9.648  13.976  1.00  6.64           N
ATOM   1193  CA  LEU A 153     -25.227 -10.794  13.130  1.00  6.59           C
ATOM   1194  C   LEU A 153     -26.064 -10.685  11.872  1.00  5.64           C
ATOM   1195  O   LEU A 153     -25.555 -10.808  10.749  1.00  4.79           O
ATOM   1196  CB  LEU A 153     -25.566 -12.078  13.895  1.00  6.01           C
ATOM   1197  CG  LEU A 153     -25.253 -13.466  13.246  1.00  5.39           C
ATOM   1198  CD1 LEU A 153     -23.749 -13.910  13.533  1.00  4.96           C
ATOM   1199  CD2 LEU A 153     -26.279 -14.553  13.667  1.00  6.23           C
ATOM   1200  N   MET A 154     -27.369 -10.385  12.077  1.00  6.01           N
ATOM   1201  CA  MET A 154     -28.357 -10.266  11.003  1.00  6.31           C
ATOM   1202  C   MET A 154     -28.148  -9.010  10.176  1.00  5.79           C
ATOM   1203  O   MET A 154     -28.230  -9.076   8.944  1.00  6.08           O
ATOM   1204  CB  MET A 154     -29.805 -10.256  11.566  1.00  8.94           C
ATOM   1205  CG  MET A 154     -30.223 -11.324  12.578  1.00 10.08           C
ATOM   1206  SD  MET A 154     -30.914 -12.853  11.893  1.00 18.19           S
ATOM   1207  CE  MET A 154     -32.239 -13.281  13.033  1.00 13.45           C
ATOM   1208  N   ILE A 155     -27.893  -7.835  10.806  1.00  5.39           N
ATOM   1209  CA  ILE A 155     -27.619  -6.660   9.950  1.00  4.98           C
ATOM   1210  C   ILE A 155     -26.287  -6.851   9.269  1.00  4.70           C
ATOM   1211  O   ILE A 155     -26.113  -6.440   8.115  1.00  5.45           O
ATOM   1212  CB  ILE A 155     -27.639  -5.312  10.668  1.00  5.79           C
ATOM   1213  CG1 ILE A 155     -29.018  -4.616  10.581  1.00  5.32           C
ATOM   1214  CG2 ILE A 155     -26.523  -4.368  10.056  1.00  5.56           C
ATOM   1215  CD1 ILE A 155     -30.196  -5.416  11.416  1.00  7.82           C
ATOM   1216  N   TRP A 156     -25.325  -7.468   9.963  1.00  4.31           N
ATOM   1217  CA  TRP A 156     -24.020  -7.667   9.359  1.00  4.46           C
ATOM   1218  C   TRP A 156     -24.117  -8.688   8.260  1.00  4.27           C
ATOM   1219  O   TRP A 156     -23.603  -8.460   7.150  1.00  3.60           O
ATOM   1220  CB  TRP A 156     -22.964  -8.055  10.398  1.00  5.10           C
ATOM   1221  CG  TRP A 156     -22.248  -6.763  11.009  1.00  6.07           C
ATOM   1222  CD1 TRP A 156     -22.502  -6.201  12.224  1.00  6.56           C
ATOM   1223  CD2 TRP A 156     -21.306  -5.863  10.372  1.00  5.92           C
ATOM   1224  NE1 TRP A 156     -21.771  -5.080  12.433  1.00  7.94           N
ATOM   1225  CE2 TRP A 156     -21.027  -4.831  11.306  1.00  7.00           C
ATOM   1226  CE3 TRP A 156     -20.716  -5.818   9.124  1.00  5.67           C
ATOM   1227  CZ2 TRP A 156     -20.167  -3.777  11.032  1.00  8.85           C
ATOM   1228  CZ3 TRP A 156     -19.840  -4.785   8.848  1.00  6.98           C
ATOM   1229  CH2 TRP A 156     -19.563  -3.772   9.819  1.00  7.82           C
ATOM   1230  N   GLY A 157     -24.861  -9.773   8.522  1.00  3.56           N
ATOM   1231  CA  GLY A 157     -25.368 -10.682   7.502  1.00  4.20           C
ATOM   1232  C   GLY A 157     -25.931 -10.016   6.276  1.00  3.42           C
ATOM   1233  O   GLY A 157     -25.550 -10.310   5.156  1.00  4.15           O
ATOM   1234  N   ALA A 158     -26.835  -9.099   6.469  1.00  3.61           N
ATOM   1235  CA  ALA A 158     -27.443  -8.427   5.341  1.00  4.54           C
ATOM   1236  C   ALA A 158     -26.422  -7.629   4.559  1.00  4.06           C
ATOM   1237  O   ALA A 158     -26.379  -7.701   3.318  1.00  4.19           O
ATOM   1238  CB  ALA A 158     -28.562  -7.514   5.812  1.00  4.60           C
ATOM   1239  N   VAL A 159     -25.628  -6.811   5.257  1.00  4.14           N
ATOM   1240  CA  VAL A 159     -24.574  -6.127   4.526  1.00  4.89           C
ATOM   1241  C   VAL A 159     -23.779  -7.157   3.737  1.00  3.83           C
ATOM   1242  O   VAL A 159     -23.613  -7.045   2.525  1.00  3.49           O
ATOM   1243  CB  VAL A 159     -23.670  -5.321   5.473  1.00  4.96           C
ATOM   1244  CG1 VAL A 159     -22.528  -4.602   4.678  1.00  4.96           C
ATOM   1245  CG2 VAL A 159     -24.450  -4.392   6.316  1.00  4.08           C
ATOM   1246  N   SER A 160     -23.372  -8.241   4.393  1.00  3.52           N
ATOM   1247  CA  SER A 160     -22.547  -9.208   3.680  1.00  3.53           C
ATOM   1248  C   SER A 160     -23.297  -9.855   2.506  1.00  3.08           C
ATOM   1249  O   SER A 160     -22.651 -10.156   1.507  1.00  2.80           O
ATOM   1250  CB  SER A 160     -22.035 -10.295   4.613  1.00  2.95           C
ATOM   1251  OG  SER A 160     -21.240 -11.210   3.864  1.00  2.30           O
ATOM   1252  N   THR A 161     -24.653 -10.073   2.577  1.00  2.93           N
ATOM   1253  CA  THR A 161     -25.274 -10.789   1.446  1.00  3.03           C
ATOM   1254  C   THR A 161     -25.268  -9.947   0.190  1.00  2.70           C
ATOM   1255  O   THR A 161     -25.115 -10.472  -0.910  1.00  2.38           O
ATOM   1256  CB  THR A 161     -26.718 -11.179   1.689  1.00  3.30           C
ATOM   1257  OG1 THR A 161     -26.801 -12.061   2.777  1.00  3.10           O
ATOM   1258  CG2 THR A 161     -27.295 -11.946   0.450  1.00  3.42           C
ATOM   1259  N   ALA A 162     -25.755  -8.711   0.324  1.00  2.89           N
ATOM   1260  CA  ALA A 162     -25.471  -7.653  -0.619  1.00  3.57           C
ATOM   1261  C   ALA A 162     -24.110  -7.842  -1.328  1.00  2.99           C
ATOM   1262  O   ALA A 162     -23.996  -7.741  -2.535  1.00  3.98           O
ATOM   1263  CB  ALA A 162     -25.536  -6.332   0.181  1.00  3.74           C
ATOM   1264  N   PHE A 163     -23.049  -8.075  -0.589  1.00  2.71           N
ATOM   1265  CA  PHE A 163     -21.763  -8.362  -1.230  1.00  3.02           C
ATOM   1266  C   PHE A 163     -21.810  -9.630  -2.076  1.00  2.87           C
ATOM   1267  O   PHE A 163     -21.478  -9.588  -3.266  1.00  2.35           O
ATOM   1268  CB  PHE A 163     -20.690  -8.435  -0.177  1.00  2.72           C
ATOM   1269  CG  PHE A 163     -20.092  -7.103   0.094  1.00  3.11           C
ATOM   1270  CD1 PHE A 163     -20.243  -6.534   1.375  1.00  3.88           C
ATOM   1271  CD2 PHE A 163     -19.399  -6.391  -0.918  1.00  2.89           C
ATOM   1272  CE1 PHE A 163     -19.728  -5.330   1.633  1.00  2.99           C
ATOM   1273  CE2 PHE A 163     -18.873  -5.172  -0.672  1.00  3.03           C
ATOM   1274  CZ  PHE A 163     -19.044  -4.602   0.615  1.00  4.36           C
ATOM   1275  N   PHE A 164     -22.254 -10.760  -1.478  1.00  2.97           N
ATOM   1276  CA  PHE A 164     -22.650 -11.988  -2.201  1.00  2.58           C
ATOM   1277  C   PHE A 164     -23.460 -11.756  -3.470  1.00  3.22           C
ATOM   1278  O   PHE A 164     -23.075 -12.210  -4.561  1.00  2.96           O
ATOM   1279  CB  PHE A 164     -23.486 -12.872  -1.275  1.00  2.72           C
ATOM   1280  CG  PHE A 164     -23.469 -14.271  -1.636  1.00  2.62           C
ATOM   1281  CD1 PHE A 164     -22.484 -14.753  -2.443  1.00  2.49           C
ATOM   1282  CD2 PHE A 164     -24.488 -15.124  -1.213  1.00  2.64           C
ATOM   1283  CE1 PHE A 164     -22.409 -16.113  -2.756  1.00  2.59           C
ATOM   1284  CE2 PHE A 164     -24.464 -16.462  -1.500  1.00  2.55           C
ATOM   1285  CZ  PHE A 164     -23.446 -16.961  -2.321  1.00  2.30           C
ATOM   1286  N   VAL A 165     -24.639 -11.119  -3.355  1.00  2.98           N
ATOM   1287  CA  VAL A 165     -25.432 -10.979  -4.592  1.00  3.60           C
ATOM   1288  C   VAL A 165     -24.605 -10.383  -5.720  1.00  3.28           C
ATOM   1289  O   VAL A 165     -24.609 -10.886  -6.838  1.00  3.65           O
ATOM   1290  CB  VAL A 165     -26.689 -10.132  -4.380  1.00  2.88           C
ATOM   1291  CG1 VAL A 165     -27.295  -9.899  -5.847  1.00  3.27           C
ATOM   1292  CG2 VAL A 165     -27.609 -10.800  -3.442  1.00  3.14           C
ATOM   1293  N   VAL A 166     -23.864  -9.309  -5.410  1.00  3.21           N
ATOM   1294  CA  VAL A 166     -23.160  -8.499  -6.367  1.00  3.33           C
ATOM   1295  C   VAL A 166     -21.974  -9.247  -6.970  1.00  4.18           C
ATOM   1296  O   VAL A 166     -21.705  -9.143  -8.166  1.00  3.87           O
ATOM   1297  CB  VAL A 166     -22.717  -7.197  -5.708  1.00  3.73           C
ATOM   1298  CG1 VAL A 166     -21.544  -6.514  -6.562  1.00  4.90           C
ATOM   1299  CG2 VAL A 166     -23.860  -6.328  -5.459  1.00  4.17           C
ATOM   1300  N   MET A 167     -21.329 -10.077  -6.190  1.00  3.72           N
ATOM   1301  CA  MET A 167     -20.164 -10.766  -6.691  1.00  4.10           C
ATOM   1302  C   MET A 167     -20.620 -11.817  -7.648  1.00  4.52           C
ATOM   1303  O   MET A 167     -20.048 -12.002  -8.721  1.00  4.88           O
ATOM   1304  CB  MET A 167     -19.408 -11.422  -5.554  1.00  3.81           C
ATOM   1305  CG  MET A 167     -18.528 -12.495  -5.999  1.00  4.56           C
ATOM   1306  SD  MET A 167     -17.366 -13.059  -4.772  1.00  4.09           S
ATOM   1307  CE  MET A 167     -18.523 -13.417  -3.380  1.00  3.53           C
ATOM   1308  N   ASN A 168     -21.630 -12.548  -7.207  1.00  4.70           N
ATOM   1309  CA  ASN A 168     -22.406 -13.480  -7.983  1.00  4.55           C
ATOM   1310  C   ASN A 168     -22.773 -12.881  -9.333  1.00  5.66           C
ATOM   1311  O   ASN A 168     -22.826 -13.565 -10.351  1.00  5.37           O
ATOM   1312  CB  ASN A 168     -23.651 -13.792  -7.146  1.00  4.93           C
ATOM   1313  CG  ASN A 168     -23.380 -14.800  -6.039  1.00  4.64           C
ATOM   1314  OD1 ASN A 168     -22.354 -15.472  -5.995  1.00  5.52           O
ATOM   1315  ND2 ASN A 168     -24.351 -14.966  -5.208  1.00  5.16           N
ATOM   1316  N   TRP A 169     -23.134 -11.595  -9.342  1.00  5.64           N
ATOM   1317  CA  TRP A 169     -23.548 -11.003 -10.604  1.00  5.83           C
ATOM   1318  C   TRP A 169     -22.343 -10.786 -11.533  1.00  6.69           C
ATOM   1319  O   TRP A 169     -22.437 -11.029 -12.733  1.00  6.34           O
ATOM   1320  CB  TRP A 169     -24.294  -9.686 -10.370  1.00  5.27           C
ATOM   1321  CG  TRP A 169     -24.372  -8.859 -11.574  1.00  5.24           C
ATOM   1322  CD1 TRP A 169     -25.297  -8.991 -12.591  1.00  6.08           C
ATOM   1323  CD2 TRP A 169     -23.495  -7.803 -11.963  1.00  5.71           C
ATOM   1324  NE1 TRP A 169     -25.065  -8.063 -13.559  1.00  5.82           N
ATOM   1325  CE2 TRP A 169     -23.972  -7.308 -13.210  1.00  5.85           C
ATOM   1326  CE3 TRP A 169     -22.375  -7.196 -11.375  1.00  5.38           C
ATOM   1327  CZ2 TRP A 169     -23.373  -6.266 -13.880  1.00  6.08           C
ATOM   1328  CZ3 TRP A 169     -21.776  -6.128 -12.043  1.00  6.32           C
ATOM   1329  CH2 TRP A 169     -22.293  -5.664 -13.294  1.00  5.99           C
ATOM   1330  N   ILE A 170     -21.232 -10.291 -11.007  1.00  6.25           N
ATOM   1331  CA  ILE A 170     -20.061 -10.176 -11.855  1.00  7.14           C
ATOM   1332  C   ILE A 170     -19.770 -11.525 -12.447  1.00  7.67           C
ATOM   1333  O   ILE A 170     -19.647 -11.662 -13.659  1.00  8.32           O
ATOM   1334  CB  ILE A 170     -18.837  -9.649 -11.094  1.00  6.05           C
ATOM   1335  CG1 ILE A 170     -18.922  -8.174 -10.802  1.00  7.34           C
ATOM   1336  CG2 ILE A 170     -17.542  -9.979 -11.862  1.00  7.21           C
ATOM   1337  CD1 ILE A 170     -18.403  -7.841  -9.356  1.00  6.20           C
ATOM   1338  N   VAL A 171     -19.684 -12.537 -11.585  1.00  7.35           N
ATOM   1339  CA  VAL A 171     -19.209 -13.842 -12.018  1.00  7.00           C
ATOM   1340  C   VAL A 171     -20.024 -14.308 -13.206  1.00  7.88           C
ATOM   1341  O   VAL A 171     -19.511 -14.377 -14.320  1.00  7.65           O
ATOM   1342  CB  VAL A 171     -19.224 -14.833 -10.851  1.00  6.90           C
ATOM   1343  CG1 VAL A 171     -19.418 -16.295 -11.313  1.00  7.44           C
ATOM   1344  CG2 VAL A 171     -17.946 -14.665 -10.087  1.00  6.90           C
ATOM   1345  N   GLY A 172     -21.318 -14.505 -12.985  1.00  8.03           N
ATOM   1346  CA  GLY A 172     -22.210 -14.971 -14.034  1.00  8.81           C
ATOM   1347  C   GLY A 172     -22.226 -14.110 -15.278  1.00  8.61           C
ATOM   1348  O   GLY A 172     -22.350 -14.623 -16.385  1.00  8.75           O
ATOM   1349  N   THR A 173     -22.147 -12.794 -15.136  1.00  8.38           N
ATOM   1350  CA  THR A 173     -21.966 -12.032 -16.383  1.00  9.78           C
ATOM   1351  C   THR A 173     -20.766 -12.544 -17.172  1.00  9.90           C
ATOM   1352  O   THR A 173     -20.868 -12.788 -18.380  1.00 10.09           O
ATOM   1353  CB  THR A 173     -21.809 -10.533 -16.127  1.00  9.42           C
ATOM   1354  OG1 THR A 173     -22.926 -10.095 -15.367  1.00  7.73           O
ATOM   1355  CG2 THR A 173     -21.760  -9.734 -17.481  1.00  9.58           C
ATOM   1356  N   LYS A 174     -19.612 -12.723 -16.496  1.00  9.93           N
ATOM   1357  CA  LYS A 174     -18.402 -13.140 -17.204  1.00 10.59           C
ATOM   1358  C   LYS A 174     -18.549 -14.545 -17.742  1.00 10.58           C
ATOM   1359  O   LYS A 174     -17.956 -14.898 -18.768  1.00 13.77           O
ATOM   1360  CB  LYS A 174     -17.194 -13.085 -16.282  1.00 10.48           C
ATOM   1361  CG  LYS A 174     -16.655 -11.723 -16.059  1.00 12.25           C
ATOM   1362  CD  LYS A 174     -16.584 -10.908 -17.357  1.00 12.60           C
ATOM   1363  CE  LYS A 174     -15.781  -9.619 -17.084  1.00 15.26           C
ATOM   1364  NZ  LYS A 174     -16.072  -8.574 -18.081  1.00 15.70           N
ATOM   1365  N   ILE A 175     -19.271 -15.383 -17.028  1.00  9.69           N
ATOM   1366  CA  ILE A 175     -19.424 -16.752 -17.477  1.00  9.99           C
ATOM   1367  C   ILE A 175     -20.263 -16.787 -18.767  1.00 12.87           C
ATOM   1368  O   ILE A 175     -19.791 -17.266 -19.829  1.00 11.44           O
ATOM   1369  CB  ILE A 175     -19.989 -17.605 -16.315  1.00  9.94           C
ATOM   1370  CG1 ILE A 175     -18.822 -18.161 -15.450  1.00  8.62           C
ATOM   1371  CG2 ILE A 175     -20.891 -18.747 -16.783  1.00 10.59           C
ATOM   1372  CD1 ILE A 175     -19.229 -18.794 -14.079  1.00  8.06           C
ATOM   1373  N   PHE A 176     -21.465 -16.164 -18.742  1.00 10.57           N
ATOM   1374  CA  PHE A 176     -22.273 -16.177 -19.970  1.00 12.29           C
ATOM   1375  C   PHE A 176     -21.757 -15.237 -21.050  1.00 12.85           C
ATOM   1376  O   PHE A 176     -22.041 -15.480 -22.231  1.00 14.66           O
ATOM   1377  CB  PHE A 176     -23.737 -15.870 -19.672  1.00 12.47           C
ATOM   1378  CG  PHE A 176     -24.282 -16.648 -18.517  1.00 12.46           C
ATOM   1379  CD1 PHE A 176     -24.376 -18.020 -18.580  1.00 11.04           C
ATOM   1380  CD2 PHE A 176     -24.713 -16.013 -17.384  1.00 11.21           C
ATOM   1381  CE1 PHE A 176     -24.879 -18.747 -17.545  1.00 12.47           C
ATOM   1382  CE2 PHE A 176     -25.226 -16.761 -16.307  1.00 11.88           C
ATOM   1383  CZ  PHE A 176     -25.287 -18.130 -16.393  1.00 11.63           C
ATOM   1384  N   LYS A 177     -20.996 -14.193 -20.687  1.00 12.93           N
ATOM   1385  CA  LYS A 177     -20.337 -13.339 -21.681  1.00 13.14           C
ATOM   1386  C   LYS A 177     -19.244 -14.048 -22.459  1.00 14.36           C
ATOM   1387  O   LYS A 177     -18.985 -13.695 -23.623  1.00 17.20           O
ATOM   1388  CB  LYS A 177     -19.686 -12.133 -21.018  1.00 13.08           C
ATOM   1389  CG  LYS A 177     -19.975 -10.846 -21.768  1.00 14.93           C
ATOM   1390  CD  LYS A 177     -21.462 -10.514 -21.560  1.00 14.96           C
ATOM   1391  CE  LYS A 177     -21.725  -9.009 -21.470  1.00 12.04           C
ATOM   1392  NZ  LYS A 177     -23.199  -8.801 -21.196  1.00 13.06           N
ATOM   1393  N   ASN A 178     -18.538 -14.985 -21.814  1.00 13.68           N
ATOM   1394  CA  ASN A 178     -17.325 -15.604 -22.353  1.00 14.16           C
ATOM   1395  C   ASN A 178     -17.509 -17.062 -22.635  1.00 13.24           C
ATOM   1396  O   ASN A 178     -16.555 -17.732 -23.034  1.00 14.35           O
ATOM   1397  CB  ASN A 178     -16.151 -15.409 -21.386  1.00 13.78           C
ATOM   1398  CG  ASN A 178     -15.645 -13.982 -21.389  1.00 16.08           C
ATOM   1399  OD1 ASN A 178     -14.633 -13.669 -22.048  1.00 18.01           O
ATOM   1400  ND2 ASN A 178     -16.366 -13.088 -20.675  1.00 16.42           N
ATOM   1401  N   ARG A 179     -18.711 -17.565 -22.385  1.00 13.64           N
ATOM   1402  CA  ARG A 179     -19.132 -18.890 -22.774  1.00 13.59           C
ATOM   1403  C   ARG A 179     -18.621 -19.293 -24.168  1.00 14.23           C
ATOM   1404  O   ARG A 179     -18.034 -20.371 -24.344  1.00 12.92           O
ATOM   1405  CB  ARG A 179     -20.644 -18.913 -22.693  1.00 13.06           C
ATOM   1406  CG  ARG A 179     -21.225 -20.111 -22.061  1.00 14.02           C
ATOM   1407  CD  ARG A 179     -22.752 -20.146 -22.189  1.00 15.30           C
ATOM   1408  NE  ARG A 179     -23.198 -21.533 -22.142  1.00 16.22           N
ATOM   1409  CZ  ARG A 179     -23.207 -22.318 -23.201  1.00 15.58           C
ATOM   1410  NH1 ARG A 179     -22.833 -21.793 -24.373  1.00 16.50           N
ATOM   1411  NH2 ARG A 179     -23.581 -23.595 -23.090  1.00 14.79           N
ATOM   1412  N   ALA A 180     -18.817 -18.423 -25.170  1.00 14.16           N
ATOM   1413  CA  ALA A 180     -18.547 -18.813 -26.556  1.00 14.23           C
ATOM   1414  C   ALA A 180     -17.083 -19.039 -26.824  1.00 13.30           C
ATOM   1415  O   ALA A 180     -16.761 -19.761 -27.776  1.00 13.73           O
ATOM   1416  CB  ALA A 180     -19.039 -17.753 -27.533  1.00 13.80           C
ATOM   1417  N   THR A 181     -16.201 -18.410 -26.033  1.00 13.17           N
ATOM   1418  CA  THR A 181     -14.756 -18.554 -26.218  1.00 12.61           C
ATOM   1419  C   THR A 181     -14.249 -19.943 -25.835  1.00 12.27           C
ATOM   1420  O   THR A 181     -13.115 -20.299 -26.182  1.00 12.87           O
ATOM   1421  CB  THR A 181     -13.962 -17.500 -25.415  1.00 12.49           C
ATOM   1422  OG1 THR A 181     -13.787 -17.941 -24.062  1.00 12.23           O
ATOM   1423  CG2 THR A 181     -14.617 -16.028 -25.477  1.00 12.40           C
ATOM   1424  N   MET A 182     -15.046 -20.748 -25.155  1.00 12.13           N
ATOM   1425  CA  MET A 182     -14.482 -21.942 -24.569  1.00 11.65           C
ATOM   1426  C   MET A 182     -14.494 -23.137 -25.512  1.00 11.30           C
ATOM   1427  O   MET A 182     -15.442 -23.331 -26.304  1.00 10.74           O
ATOM   1428  CB  MET A 182     -15.225 -22.221 -23.289  1.00 11.31           C
ATOM   1429  CG  MET A 182     -14.947 -21.119 -22.382  1.00 10.12           C
ATOM   1430  SD  MET A 182     -15.635 -21.705 -20.866  1.00 11.03           S
ATOM   1431  CE  MET A 182     -17.099 -20.706 -20.688  1.00 13.70           C
ATOM   1432  N   LEU A 183     -13.428 -23.959 -25.396  1.00  9.49           N
ATOM   1433  CA  LEU A 183     -13.152 -24.997 -26.390  1.00 10.24           C
ATOM   1434  C   LEU A 183     -13.600 -26.387 -25.950  1.00 10.09           C
ATOM   1435  O   LEU A 183     -13.510 -26.767 -24.776  1.00 10.27           O
ATOM   1436  CB  LEU A 183     -11.660 -25.067 -26.751  1.00  9.24           C
ATOM   1437  CG  LEU A 183     -11.000 -23.762 -27.081  1.00 11.05           C
ATOM   1438  CD1 LEU A 183      -9.486 -23.878 -27.194  1.00  9.82           C
ATOM   1439  CD2 LEU A 183     -11.612 -23.359 -28.366  1.00 11.98           C
ATOM   1440  N   GLY A 184     -14.020 -27.184 -26.929  1.00  9.70           N
ATOM   1441  CA  GLY A 184     -14.080 -28.615 -26.711  1.00  9.58           C
ATOM   1442  C   GLY A 184     -15.253 -29.126 -25.895  1.00 10.26           C
ATOM   1443  O   GLY A 184     -15.139 -30.171 -25.215  1.00  9.26           O
ATOM   1444  N   GLY A 185     -16.396 -28.426 -25.952  1.00 10.08           N
ATOM   1445  CA  GLY A 185     -17.570 -28.829 -25.219  1.00 10.33           C
ATOM   1446  C   GLY A 185     -17.821 -28.058 -23.951  1.00 10.05           C
ATOM   1447  O   GLY A 185     -18.938 -28.123 -23.432  1.00 10.40           O
ATOM   1448  N   THR A 186     -16.835 -27.302 -23.466  1.00 10.77           N
ATOM   1449  CA  THR A 186     -16.781 -26.842 -22.087  1.00 10.75           C
ATOM   1450  C   THR A 186     -17.673 -25.632 -21.809  1.00 11.57           C
ATOM   1451  O   THR A 186     -17.830 -25.264 -20.638  1.00 12.32           O
ATOM   1452  CB  THR A 186     -15.341 -26.483 -21.728  1.00  9.66           C
ATOM   1453  OG1 THR A 186     -14.900 -25.393 -22.570  1.00  9.64           O
ATOM   1454  CG2 THR A 186     -14.405 -27.716 -21.869  1.00  9.16           C
ATOM   1455  N   ASP A 187     -18.145 -24.971 -22.866  1.00 11.90           N
ATOM   1456  CA  ASP A 187     -19.170 -23.940 -22.793  1.00 12.24           C
ATOM   1457  C   ASP A 187     -20.483 -24.460 -22.203  1.00 12.68           C
ATOM   1458  O   ASP A 187     -21.183 -23.715 -21.491  1.00 13.47           O
ATOM   1459  CB  ASP A 187     -19.365 -23.356 -24.214  1.00 12.21           C
ATOM   1460  CG  ASP A 187     -20.068 -24.323 -25.185  1.00 14.48           C
ATOM   1461  OD1 ASP A 187     -19.454 -25.353 -25.612  1.00 12.86           O
ATOM   1462  OD2 ASP A 187     -21.241 -24.022 -25.544  1.00 14.07           O
ATOM   1463  N   SER A 188     -20.819 -25.734 -22.442  1.00 11.80           N
ATOM   1464  CA  SER A 188     -21.907 -26.379 -21.692  1.00 11.32           C
ATOM   1465  C   SER A 188     -21.529 -26.627 -20.243  1.00 11.45           C
ATOM   1466  O   SER A 188     -22.316 -26.347 -19.325  1.00 10.82           O
ATOM   1467  CB  SER A 188     -22.291 -27.703 -22.348  1.00 12.68           C
ATOM   1468  OG  SER A 188     -22.879 -28.604 -21.415  1.00 13.50           O
ATOM   1469  N   THR A 189     -20.334 -27.204 -20.028  1.00 10.96           N
ATOM   1470  CA  THR A 189     -19.858 -27.533 -18.689  1.00 10.47           C
ATOM   1471  C   THR A 189     -19.824 -26.322 -17.772  1.00  9.26           C
ATOM   1472  O   THR A 189     -20.159 -26.428 -16.571  1.00  7.54           O
ATOM   1473  CB  THR A 189     -18.446 -28.099 -18.760  1.00 10.23           C
ATOM   1474  OG1 THR A 189     -18.235 -28.886 -19.965  1.00  9.31           O
ATOM   1475  CG2 THR A 189     -18.238 -28.907 -17.505  1.00  9.49           C
ATOM   1476  N   ILE A 190     -19.360 -25.170 -18.310  1.00  8.58           N
ATOM   1477  CA  ILE A 190     -19.071 -24.059 -17.422  1.00  8.48           C
ATOM   1478  C   ILE A 190     -20.345 -23.600 -16.739  1.00  7.77           C
ATOM   1479  O   ILE A 190     -20.299 -23.096 -15.623  1.00  6.87           O
ATOM   1480  CB  ILE A 190     -18.343 -22.933 -18.187  1.00  9.44           C
ATOM   1481  CG1 ILE A 190     -17.823 -21.824 -17.245  1.00  8.96           C
ATOM   1482  CG2 ILE A 190     -19.249 -22.273 -19.082  1.00  9.41           C
ATOM   1483  CD1 ILE A 190     -16.646 -22.112 -16.477  1.00  7.34           C
ATOM   1484  N   THR A 191     -21.506 -23.788 -17.393  1.00  8.76           N
ATOM   1485  CA  THR A 191     -22.764 -23.328 -16.800  1.00  9.79           C
ATOM   1486  C   THR A 191     -23.165 -24.191 -15.618  1.00  8.68           C
ATOM   1487  O   THR A 191     -23.842 -23.697 -14.731  1.00  8.02           O
ATOM   1488  CB  THR A 191     -23.899 -23.298 -17.800  1.00  9.47           C
ATOM   1489  OG1 THR A 191     -24.244 -24.621 -18.208  1.00 12.05           O
ATOM   1490  CG2 THR A 191     -23.453 -22.520 -19.041  1.00 11.54           C
ATOM   1491  N   LYS A 192     -22.782 -25.478 -15.631  1.00  8.78           N
ATOM   1492  CA  LYS A 192     -22.955 -26.348 -14.473  1.00  8.85           C
ATOM   1493  C   LYS A 192     -22.012 -25.941 -13.355  1.00  7.17           C
ATOM   1494  O   LYS A 192     -22.377 -26.011 -12.166  1.00  7.91           O
ATOM   1495  CB  LYS A 192     -22.712 -27.808 -14.855  1.00  8.87           C
ATOM   1496  CG  LYS A 192     -23.942 -28.564 -15.318  1.00  9.96           C
ATOM   1497  CD  LYS A 192     -24.417 -28.018 -16.675  1.00 10.71           C
ATOM   1498  CE  LYS A 192     -23.883 -28.871 -17.783  1.00 10.86           C
ATOM   1499  NZ  LYS A 192     -24.164 -28.259 -19.129  1.00 12.72           N
ATOM   1500  N   VAL A 193     -20.784 -25.548 -13.721  1.00  6.71           N
ATOM   1501  CA  VAL A 193     -19.897 -24.958 -12.727  1.00  6.32           C
ATOM   1502  C   VAL A 193     -20.626 -23.858 -11.959  1.00  5.89           C
ATOM   1503  O   VAL A 193     -20.576 -23.812 -10.748  1.00  4.53           O
ATOM   1504  CB  VAL A 193     -18.617 -24.439 -13.396  1.00  6.90           C
ATOM   1505  CG1 VAL A 193     -17.812 -23.453 -12.401  1.00  5.63           C
ATOM   1506  CG2 VAL A 193     -17.731 -25.623 -13.886  1.00  6.63           C
ATOM   1507  N   PHE A 194     -21.223 -22.893 -12.676  1.00  6.44           N
ATOM   1508  CA  PHE A 194     -21.735 -21.676 -12.047  1.00  6.45           C
ATOM   1509  C   PHE A 194     -22.840 -21.987 -11.042  1.00  5.85           C
ATOM   1510  O   PHE A 194     -22.882 -21.388  -9.978  1.00  5.32           O
ATOM   1511  CB  PHE A 194     -22.243 -20.693 -13.101  1.00  6.65           C
ATOM   1512  CG  PHE A 194     -23.349 -19.769 -12.607  1.00  7.80           C
ATOM   1513  CD1 PHE A 194     -23.031 -18.597 -11.912  1.00  8.40           C
ATOM   1514  CD2 PHE A 194     -24.696 -20.078 -12.829  1.00  8.33           C
ATOM   1515  CE1 PHE A 194     -24.021 -17.724 -11.448  1.00  8.07           C
ATOM   1516  CE2 PHE A 194     -25.708 -19.235 -12.334  1.00  9.55           C
ATOM   1517  CZ  PHE A 194     -25.363 -18.038 -11.667  1.00  8.78           C
ATOM   1518  N   TRP A 195     -23.716 -22.931 -11.373  1.00  6.14           N
ATOM   1519  CA  TRP A 195     -24.782 -23.373 -10.486  1.00  6.22           C
ATOM   1520  C   TRP A 195     -24.239 -24.147  -9.312  1.00  5.88           C
ATOM   1521  O   TRP A 195     -24.782 -24.065  -8.190  1.00  5.39           O
ATOM   1522  CB  TRP A 195     -25.769 -24.272 -11.259  1.00  7.21           C
ATOM   1523  CG  TRP A 195     -26.614 -23.479 -12.154  1.00  7.98           C
ATOM   1524  CD1 TRP A 195     -26.538 -23.428 -13.500  1.00  9.19           C
ATOM   1525  CD2 TRP A 195     -27.633 -22.571 -11.769  1.00  8.45           C
ATOM   1526  NE1 TRP A 195     -27.468 -22.565 -14.003  1.00  9.40           N
ATOM   1527  CE2 TRP A 195     -28.145 -21.997 -12.957  1.00  9.49           C
ATOM   1528  CE3 TRP A 195     -28.184 -22.195 -10.540  1.00  9.79           C
ATOM   1529  CZ2 TRP A 195     -29.200 -21.063 -12.952  1.00  9.98           C
ATOM   1530  CZ3 TRP A 195     -29.205 -21.281 -10.530  1.00  9.87           C
ATOM   1531  CH2 TRP A 195     -29.700 -20.708 -11.726  1.00 10.77           C
ATOM   1532  N   LEU A 196     -23.232 -24.998  -9.561  1.00  4.63           N
ATOM   1533  CA  LEU A 196     -22.608 -25.658  -8.422  1.00  4.69           C
ATOM   1534  C   LEU A 196     -22.167 -24.625  -7.415  1.00  4.78           C
ATOM   1535  O   LEU A 196     -22.381 -24.815  -6.223  1.00  3.20           O
ATOM   1536  CB  LEU A 196     -21.398 -26.519  -8.814  1.00  5.24           C
ATOM   1537  CG  LEU A 196     -20.446 -27.007  -7.724  1.00  4.50           C
ATOM   1538  CD1 LEU A 196     -21.162 -27.933  -6.765  1.00  4.02           C
ATOM   1539  CD2 LEU A 196     -19.312 -27.803  -8.412  1.00  5.11           C
ATOM   1540  N   MET A 197     -21.526 -23.527  -7.900  1.00  4.71           N
ATOM   1541  CA  MET A 197     -21.109 -22.421  -7.028  1.00  4.75           C
ATOM   1542  C   MET A 197     -22.277 -21.805  -6.325  1.00  4.22           C
ATOM   1543  O   MET A 197     -22.152 -21.372  -5.171  1.00  3.55           O
ATOM   1544  CB  MET A 197     -20.415 -21.291  -7.797  1.00  4.89           C
ATOM   1545  CG  MET A 197     -19.070 -21.532  -8.340  1.00  3.81           C
ATOM   1546  SD  MET A 197     -18.839 -20.392  -9.799  1.00  7.27           S
ATOM   1547  CE  MET A 197     -17.906 -19.019  -8.989  1.00  4.14           C
ATOM   1548  N   MET A 198     -23.409 -21.660  -7.022  1.00  4.90           N
ATOM   1549  CA  MET A 198     -24.536 -21.027  -6.341  1.00  5.62           C
ATOM   1550  C   MET A 198     -24.929 -21.840  -5.130  1.00  4.10           C
ATOM   1551  O   MET A 198     -25.034 -21.294  -4.020  1.00  4.06           O
ATOM   1552  CB  MET A 198     -25.664 -20.806  -7.330  1.00  6.49           C
ATOM   1553  CG  MET A 198     -25.210 -19.846  -8.389  1.00  7.85           C
ATOM   1554  SD  MET A 198     -24.294 -18.334  -7.847  1.00 12.29           S
ATOM   1555  CE  MET A 198     -22.615 -18.792  -7.373  1.00  6.75           C
ATOM   1556  N   PHE A 199     -24.954 -23.170  -5.310  1.00  3.68           N
ATOM   1557  CA  PHE A 199     -25.368 -24.122  -4.287  1.00  3.55           C
ATOM   1558  C   PHE A 199     -24.445 -24.095  -3.086  1.00  2.97           C
ATOM   1559  O   PHE A 199     -24.843 -23.723  -1.980  1.00  3.20           O
ATOM   1560  CB  PHE A 199     -25.358 -25.520  -4.852  1.00  3.84           C
ATOM   1561  CG  PHE A 199     -25.470 -26.545  -3.812  1.00  3.40           C
ATOM   1562  CD1 PHE A 199     -26.658 -26.685  -3.094  1.00  3.68           C
ATOM   1563  CD2 PHE A 199     -24.374 -27.348  -3.500  1.00  2.99           C
ATOM   1564  CE1 PHE A 199     -26.743 -27.614  -2.131  1.00  3.65           C
ATOM   1565  CE2 PHE A 199     -24.460 -28.281  -2.546  1.00  3.89           C
ATOM   1566  CZ  PHE A 199     -25.623 -28.426  -1.852  1.00  3.86           C
ATOM   1567  N   ALA A 200     -23.180 -24.478  -3.315  1.00  2.78           N
ATOM   1568  CA  ALA A 200     -22.222 -24.557  -2.232  1.00  2.48           C
ATOM   1569  C   ALA A 200     -22.068 -23.218  -1.462  1.00  2.14           C
ATOM   1570  O   ALA A 200     -21.977 -23.235  -0.220  1.00  1.68           O
ATOM   1571  CB  ALA A 200     -20.898 -25.063  -2.796  1.00  1.83           C
ATOM   1572  N   TRP A 201     -21.890 -22.089  -2.189  1.00  2.20           N
ATOM   1573  CA  TRP A 201     -21.651 -20.792  -1.558  1.00  1.86           C
ATOM   1574  C   TRP A 201     -22.785 -20.445  -0.617  1.00  1.72           C
ATOM   1575  O   TRP A 201     -22.542 -19.999   0.487  1.00  1.00           O
ATOM   1576  CB  TRP A 201     -21.406 -19.648  -2.592  1.00  1.90           C
ATOM   1577  CG  TRP A 201     -20.087 -19.841  -3.311  1.00  1.83           C
ATOM   1578  CD1 TRP A 201     -19.539 -21.032  -3.534  1.00  1.69           C
ATOM   1579  CD2 TRP A 201     -19.110 -18.866  -3.734  1.00  1.84           C
ATOM   1580  NE1 TRP A 201     -18.331 -20.921  -4.107  1.00  1.24           N
ATOM   1581  CE2 TRP A 201     -18.035 -19.595  -4.295  1.00  1.75           C
ATOM   1582  CE3 TRP A 201     -19.036 -17.471  -3.736  1.00  2.03           C
ATOM   1583  CZ2 TRP A 201     -16.889 -18.989  -4.851  1.00  1.19           C
ATOM   1584  CZ3 TRP A 201     -17.850 -16.860  -4.293  1.00  1.97           C
ATOM   1585  CH2 TRP A 201     -16.800 -17.647  -4.811  1.00  2.06           C
ATOM   1586  N   THR A 202     -24.037 -20.618  -1.069  1.00  2.14           N
ATOM   1587  CA  THR A 202     -25.242 -20.407  -0.249  1.00  2.66           C
ATOM   1588  C   THR A 202     -25.295 -21.243   1.034  1.00  1.70           C
ATOM   1589  O   THR A 202     -26.018 -20.874   1.942  1.00  2.69           O
ATOM   1590  CB  THR A 202     -26.433 -20.707  -1.139  1.00  2.78           C
ATOM   1591  OG1 THR A 202     -26.320 -19.880  -2.305  1.00  3.95           O
ATOM   1592  CG2 THR A 202     -27.750 -20.557  -0.421  1.00  2.55           C
ATOM   1593  N   LEU A 203     -24.517 -22.322   1.168  1.00  1.45           N
ATOM   1594  CA  LEU A 203     -24.580 -23.071   2.416  1.00  1.71           C
ATOM   1595  C   LEU A 203     -23.883 -22.335   3.547  1.00  1.61           C
ATOM   1596  O   LEU A 203     -24.239 -22.535   4.683  1.00  1.40           O
ATOM   1597  CB  LEU A 203     -23.936 -24.461   2.295  1.00  1.44           C
ATOM   1598  CG  LEU A 203     -24.429 -25.225   1.100  1.00  2.52           C
ATOM   1599  CD1 LEU A 203     -23.645 -26.541   0.979  1.00  1.86           C
ATOM   1600  CD2 LEU A 203     -26.073 -25.372   1.073  1.00  1.53           C
ATOM   1601  N   TYR A 204     -22.854 -21.551   3.268  1.00  1.39           N
ATOM   1602  CA  TYR A 204     -22.165 -20.865   4.357  1.00  1.25           C
ATOM   1603  C   TYR A 204     -23.054 -19.889   5.076  1.00  1.70           C
ATOM   1604  O   TYR A 204     -23.108 -19.940   6.311  1.00  2.14           O
ATOM   1605  CB  TYR A 204     -20.903 -20.177   3.866  1.00  1.35           C
ATOM   1606  CG  TYR A 204     -19.853 -21.105   3.236  1.00  0.92           C
ATOM   1607  CD1 TYR A 204     -19.039 -21.929   4.036  1.00  0.95           C
ATOM   1608  CD2 TYR A 204     -19.693 -21.186   1.850  1.00  0.90           C
ATOM   1609  CE1 TYR A 204     -18.054 -22.764   3.454  1.00  1.01           C
ATOM   1610  CE2 TYR A 204     -18.763 -22.043   1.270  1.00  0.74           C
ATOM   1611  CZ  TYR A 204     -17.905 -22.826   2.071  1.00  0.86           C
ATOM   1612  OH  TYR A 204     -16.907 -23.667   1.478  1.00  0.42           O
ATOM   1613  N   PRO A 205     -23.771 -18.985   4.412  1.00  1.67           N
ATOM   1614  CA  PRO A 205     -24.652 -18.066   5.181  1.00  1.97           C
ATOM   1615  C   PRO A 205     -25.679 -18.848   6.005  1.00  2.28           C
ATOM   1616  O   PRO A 205     -25.937 -18.534   7.171  1.00  2.34           O
ATOM   1617  CB  PRO A 205     -25.284 -17.168   4.094  1.00  1.62           C
ATOM   1618  CG  PRO A 205     -24.800 -17.678   2.806  1.00  1.72           C
ATOM   1619  CD  PRO A 205     -23.837 -18.784   2.972  1.00  1.41           C
ATOM   1620  N   ILE A 206     -26.136 -19.985   5.494  1.00  2.34           N
ATOM   1621  CA  ILE A 206     -26.997 -20.838   6.306  1.00  2.13           C
ATOM   1622  C   ILE A 206     -26.260 -21.328   7.546  1.00  2.53           C
ATOM   1623  O   ILE A 206     -26.810 -21.285   8.630  1.00  3.07           O
ATOM   1624  CB  ILE A 206     -27.550 -21.967   5.421  1.00  2.53           C
ATOM   1625  CG1 ILE A 206     -28.732 -21.417   4.618  1.00  2.48           C
ATOM   1626  CG2 ILE A 206     -27.993 -23.150   6.229  1.00  2.64           C
ATOM   1627  CD1 ILE A 206     -29.487 -22.431   3.811  1.00  2.85           C
ATOM   1628  N   ALA A 207     -24.978 -21.728   7.444  1.00  2.64           N
ATOM   1629  CA  ALA A 207     -24.293 -22.011   8.707  1.00  2.88           C
ATOM   1630  C   ALA A 207     -24.275 -20.759   9.594  1.00  2.92           C
ATOM   1631  O   ALA A 207     -24.719 -20.813  10.736  1.00  3.68           O
ATOM   1632  CB  ALA A 207     -22.890 -22.600   8.498  1.00  2.91           C
ATOM   1633  N   TYR A 208     -23.833 -19.603   9.057  1.00  2.77           N
ATOM   1634  CA  TYR A 208     -23.988 -18.288   9.704  1.00  3.20           C
ATOM   1635  C   TYR A 208     -25.248 -18.100  10.558  1.00  3.47           C
ATOM   1636  O   TYR A 208     -25.085 -17.742  11.704  1.00  3.31           O
ATOM   1637  CB  TYR A 208     -23.881 -17.164   8.665  1.00  3.05           C
ATOM   1638  CG  TYR A 208     -23.709 -15.736   9.172  1.00  2.86           C
ATOM   1639  CD1 TYR A 208     -22.498 -15.310   9.647  1.00  3.06           C
ATOM   1640  CD2 TYR A 208     -24.730 -14.787   9.042  1.00  3.38           C
ATOM   1641  CE1 TYR A 208     -22.320 -14.050  10.112  1.00  3.24           C
ATOM   1642  CE2 TYR A 208     -24.539 -13.480   9.439  1.00  4.11           C
ATOM   1643  CZ  TYR A 208     -23.319 -13.100  10.002  1.00  4.24           C
ATOM   1644  OH  TYR A 208     -23.076 -11.776  10.437  1.00  3.79           O
ATOM   1645  N   LEU A 209     -26.470 -18.417  10.083  1.00  3.51           N
ATOM   1646  CA  LEU A 209     -27.709 -18.080  10.783  1.00  4.68           C
ATOM   1647  C   LEU A 209     -28.095 -19.084  11.861  1.00  5.29           C
ATOM   1648  O   LEU A 209     -28.927 -18.776  12.697  1.00  6.02           O
ATOM   1649  CB  LEU A 209     -28.882 -17.967   9.792  1.00  3.83           C
ATOM   1650  CG  LEU A 209     -28.723 -16.689   8.961  1.00  3.65           C
ATOM   1651  CD1 LEU A 209     -30.049 -16.148   8.614  1.00  3.77           C
ATOM   1652  CD2 LEU A 209     -28.045 -15.665   9.728  1.00  4.07           C
ATOM   1653  N   VAL A 210     -27.530 -20.275  11.789  1.00  5.91           N
ATOM   1654  CA  VAL A 210     -27.707 -21.413  12.685  1.00  6.71           C
ATOM   1655  C   VAL A 210     -27.894 -20.963  14.113  1.00  6.38           C
ATOM   1656  O   VAL A 210     -28.888 -21.399  14.683  1.00  7.50           O
ATOM   1657  CB  VAL A 210     -26.545 -22.409  12.517  1.00  5.73           C
ATOM   1658  CG1 VAL A 210     -26.371 -23.335  13.703  1.00  5.17           C
ATOM   1659  CG2 VAL A 210     -26.775 -23.198  11.172  1.00  4.66           C
ATOM   1660  N   PRO A 211     -27.006 -20.101  14.723  1.00  7.43           N
ATOM   1661  CA  PRO A 211     -27.291 -19.521  16.045  1.00  6.86           C
ATOM   1662  C   PRO A 211     -28.653 -18.885  16.220  1.00  7.46           C
ATOM   1663  O   PRO A 211     -29.251 -19.111  17.274  1.00  7.29           O
ATOM   1664  CB  PRO A 211     -26.206 -18.441  16.181  1.00  7.14           C
ATOM   1665  CG  PRO A 211     -25.172 -18.928  15.479  1.00  5.88           C
ATOM   1666  CD  PRO A 211     -25.762 -19.522  14.243  1.00  6.10           C
ATOM   1667  N   ALA A 212     -29.134 -18.060  15.267  1.00  7.00           N
ATOM   1668  CA  ALA A 212     -30.408 -17.334  15.460  1.00  8.71           C
ATOM   1669  C   ALA A 212     -31.628 -18.275  15.487  1.00  9.93           C
ATOM   1670  O   ALA A 212     -32.722 -17.892  15.948  1.00 11.77           O
ATOM   1671  CB  ALA A 212     -30.568 -16.309  14.348  1.00  9.46           C
ATOM   1672  N   PHE A 213     -31.445 -19.502  15.029  1.00  8.78           N
ATOM   1673  CA  PHE A 213     -32.535 -20.397  14.753  1.00  8.88           C
ATOM   1674  C   PHE A 213     -32.293 -21.763  15.360  1.00  9.18           C
ATOM   1675  O   PHE A 213     -33.240 -22.507  15.564  1.00  9.63           O
ATOM   1676  CB  PHE A 213     -32.825 -20.452  13.207  1.00  8.31           C
ATOM   1677  CG  PHE A 213     -31.851 -21.233  12.343  1.00  8.22           C
ATOM   1678  CD1 PHE A 213     -31.763 -22.634  12.381  1.00  7.29           C
ATOM   1679  CD2 PHE A 213     -31.079 -20.566  11.365  1.00  7.90           C
ATOM   1680  CE1 PHE A 213     -30.868 -23.376  11.551  1.00  7.95           C
ATOM   1681  CE2 PHE A 213     -30.170 -21.328  10.490  1.00  6.33           C
ATOM   1682  CZ  PHE A 213     -30.086 -22.729  10.596  1.00  6.47           C
ATOM   1683  N   MET A 214     -31.072 -22.088  15.722  1.00  9.20           N
ATOM   1684  CA  MET A 214     -30.825 -23.267  16.546  1.00  8.86           C
ATOM   1685  C   MET A 214     -29.599 -22.951  17.412  1.00  8.74           C
ATOM   1686  O   MET A 214     -28.466 -23.381  17.098  1.00  8.61           O
ATOM   1687  CB  MET A 214     -30.632 -24.504  15.673  1.00  8.67           C
ATOM   1688  CG  MET A 214     -30.490 -25.815  16.370  1.00  7.99           C
ATOM   1689  SD  MET A 214     -30.257 -27.209  15.199  1.00 11.24           S
ATOM   1690  CE  MET A 214     -31.400 -26.730  13.881  1.00  7.93           C
ATOM   1691  N   ASN A 215     -29.825 -22.171  18.503  1.00  8.50           N
ATOM   1692  CA  ASN A 215     -28.747 -21.844  19.432  1.00  8.12           C
ATOM   1693  C   ASN A 215     -28.704 -22.907  20.522  1.00  9.04           C
ATOM   1694  O   ASN A 215     -29.281 -22.769  21.604  1.00  9.11           O
ATOM   1695  CB  ASN A 215     -28.898 -20.436  20.007  1.00  9.21           C
ATOM   1696  CG  ASN A 215     -27.696 -20.032  20.872  1.00  9.92           C
ATOM   1697  OD1 ASN A 215     -26.672 -20.701  20.846  1.00 11.11           O
ATOM   1698  ND2 ASN A 215     -27.825 -18.933  21.646  1.00 10.78           N
ATOM   1699  N   ASN A 216     -27.991 -23.989  20.222  1.00  8.60           N
ATOM   1700  CA  ASN A 216     -27.920 -25.146  21.101  1.00  7.57           C
ATOM   1701  C   ASN A 216     -26.869 -26.094  20.526  1.00  7.14           C
ATOM   1702  O   ASN A 216     -26.346 -25.882  19.421  1.00  6.73           O
ATOM   1703  CB  ASN A 216     -29.294 -25.827  21.301  1.00  8.42           C
ATOM   1704  CG  ASN A 216     -29.986 -26.314  19.974  1.00  8.67           C
ATOM   1705  OD1 ASN A 216     -29.397 -27.037  19.145  1.00  7.44           O
ATOM   1706  ND2 ASN A 216     -31.275 -25.954  19.822  1.00 10.10           N
ATOM   1707  N   ALA A 217     -26.511 -27.101  21.323  1.00  7.12           N
ATOM   1708  CA  ALA A 217     -25.373 -27.911  20.949  1.00  7.29           C
ATOM   1709  C   ALA A 217     -25.640 -28.673  19.671  1.00  6.83           C
ATOM   1710  O   ALA A 217     -24.695 -29.029  18.983  1.00  7.12           O
ATOM   1711  CB  ALA A 217     -24.992 -28.884  22.067  1.00  7.01           C
ATOM   1712  N   ASP A 218     -26.896 -28.995  19.350  1.00  6.95           N
ATOM   1713  CA  ASP A 218     -27.074 -29.665  18.064  1.00  7.14           C
ATOM   1714  C   ASP A 218     -26.925 -28.709  16.887  1.00  5.98           C
ATOM   1715  O   ASP A 218     -26.700 -29.182  15.772  1.00  5.05           O
ATOM   1716  CB  ASP A 218     -28.421 -30.374  17.965  1.00  8.22           C
ATOM   1717  CG  ASP A 218     -28.505 -31.630  18.830  1.00  8.36           C
ATOM   1718  OD1 ASP A 218     -27.714 -32.561  18.657  1.00  9.42           O
ATOM   1719  OD2 ASP A 218     -29.373 -31.698  19.683  1.00 10.59           O
ATOM   1720  N   GLY A 219     -27.025 -27.385  17.116  1.00  6.12           N
ATOM   1721  CA  GLY A 219     -26.855 -26.427  16.042  1.00  6.32           C
ATOM   1722  C   GLY A 219     -25.390 -26.241  15.774  1.00  4.64           C
ATOM   1723  O   GLY A 219     -24.931 -26.030  14.650  1.00  4.39           O
ATOM   1724  N   VAL A 220     -24.631 -26.271  16.852  1.00  4.68           N
ATOM   1725  CA  VAL A 220     -23.161 -26.344  16.734  1.00  4.27           C
ATOM   1726  C   VAL A 220     -22.743 -27.450  15.796  1.00  4.13           C
ATOM   1727  O   VAL A 220     -21.817 -27.276  14.993  1.00  3.66           O
ATOM   1728  CB  VAL A 220     -22.530 -26.522  18.128  1.00  4.39           C
ATOM   1729  CG1 VAL A 220     -21.133 -27.052  18.006  1.00  5.05           C
ATOM   1730  CG2 VAL A 220     -22.584 -25.220  18.800  1.00  4.88           C
ATOM   1731  N   VAL A 221     -23.352 -28.643  15.959  1.00  4.30           N
ATOM   1732  CA  VAL A 221     -23.043 -29.780  15.087  1.00  4.05           C
ATOM   1733  C   VAL A 221     -23.511 -29.504  13.648  1.00  3.85           C
ATOM   1734  O   VAL A 221     -22.750 -29.682  12.713  1.00  2.95           O
ATOM   1735  CB  VAL A 221     -23.660 -31.101  15.610  1.00  4.39           C
ATOM   1736  CG1 VAL A 221     -23.529 -32.143  14.614  1.00  4.51           C
ATOM   1737  CG2 VAL A 221     -23.065 -31.606  16.961  1.00  6.07           C
ATOM   1738  N   LEU A 222     -24.768 -29.036  13.466  1.00  3.84           N
ATOM   1739  CA  LEU A 222     -25.265 -28.755  12.118  1.00  4.14           C
ATOM   1740  C   LEU A 222     -24.435 -27.684  11.412  1.00  3.22           C
ATOM   1741  O   LEU A 222     -24.122 -27.803  10.215  1.00  3.08           O
ATOM   1742  CB  LEU A 222     -26.748 -28.374  12.171  1.00  5.10           C
ATOM   1743  CG  LEU A 222     -27.297 -27.586  10.973  1.00  4.87           C
ATOM   1744  CD1 LEU A 222     -27.260 -28.445   9.755  1.00  4.08           C
ATOM   1745  CD2 LEU A 222     -28.739 -27.058  11.216  1.00  6.18           C
ATOM   1746  N   ARG A 223     -24.001 -26.665  12.142  1.00  3.63           N
ATOM   1747  CA  ARG A 223     -23.001 -25.736  11.592  1.00  3.22           C
ATOM   1748  C   ARG A 223     -21.765 -26.403  10.980  1.00  2.82           C
ATOM   1749  O   ARG A 223     -21.344 -26.056   9.892  1.00  2.34           O
ATOM   1750  CB  ARG A 223     -22.546 -24.801  12.705  1.00  3.46           C
ATOM   1751  CG  ARG A 223     -21.767 -23.630  12.150  1.00  4.17           C
ATOM   1752  CD  ARG A 223     -22.072 -22.429  12.974  1.00  4.41           C
ATOM   1753  NE  ARG A 223     -20.863 -21.791  13.442  1.00  5.32           N
ATOM   1754  CZ  ARG A 223     -20.877 -20.619  14.033  1.00  4.98           C
ATOM   1755  NH1 ARG A 223     -19.772 -20.076  14.481  1.00  7.33           N
ATOM   1756  NH2 ARG A 223     -22.027 -20.001  14.145  1.00  5.13           N
ATOM   1757  N   GLN A 224     -21.136 -27.321  11.695  1.00  3.10           N
ATOM   1758  CA  GLN A 224     -19.958 -27.979  11.165  1.00  2.90           C
ATOM   1759  C   GLN A 224     -20.299 -28.937  10.052  1.00  2.76           C
ATOM   1760  O   GLN A 224     -19.491 -29.125   9.129  1.00  3.17           O
ATOM   1761  CB  GLN A 224     -19.243 -28.683  12.282  1.00  3.43           C
ATOM   1762  CG  GLN A 224     -18.871 -27.719  13.460  1.00  3.76           C
ATOM   1763  CD  GLN A 224     -18.045 -26.484  12.992  1.00  5.12           C
ATOM   1764  OE1 GLN A 224     -17.027 -26.642  12.308  1.00  5.54           O
ATOM   1765  NE2 GLN A 224     -18.501 -25.271  13.338  1.00  4.43           N
ATOM   1766  N   LEU A 225     -21.464 -29.560  10.134  1.00  2.69           N
ATOM   1767  CA  LEU A 225     -21.955 -30.333   9.008  1.00  2.53           C
ATOM   1768  C   LEU A 225     -22.113 -29.468   7.754  1.00  2.10           C
ATOM   1769  O   LEU A 225     -21.764 -29.895   6.660  1.00  1.92           O
ATOM   1770  CB  LEU A 225     -23.292 -31.002   9.366  1.00  2.70           C
ATOM   1771  CG  LEU A 225     -23.654 -32.003   8.280  1.00  2.51           C
ATOM   1772  CD1 LEU A 225     -22.584 -32.952   8.334  1.00  3.11           C
ATOM   1773  CD2 LEU A 225     -25.047 -32.754   8.540  1.00  3.73           C
ATOM   1774  N   LEU A 226     -22.710 -28.277   7.879  1.00  2.25           N
ATOM   1775  CA  LEU A 226     -22.945 -27.427   6.695  1.00  2.27           C
ATOM   1776  C   LEU A 226     -21.642 -27.000   6.041  1.00  1.80           C
ATOM   1777  O   LEU A 226     -21.495 -27.047   4.812  1.00  1.50           O
ATOM   1778  CB  LEU A 226     -23.751 -26.195   7.102  1.00  2.07           C
ATOM   1779  CG  LEU A 226     -25.191 -26.583   7.374  1.00  2.24           C
ATOM   1780  CD1 LEU A 226     -25.825 -25.604   8.381  1.00  3.29           C
ATOM   1781  CD2 LEU A 226     -25.978 -26.659   5.991  1.00  1.28           C
ATOM   1782  N   PHE A 227     -20.712 -26.560   6.868  1.00  2.11           N
ATOM   1783  CA  PHE A 227     -19.318 -26.259   6.521  1.00  2.37           C
ATOM   1784  C   PHE A 227     -18.607 -27.373   5.797  1.00  1.82           C
ATOM   1785  O   PHE A 227     -17.890 -27.120   4.839  1.00  1.98           O
ATOM   1786  CB  PHE A 227     -18.546 -25.956   7.772  1.00  2.48           C
ATOM   1787  CG  PHE A 227     -18.879 -24.667   8.367  1.00  2.93           C
ATOM   1788  CD1 PHE A 227     -19.155 -23.582   7.562  1.00  2.31           C
ATOM   1789  CD2 PHE A 227     -18.858 -24.504   9.763  1.00  3.40           C
ATOM   1790  CE1 PHE A 227     -19.445 -22.407   8.155  1.00  3.30           C
ATOM   1791  CE2 PHE A 227     -19.127 -23.305  10.311  1.00  3.62           C
ATOM   1792  CZ  PHE A 227     -19.424 -22.265   9.527  1.00  2.87           C
ATOM   1793  N   THR A 228     -18.719 -28.615   6.279  1.00  2.15           N
ATOM   1794  CA  THR A 228     -18.045 -29.698   5.545  1.00  2.09           C
ATOM   1795  C   THR A 228     -18.649 -29.869   4.143  1.00  1.85           C
ATOM   1796  O   THR A 228     -17.941 -30.007   3.161  1.00  1.39           O
ATOM   1797  CB  THR A 228     -18.062 -31.035   6.303  1.00  2.73           C
ATOM   1798  OG1 THR A 228     -17.757 -30.824   7.656  1.00  3.07           O
ATOM   1799  CG2 THR A 228     -16.984 -31.986   5.687  1.00  3.25           C
ATOM   1800  N   ILE A 229     -19.954 -29.924   4.062  1.00  1.80           N
ATOM   1801  CA  ILE A 229     -20.610 -30.070   2.788  1.00  2.22           C
ATOM   1802  C   ILE A 229     -20.179 -28.957   1.851  1.00  1.48           C
ATOM   1803  O   ILE A 229     -19.700 -29.210   0.741  1.00  1.73           O
ATOM   1804  CB  ILE A 229     -22.129 -30.066   3.024  1.00  2.07           C
ATOM   1805  CG1 ILE A 229     -22.573 -31.374   3.686  1.00  2.23           C
ATOM   1806  CG2 ILE A 229     -22.848 -29.678   1.824  1.00  1.55           C
ATOM   1807  CD1 ILE A 229     -23.628 -31.150   4.680  1.00  1.81           C
ATOM   1808  N   ALA A 230     -20.367 -27.696   2.320  1.00  1.16           N
ATOM   1809  CA  ALA A 230     -20.115 -26.493   1.562  1.00  1.38           C
ATOM   1810  C   ALA A 230     -18.640 -26.373   1.193  1.00  1.02           C
ATOM   1811  O   ALA A 230     -18.329 -25.863   0.109  1.00  0.70           O
ATOM   1812  CB  ALA A 230     -20.619 -25.254   2.356  1.00  1.17           C
ATOM   1813  N   ASP A 231     -17.720 -26.793   2.103  1.00  1.17           N
ATOM   1814  CA  ASP A 231     -16.265 -26.762   1.813  1.00  0.84           C
ATOM   1815  C   ASP A 231     -15.874 -27.761   0.776  1.00  1.05           C
ATOM   1816  O   ASP A 231     -15.023 -27.448  -0.099  1.00  0.36           O
ATOM   1817  CB  ASP A 231     -15.401 -27.109   2.995  1.00  1.18           C
ATOM   1818  CG  ASP A 231     -15.102 -25.980   3.822  1.00  1.00           C
ATOM   1819  OD1 ASP A 231     -15.122 -24.802   3.289  1.00  0.92           O
ATOM   1820  OD2 ASP A 231     -14.878 -26.318   5.007  1.00  1.03           O
ATOM   1821  N   ILE A 232     -16.409 -29.003   0.936  1.00  1.17           N
ATOM   1822  CA  ILE A 232     -16.205 -30.080  -0.022  1.00  1.17           C
ATOM   1823  C   ILE A 232     -16.728 -29.647  -1.351  1.00  1.11           C
ATOM   1824  O   ILE A 232     -16.106 -29.904  -2.381  1.00  0.81           O
ATOM   1825  CB  ILE A 232     -16.863 -31.418   0.413  1.00  1.88           C
ATOM   1826  CG1 ILE A 232     -16.168 -32.117   1.567  1.00  1.83           C
ATOM   1827  CG2 ILE A 232     -17.077 -32.443  -0.839  1.00  1.95           C
ATOM   1828  CD1 ILE A 232     -16.956 -33.270   2.037  1.00  3.18           C
ATOM   1829  N   SER A 233     -17.872 -28.977  -1.357  1.00  1.18           N
ATOM   1830  CA  SER A 233     -18.477 -28.606  -2.621  1.00  1.04           C
ATOM   1831  C   SER A 233     -17.792 -27.411  -3.211  1.00  1.06           C
ATOM   1832  O   SER A 233     -17.531 -27.402  -4.400  1.00  1.14           O
ATOM   1833  CB  SER A 233     -19.941 -28.348  -2.442  1.00  1.02           C
ATOM   1834  OG  SER A 233     -20.503 -29.498  -1.850  1.00  1.77           O
ATOM   1835  N   SER A 234     -17.393 -26.447  -2.383  1.00  0.67           N
ATOM   1836  CA  SER A 234     -16.882 -25.173  -2.970  1.00  0.59           C
ATOM   1837  C   SER A 234     -15.465 -25.252  -3.381  1.00  0.60           C
ATOM   1838  O   SER A 234     -14.967 -24.364  -4.045  1.00  0.44           O
ATOM   1839  CB  SER A 234     -16.986 -24.034  -1.972  1.00  0.71           C
ATOM   1840  OG  SER A 234     -16.718 -24.557  -0.663  1.00  0.37           O
ATOM   1841  N   LYS A 235     -14.789 -26.212  -2.807  1.00  0.40           N
ATOM   1842  CA  LYS A 235     -13.338 -26.282  -2.872  1.00  0.61           C
ATOM   1843  C   LYS A 235     -12.912 -27.453  -3.722  1.00  0.70           C
ATOM   1844  O   LYS A 235     -12.137 -27.334  -4.783  1.00  0.87           O
ATOM   1845  CB  LYS A 235     -12.681 -26.548  -1.539  1.00  0.81           C
ATOM   1846  CG  LYS A 235     -13.043 -25.395  -0.628  1.00  0.33           C
ATOM   1847  CD  LYS A 235     -12.558 -25.161   0.794  1.00  0.75           C
ATOM   1848  CE  LYS A 235     -12.592 -23.668   0.568  1.00  0.22           C
ATOM   1849  NZ  LYS A 235     -13.931 -23.175   0.004  1.00  0.09           N
ATOM   1850  N   VAL A 236     -13.311 -28.612  -3.266  1.00  0.64           N
ATOM   1851  CA  VAL A 236     -12.799 -29.788  -3.945  1.00  0.91           C
ATOM   1852  C   VAL A 236     -13.541 -30.125  -5.213  1.00  1.15           C
ATOM   1853  O   VAL A 236     -12.930 -30.298  -6.269  1.00  1.59           O
ATOM   1854  CB  VAL A 236     -12.809 -30.973  -3.043  1.00  0.98           C
ATOM   1855  CG1 VAL A 236     -11.866 -32.014  -3.633  1.00  1.05           C
ATOM   1856  CG2 VAL A 236     -12.467 -30.530  -1.701  1.00  0.95           C
ATOM   1857  N   ILE A 237     -14.845 -30.331  -5.085  1.00  1.52           N
ATOM   1858  CA  ILE A 237     -15.568 -30.738  -6.278  1.00  1.57           C
ATOM   1859  C   ILE A 237     -15.435 -29.672  -7.333  1.00  1.81           C
ATOM   1860  O   ILE A 237     -15.046 -29.953  -8.476  1.00  2.42           O
ATOM   1861  CB  ILE A 237     -17.044 -31.006  -5.990  1.00  1.98           C
ATOM   1862  CG1 ILE A 237     -17.190 -32.002  -4.863  1.00  2.23           C
ATOM   1863  CG2 ILE A 237     -17.636 -31.483  -7.308  1.00  3.24           C
ATOM   1864  CD1 ILE A 237     -18.422 -32.633  -4.912  1.00  3.16           C
ATOM   1865  N   TYR A 238     -15.760 -28.408  -6.964  1.00  1.87           N
ATOM   1866  CA  TYR A 238     -15.472 -27.243  -7.817  1.00  1.78           C
ATOM   1867  C   TYR A 238     -14.071 -27.341  -8.388  1.00  2.06           C
ATOM   1868  O   TYR A 238     -13.866 -27.253  -9.601  1.00  2.11           O
ATOM   1869  CB  TYR A 238     -15.654 -25.921  -7.018  1.00  1.27           C
ATOM   1870  CG  TYR A 238     -15.296 -24.628  -7.767  1.00  1.77           C
ATOM   1871  CD1 TYR A 238     -16.220 -23.948  -8.548  1.00  2.40           C
ATOM   1872  CD2 TYR A 238     -14.028 -24.058  -7.642  1.00  1.40           C
ATOM   1873  CE1 TYR A 238     -15.879 -22.729  -9.194  1.00  2.40           C
ATOM   1874  CE2 TYR A 238     -13.724 -22.891  -8.207  1.00  1.71           C
ATOM   1875  CZ  TYR A 238     -14.621 -22.205  -8.980  1.00  2.64           C
ATOM   1876  OH  TYR A 238     -14.174 -21.039  -9.595  1.00  2.82           O
ATOM   1877  N   GLY A 239     -13.074 -27.608  -7.528  1.00  1.97           N
ATOM   1878  CA  GLY A 239     -11.772 -27.879  -8.111  1.00  2.29           C
ATOM   1879  C   GLY A 239     -11.748 -28.938  -9.226  1.00  2.62           C
ATOM   1880  O   GLY A 239     -11.219 -28.684 -10.308  1.00  2.97           O
ATOM   1881  N   LEU A 240     -12.221 -30.134  -8.893  1.00  2.73           N
ATOM   1882  CA  LEU A 240     -12.353 -31.271  -9.803  1.00  2.91           C
ATOM   1883  C   LEU A 240     -12.859 -30.837 -11.200  1.00  3.40           C
ATOM   1884  O   LEU A 240     -12.346 -31.244 -12.243  1.00  3.91           O
ATOM   1885  CB  LEU A 240     -13.266 -32.304  -9.102  1.00  3.10           C
ATOM   1886  CG  LEU A 240     -12.499 -33.415  -8.390  1.00  3.78           C
ATOM   1887  CD1 LEU A 240     -13.361 -34.556  -7.807  1.00  5.07           C
ATOM   1888  CD2 LEU A 240     -11.482 -33.908  -9.466  1.00  4.12           C
ATOM   1889  N   MET A 241     -13.827 -29.949 -11.193  1.00  3.37           N
ATOM   1890  CA  MET A 241     -14.628 -29.534 -12.336  1.00  3.33           C
ATOM   1891  C   MET A 241     -13.933 -28.433 -13.110  1.00  3.87           C
ATOM   1892  O   MET A 241     -13.889 -28.410 -14.347  1.00  3.65           O
ATOM   1893  CB  MET A 241     -15.934 -29.044 -11.795  1.00  3.57           C
ATOM   1894  CG  MET A 241     -16.827 -30.006 -11.079  1.00  4.74           C
ATOM   1895  SD  MET A 241     -18.362 -29.163 -11.458  1.00 13.92           S
ATOM   1896  CE  MET A 241     -18.228 -29.159 -13.250  1.00  6.12           C
ATOM   1897  N   ILE A 242     -13.317 -27.522 -12.388  1.00  3.45           N
ATOM   1898  CA  ILE A 242     -12.424 -26.602 -13.087  1.00  3.79           C
ATOM   1899  C   ILE A 242     -11.291 -27.362 -13.777  1.00  4.02           C
ATOM   1900  O   ILE A 242     -10.895 -27.033 -14.891  1.00  4.18           O
ATOM   1901  CB  ILE A 242     -11.927 -25.536 -12.112  1.00  3.31           C
ATOM   1902  CG1 ILE A 242     -13.169 -24.778 -11.651  1.00  3.09           C
ATOM   1903  CG2 ILE A 242     -10.828 -24.670 -12.785  1.00  3.46           C
ATOM   1904  CD1 ILE A 242     -13.690 -23.757 -12.753  1.00  4.26           C
ATOM   1905  N   THR A 243     -10.726 -28.370 -13.132  1.00  4.16           N
ATOM   1906  CA  THR A 243      -9.682 -29.131 -13.815  1.00  4.79           C
ATOM   1907  C   THR A 243     -10.204 -29.848 -15.091  1.00  4.94           C
ATOM   1908  O   THR A 243      -9.526 -29.896 -16.123  1.00  5.41           O
ATOM   1909  CB  THR A 243      -9.054 -30.132 -12.830  1.00  5.44           C
ATOM   1910  OG1 THR A 243      -8.097 -29.469 -11.973  1.00  5.58           O
ATOM   1911  CG2 THR A 243      -8.391 -31.223 -13.617  1.00  6.38           C
ATOM   1912  N   TYR A 244     -11.356 -30.529 -15.011  1.00  5.41           N
ATOM   1913  CA  TYR A 244     -11.816 -31.220 -16.198  1.00  5.96           C
ATOM   1914  C   TYR A 244     -11.837 -30.283 -17.401  1.00  6.27           C
ATOM   1915  O   TYR A 244     -11.439 -30.649 -18.513  1.00  7.11           O
ATOM   1916  CB  TYR A 244     -13.209 -31.797 -15.961  1.00  7.51           C
ATOM   1917  CG  TYR A 244     -13.844 -32.144 -17.288  1.00  8.48           C
ATOM   1918  CD1 TYR A 244     -13.465 -33.280 -17.990  1.00  9.16           C
ATOM   1919  CD2 TYR A 244     -14.747 -31.303 -17.874  1.00  8.07           C
ATOM   1920  CE1 TYR A 244     -14.028 -33.597 -19.225  1.00 10.13           C
ATOM   1921  CE2 TYR A 244     -15.320 -31.614 -19.099  1.00 10.50           C
ATOM   1922  CZ  TYR A 244     -14.954 -32.749 -19.777  1.00 12.33           C
ATOM   1923  OH  TYR A 244     -15.539 -33.040 -21.007  1.00 14.38           O
ATOM   1924  N   ILE A 245     -12.302 -29.062 -17.163  1.00  5.40           N
ATOM   1925  CA  ILE A 245     -12.472 -28.012 -18.132  1.00  6.00           C
ATOM   1926  C   ILE A 245     -11.127 -27.553 -18.680  1.00  6.45           C
ATOM   1927  O   ILE A 245     -11.000 -27.231 -19.877  1.00  6.27           O
ATOM   1928  CB  ILE A 245     -13.227 -26.844 -17.457  1.00  5.85           C
ATOM   1929  CG1 ILE A 245     -14.734 -27.099 -17.410  1.00  6.25           C
ATOM   1930  CG2 ILE A 245     -13.051 -25.695 -18.237  1.00  6.04           C
ATOM   1931  CD1 ILE A 245     -15.521 -25.876 -17.136  1.00  8.14           C
ATOM   1932  N   ALA A 246     -10.110 -27.443 -17.807  1.00  5.86           N
ATOM   1933  CA  ALA A 246      -8.791 -27.105 -18.337  1.00  5.81           C
ATOM   1934  C   ALA A 246      -8.205 -28.226 -19.179  1.00  6.04           C
ATOM   1935  O   ALA A 246      -7.555 -27.962 -20.200  1.00  6.55           O
ATOM   1936  CB  ALA A 246      -7.844 -26.757 -17.212  1.00  5.31           C
ATOM   1937  N   ILE A 247      -8.316 -29.476 -18.737  1.00  5.54           N
ATOM   1938  CA  ILE A 247      -7.759 -30.547 -19.540  1.00  6.26           C
ATOM   1939  C   ILE A 247      -8.414 -30.590 -20.914  1.00  7.26           C
ATOM   1940  O   ILE A 247      -7.743 -30.779 -21.926  1.00  6.91           O
ATOM   1941  CB  ILE A 247      -7.868 -31.905 -18.846  1.00  6.67           C
ATOM   1942  CG1 ILE A 247      -6.882 -31.970 -17.686  1.00  7.88           C
ATOM   1943  CG2 ILE A 247      -7.628 -32.994 -19.896  1.00  8.44           C
ATOM   1944  CD1 ILE A 247      -6.721 -33.338 -17.106  1.00  8.00           C
ATOM   1945  N   GLN A 248      -9.733 -30.403 -20.968  1.00  7.21           N
ATOM   1946  CA  GLN A 248     -10.441 -30.630 -22.205  1.00  7.72           C
ATOM   1947  C   GLN A 248     -10.139 -29.532 -23.208  1.00  8.20           C
ATOM   1948  O   GLN A 248     -10.055 -29.784 -24.423  1.00  8.61           O
ATOM   1949  CB  GLN A 248     -11.953 -30.719 -21.939  1.00  8.68           C
ATOM   1950  CG  GLN A 248     -12.702 -30.979 -23.232  1.00  9.52           C
ATOM   1951  CD  GLN A 248     -12.509 -32.389 -23.693  1.00 10.89           C
ATOM   1952  OE1 GLN A 248     -12.839 -33.305 -22.939  1.00 11.77           O
ATOM   1953  NE2 GLN A 248     -11.924 -32.589 -24.921  1.00 11.61           N
ATOM   1954  N   GLN A 249      -9.997 -28.313 -22.710  1.00  7.38           N
ATOM   1955  CA  GLN A 249      -9.661 -27.187 -23.566  1.00  8.79           C
ATOM   1956  C   GLN A 249      -8.242 -27.286 -24.060  1.00  8.77           C
ATOM   1957  O   GLN A 249      -7.946 -26.880 -25.200  1.00  8.41           O
ATOM   1958  CB  GLN A 249      -9.866 -25.890 -22.813  1.00  8.56           C
ATOM   1959  CG  GLN A 249     -11.297 -25.462 -22.858  1.00  8.03           C
ATOM   1960  CD  GLN A 249     -11.491 -24.033 -22.506  1.00  8.98           C
ATOM   1961  OE1 GLN A 249     -11.568 -23.153 -23.395  1.00  9.80           O
ATOM   1962  NE2 GLN A 249     -11.510 -23.760 -21.222  1.00  7.94           N
ATOM   1963  N   SER A 250      -7.357 -27.820 -23.209  1.00  7.76           N
ATOM   1964  CA  SER A 250      -5.956 -28.009 -23.588  1.00  8.33           C
ATOM   1965  C   SER A 250      -5.871 -29.014 -24.728  1.00  8.36           C
ATOM   1966  O   SER A 250      -5.071 -28.869 -25.659  1.00  9.16           O
ATOM   1967  CB  SER A 250      -5.142 -28.490 -22.377  1.00  7.74           C
ATOM   1968  OG  SER A 250      -5.416 -27.817 -21.118  1.00  6.41           O
ATOM   1969  N   ALA A 251      -6.754 -30.017 -24.715  1.00  8.44           N
ATOM   1970  CA  ALA A 251      -6.622 -31.037 -25.739  1.00  9.56           C
ATOM   1971  C   ALA A 251      -7.300 -30.576 -27.005  1.00  8.88           C
ATOM   1972  O   ALA A 251      -6.792 -30.804 -28.096  1.00  9.19           O
ATOM   1973  CB  ALA A 251      -7.231 -32.343 -25.241  1.00 10.66           C
ATOM   1974  N   ALA A 252      -8.435 -29.888 -26.855  1.00  8.36           N
ATOM   1975  CA  ALA A 252      -9.064 -29.212 -27.976  1.00  9.12           C
ATOM   1976  C   ALA A 252      -8.116 -28.224 -28.664  1.00  9.54           C
ATOM   1977  O   ALA A 252      -8.162 -28.081 -29.883  1.00 10.09           O
ATOM   1978  CB  ALA A 252     -10.323 -28.500 -27.485  1.00  9.12           C
ATOM   1979  N   ALA A 253      -7.281 -27.520 -27.901  1.00  7.92           N
ATOM   1980  CA  ALA A 253      -6.255 -26.585 -28.409  1.00  8.82           C
ATOM   1981  C   ALA A 253      -4.921 -27.256 -28.888  1.00  8.91           C
ATOM   1982  O   ALA A 253      -3.921 -26.546 -29.125  1.00 10.59           O
ATOM   1983  CB  ALA A 253      -5.929 -25.567 -27.332  1.00  9.20           C
ATOM   1984  N   GLY A 254      -4.874 -28.584 -28.997  1.00  9.34           N
ATOM   1985  CA  GLY A 254      -3.742 -29.315 -29.537  1.00 10.08           C
ATOM   1986  C   GLY A 254      -2.655 -29.699 -28.539  1.00 10.78           C
ATOM   1987  O   GLY A 254      -1.572 -30.127 -28.961  1.00 10.09           O
ATOM   1988  N   TYR A 255      -2.886 -29.551 -27.239  1.00  9.25           N
ATOM   1989  CA  TYR A 255      -1.860 -29.950 -26.284  1.00  9.92           C
ATOM   1990  C   TYR A 255      -1.874 -31.463 -26.226  1.00 10.82           C
ATOM   1991  O   TYR A 255      -2.798 -32.087 -25.673  1.00 10.74           O
ATOM   1992  CB  TYR A 255      -2.042 -29.289 -24.914  1.00  9.33           C
ATOM   1993  CG  TYR A 255      -0.873 -29.456 -23.947  1.00  8.48           C
ATOM   1994  CD1 TYR A 255       0.351 -28.887 -24.179  1.00  9.08           C
ATOM   1995  CD2 TYR A 255      -1.030 -30.162 -22.759  1.00  9.29           C
ATOM   1996  CE1 TYR A 255       1.410 -29.029 -23.266  1.00  8.50           C
ATOM   1997  CE2 TYR A 255       0.008 -30.328 -21.865  1.00  8.82           C
ATOM   1998  CZ  TYR A 255       1.235 -29.729 -22.128  1.00  8.61           C
ATOM   1999  OH  TYR A 255       2.291 -29.889 -21.295  1.00  8.20           O
ATOM   2000  N   VAL A 256      -0.814 -32.058 -26.759  1.00 10.79           N
ATOM   2001  CA  VAL A 256      -0.794 -33.502 -26.970  1.00 11.70           C
ATOM   2002  C   VAL A 256      -0.856 -34.296 -25.656  1.00 11.65           C
ATOM   2003  O   VAL A 256      -1.619 -35.274 -25.588  1.00 13.06           O
ATOM   2004  CB  VAL A 256       0.341 -33.886 -27.907  1.00 12.10           C
ATOM   2005  CG1 VAL A 256       0.733 -35.387 -27.802  1.00 14.50           C
ATOM   2006  CG2 VAL A 256      -0.027 -33.523 -29.357  1.00 12.43           C
ATOM   2007  N   PRO A 257      -0.163 -33.930 -24.562  1.00 10.99           N
ATOM   2008  CA  PRO A 257      -0.357 -34.715 -23.336  1.00 11.28           C
ATOM   2009  C   PRO A 257      -1.757 -34.593 -22.771  1.00 11.76           C
ATOM   2010  O   PRO A 257      -2.167 -35.472 -22.000  1.00 12.43           O
ATOM   2011  CB  PRO A 257       0.699 -34.171 -22.377  1.00 10.51           C
ATOM   2012  CG  PRO A 257       1.749 -33.631 -23.255  1.00 10.57           C
ATOM   2013  CD  PRO A 257       0.981 -33.012 -24.414  1.00  9.54           C
ATOM   2014  N   ALA A 258      -2.500 -33.558 -23.152  1.00 10.80           N
ATOM   2015  CA  ALA A 258      -3.912 -33.534 -22.791  1.00 11.82           C
ATOM   2016  C   ALA A 258      -4.733 -34.451 -23.696  1.00 13.31           C
ATOM   2017  O   ALA A 258      -5.682 -35.098 -23.222  1.00 14.36           O
ATOM   2018  CB  ALA A 258      -4.461 -32.107 -22.838  1.00 10.60           C
ATOM   2019  N   GLN A 259      -4.399 -34.498 -24.997  1.00 12.75           N
ATOM   2020  CA  GLN A 259      -5.056 -35.425 -25.904  1.00 12.53           C
ATOM   2021  C   GLN A 259      -4.781 -36.881 -25.515  1.00 15.65           C
ATOM   2022  O   GLN A 259      -5.640 -37.756 -25.698  1.00 15.63           O
ATOM   2023  CB  GLN A 259      -4.623 -35.138 -27.338  1.00 11.60           C
ATOM   2024  CG  GLN A 259      -5.180 -33.857 -27.879  1.00 12.71           C
ATOM   2025  CD  GLN A 259      -4.487 -33.366 -29.148  1.00 10.84           C
ATOM   2026  OE1 GLN A 259      -3.458 -33.906 -29.602  1.00 11.73           O
ATOM   2027  NE2 GLN A 259      -5.013 -32.277 -29.683  1.00 11.30           N
ATOM   2028  N   GLN A 260      -3.629 -37.147 -24.895  1.00 15.27           N
ATOM   2029  CA  GLN A 260      -3.273 -38.517 -24.577  1.00 15.74           C
ATOM   2030  C   GLN A 260      -3.912 -38.964 -23.251  1.00 18.78           C
ATOM   2031  O   GLN A 260      -4.406 -40.102 -23.167  1.00 20.39           O
ATOM   2032  CB  GLN A 260      -1.728 -38.660 -24.576  1.00 15.63           C
ATOM   2033  CG  GLN A 260      -0.972 -38.188 -25.894  1.00 15.15           C
ATOM   2034  CD  GLN A 260       0.445 -38.817 -26.179  1.00 19.06           C
ATOM   2035  OE1 GLN A 260       1.022 -39.527 -25.344  1.00 18.59           O
ATOM   2036  NE2 GLN A 260       0.996 -38.528 -27.391  1.00 20.58           N
ATOM   2037  N   ALA A 261      -3.953 -38.063 -22.236  1.00 17.20           N
ATOM   2038  CA  ALA A 261      -4.629 -38.323 -20.950  1.00 17.75           C
ATOM   2039  C   ALA A 261      -6.135 -38.574 -21.111  1.00 21.48           C
ATOM   2040  O   ALA A 261      -6.708 -39.492 -20.490  1.00 23.06           O
ATOM   2041  CB  ALA A 261      -4.421 -37.142 -19.993  1.00 14.58           C
ATOM   2042  N   LEU A 262      -6.815 -37.724 -21.883  1.00 20.40           N
ATOM   2043  CA  LEU A 262      -8.214 -38.001 -22.186  1.00 21.11           C
ATOM   2044  C   LEU A 262      -8.355 -39.321 -22.932  1.00 22.76           C
ATOM   2045  O   LEU A 262      -8.958 -40.255 -22.418  1.00 25.65           O
ATOM   2046  CB  LEU A 262      -8.837 -36.851 -22.961  1.00 18.71           C
ATOM   2047  CG  LEU A 262      -9.197 -35.773 -21.936  1.00 18.27           C
ATOM   2048  CD1 LEU A 262      -9.823 -34.598 -22.581  1.00 12.80           C
ATOM   2049  CD2 LEU A 262     -10.101 -36.273 -20.848  1.00 17.71           C
ATOM   2050  N   GLY A 263      -7.800 -39.421 -24.141  1.00 21.71           N
ATOM   2051  CA  GLY A 263      -7.881 -40.660 -24.898  1.00 22.89           C
ATOM   2052  C   GLY A 263      -7.499 -41.894 -24.099  1.00 25.65           C
ATOM   2053  O   GLY A 263      -8.020 -42.996 -24.353  1.00 27.59           O
ATOM   2054  N   ARG A 264      -6.605 -41.734 -23.109  1.00 24.99           N
ATOM   2055  CA  ARG A 264      -6.244 -42.830 -22.207  1.00 25.64           C
ATOM   2056  C   ARG A 264      -7.378 -43.230 -21.264  1.00 27.84           C
ATOM   2057  O   ARG A 264      -7.156 -44.133 -20.439  1.00 29.30           O
ATOM   2058  CB  ARG A 264      -4.987 -42.488 -21.373  1.00 25.44           C
ATOM   2059  CG  ARG A 264      -4.120 -43.722 -20.956  1.00 26.36           C
ATOM   2060  CD  ARG A 264      -3.033 -43.394 -19.906  1.00 28.11           C
ATOM   2061  NE  ARG A 264      -2.157 -42.300 -20.332  1.00 26.00           N
ATOM   2062  CZ  ARG A 264      -2.154 -41.090 -19.784  1.00 22.78           C
ATOM   2063  NH1 ARG A 264      -2.977 -40.826 -18.765  1.00 22.29           N
ATOM   2064  NH2 ARG A 264      -1.339 -40.159 -20.259  1.00 19.75           N
ATOM   2065  N   ILE A 265      -8.561 -42.596 -21.359  1.00 27.82           N
ATOM   2066  CA  ILE A 265      -9.743 -42.986 -20.561  1.00 28.60           C
ATOM   2067  C   ILE A 265     -11.076 -42.883 -21.351  1.00 29.63           C
ATOM   2068  O   ILE A 265     -11.106 -42.670 -22.576  1.00 27.28           O
ATOM   2069  CB  ILE A 265      -9.857 -42.152 -19.224  1.00 29.56           C
ATOM   2070  CG1 ILE A 265      -9.897 -40.657 -19.498  1.00 29.02           C
ATOM   2071  CG2 ILE A 265      -8.760 -42.495 -18.211  1.00 30.09           C
ATOM   2072  CD1 ILE A 265     -11.052 -39.990 -18.769  1.00 28.05           C
TER
HETATM 2073 CL    CL B   1     -10.342 -22.207   2.313  1.00  0.33          Cl
HETATM 2074 CL    CL B   2      -0.814 -23.067 -23.910  0.73 11.09          Cl
HETATM 2075  C1  RET C 235     -20.801 -15.219   5.143  1.00  1.12           C
HETATM 2076  C10 RET C 235     -18.264 -18.049   1.822  1.00  0.47           C
HETATM 2077  C11 RET C 235     -17.598 -18.741   0.640  1.00  0.55           C
HETATM 2078  C12 RET C 235     -16.529 -19.583   0.906  1.00  0.40           C
HETATM 2079  C13 RET C 235     -15.954 -20.131  -0.359  1.00  0.26           C
HETATM 2080  C14 RET C 235     -14.939 -20.944  -0.558  1.00  0.00           C
HETATM 2081  C15 RET C 235     -14.127 -21.736   0.366  1.00  0.04           C
HETATM 2082  C16 RET C 235     -19.404 -14.595   4.790  1.00  1.35           C
HETATM 2083  C17 RET C 235     -20.635 -16.670   5.638  1.00  1.36           C
HETATM 2084  C18 RET C 235     -23.176 -14.028   2.265  1.00  1.45           C
HETATM 2085  C19 RET C 235     -20.211 -17.400   0.294  1.00  0.56           C
HETATM 2086  C2  RET C 235     -21.574 -14.303   6.362  1.00  1.49           C
HETATM 2087  C20 RET C 235     -16.591 -19.666  -1.656  1.00  0.56           C
HETATM 2088  C3  RET C 235     -23.136 -14.044   6.123  1.00  1.96           C
HETATM 2089  C4  RET C 235     -23.357 -13.679   4.715  1.00  1.75           C
HETATM 2090  C5  RET C 235     -22.604 -14.303   3.644  1.00  1.45           C
HETATM 2091  C6  RET C 235     -21.663 -15.155   3.786  1.00  0.83           C
HETATM 2092  C7  RET C 235     -21.089 -15.878   2.612  1.00  0.78           C
HETATM 2093  C8  RET C 235     -20.009 -16.680   2.810  1.00  0.87           C
HETATM 2094  C9  RET C 235     -19.442 -17.399   1.619  1.00  0.63           C
HETATM 2095  C1  OLA D   1     -23.923  -1.510  14.403  0.92  8.95           C
HETATM 2096  C10 OLA D   1     -20.106  -0.162   4.697  0.96 10.82           C
HETATM 2097  C11 OLA D   1     -19.064  -1.269   4.726  0.87 13.41           C
HETATM 2098  C12 OLA D   1     -17.834  -0.807   3.952  0.95 16.79           C
HETATM 2099  C2  OLA D   1     -22.935  -1.515  13.248  1.00  8.50           C
HETATM 2100  C3  OLA D   1     -23.338  -2.287  11.982  0.94  7.97           C
HETATM 2101  C4  OLA D   1     -23.081  -1.458  10.717  1.00  7.66           C
HETATM 2102  C5  OLA D   1     -23.259  -2.239   9.403  0.84  7.75           C
HETATM 2103  C6  OLA D   1     -23.607  -1.287   8.247  0.97  7.46           C
HETATM 2104  C7  OLA D   1     -22.412  -0.514   7.708  0.66  8.43           C
HETATM 2105  C8  OLA D   1     -21.555  -1.200   6.647  1.00  8.72           C
HETATM 2106  C9  OLA D   1     -21.140  -0.038   5.754  0.76  9.66           C
HETATM 2107  O1  OLA D   1     -23.671  -0.665  15.298  0.65  9.55           O
HETATM 2108  O2  OLA D   1     -24.948  -2.268  14.536  0.89  9.31           O
HETATM 2109  C1  OLA D   2     -25.104 -37.009  16.724  0.95  7.97           C
HETATM 2110  C10 OLA D   2     -22.732 -38.273   6.617  0.84  5.46           C
HETATM 2111  C11 OLA D   2     -21.954 -36.997   6.848  0.61  5.29           C
HETATM 2112  C12 OLA D   2     -20.594 -36.936   6.106  0.84  5.67           C
HETATM 2113  C13 OLA D   2     -20.409 -35.639   5.329  0.96  5.36           C
HETATM 2114  C14 OLA D   2     -20.014 -35.926   3.878  0.89  4.97           C
HETATM 2115  C15 OLA D   2     -20.114 -34.642   3.018  1.00  3.31           C
HETATM 2116  C16 OLA D   2     -20.772 -34.970   1.668  0.55  3.31           C
HETATM 2117  C17 OLA D   2     -20.765 -33.740   0.713  0.92  2.29           C
HETATM 2118  C18 OLA D   2     -21.190 -33.986  -0.754  0.52  2.55           C
HETATM 2119  C2  OLA D   2     -25.755 -37.128  15.338  0.97  7.97           C
HETATM 2120  C3  OLA D   2     -25.148 -38.218  14.487  1.00  7.58           C
HETATM 2121  C4  OLA D   2     -25.195 -37.861  13.000  0.81  7.01           C
HETATM 2122  C5  OLA D   2     -25.420 -39.121  12.119  0.81  6.73           C
HETATM 2123  C6  OLA D   2     -24.617 -39.227  10.828  1.00  6.48           C
HETATM 2124  C7  OLA D   2     -25.413 -38.896   9.559  0.80  6.41           C
HETATM 2125  C8  OLA D   2     -24.578 -38.062   8.580  0.48  5.78           C
HETATM 2126  C9  OLA D   2     -23.880 -38.819   7.444  0.66  5.56           C
HETATM 2127  O1  OLA D   2     -25.560 -36.253  17.618  0.53  8.34           O
HETATM 2128  O2  OLA D   2     -24.109 -37.682  17.075  0.67  7.96           O
HETATM 2129  C1  OLA D   3     -17.939 -34.619 -17.817  0.84 11.78           C
HETATM 2130  C10 OLA D   3     -18.680 -36.395  -8.618  0.91  8.27           C
HETATM 2131  C11 OLA D   3     -19.847 -35.601  -8.159  0.87  7.91           C
HETATM 2132  C12 OLA D   3     -20.431 -36.281  -6.948  1.00  6.37           C
HETATM 2133  C13 OLA D   3     -21.046 -37.641  -7.185  0.79  6.20           C
HETATM 2134  C14 OLA D   3     -22.200 -37.834  -6.168  0.77  5.16           C
HETATM 2135  C15 OLA D   3     -22.695 -39.282  -5.998  0.92  4.77           C
HETATM 2136  C16 OLA D   3     -24.192 -39.368  -5.833  0.95  3.82           C
HETATM 2137  C2  OLA D   3     -17.000 -34.118 -16.740  1.00 10.88           C
HETATM 2138  C3  OLA D   3     -17.850 -34.119 -15.463  0.84 10.89           C
HETATM 2139  C4  OLA D   3     -17.142 -33.783 -14.182  1.00  9.70           C
HETATM 2140  C5  OLA D   3     -16.373 -35.043 -13.828  0.78 10.16           C
HETATM 2141  C6  OLA D   3     -16.029 -35.081 -12.357  1.00  8.89           C
HETATM 2142  C7  OLA D   3     -16.939 -36.034 -11.607  0.83 10.61           C
HETATM 2143  C8  OLA D   3     -17.705 -35.148 -10.661  0.78 10.31           C
HETATM 2144  C9  OLA D   3     -17.548 -35.749  -9.292  0.67  9.32           C
HETATM 2145  O1  OLA D   3     -17.953 -35.832 -18.154  0.72 12.77           O
HETATM 2146  O2  OLA D   3     -18.768 -33.860 -18.365  0.88 11.74           O
HETATM 2147  C1  OLA D   5       4.587 -36.114 -10.729  0.62  8.60           C
HETATM 2148  C10 OLA D   5       2.201 -38.658  -1.088  0.69  7.13           C
HETATM 2149  C2  OLA D   5       4.558 -37.130  -9.588  0.80  8.35           C
HETATM 2150  C3  OLA D   5       3.843 -36.581  -8.362  0.93  7.90           C
HETATM 2151  C4  OLA D   5       3.884 -37.458  -7.106  0.64  7.81           C
HETATM 2152  C5  OLA D   5       2.855 -36.889  -6.127  0.85  7.28           C
HETATM 2153  C6  OLA D   5       3.131 -36.963  -4.632  0.75  7.46           C
HETATM 2154  C7  OLA D   5       4.313 -37.832  -4.217  1.00  5.27           C
HETATM 2155  C8  OLA D   5       4.183 -38.282  -2.741  1.00  5.19           C
HETATM 2156  C9  OLA D   5       2.802 -37.922  -2.211  0.61  6.76           C
HETATM 2157  O1  OLA D   5       3.647 -36.141 -11.577  0.67  9.76           O
HETATM 2158  O2  OLA D   5       5.539 -35.263 -10.836  0.64  9.02           O
HETATM 2159  C1  OLA D   6     -10.489 -38.167  -8.608  0.79 10.29           C
HETATM 2160  C10 OLA D   6     -11.298 -40.854  -0.013  0.84 17.54           C
HETATM 2161  C11 OLA D   6      -9.961 -40.860   0.714  0.59 22.71           C
HETATM 2162  C12 OLA D   6      -9.881 -41.656   2.020  0.71 19.43           C
HETATM 2163  C13 OLA D   6      -9.263 -40.757   3.113  0.81 14.29           C
HETATM 2164  C14 OLA D   6      -9.901 -41.080   4.474  0.64 13.11           C
HETATM 2165  C15 OLA D   6     -10.762 -39.942   5.010  0.88 11.04           C
HETATM 2166  C16 OLA D   6     -10.569 -39.651   6.499  1.00  9.37           C
HETATM 2167  C17 OLA D   6      -9.443 -38.659   6.799  0.80  8.37           C
HETATM 2168  C18 OLA D   6      -8.040 -39.169   6.466  0.74  9.18           C
HETATM 2169  C2  OLA D   6      -9.341 -38.120  -7.638  0.95 10.58           C
HETATM 2170  C3  OLA D   6      -9.809 -37.337  -6.423  0.85 10.35           C
HETATM 2171  C4  OLA D   6     -10.315 -38.297  -5.364  0.87 10.82           C
HETATM 2172  C5  OLA D   6     -11.310 -37.680  -4.349  0.51 10.85           C
HETATM 2173  C6  OLA D   6     -10.653 -37.151  -3.052  1.00  8.52           C
HETATM 2174  C7  OLA D   6     -11.578 -37.427  -1.852  0.77  9.88           C
HETATM 2175  C8  OLA D   6     -11.059 -38.415  -0.802  0.68 10.53           C
HETATM 2176  C9  OLA D   6     -11.452 -39.859  -1.088  1.00 14.78           C
HETATM 2177  O1  OLA D   6     -10.483 -37.475  -9.644  0.47 10.74           O
HETATM 2178  O2  OLA D   6     -11.481 -38.885  -8.400  0.86 11.38           O
HETATM 2179  C10 OLA D   7      -6.075 -39.733  -5.772  0.90 11.29           C
HETATM 2180  C11 OLA D   7      -5.020 -39.341  -4.745  0.69  9.84           C
HETATM 2181  C6  OLA D   7      -3.014 -39.913  -9.739  0.74 21.99           C
HETATM 2182  C7  OLA D   7      -4.419 -40.165  -9.193  0.57 17.61           C
HETATM 2183  C8  OLA D   7      -4.430 -40.382  -7.684  0.71 15.22           C
HETATM 2184  C9  OLA D   7      -5.812 -40.166  -7.144  1.00 12.53           C
HETATM 2185  C10 OLA D   8      -9.792 -34.556 -15.834  0.95  7.74           C
HETATM 2186  C11 OLA D   8     -11.069 -35.141 -15.252  0.70  8.14           C
HETATM 2187  C12 OLA D   8     -11.402 -34.557 -13.862  0.39  7.53           C
HETATM 2188  C13 OLA D   8     -12.726 -35.127 -13.315  0.84  7.72           C
HETATM 2189  C14 OLA D   8     -12.321 -36.400 -12.541  0.90  7.64           C
HETATM 2190  C6  OLA D   8      -6.018 -37.718 -16.001  0.70  9.44           C
HETATM 2191  C7  OLA D   8      -7.083 -37.070 -16.859  1.00 10.20           C
HETATM 2192  C8  OLA D   8      -8.216 -36.560 -15.987  0.70  9.09           C
HETATM 2193  C9  OLA D   8      -9.009 -35.469 -16.676  0.48  8.87           C
HETATM 2194  O   HOH S   1     -18.463 -26.426  28.402  1.00  6.81           O
HETATM 2195  O   HOH S   2     -14.431 -23.271   6.204  1.00  0.69           O
HETATM 2196  O   HOH S   3     -20.595 -18.528  12.328  0.84  3.92           O
HETATM 2197  O   HOH S   4     -10.285 -25.535  -5.992  1.00  1.93           O
HETATM 2198  O   HOH S   5     -24.934 -27.701  27.542  0.89  7.36           O
HETATM 2199  O   HOH S   6     -18.210 -17.849  13.200  1.00  3.13           O
HETATM 2200  O   HOH S   7     -15.725 -22.518  -5.744  0.95  1.44           O
HETATM 2201  O   HOH S   8     -15.493 -23.440  22.144  0.96  7.07           O
HETATM 2202  O   HOH S   9     -10.331 -23.131  17.146  0.96  8.41           O
HETATM 2203  O   HOH S  10      -1.609 -20.935 -16.570  0.84  7.51           O
HETATM 2204  O   HOH S  11      -3.118 -27.453  10.589  0.87  4.37           O
HETATM 2205  O   HOH S  12      -7.972 -24.536  21.430  0.85  8.77           O
HETATM 2206  O   HOH S  13     -23.264 -39.553  23.554  0.93  5.57           O
HETATM 2207  O   HOH S  14     -20.136 -24.834  14.936  0.93  4.60           O
HETATM 2208  O   HOH S  15     -25.061  -8.558 -16.592  0.97  7.70           O
HETATM 2209  O   HOH S  16     -21.429 -33.202  32.723  0.75  9.67           O
HETATM 2210  O   HOH S  17       2.512 -33.052 -12.725  0.82  7.80           O
HETATM 2211  O   HOH S  18     -20.287 -27.034  31.933  1.00  9.01           O
HETATM 2212  O   HOH S  19     -13.625 -26.895 -29.408  1.00 10.70           O
HETATM 2213  O   HOH S  20     -15.420 -28.539   8.273  0.93  3.33           O
HETATM 2214  O   HOH S  21     -20.952 -12.781  20.327  0.93  8.44           O
HETATM 2215  O   HOH S  22       3.440 -32.523 -20.044  0.92  8.72           O
HETATM 2216  O   HOH S  23      -8.453 -25.490  33.688  0.72  8.88           O
HETATM 2217  O   HOH S  24     -18.485 -24.873  25.547  0.79  6.89           O
HETATM 2218  O   HOH S  25      -4.473 -25.375  15.383  0.82  8.26           O
HETATM 2219  O   HOH S  26     -20.298 -39.886  17.474  0.93  7.86           O
HETATM 2220  O   HOH S  27      -8.529 -33.957  27.061  1.00  5.55           O
HETATM 2221  O   HOH S  28     -14.724 -31.144   7.711  0.81  3.94           O
HETATM 2222  O   HOH S  29      -5.616 -25.090  20.709  0.65  8.06           O
HETATM 2223  O   HOH S  30     -12.699 -25.349  32.641  0.93  8.99           O
HETATM 2224  O   HOH S  31     -15.039 -36.641  35.331  0.69  7.82           O
HETATM 2225  O   HOH S  32     -20.996 -19.319   7.255  0.77  2.41           O
HETATM 2226  O   HOH S  33     -24.841 -31.310  24.363  0.93  7.18           O
HETATM 2227  O   HOH S  34      -8.157 -27.305  32.823  0.83  9.28           O
HETATM 2228  O   HOH S  35     -10.786 -36.269  27.218  0.82  7.13           O
HETATM 2229  O   HOH S  36      -5.722 -31.990  21.646  0.85  6.32           O
HETATM 2230  O   HOH S  37      -9.043 -27.656  -9.998  0.94  4.20           O
HETATM 2231  O   HOH S  38     -27.549 -16.793  19.896  0.68  9.32           O
HETATM 2232  O   HOH S  39     -28.220 -31.511  22.816  0.67  9.13           O
HETATM 2233  O   HOH S  40     -34.277 -25.083  16.470  0.72  9.48           O
HETATM 2234  O   HOH S  41     -29.935  -8.390  19.540  0.92 10.93           O
HETATM 2235  O   HOH S  42     -18.245 -15.657  17.537  0.75  7.19           O
HETATM 2236  O   HOH S  43     -19.293 -31.444 -19.783  0.64 11.45           O
HETATM 2237  O   HOH S  44     -14.385  -6.424 -17.800  0.96 16.61           O
HETATM 2238  O   HOH S  45      -7.798 -26.531  26.952  0.78  9.22           O
HETATM 2239  O   HOH S  46     -21.312 -38.257  26.777  0.81  7.44           O
HETATM 2240  O   HOH S  47     -17.730 -19.879  15.943  1.00  6.34           O
HETATM 2241  O   HOH S  48      -8.265 -30.391  26.541  0.91  6.70           O
HETATM 2242  O   HOH S  49     -15.199 -25.098  12.499  0.84  5.55           O
HETATM 2243  O   HOH S  50     -27.388 -27.650  24.148  0.94  6.55           O
HETATM 2244  O   HOH S  51       2.047 -30.238 -26.942  0.93 10.63           O
HETATM 2245  O   HOH S  52     -18.952 -30.783  35.686  0.71  8.71           O
HETATM 2246  O   HOH S  53     -10.530 -34.410  24.200  0.62  6.69           O
HETATM 2247  O   HOH S  54      -9.798 -11.568 -21.717  0.76 16.00           O
HETATM 2248  O   HOH S  55     -10.339 -35.983  22.608  0.61  6.46           O
HETATM 2249  O   HOH S  56      -7.928 -22.790  13.510  0.97  7.33           O
HETATM 2250  O   HOH S  57     -12.813 -36.353  34.222  0.84  7.18           O
HETATM 2251  O   HOH S  58     -16.586 -25.232 -26.640  0.86 11.14           O
HETATM 2252  O   HOH S  59     -29.170 -11.314  21.182  0.79 10.99           O
HETATM 2253  O   HOH S  60      -6.920 -33.896  23.938  0.59  6.53           O
HETATM 2254  O   HOH S  61      -5.834 -33.881  17.993  0.98  6.56           O
HETATM 2255  O   HOH S  62     -14.042  -5.523 -15.390  0.98 15.33           O
HETATM 2256  O   HOH S  63     -21.144 -16.815 -24.946  1.00 13.54           O
HETATM 2257  O   HOH S  64      -2.815 -32.622 -32.260  0.62 10.75           O
HETATM 2258  O   HOH S  65     -18.969 -23.790  28.633  0.58  7.93           O
HETATM 2259  O   HOH S  66     -28.510 -15.781  -2.645  0.69 10.09           O
HETATM 2260  O   HOH S  67     -15.898  -2.798   8.016  0.80 19.30           O
HETATM 2261  O   HOH S  68     -18.213  -3.312 -11.128  0.71 15.26           O
HETATM 2262  O   HOH S  69     -15.156  -3.491   3.598  0.75 19.33           O
HETATM 2263  O   HOH S  70     -19.283 -40.453  14.346  0.63  9.14           O
HETATM 2264  O   HOH S  71     -23.515  -5.120  21.340  0.67 11.17           O
HETATM 2265  O   HOH S  72     -19.025  -5.027  20.654  0.77 11.59           O
HETATM 2266  O   HOH S  73     -15.626  -3.248   5.833  0.62 23.01           O
HETATM 2267  O   HOH S  74     -22.228 -30.364 -19.762  0.81 12.16           O
HETATM 2268  O   HOH S  75      -6.864 -29.558  29.000  0.89  7.35           O
HETATM 2269  O   HOH S  76     -21.861 -27.934  33.614  0.59  9.29           O
HETATM 2270  O   HOH S  77     -12.916 -38.163  19.380  0.66  8.57           O
HETATM 2271  O   HOH S  78     -19.618 -26.911  33.960  0.72 10.46           O
HETATM 2272  O   HOH S  79     -28.258 -16.728  -4.487  0.85  7.26           O
HETATM 2273  O   HOH S  80     -28.251 -21.809 -16.686  0.80 10.68           O
HETATM 2274  O   HOH S  81     -11.500 -37.850  24.364  0.86  8.55           O
HETATM 2275  O   HOH S  82     -27.540 -22.136 -20.206  0.72 16.63           O
HETATM 2276  O   HOH S  83      -3.384 -21.114   5.034  0.69  3.78           O
HETATM 2277  O   HOH S  84      -2.692 -20.225   3.338  0.59  4.86           O
HETATM 2278  O   HOH S  85     -13.470 -14.968  15.637  0.68  8.67           O
HETATM 2279  O   HOH S  86     -13.927  -3.911   1.195  0.94 15.98           O
HETATM 2280  O   HOH S  87     -13.168 -15.169 -22.325  0.75 12.99           O
HETATM 2281  O   HOH S  88      -2.786 -24.134  15.442  0.58  8.13           O
HETATM 2282  O   HOH S  89     -16.833  -4.999 -12.536  0.80 13.81           O
HETATM 2283  O   HOH S  90     -10.458 -19.932 -26.594  0.79 10.36           O
HETATM 2284  O   HOH S  91      -8.936 -32.578  25.058  1.00  3.52           O
HETATM 2285  O   HOH S  92      -8.670 -34.341  16.324  1.00  6.72           O
HETATM 2286  O   HOH S  93      -0.877 -27.214   9.986  0.77  5.62           O
HETATM 2287  O   HOH S  94      -4.378 -30.475  23.888  0.55  7.95           O
HETATM 2288  O   HOH S  95     -28.365 -18.284  -6.156  0.63  9.49           O
HETATM 2289  O   HOH S  96      -5.461 -22.249   5.355  0.86  3.50           O
HETATM 2290  O   HOH S  97     -25.563 -28.924  25.758  0.71  6.10           O
HETATM 2291  O   HOH S  98      -7.562 -28.938  31.177  0.82  8.69           O
HETATM 2292  O   HOH S  99      -1.214 -31.062 -31.839  0.81  9.55           O
HETATM 2293  O   HOH S 100      -1.844 -22.430  16.942  0.73  7.95           O
HETATM 2294  O   HOH S 101     -22.007 -25.365  29.579  0.88  8.03           O
HETATM 2295  O   HOH S 102     -21.801 -25.372  31.808  0.75  8.73           O
HETATM 2296  O   HOH S 103     -29.307 -21.307  -4.711  0.74  6.97           O
HETATM 2297  O   HOH S 104     -22.924 -17.243  12.563  1.00  2.10           O
HETATM 2298  O   HOH S 105      -6.917 -17.286 -19.437  0.90 10.14           O
HETATM 2299  O   HOH S 106       0.060 -26.987 -12.226  0.92  6.06           O
END
