# Supplementary material for: Early-stage dynamics of chloride ion–pumping rhodopsin revealed by a femtosecond X-ray laser
Source: Proc Natl Acad Sci U S A. 2021 Mar 22;118(13):e2020486118. doi: 10.1073/pnas.2020486118 (PMC8020794; doi:10.1073/pnas.2020486118)
Supplement: Supplementary File [file pnas.2020486118.sd03.txt]

REMARK   3
REMARK   3 REFINEMENT.
REMARK   3   PROGRAM     : PHENIX (1.18.2_3874: ???)
REMARK   3   AUTHORS     : Adams,Afonine,Bunkoczi,Burnley,Chen,Dar,Davis,
REMARK   3               : Draizen,Echols,Gildea,Gros,Grosse-Kunstleve,Headd,
REMARK   3               : Hintze,Hung,Ioerger,Liebschner,McCoy,McKee,Moriarty,
REMARK   3               : Oeffner,Poon,Read,Richardson,Richardson,Sacchettini,
REMARK   3               : Sauter,Sobolev,Storoni,Terwilliger,Williams,Zwart
REMARK   3
REMARK   3  X-RAY DATA.
REMARK   3  
REMARK   3  REFINEMENT TARGET : ML
REMARK   3  
REMARK   3  DATA USED IN REFINEMENT.
REMARK   3   RESOLUTION RANGE HIGH (ANGSTROMS) : 1.85    
REMARK   3   RESOLUTION RANGE LOW  (ANGSTROMS) : 20.64   
REMARK   3   MIN(FOBS/SIGMA_FOBS)              : 0.00  
REMARK   3   COMPLETENESS FOR RANGE        (%) : 94.95 
REMARK   3   NUMBER OF REFLECTIONS             : 27267     
REMARK   3   NUMBER OF REFLECTIONS (NON-ANOMALOUS) : 27267     
REMARK   3  
REMARK   3  FIT TO DATA USED IN REFINEMENT.
REMARK   3   R VALUE     (WORKING + TEST SET) : 0.3591
REMARK   3   R VALUE            (WORKING SET) : 0.3566
REMARK   3   FREE R VALUE                     : 0.4061
REMARK   3   FREE R VALUE TEST SET SIZE   (%) : 5.04  
REMARK   3   FREE R VALUE TEST SET COUNT      : 1373      
REMARK   3  
REMARK   3  FIT TO DATA USED IN REFINEMENT (IN BINS).
REMARK   3   BIN  RESOLUTION RANGE  COMPL.    NWORK NFREE   RWORK  RFREE  CCWORK CCFREE
REMARK   3     1   20.64 -    3.98    0.99     2788   134  0.1924 0.2698   0.920  0.879
REMARK   3     2    3.98 -    3.16    0.99     2729   145  0.2571 0.3280   0.818  0.703
REMARK   3     3    3.16 -    2.76    0.98     2660   148  0.3321 0.4129   0.671  0.418
REMARK   3     4    2.76 -    2.51    0.97     2648   142  0.3706 0.4239   0.602  0.544
REMARK   3     5    2.51 -    2.33    0.96     2637   143  0.3880 0.4634   0.547  0.351
REMARK   3     6    2.33 -    2.19    0.96     2580   153  0.4266 0.4230   0.452  0.378
REMARK   3     7    2.19 -    2.08    0.94     2553   121  0.4613 0.5358   0.367  0.201
REMARK   3     8    2.08 -    1.99    0.92     2487   126  0.4569 0.4461   0.331  0.292
REMARK   3     9    1.99 -    1.92    0.91     2443   139  0.4699 0.4931   0.272  0.193
REMARK   3    10    1.92 -    1.85    0.87     2369   122  0.4851 0.4597   0.268  0.306
REMARK   3  
REMARK   3  BULK SOLVENT MODELLING.
REMARK   3   METHOD USED        : FLAT BULK SOLVENT MODEL
REMARK   3   SOLVENT RADIUS     : 1.11    
REMARK   3   SHRINKAGE RADIUS   : 0.90    
REMARK   3   GRID STEP FACTOR   : 4.00    
REMARK   3  
REMARK   3  ERROR ESTIMATES.
REMARK   3   COORDINATE ERROR (MAXIMUM-LIKELIHOOD BASED)     : 0.45    
REMARK   3   PHASE ERROR (DEGREES, MAXIMUM-LIKELIHOOD BASED) : 45.97   
REMARK   3  
REMARK   3  STRUCTURE FACTORS CALCULATION ALGORITHM : FFT
REMARK   3  
REMARK   3  
REMARK   3  GEOMETRY RESTRAINTS LIBRARY: GEOSTD + MONOMER LIBRARY + CDL V1.2
REMARK   3  DEVIATIONS FROM IDEAL VALUES.
REMARK   3    BOND      :  0.013   0.108   2236
REMARK   3    ANGLE     :  1.679  13.000   3013
REMARK   3    CHIRALITY :  0.086   0.359    341
REMARK   3    PLANARITY :  0.010   0.050    358
REMARK   3    DIHEDRAL  : 19.219 179.441    361
REMARK   3    MIN NONBONDED DISTANCE : 1.854
REMARK   3  
REMARK   3  MOLPROBITY STATISTICS.
REMARK   3    ALL-ATOM CLASHSCORE : 32.01
REMARK   3    RAMACHANDRAN PLOT:
REMARK   3      OUTLIERS :  2.67 %
REMARK   3      ALLOWED  :  9.92 %
REMARK   3      FAVORED  : 87.40 %
REMARK   3    ROTAMER OUTLIERS :  0.00 %
REMARK   3    CBETA DEVIATIONS :  0.41 %
REMARK   3    PEPTIDE PLANE:
REMARK   3      CIS-PROLINE     : 0.00 %
REMARK   3      CIS-GENERAL     : 0.00 %
REMARK   3      TWISTED PROLINE : 0.00 %
REMARK   3      TWISTED GENERAL : 0.00 %
REMARK   3  
REMARK   3  RAMA-Z (RAMACHANDRAN PLOT Z-SCORE):
REMARK   3  INTERPRETATION: BAD |RAMA-Z| > 3; SUSPICIOUS 2 < |RAMA-Z| < 3; GOOD |RAMA-Z| < 2.
REMARK   3  SCORES FOR WHOLE/HELIX/SHEET/LOOP ARE SCALED INDEPENDENTLY;
REMARK   3  THEREFORE, THE VALUES ARE NOT RELATED IN A SIMPLE MANNER.
REMARK   3    WHOLE: -5.67 (0.38), RESIDUES: 262
REMARK   3    HELIX: -3.66 (0.24), RESIDUES: 204
REMARK   3    SHEET:  NONE (NONE), RESIDUES: 0
REMARK   3    LOOP : -2.97 (0.81), RESIDUES: 58
REMARK   3  
REMARK   3                  min    max   mean <Bi,j>   iso aniso
REMARK   3     Overall:    0.00  29.92   5.52   0.59  2299     0
REMARK   3     Protein:    0.00  29.92   5.54   0.59  2072     0
REMARK   3     Water:      3.18  11.60   5.27    N/A   106     0
REMARK   3     Other:      3.62  11.51   5.39    N/A   121     0
REMARK   3     Chain  A:   0.00  29.92   5.54    N/A  2072     0
REMARK   3     Chain  C:   3.62   3.94   3.76    N/A    20     0
REMARK   3     Chain  B:   3.86   6.36   5.11    N/A     2     0
REMARK   3     Chain  S:   3.18  11.60   5.27    N/A   106     0
REMARK   3     Chain  D:   3.92  11.51   5.72    N/A    99     0
REMARK   3     Histogram:
REMARK   3         Values      Number of atoms
REMARK   3       0.00 - 2.99          2
REMARK   3       2.99 - 5.98       1816
REMARK   3       5.98 - 8.98        356
REMARK   3       8.98 - 11.97        72
REMARK   3      11.97 - 14.96        17
REMARK   3      14.96 - 17.95        13
REMARK   3      17.95 - 20.95         3
REMARK   3      20.95 - 23.94         4
REMARK   3      23.94 - 26.93        10
REMARK   3      26.93 - 29.92         6
REMARK   3  
REMARK   3
LINK         NZ  LYS A 235                 C15 RET C 235 
CRYST1  103.370   50.090   69.390  90.00 109.69  90.00 C 1 2 1
SCALE1      0.009674  0.000000  0.003462        0.00000
SCALE2      0.000000  0.019964  0.000000        0.00000
SCALE3      0.000000  0.000000  0.015306        0.00000
ATOM      1  N   LYS A   2     -17.676 -15.881  22.795  1.00  6.11           N
ATOM      2  CA  LYS A   2     -18.438 -14.975  21.940  1.00  6.23           C
ATOM      3  C   LYS A   2     -19.039 -15.796  20.811  1.00  5.64           C
ATOM      4  O   LYS A   2     -20.078 -15.438  20.277  1.00  5.46           O
ATOM      5  CB  LYS A   2     -17.559 -13.845  21.396  1.00  7.20           C
ATOM      6  CG  LYS A   2     -17.035 -12.954  22.508  1.00  8.37           C
ATOM      7  CD  LYS A   2     -16.206 -11.782  22.028  1.00  8.98           C
ATOM      8  CE  LYS A   2     -16.757 -10.485  22.626  1.00 10.47           C
ATOM      9  NZ  LYS A   2     -16.890 -10.558  24.125  1.00 16.46           N
ATOM     10  N   ASN A   3     -18.395 -16.912  20.463  1.00  5.42           N
ATOM     11  CA  ASN A   3     -18.978 -17.863  19.521  1.00  5.13           C
ATOM     12  C   ASN A   3     -19.933 -18.821  20.229  1.00  4.97           C
ATOM     13  O   ASN A   3     -19.928 -18.947  21.457  1.00  4.78           O
ATOM     14  CB  ASN A   3     -17.883 -18.650  18.800  1.00  5.01           C
ATOM     15  CG  ASN A   3     -16.966 -19.392  19.757  1.00  5.03           C
ATOM     16  OD1 ASN A   3     -17.153 -20.570  20.005  1.00  4.91           O
ATOM     17  ND2 ASN A   3     -15.953 -18.706  20.273  1.00  5.33           N
ATOM     18  N   ILE A   4     -20.775 -19.516  19.440  1.00  4.92           N
ATOM     19  CA  ILE A   4     -21.753 -20.369  20.116  1.00  4.74           C
ATOM     20  C   ILE A   4     -21.199 -21.766  20.348  1.00  4.49           C
ATOM     21  O   ILE A   4     -21.819 -22.555  21.070  1.00  4.43           O
ATOM     22  CB  ILE A   4     -23.127 -20.495  19.411  1.00  4.68           C
ATOM     23  CG1 ILE A   4     -23.024 -21.270  18.106  1.00  4.63           C
ATOM     24  CG2 ILE A   4     -23.747 -19.107  19.186  1.00  4.91           C
ATOM     25  CD1 ILE A   4     -24.338 -21.685  17.514  1.00  4.56           C
ATOM     26  N   GLU A   5     -20.031 -22.092  19.797  1.00  4.60           N
ATOM     27  CA  GLU A   5     -19.358 -23.325  20.210  1.00  4.73           C
ATOM     28  C   GLU A   5     -19.067 -23.316  21.706  1.00  4.62           C
ATOM     29  O   GLU A   5     -19.405 -24.265  22.421  1.00  4.52           O
ATOM     30  CB  GLU A   5     -18.071 -23.521  19.425  1.00  4.56           C
ATOM     31  CG  GLU A   5     -18.337 -24.176  18.159  1.00  4.53           C
ATOM     32  CD  GLU A   5     -18.832 -23.204  17.120  1.00  4.64           C
ATOM     33  OE1 GLU A   5     -18.957 -23.636  15.955  1.00  4.51           O
ATOM     34  OE2 GLU A   5     -19.049 -22.018  17.464  1.00  4.54           O
ATOM     35  N   SER A   6     -18.491 -22.211  22.189  1.00  4.63           N
ATOM     36  CA  SER A   6     -18.082 -22.057  23.575  1.00  4.63           C
ATOM     37  C   SER A   6     -19.251 -22.053  24.532  1.00  4.54           C
ATOM     38  O   SER A   6     -19.045 -22.272  25.726  1.00  4.70           O
ATOM     39  CB  SER A   6     -17.282 -20.756  23.751  1.00  4.68           C
ATOM     40  OG  SER A   6     -18.078 -19.607  23.551  1.00  4.89           O
ATOM     41  N   LEU A   7     -20.476 -21.808  24.074  1.00  4.49           N
ATOM     42  CA  LEU A   7     -21.531 -21.835  25.078  1.00  4.65           C
ATOM     43  C   LEU A   7     -21.853 -23.250  25.542  1.00  4.61           C
ATOM     44  O   LEU A   7     -22.460 -23.423  26.595  1.00  4.75           O
ATOM     45  CB  LEU A   7     -22.805 -21.189  24.557  1.00  4.71           C
ATOM     46  CG  LEU A   7     -22.976 -19.710  24.247  1.00  4.76           C
ATOM     47  CD1 LEU A   7     -24.332 -19.613  23.616  1.00  5.09           C
ATOM     48  CD2 LEU A   7     -22.871 -18.770  25.458  1.00  4.93           C
ATOM     49  N   PHE A   8     -21.469 -24.277  24.800  1.00  4.64           N
ATOM     50  CA  PHE A   8     -22.118 -25.563  24.973  1.00  4.75           C
ATOM     51  C   PHE A   8     -21.165 -26.616  25.533  1.00  4.68           C
ATOM     52  O   PHE A   8     -20.012 -26.732  25.087  1.00  4.53           O
ATOM     53  CB  PHE A   8     -22.779 -25.982  23.660  1.00  4.57           C
ATOM     54  CG  PHE A   8     -23.907 -25.056  23.262  1.00  4.48           C
ATOM     55  CD1 PHE A   8     -25.001 -24.863  24.106  1.00  4.57           C
ATOM     56  CD2 PHE A   8     -23.881 -24.385  22.064  1.00  4.66           C
ATOM     57  CE1 PHE A   8     -26.024 -24.005  23.759  1.00  4.61           C
ATOM     58  CE2 PHE A   8     -24.909 -23.517  21.694  1.00  4.61           C
ATOM     59  CZ  PHE A   8     -25.981 -23.328  22.554  1.00  4.73           C
ATOM     60  N   ASP A   9     -21.633 -27.268  26.603  1.00  4.68           N
ATOM     61  CA  ASP A   9     -21.223 -28.583  27.092  1.00  4.86           C
ATOM     62  C   ASP A   9     -21.878 -29.624  26.191  1.00  4.69           C
ATOM     63  O   ASP A   9     -22.985 -30.085  26.462  1.00  4.87           O
ATOM     64  CB  ASP A   9     -21.721 -28.819  28.512  1.00  4.90           C
ATOM     65  CG  ASP A   9     -20.847 -28.232  29.544  1.00  5.08           C
ATOM     66  OD1 ASP A   9     -19.643 -28.411  29.413  1.00  5.14           O
ATOM     67  OD2 ASP A   9     -21.360 -27.640  30.536  1.00  5.00           O
ATOM     68  N   TYR A  10     -21.236 -29.985  25.096  1.00  4.68           N
ATOM     69  CA  TYR A  10     -21.758 -31.084  24.301  1.00  4.57           C
ATOM     70  C   TYR A  10     -21.621 -32.400  25.043  1.00  4.74           C
ATOM     71  O   TYR A  10     -20.775 -32.554  25.930  1.00  4.62           O
ATOM     72  CB  TYR A  10     -20.995 -31.199  22.989  1.00  4.69           C
ATOM     73  CG  TYR A  10     -20.648 -29.873  22.431  1.00  4.48           C
ATOM     74  CD1 TYR A  10     -19.351 -29.397  22.488  1.00  4.34           C
ATOM     75  CD2 TYR A  10     -21.621 -29.097  21.821  1.00  4.52           C
ATOM     76  CE1 TYR A  10     -19.033 -28.185  21.957  1.00  4.33           C
ATOM     77  CE2 TYR A  10     -21.314 -27.891  21.293  1.00  4.34           C
ATOM     78  CZ  TYR A  10     -20.018 -27.429  21.378  1.00  4.46           C
ATOM     79  OH  TYR A  10     -19.697 -26.204  20.845  1.00  4.52           O
ATOM     80  N   SER A  11     -22.452 -33.371  24.637  1.00  4.56           N
ATOM     81  CA  SER A  11     -22.244 -34.765  24.996  1.00  4.46           C
ATOM     82  C   SER A  11     -20.894 -35.225  24.470  1.00  4.54           C
ATOM     83  O   SER A  11     -19.993 -34.400  24.267  1.00  4.55           O
ATOM     84  CB  SER A  11     -23.392 -35.643  24.466  1.00  4.42           C
ATOM     85  OG  SER A  11     -23.292 -35.981  23.078  1.00  4.31           O
ATOM     86  N   ALA A  12     -20.750 -36.538  24.264  1.00  4.46           N
ATOM     87  CA  ALA A  12     -19.563 -37.154  23.692  1.00  4.47           C
ATOM     88  C   ALA A  12     -19.698 -37.454  22.203  1.00  4.55           C
ATOM     89  O   ALA A  12     -18.714 -37.368  21.461  1.00  4.61           O
ATOM     90  CB  ALA A  12     -19.245 -38.457  24.434  1.00  4.57           C
ATOM     91  N   GLY A  13     -20.881 -37.871  21.747  1.00  4.53           N
ATOM     92  CA  GLY A  13     -21.005 -38.308  20.366  1.00  4.50           C
ATOM     93  C   GLY A  13     -20.866 -37.170  19.376  1.00  4.46           C
ATOM     94  O   GLY A  13     -20.376 -37.362  18.252  1.00  4.58           O
ATOM     95  N   GLN A  14     -21.270 -35.976  19.777  1.00  4.35           N
ATOM     96  CA  GLN A  14     -21.230 -34.840  18.870  1.00  4.48           C
ATOM     97  C   GLN A  14     -19.792 -34.393  18.612  1.00  4.46           C
ATOM     98  O   GLN A  14     -19.380 -34.204  17.459  1.00  4.22           O
ATOM     99  CB  GLN A  14     -22.074 -33.711  19.447  1.00  4.46           C
ATOM    100  CG  GLN A  14     -23.492 -34.117  19.796  1.00  4.51           C
ATOM    101  CD  GLN A  14     -24.121 -33.251  20.855  1.00  4.71           C
ATOM    102  OE1 GLN A  14     -23.438 -32.649  21.689  1.00  4.62           O
ATOM    103  NE2 GLN A  14     -25.442 -33.152  20.810  1.00  4.71           N
ATOM    104  N   PHE A  15     -19.034 -34.203  19.693  1.00  4.41           N
ATOM    105  CA  PHE A  15     -17.599 -33.937  19.681  1.00  4.35           C
ATOM    106  C   PHE A  15     -16.810 -34.841  18.747  1.00  4.39           C
ATOM    107  O   PHE A  15     -16.141 -34.363  17.817  1.00  4.27           O
ATOM    108  CB  PHE A  15     -17.080 -34.085  21.110  1.00  4.28           C
ATOM    109  CG  PHE A  15     -15.697 -33.558  21.309  1.00  4.21           C
ATOM    110  CD1 PHE A  15     -15.496 -32.247  21.678  1.00  4.22           C
ATOM    111  CD2 PHE A  15     -14.608 -34.407  21.258  1.00  4.27           C
ATOM    112  CE1 PHE A  15     -14.212 -31.755  21.894  1.00  4.16           C
ATOM    113  CE2 PHE A  15     -13.336 -33.925  21.462  1.00  4.16           C
ATOM    114  CZ  PHE A  15     -13.134 -32.598  21.784  1.00  4.09           C
ATOM    115  N   GLU A  16     -16.866 -36.160  19.010  1.00  4.52           N
ATOM    116  CA  GLU A  16     -16.166 -37.121  18.175  1.00  4.51           C
ATOM    117  C   GLU A  16     -16.577 -36.992  16.723  1.00  4.63           C
ATOM    118  O   GLU A  16     -15.731 -37.128  15.835  1.00  4.77           O
ATOM    119  CB  GLU A  16     -16.378 -38.547  18.686  1.00  4.66           C
ATOM    120  CG  GLU A  16     -16.096 -38.662  20.142  1.00  4.63           C
ATOM    121  CD  GLU A  16     -15.679 -40.039  20.588  1.00  4.21           C
ATOM    122  OE1 GLU A  16     -14.924 -40.085  21.589  1.00  4.95           O
ATOM    123  OE2 GLU A  16     -16.125 -41.064  20.025  1.00  5.05           O
ATOM    124  N   PHE A  17     -17.848 -36.683  16.468  1.00  4.53           N
ATOM    125  CA  PHE A  17     -18.325 -36.381  15.117  1.00  4.59           C
ATOM    126  C   PHE A  17     -17.875 -35.003  14.642  1.00  4.47           C
ATOM    127  O   PHE A  17     -17.764 -34.770  13.432  1.00  4.56           O
ATOM    128  CB  PHE A  17     -19.851 -36.543  15.126  1.00  4.71           C
ATOM    129  CG  PHE A  17     -20.565 -36.070  13.894  1.00  4.57           C
ATOM    130  CD1 PHE A  17     -20.418 -36.731  12.697  1.00  4.79           C
ATOM    131  CD2 PHE A  17     -21.548 -35.083  13.996  1.00  4.75           C
ATOM    132  CE1 PHE A  17     -21.124 -36.338  11.595  1.00  4.57           C
ATOM    133  CE2 PHE A  17     -22.295 -34.685  12.888  1.00  4.49           C
ATOM    134  CZ  PHE A  17     -22.067 -35.312  11.687  1.00  4.64           C
ATOM    135  N   ILE A  18     -17.586 -34.093  15.561  1.00  4.50           N
ATOM    136  CA  ILE A  18     -17.011 -32.814  15.175  1.00  4.36           C
ATOM    137  C   ILE A  18     -15.526 -32.979  14.926  1.00  4.38           C
ATOM    138  O   ILE A  18     -14.995 -32.517  13.911  1.00  4.39           O
ATOM    139  CB  ILE A  18     -17.271 -31.748  16.251  1.00  4.25           C
ATOM    140  CG1 ILE A  18     -18.755 -31.359  16.286  1.00  4.05           C
ATOM    141  CG2 ILE A  18     -16.359 -30.541  15.998  1.00  4.10           C
ATOM    142  CD1 ILE A  18     -19.117 -30.607  17.534  1.00  4.05           C
ATOM    143  N   ASP A  19     -14.834 -33.625  15.872  1.00  4.30           N
ATOM    144  CA  ASP A  19     -13.531 -34.210  15.598  1.00  4.56           C
ATOM    145  C   ASP A  19     -13.523 -34.909  14.242  1.00  4.61           C
ATOM    146  O   ASP A  19     -12.567 -34.725  13.485  1.00  4.79           O
ATOM    147  CB  ASP A  19     -13.134 -35.140  16.763  1.00  4.66           C
ATOM    148  CG  ASP A  19     -11.810 -35.855  16.549  1.00  4.77           C
ATOM    149  OD1 ASP A  19     -10.722 -35.242  16.591  1.00  4.60           O
ATOM    150  OD2 ASP A  19     -11.878 -37.092  16.403  1.00  5.08           O
ATOM    151  N   HIS A  20     -14.593 -35.639  13.886  1.00  4.64           N
ATOM    152  CA  HIS A  20     -14.529 -36.474  12.682  1.00  4.67           C
ATOM    153  C   HIS A  20     -14.856 -35.724  11.400  1.00  4.68           C
ATOM    154  O   HIS A  20     -14.347 -36.119  10.343  1.00  4.84           O
ATOM    155  CB  HIS A  20     -15.453 -37.685  12.780  1.00  4.77           C
ATOM    156  CG  HIS A  20     -15.024 -38.662  13.817  1.00  4.91           C
ATOM    157  ND1 HIS A  20     -13.727 -38.725  14.273  1.00  4.89           N
ATOM    158  CD2 HIS A  20     -15.724 -39.575  14.529  1.00  5.06           C
ATOM    159  CE1 HIS A  20     -13.641 -39.648  15.214  1.00  5.01           C
ATOM    160  NE2 HIS A  20     -14.837 -40.187  15.382  1.00  5.00           N
ATOM    161  N   LEU A  21     -15.707 -34.693  11.443  1.00  4.33           N
ATOM    162  CA  LEU A  21     -15.851 -33.835  10.276  1.00  4.51           C
ATOM    163  C   LEU A  21     -14.498 -33.236   9.910  1.00  4.57           C
ATOM    164  O   LEU A  21     -13.933 -33.521   8.849  1.00  4.67           O
ATOM    165  CB  LEU A  21     -16.902 -32.747  10.542  1.00  4.47           C
ATOM    166  CG  LEU A  21     -18.347 -33.233  10.793  1.00  4.42           C
ATOM    167  CD1 LEU A  21     -19.409 -32.141  10.557  1.00  4.40           C
ATOM    168  CD2 LEU A  21     -18.684 -34.412   9.897  1.00  4.26           C
ATOM    169  N   LEU A  22     -13.922 -32.499  10.848  1.00  4.54           N
ATOM    170  CA  LEU A  22     -12.645 -31.823  10.680  1.00  4.73           C
ATOM    171  C   LEU A  22     -11.551 -32.781  10.200  1.00  4.64           C
ATOM    172  O   LEU A  22     -10.637 -32.381   9.465  1.00  4.73           O
ATOM    173  CB  LEU A  22     -12.293 -31.217  12.035  1.00  4.37           C
ATOM    174  CG  LEU A  22     -13.267 -30.130  12.498  1.00  4.30           C
ATOM    175  CD1 LEU A  22     -12.955 -29.712  13.895  1.00  4.37           C
ATOM    176  CD2 LEU A  22     -13.230 -28.900  11.596  1.00  4.36           C
ATOM    177  N   THR A  23     -11.634 -34.061  10.568  1.00  4.83           N
ATOM    178  CA  THR A  23     -10.483 -34.909  10.292  1.00  4.99           C
ATOM    179  C   THR A  23     -10.494 -35.440   8.864  1.00  4.92           C
ATOM    180  O   THR A  23      -9.474 -35.356   8.175  1.00  5.06           O
ATOM    181  CB  THR A  23     -10.399 -36.023  11.313  1.00  5.19           C
ATOM    182  OG1 THR A  23     -10.284 -35.402  12.593  1.00  5.28           O
ATOM    183  CG2 THR A  23      -9.149 -36.841  11.079  1.00  5.38           C
ATOM    184  N   MET A  24     -11.613 -35.988   8.391  1.00  4.91           N
ATOM    185  CA  MET A  24     -11.621 -36.404   6.989  1.00  5.08           C
ATOM    186  C   MET A  24     -11.521 -35.198   6.066  1.00  4.91           C
ATOM    187  O   MET A  24     -11.037 -35.324   4.934  1.00  4.97           O
ATOM    188  CB  MET A  24     -12.872 -37.180   6.624  1.00  5.07           C
ATOM    189  CG  MET A  24     -13.987 -36.291   6.105  1.00  5.12           C
ATOM    190  SD  MET A  24     -15.486 -37.194   5.688  1.00  5.92           S
ATOM    191  CE  MET A  24     -16.608 -35.869   5.260  1.00  4.78           C
ATOM    192  N   GLY A  25     -11.964 -34.029   6.547  1.00  4.80           N
ATOM    193  CA  GLY A  25     -11.855 -32.808   5.765  1.00  4.68           C
ATOM    194  C   GLY A  25     -10.422 -32.398   5.524  1.00  4.47           C
ATOM    195  O   GLY A  25     -10.088 -31.875   4.460  1.00  4.56           O
ATOM    196  N   VAL A  26      -9.551 -32.607   6.515  1.00  4.63           N
ATOM    197  CA  VAL A  26      -8.117 -32.516   6.250  1.00  4.53           C
ATOM    198  C   VAL A  26      -7.743 -33.559   5.214  1.00  4.54           C
ATOM    199  O   VAL A  26      -7.233 -33.245   4.133  1.00  4.46           O
ATOM    200  CB  VAL A  26      -7.311 -32.705   7.552  1.00  4.54           C
ATOM    201  CG1 VAL A  26      -5.828 -32.878   7.284  1.00  4.39           C
ATOM    202  CG2 VAL A  26      -7.590 -31.585   8.557  1.00  4.26           C
ATOM    203  N   GLY A  27      -8.057 -34.816   5.524  1.00  4.48           N
ATOM    204  CA  GLY A  27      -7.646 -35.923   4.682  1.00  4.80           C
ATOM    205  C   GLY A  27      -8.100 -35.793   3.242  1.00  4.67           C
ATOM    206  O   GLY A  27      -7.349 -36.103   2.326  1.00  4.92           O
ATOM    207  N   VAL A  28      -9.329 -35.323   3.029  1.00  4.76           N
ATOM    208  CA  VAL A  28      -9.891 -35.252   1.680  1.00  4.86           C
ATOM    209  C   VAL A  28      -9.275 -34.135   0.842  1.00  4.64           C
ATOM    210  O   VAL A  28      -9.157 -34.271  -0.379  1.00  4.76           O
ATOM    211  CB  VAL A  28     -11.420 -35.138   1.775  1.00  4.99           C
ATOM    212  CG1 VAL A  28     -12.035 -34.800   0.447  1.00  4.95           C
ATOM    213  CG2 VAL A  28     -11.962 -36.477   2.189  1.00  5.29           C
ATOM    214  N   HIS A  29      -8.856 -33.030   1.449  1.00  4.50           N
ATOM    215  CA  HIS A  29      -8.267 -31.989   0.612  1.00  4.48           C
ATOM    216  C   HIS A  29      -6.834 -32.321   0.267  1.00  4.42           C
ATOM    217  O   HIS A  29      -6.402 -32.113  -0.870  1.00  4.29           O
ATOM    218  CB  HIS A  29      -8.342 -30.616   1.284  1.00  4.32           C
ATOM    219  CG  HIS A  29      -9.732 -30.183   1.588  1.00  4.14           C
ATOM    220  ND1 HIS A  29     -10.820 -30.716   0.935  1.00  4.35           N
ATOM    221  CD2 HIS A  29     -10.207 -29.151   2.318  1.00  4.16           C
ATOM    222  CE1 HIS A  29     -11.919 -30.121   1.360  1.00  4.30           C
ATOM    223  NE2 HIS A  29     -11.575 -29.162   2.194  1.00  4.10           N
ATOM    224  N   PHE A  30      -6.125 -32.888   1.248  1.00  4.55           N
ATOM    225  CA  PHE A  30      -4.732 -33.277   1.091  1.00  4.60           C
ATOM    226  C   PHE A  30      -4.593 -34.357   0.043  1.00  4.54           C
ATOM    227  O   PHE A  30      -3.622 -34.360  -0.717  1.00  4.41           O
ATOM    228  CB  PHE A  30      -4.188 -33.696   2.464  1.00  4.54           C
ATOM    229  CG  PHE A  30      -3.810 -32.513   3.312  1.00  4.46           C
ATOM    230  CD1 PHE A  30      -2.663 -31.802   3.036  1.00  4.65           C
ATOM    231  CD2 PHE A  30      -4.678 -32.001   4.234  1.00  4.47           C
ATOM    232  CE1 PHE A  30      -2.345 -30.688   3.748  1.00  4.57           C
ATOM    233  CE2 PHE A  30      -4.379 -30.852   4.946  1.00  4.46           C
ATOM    234  CZ  PHE A  30      -3.218 -30.205   4.703  1.00  4.44           C
ATOM    235  N   ALA A  31      -5.594 -35.247  -0.032  1.00  4.54           N
ATOM    236  CA  ALA A  31      -5.757 -36.211  -1.115  1.00  4.74           C
ATOM    237  C   ALA A  31      -6.201 -35.560  -2.431  1.00  4.71           C
ATOM    238  O   ALA A  31      -5.854 -36.047  -3.509  1.00  4.83           O
ATOM    239  CB  ALA A  31      -6.773 -37.275  -0.692  1.00  4.72           C
ATOM    240  N   ALA A  32      -7.025 -34.512  -2.366  1.00  4.72           N
ATOM    241  CA  ALA A  32      -7.348 -33.745  -3.564  1.00  4.53           C
ATOM    242  C   ALA A  32      -6.118 -33.038  -4.094  1.00  4.36           C
ATOM    243  O   ALA A  32      -5.839 -33.094  -5.299  1.00  4.48           O
ATOM    244  CB  ALA A  32      -8.456 -32.735  -3.273  1.00  4.38           C
ATOM    245  N   LEU A  33      -5.407 -32.328  -3.201  1.00  4.53           N
ATOM    246  CA  LEU A  33      -4.083 -31.755  -3.440  1.00  4.44           C
ATOM    247  C   LEU A  33      -3.208 -32.668  -4.252  1.00  4.52           C
ATOM    248  O   LEU A  33      -2.745 -32.292  -5.331  1.00  4.57           O
ATOM    249  CB  LEU A  33      -3.389 -31.429  -2.109  1.00  4.53           C
ATOM    250  CG  LEU A  33      -1.915 -31.011  -2.164  1.00  4.55           C
ATOM    251  CD1 LEU A  33      -1.622 -30.036  -1.074  1.00  4.57           C
ATOM    252  CD2 LEU A  33      -0.992 -32.210  -1.927  1.00  4.88           C
ATOM    253  N   ILE A  34      -2.970 -33.868  -3.720  1.00  4.74           N
ATOM    254  CA  ILE A  34      -2.210 -34.954  -4.343  1.00  4.83           C
ATOM    255  C   ILE A  34      -2.590 -35.124  -5.814  1.00  4.85           C
ATOM    256  O   ILE A  34      -1.748 -35.474  -6.653  1.00  4.72           O
ATOM    257  CB  ILE A  34      -2.446 -36.279  -3.583  1.00  4.98           C
ATOM    258  CG1 ILE A  34      -1.841 -36.268  -2.164  1.00  4.94           C
ATOM    259  CG2 ILE A  34      -1.955 -37.464  -4.393  1.00  5.25           C
ATOM    260  CD1 ILE A  34      -0.422 -35.679  -2.053  1.00  5.04           C
ATOM    261  N   PHE A  35      -3.861 -34.887  -6.146  1.00  4.87           N
ATOM    262  CA  PHE A  35      -4.335 -35.206  -7.488  1.00  4.95           C
ATOM    263  C   PHE A  35      -4.287 -34.027  -8.480  1.00  4.83           C
ATOM    264  O   PHE A  35      -4.099 -34.273  -9.669  1.00  4.78           O
ATOM    265  CB  PHE A  35      -5.743 -35.796  -7.393  1.00  5.44           C
ATOM    266  CG  PHE A  35      -6.447 -35.914  -8.701  1.00  6.07           C
ATOM    267  CD1 PHE A  35      -5.976 -36.786  -9.671  1.00  6.45           C
ATOM    268  CD2 PHE A  35      -7.646 -35.252  -8.928  1.00  6.44           C
ATOM    269  CE1 PHE A  35      -6.646 -36.933 -10.893  1.00  6.87           C
ATOM    270  CE2 PHE A  35      -8.305 -35.372 -10.140  1.00  6.94           C
ATOM    271  CZ  PHE A  35      -7.814 -36.205 -11.129  1.00  7.07           C
ATOM    272  N   PHE A  36      -4.441 -32.756  -8.063  1.00  4.53           N
ATOM    273  CA  PHE A  36      -4.272 -31.649  -9.025  1.00  4.33           C
ATOM    274  C   PHE A  36      -2.815 -31.426  -9.390  1.00  4.64           C
ATOM    275  O   PHE A  36      -2.501 -30.750 -10.393  1.00  4.47           O
ATOM    276  CB  PHE A  36      -4.812 -30.329  -8.490  1.00  4.05           C
ATOM    277  CG  PHE A  36      -6.072 -30.454  -7.712  1.00  4.14           C
ATOM    278  CD1 PHE A  36      -7.272 -30.671  -8.353  1.00  4.15           C
ATOM    279  CD2 PHE A  36      -6.068 -30.350  -6.337  1.00  4.09           C
ATOM    280  CE1 PHE A  36      -8.437 -30.770  -7.649  1.00  4.22           C
ATOM    281  CE2 PHE A  36      -7.242 -30.450  -5.636  1.00  4.10           C
ATOM    282  CZ  PHE A  36      -8.436 -30.662  -6.300  1.00  3.99           C
ATOM    283  N   LEU A  37      -1.930 -31.908  -8.537  1.00  4.45           N
ATOM    284  CA  LEU A  37      -0.516 -31.851  -8.801  1.00  4.66           C
ATOM    285  C   LEU A  37      -0.139 -32.754  -9.966  1.00  4.71           C
ATOM    286  O   LEU A  37       0.614 -32.333 -10.851  1.00  4.95           O
ATOM    287  CB  LEU A  37       0.225 -32.240  -7.531  1.00  4.58           C
ATOM    288  CG  LEU A  37       1.723 -32.223  -7.672  1.00  4.56           C
ATOM    289  CD1 LEU A  37       2.160 -30.807  -7.842  1.00  4.46           C
ATOM    290  CD2 LEU A  37       2.274 -32.892  -6.467  1.00  4.72           C
ATOM    291  N   VAL A  38      -0.687 -33.974 -10.011  1.00  4.82           N
ATOM    292  CA  VAL A  38      -0.206 -34.979 -10.962  1.00  5.06           C
ATOM    293  C   VAL A  38      -0.705 -34.723 -12.392  1.00  5.34           C
ATOM    294  O   VAL A  38       0.082 -34.774 -13.335  1.00  5.61           O
ATOM    295  CB  VAL A  38      -0.549 -36.396 -10.467  1.00  5.19           C
ATOM    296  CG1 VAL A  38      -0.344 -37.400 -11.593  1.00  5.65           C
ATOM    297  CG2 VAL A  38       0.328 -36.747  -9.246  1.00  4.87           C
ATOM    298  N   VAL A  39      -1.986 -34.395 -12.601  1.00  5.32           N
ATOM    299  CA  VAL A  39      -2.443 -34.076 -13.956  1.00  5.56           C
ATOM    300  C   VAL A  39      -1.982 -32.673 -14.350  1.00  5.51           C
ATOM    301  O   VAL A  39      -2.566 -32.045 -15.236  1.00  5.56           O
ATOM    302  CB  VAL A  39      -3.976 -34.192 -14.100  1.00  5.58           C
ATOM    303  CG1 VAL A  39      -4.422 -35.637 -14.061  1.00  5.98           C
ATOM    304  CG2 VAL A  39      -4.672 -33.411 -13.013  1.00  5.36           C
ATOM    305  N   SER A  40      -0.947 -32.152 -13.691  1.00  5.27           N
ATOM    306  CA  SER A  40      -0.430 -30.858 -14.126  1.00  5.41           C
ATOM    307  C   SER A  40       0.364 -30.985 -15.413  1.00  5.41           C
ATOM    308  O   SER A  40       0.355 -30.057 -16.217  1.00  5.43           O
ATOM    309  CB  SER A  40       0.437 -30.204 -13.056  1.00  4.96           C
ATOM    310  OG  SER A  40      -0.240 -30.157 -11.821  1.00  4.93           O
ATOM    311  N   GLN A  41       1.079 -32.098 -15.604  1.00  5.75           N
ATOM    312  CA  GLN A  41       1.719 -32.417 -16.878  1.00  5.94           C
ATOM    313  C   GLN A  41       0.804 -32.080 -18.044  1.00  6.01           C
ATOM    314  O   GLN A  41       1.245 -31.531 -19.048  1.00  6.11           O
ATOM    315  CB  GLN A  41       2.053 -33.907 -16.970  1.00  6.39           C
ATOM    316  CG  GLN A  41       2.897 -34.431 -15.845  1.00  6.72           C
ATOM    317  CD  GLN A  41       2.471 -35.802 -15.402  1.00  7.36           C
ATOM    318  OE1 GLN A  41       1.309 -36.019 -15.067  1.00  7.15           O
ATOM    319  NE2 GLN A  41       3.402 -36.751 -15.416  1.00  7.77           N
ATOM    320  N   PHE A  42      -0.479 -32.362 -17.879  1.00  6.21           N
ATOM    321  CA  PHE A  42      -1.429 -32.499 -18.971  1.00  6.53           C
ATOM    322  C   PHE A  42      -2.282 -31.259 -19.230  1.00  6.34           C
ATOM    323  O   PHE A  42      -3.182 -31.321 -20.080  1.00  6.30           O
ATOM    324  CB  PHE A  42      -2.351 -33.684 -18.701  1.00  6.90           C
ATOM    325  CG  PHE A  42      -1.627 -34.993 -18.541  1.00  7.33           C
ATOM    326  CD1 PHE A  42      -0.825 -35.492 -19.557  1.00  8.06           C
ATOM    327  CD2 PHE A  42      -1.780 -35.738 -17.389  1.00  7.33           C
ATOM    328  CE1 PHE A  42      -0.181 -36.717 -19.426  1.00  8.58           C
ATOM    329  CE2 PHE A  42      -1.140 -36.956 -17.249  1.00  8.47           C
ATOM    330  CZ  PHE A  42      -0.328 -37.442 -18.266  1.00  8.84           C
ATOM    331  N   VAL A  43      -2.035 -30.129 -18.563  1.00  5.82           N
ATOM    332  CA  VAL A  43      -2.822 -28.937 -18.884  1.00  5.73           C
ATOM    333  C   VAL A  43      -2.018 -28.106 -19.866  1.00  5.83           C
ATOM    334  O   VAL A  43      -0.786 -28.065 -19.798  1.00  5.70           O
ATOM    335  CB  VAL A  43      -3.220 -28.124 -17.633  1.00  5.52           C
ATOM    336  CG1 VAL A  43      -4.114 -26.958 -18.016  1.00  5.53           C
ATOM    337  CG2 VAL A  43      -3.963 -28.983 -16.675  1.00  5.58           C
ATOM    338  N   ALA A  44      -2.696 -27.505 -20.837  1.00  5.92           N
ATOM    339  CA  ALA A  44      -2.058 -26.440 -21.590  1.00  5.94           C
ATOM    340  C   ALA A  44      -1.507 -25.404 -20.614  1.00  5.64           C
ATOM    341  O   ALA A  44      -2.210 -25.005 -19.673  1.00  5.68           O
ATOM    342  CB  ALA A  44      -3.041 -25.780 -22.558  1.00  5.97           C
ATOM    343  N   PRO A  45      -0.296 -24.969 -20.773  1.00  5.65           N
ATOM    344  CA  PRO A  45       0.233 -23.989 -19.821  1.00  5.64           C
ATOM    345  C   PRO A  45      -0.518 -22.657 -19.819  1.00  5.76           C
ATOM    346  O   PRO A  45       0.099 -21.630 -19.521  1.00  5.97           O
ATOM    347  CB  PRO A  45       1.694 -23.803 -20.270  1.00  5.73           C
ATOM    348  CG  PRO A  45       1.781 -24.418 -21.646  1.00  5.65           C
ATOM    349  CD  PRO A  45       0.740 -25.490 -21.680  1.00  5.78           C
ATOM    350  N   LYS A  46      -1.825 -22.647 -20.127  1.00  5.67           N
ATOM    351  CA  LYS A  46      -2.662 -21.473 -19.920  1.00  5.64           C
ATOM    352  C   LYS A  46      -3.763 -21.707 -18.884  1.00  5.49           C
ATOM    353  O   LYS A  46      -4.134 -20.774 -18.176  1.00  5.44           O
ATOM    354  CB  LYS A  46      -3.280 -20.995 -21.251  1.00  5.62           C
ATOM    355  CG  LYS A  46      -4.340 -21.901 -21.859  1.00  5.75           C
ATOM    356  CD  LYS A  46      -4.874 -21.418 -23.233  1.00  5.81           C
ATOM    357  CE  LYS A  46      -4.063 -22.058 -24.378  1.00  6.24           C
ATOM    358  NZ  LYS A  46      -4.458 -21.620 -25.758  1.00  6.64           N
ATOM    359  N   TYR A  47      -4.261 -22.928 -18.727  1.00  5.47           N
ATOM    360  CA  TYR A  47      -5.053 -23.245 -17.542  1.00  5.44           C
ATOM    361  C   TYR A  47      -4.255 -23.965 -16.473  1.00  5.14           C
ATOM    362  O   TYR A  47      -4.840 -24.427 -15.496  1.00  5.07           O
ATOM    363  CB  TYR A  47      -6.279 -24.075 -17.905  1.00  5.54           C
ATOM    364  CG  TYR A  47      -6.886 -23.641 -19.182  1.00  5.55           C
ATOM    365  CD1 TYR A  47      -7.673 -22.494 -19.246  1.00  5.63           C
ATOM    366  CD2 TYR A  47      -6.627 -24.336 -20.342  1.00  5.81           C
ATOM    367  CE1 TYR A  47      -8.216 -22.069 -20.449  1.00  5.70           C
ATOM    368  CE2 TYR A  47      -7.142 -23.912 -21.538  1.00  5.97           C
ATOM    369  CZ  TYR A  47      -7.950 -22.788 -21.585  1.00  5.79           C
ATOM    370  OH  TYR A  47      -8.463 -22.405 -22.797  1.00  5.99           O
ATOM    371  N   ARG A  48      -2.928 -24.040 -16.614  1.00  5.26           N
ATOM    372  CA  ARG A  48      -2.138 -24.776 -15.631  1.00  5.21           C
ATOM    373  C   ARG A  48      -2.198 -24.122 -14.254  1.00  4.79           C
ATOM    374  O   ARG A  48      -2.132 -24.815 -13.230  1.00  4.80           O
ATOM    375  CB  ARG A  48      -0.690 -24.885 -16.089  1.00  5.29           C
ATOM    376  CG  ARG A  48       0.109 -25.820 -15.197  1.00  5.45           C
ATOM    377  CD  ARG A  48       1.436 -25.996 -15.785  1.00  5.58           C
ATOM    378  NE  ARG A  48       1.354 -26.739 -17.035  1.00  5.47           N
ATOM    379  CZ  ARG A  48       2.330 -26.702 -17.930  1.00  5.33           C
ATOM    380  NH1 ARG A  48       3.392 -25.941 -17.694  1.00  5.33           N
ATOM    381  NH2 ARG A  48       2.228 -27.357 -19.066  1.00  5.39           N
ATOM    382  N   ILE A  49      -2.309 -22.792 -14.204  1.00  4.87           N
ATOM    383  CA  ILE A  49      -2.360 -22.099 -12.922  1.00  4.83           C
ATOM    384  C   ILE A  49      -3.669 -22.381 -12.200  1.00  4.51           C
ATOM    385  O   ILE A  49      -3.739 -22.266 -10.979  1.00  4.44           O
ATOM    386  CB  ILE A  49      -2.141 -20.579 -13.117  1.00  4.88           C
ATOM    387  CG1 ILE A  49      -1.782 -19.952 -11.789  1.00  4.95           C
ATOM    388  CG2 ILE A  49      -3.374 -19.853 -13.715  1.00  4.75           C
ATOM    389  CD1 ILE A  49      -0.317 -20.131 -11.484  1.00  4.88           C
ATOM    390  N   ALA A  50      -4.708 -22.767 -12.934  1.00  4.69           N
ATOM    391  CA  ALA A  50      -6.017 -22.989 -12.332  1.00  4.58           C
ATOM    392  C   ALA A  50      -6.025 -24.258 -11.490  1.00  4.43           C
ATOM    393  O   ALA A  50      -6.489 -24.268 -10.345  1.00  4.24           O
ATOM    394  CB  ALA A  50      -7.064 -23.059 -13.444  1.00  4.72           C
ATOM    395  N   THR A  51      -5.539 -25.351 -12.064  1.00  4.52           N
ATOM    396  CA  THR A  51      -5.323 -26.560 -11.284  1.00  4.47           C
ATOM    397  C   THR A  51      -4.318 -26.339 -10.162  1.00  4.22           C
ATOM    398  O   THR A  51      -4.446 -26.940  -9.087  1.00  4.05           O
ATOM    399  CB  THR A  51      -4.910 -27.684 -12.240  1.00  4.43           C
ATOM    400  OG1 THR A  51      -4.632 -28.885 -11.509  1.00  4.49           O
ATOM    401  CG2 THR A  51      -3.781 -27.273 -13.132  1.00  4.63           C
ATOM    402  N   ALA A  52      -3.333 -25.469 -10.386  1.00  4.31           N
ATOM    403  CA  ALA A  52      -2.395 -25.082  -9.337  1.00  4.22           C
ATOM    404  C   ALA A  52      -3.010 -24.123  -8.313  1.00  4.00           C
ATOM    405  O   ALA A  52      -2.474 -24.008  -7.211  1.00  3.98           O
ATOM    406  CB  ALA A  52      -1.152 -24.451  -9.970  1.00  4.29           C
ATOM    407  N   LEU A  53      -4.099 -23.417  -8.644  1.00  4.06           N
ATOM    408  CA  LEU A  53      -4.814 -22.665  -7.606  1.00  4.04           C
ATOM    409  C   LEU A  53      -5.508 -23.605  -6.619  1.00  3.99           C
ATOM    410  O   LEU A  53      -5.922 -23.181  -5.529  1.00  3.83           O
ATOM    411  CB  LEU A  53      -5.825 -21.681  -8.247  1.00  4.09           C
ATOM    412  CG  LEU A  53      -5.276 -20.535  -9.124  1.00  4.15           C
ATOM    413  CD1 LEU A  53      -6.262 -19.425  -9.338  1.00  4.22           C
ATOM    414  CD2 LEU A  53      -4.009 -19.931  -8.512  1.00  3.97           C
ATOM    415  N   SER A  54      -5.604 -24.880  -6.966  1.00  3.90           N
ATOM    416  CA  SER A  54      -6.220 -25.887  -6.132  1.00  3.89           C
ATOM    417  C   SER A  54      -5.192 -26.873  -5.567  1.00  3.89           C
ATOM    418  O   SER A  54      -5.552 -27.913  -5.027  1.00  3.82           O
ATOM    419  CB  SER A  54      -7.366 -26.541  -6.917  1.00  3.99           C
ATOM    420  OG  SER A  54      -6.923 -27.187  -8.093  1.00  4.10           O
ATOM    421  N   CYS A  55      -3.913 -26.543  -5.625  1.00  3.93           N
ATOM    422  CA  CYS A  55      -3.066 -27.085  -4.578  1.00  3.92           C
ATOM    423  C   CYS A  55      -3.053 -26.128  -3.397  1.00  3.99           C
ATOM    424  O   CYS A  55      -3.092 -26.567  -2.246  1.00  3.92           O
ATOM    425  CB  CYS A  55      -1.655 -27.355  -5.107  1.00  3.92           C
ATOM    426  SG  CYS A  55      -1.626 -28.130  -6.773  1.00  3.94           S
ATOM    427  N   ILE A  56      -3.089 -24.826  -3.717  1.00  3.86           N
ATOM    428  CA  ILE A  56      -3.183 -23.753  -2.737  1.00  3.93           C
ATOM    429  C   ILE A  56      -4.467 -23.887  -1.942  1.00  3.85           C
ATOM    430  O   ILE A  56      -4.466 -23.827  -0.708  1.00  3.82           O
ATOM    431  CB  ILE A  56      -3.107 -22.386  -3.452  1.00  4.03           C
ATOM    432  CG1 ILE A  56      -1.746 -22.199  -4.117  1.00  3.93           C
ATOM    433  CG2 ILE A  56      -3.548 -21.232  -2.532  1.00  4.06           C
ATOM    434  CD1 ILE A  56      -1.491 -20.766  -4.686  1.00  4.50           C
ATOM    435  N   VAL A  57      -5.579 -24.067  -2.649  1.00  3.92           N
ATOM    436  CA  VAL A  57      -6.881 -24.161  -2.006  1.00  3.93           C
ATOM    437  C   VAL A  57      -6.946 -25.381  -1.098  1.00  3.93           C
ATOM    438  O   VAL A  57      -7.475 -25.313   0.022  1.00  3.80           O
ATOM    439  CB  VAL A  57      -7.988 -24.203  -3.073  1.00  3.82           C
ATOM    440  CG1 VAL A  57      -9.241 -24.748  -2.481  1.00  3.88           C
ATOM    441  CG2 VAL A  57      -8.211 -22.821  -3.665  1.00  3.97           C
ATOM    442  N   MET A  58      -6.419 -26.521  -1.563  1.00  3.79           N
ATOM    443  CA  MET A  58      -6.526 -27.731  -0.755  1.00  3.93           C
ATOM    444  C   MET A  58      -5.748 -27.622   0.555  1.00  3.96           C
ATOM    445  O   MET A  58      -6.284 -27.950   1.615  1.00  3.90           O
ATOM    446  CB  MET A  58      -6.117 -28.965  -1.555  1.00  4.18           C
ATOM    447  CG  MET A  58      -7.159 -29.387  -2.593  1.00  3.88           C
ATOM    448  SD  MET A  58      -8.849 -29.643  -1.968  1.00  3.66           S
ATOM    449  CE  MET A  58      -9.610 -28.387  -2.999  1.00  3.96           C
ATOM    450  N   VAL A  59      -4.496 -27.138   0.513  1.00  4.04           N
ATOM    451  CA  VAL A  59      -3.709 -26.939   1.736  1.00  4.05           C
ATOM    452  C   VAL A  59      -4.084 -25.643   2.451  1.00  4.02           C
ATOM    453  O   VAL A  59      -3.535 -25.336   3.513  1.00  3.99           O
ATOM    454  CB  VAL A  59      -2.206 -27.075   1.376  1.00  4.24           C
ATOM    455  CG1 VAL A  59      -1.761 -25.997   0.394  1.00  4.19           C
ATOM    456  CG2 VAL A  59      -1.288 -27.109   2.629  1.00  4.15           C
ATOM    457  N   SER A  60      -5.031 -24.886   1.930  1.00  3.93           N
ATOM    458  CA  SER A  60      -5.565 -23.722   2.651  1.00  4.00           C
ATOM    459  C   SER A  60      -6.721 -24.168   3.529  1.00  3.90           C
ATOM    460  O   SER A  60      -6.614 -24.142   4.758  1.00  3.88           O
ATOM    461  CB  SER A  60      -5.995 -22.612   1.694  1.00  3.98           C
ATOM    462  OG  SER A  60      -4.880 -22.058   1.031  1.00  4.14           O
ATOM    463  N   ALA A  61      -7.826 -24.587   2.901  1.00  3.98           N
ATOM    464  CA  ALA A  61      -8.852 -25.315   3.631  1.00  3.83           C
ATOM    465  C   ALA A  61      -8.245 -26.417   4.475  1.00  3.69           C
ATOM    466  O   ALA A  61      -8.759 -26.721   5.552  1.00  3.79           O
ATOM    467  CB  ALA A  61      -9.892 -25.892   2.668  1.00  3.78           C
ATOM    468  N   GLY A  62      -7.116 -26.974   4.036  1.00  3.88           N
ATOM    469  CA  GLY A  62      -6.512 -28.090   4.748  1.00  3.90           C
ATOM    470  C   GLY A  62      -5.891 -27.692   6.079  1.00  3.93           C
ATOM    471  O   GLY A  62      -6.132 -28.340   7.100  1.00  3.68           O
ATOM    472  N   LEU A  63      -5.057 -26.645   6.082  1.00  3.75           N
ATOM    473  CA  LEU A  63      -4.465 -26.221   7.349  1.00  3.93           C
ATOM    474  C   LEU A  63      -5.541 -25.782   8.322  1.00  3.82           C
ATOM    475  O   LEU A  63      -5.634 -26.308   9.433  1.00  3.77           O
ATOM    476  CB  LEU A  63      -3.437 -25.103   7.168  1.00  3.78           C
ATOM    477  CG  LEU A  63      -2.227 -25.534   6.357  1.00  3.96           C
ATOM    478  CD1 LEU A  63      -1.163 -24.419   6.238  1.00  4.04           C
ATOM    479  CD2 LEU A  63      -1.671 -26.821   6.866  1.00  3.87           C
ATOM    480  N   ILE A  64      -6.376 -24.829   7.895  1.00  3.91           N
ATOM    481  CA  ILE A  64      -7.438 -24.282   8.734  1.00  3.82           C
ATOM    482  C   ILE A  64      -8.260 -25.413   9.343  1.00  3.87           C
ATOM    483  O   ILE A  64      -8.378 -25.508  10.564  1.00  3.84           O
ATOM    484  CB  ILE A  64      -8.304 -23.301   7.920  1.00  3.90           C
ATOM    485  CG1 ILE A  64      -7.486 -22.047   7.560  1.00  4.02           C
ATOM    486  CG2 ILE A  64      -9.543 -22.909   8.681  1.00  3.96           C
ATOM    487  CD1 ILE A  64      -6.769 -21.335   8.759  1.00  4.10           C
ATOM    488  N   LEU A  65      -8.797 -26.318   8.505  1.00  3.64           N
ATOM    489  CA  LEU A  65      -9.464 -27.492   9.067  1.00  3.79           C
ATOM    490  C   LEU A  65      -8.504 -28.351   9.881  1.00  3.78           C
ATOM    491  O   LEU A  65      -8.942 -29.049  10.790  1.00  3.89           O
ATOM    492  CB  LEU A  65     -10.152 -28.363   7.999  1.00  3.78           C
ATOM    493  CG  LEU A  65     -11.113 -27.743   6.974  1.00  3.95           C
ATOM    494  CD1 LEU A  65     -11.859 -28.778   6.118  1.00  3.89           C
ATOM    495  CD2 LEU A  65     -12.054 -26.775   7.660  1.00  3.77           C
ATOM    496  N   ASN A  66      -7.200 -28.319   9.591  1.00  3.86           N
ATOM    497  CA  ASN A  66      -6.305 -29.100  10.445  1.00  3.85           C
ATOM    498  C   ASN A  66      -5.983 -28.346  11.715  1.00  3.94           C
ATOM    499  O   ASN A  66      -5.831 -28.951  12.783  1.00  3.96           O
ATOM    500  CB  ASN A  66      -5.012 -29.478   9.723  1.00  3.99           C
ATOM    501  CG  ASN A  66      -4.149 -30.446  10.553  1.00  4.07           C
ATOM    502  OD1 ASN A  66      -4.355 -31.642  10.517  1.00  4.33           O
ATOM    503  ND2 ASN A  66      -3.196 -29.912  11.322  1.00  4.39           N
ATOM    504  N   SER A  67      -5.840 -27.030  11.592  1.00  3.85           N
ATOM    505  CA  SER A  67      -5.706 -26.164  12.742  1.00  4.07           C
ATOM    506  C   SER A  67      -6.873 -26.372  13.699  1.00  4.24           C
ATOM    507  O   SER A  67      -6.662 -26.555  14.910  1.00  4.31           O
ATOM    508  CB  SER A  67      -5.614 -24.715  12.257  1.00  4.19           C
ATOM    509  OG  SER A  67      -5.543 -23.796  13.312  1.00  4.60           O
ATOM    510  N   GLN A  68      -8.096 -26.450  13.136  1.00  4.14           N
ATOM    511  CA  GLN A  68      -9.360 -26.445  13.884  1.00  4.30           C
ATOM    512  C   GLN A  68      -9.594 -27.730  14.654  1.00  4.31           C
ATOM    513  O   GLN A  68      -9.917 -27.683  15.841  1.00  4.33           O
ATOM    514  CB  GLN A  68     -10.565 -26.223  12.957  1.00  4.37           C
ATOM    515  CG  GLN A  68     -10.655 -24.883  12.345  1.00  4.52           C
ATOM    516  CD  GLN A  68     -10.862 -23.833  13.408  1.00  5.03           C
ATOM    517  OE1 GLN A  68      -9.949 -23.063  13.736  1.00  5.25           O
ATOM    518  NE2 GLN A  68     -12.090 -23.713  13.864  1.00  5.05           N
ATOM    519  N   ALA A  69      -9.580 -28.874  13.958  1.00  4.14           N
ATOM    520  CA  ALA A  69      -9.636 -30.179  14.615  1.00  4.06           C
ATOM    521  C   ALA A  69      -8.581 -30.301  15.700  1.00  4.06           C
ATOM    522  O   ALA A  69      -8.858 -30.783  16.805  1.00  3.94           O
ATOM    523  CB  ALA A  69      -9.437 -31.298  13.589  1.00  4.21           C
ATOM    524  N   VAL A  70      -7.340 -29.929  15.382  1.00  4.09           N
ATOM    525  CA  VAL A  70      -6.313 -30.014  16.402  1.00  4.23           C
ATOM    526  C   VAL A  70      -6.662 -29.049  17.516  1.00  4.34           C
ATOM    527  O   VAL A  70      -6.490 -29.342  18.713  1.00  4.34           O
ATOM    528  CB  VAL A  70      -4.925 -29.726  15.808  1.00  4.41           C
ATOM    529  CG1 VAL A  70      -3.887 -29.548  16.959  1.00  4.88           C
ATOM    530  CG2 VAL A  70      -4.519 -30.828  14.869  1.00  4.59           C
ATOM    531  N   MET A  71      -7.200 -27.896  17.129  1.00  4.27           N
ATOM    532  CA  MET A  71      -7.685 -26.924  18.081  1.00  4.35           C
ATOM    533  C   MET A  71      -9.028 -27.344  18.641  1.00  4.27           C
ATOM    534  O   MET A  71      -9.319 -27.065  19.802  1.00  4.25           O
ATOM    535  CB  MET A  71      -7.684 -25.557  17.404  1.00  4.67           C
ATOM    536  CG  MET A  71      -8.266 -24.412  18.137  1.00  5.15           C
ATOM    537  SD  MET A  71      -8.635 -23.130  16.905  1.00  6.67           S
ATOM    538  CE  MET A  71     -10.425 -23.280  16.809  1.00  5.22           C
ATOM    539  N   TRP A  72      -9.830 -28.072  17.865  1.00  4.17           N
ATOM    540  CA  TRP A  72     -11.056 -28.637  18.418  1.00  4.21           C
ATOM    541  C   TRP A  72     -10.760 -29.567  19.586  1.00  4.05           C
ATOM    542  O   TRP A  72     -11.463 -29.543  20.606  1.00  4.06           O
ATOM    543  CB  TRP A  72     -11.828 -29.394  17.341  1.00  4.02           C
ATOM    544  CG  TRP A  72     -12.945 -30.098  17.939  1.00  3.99           C
ATOM    545  CD1 TRP A  72     -13.042 -31.422  18.201  1.00  4.02           C
ATOM    546  CD2 TRP A  72     -14.151 -29.496  18.403  1.00  4.09           C
ATOM    547  NE1 TRP A  72     -14.260 -31.689  18.783  1.00  4.09           N
ATOM    548  CE2 TRP A  72     -14.953 -30.515  18.923  1.00  4.03           C
ATOM    549  CE3 TRP A  72     -14.632 -28.182  18.418  1.00  4.15           C
ATOM    550  CZ2 TRP A  72     -16.211 -30.269  19.445  1.00  4.09           C
ATOM    551  CZ3 TRP A  72     -15.870 -27.936  18.939  1.00  4.17           C
ATOM    552  CH2 TRP A  72     -16.646 -28.977  19.459  1.00  4.13           C
ATOM    553  N   THR A  73      -9.715 -30.391  19.462  1.00  4.04           N
ATOM    554  CA  THR A  73      -9.399 -31.319  20.536  1.00  4.05           C
ATOM    555  C   THR A  73      -8.467 -30.741  21.602  1.00  4.17           C
ATOM    556  O   THR A  73      -8.608 -31.116  22.769  1.00  4.10           O
ATOM    557  CB  THR A  73      -8.797 -32.596  19.967  1.00  4.03           C
ATOM    558  OG1 THR A  73      -7.511 -32.297  19.432  1.00  3.87           O
ATOM    559  CG2 THR A  73      -9.687 -33.142  18.888  1.00  3.99           C
ATOM    560  N   ASP A  74      -7.529 -29.835  21.245  1.00  4.29           N
ATOM    561  CA  ASP A  74      -6.747 -29.118  22.263  1.00  4.35           C
ATOM    562  C   ASP A  74      -7.638 -28.513  23.339  1.00  4.36           C
ATOM    563  O   ASP A  74      -7.132 -28.107  24.387  1.00  4.49           O
ATOM    564  CB  ASP A  74      -5.938 -27.944  21.665  1.00  4.54           C
ATOM    565  CG  ASP A  74      -4.489 -28.286  21.351  1.00  4.78           C
ATOM    566  OD1 ASP A  74      -4.086 -29.468  21.405  1.00  4.97           O
ATOM    567  OD2 ASP A  74      -3.746 -27.349  21.005  1.00  5.06           O
ATOM    568  N   ALA A  75      -8.954 -28.430  23.084  1.00  4.30           N
ATOM    569  CA  ALA A  75      -9.827 -27.435  23.674  1.00  4.26           C
ATOM    570  C   ALA A  75     -10.760 -27.963  24.742  1.00  4.18           C
ATOM    571  O   ALA A  75     -11.230 -27.163  25.555  1.00  4.19           O
ATOM    572  CB  ALA A  75     -10.697 -26.777  22.597  1.00  4.42           C
ATOM    573  N   TYR A  76     -11.048 -29.268  24.758  1.00  4.02           N
ATOM    574  CA  TYR A  76     -12.146 -29.809  25.561  1.00  4.21           C
ATOM    575  C   TYR A  76     -11.714 -31.070  26.286  1.00  4.04           C
ATOM    576  O   TYR A  76     -11.460 -32.086  25.650  1.00  4.07           O
ATOM    577  CB  TYR A  76     -13.366 -30.134  24.681  1.00  4.13           C
ATOM    578  CG  TYR A  76     -14.087 -28.926  24.183  1.00  4.10           C
ATOM    579  CD1 TYR A  76     -13.640 -28.248  23.056  1.00  4.09           C
ATOM    580  CD2 TYR A  76     -15.236 -28.482  24.797  1.00  4.07           C
ATOM    581  CE1 TYR A  76     -14.300 -27.158  22.588  1.00  4.03           C
ATOM    582  CE2 TYR A  76     -15.904 -27.369  24.333  1.00  4.20           C
ATOM    583  CZ  TYR A  76     -15.420 -26.711  23.233  1.00  4.03           C
ATOM    584  OH  TYR A  76     -16.069 -25.600  22.756  1.00  4.31           O
ATOM    585  N   ALA A  77     -11.725 -31.043  27.604  1.00  4.21           N
ATOM    586  CA  ALA A  77     -11.585 -32.300  28.324  1.00  4.22           C
ATOM    587  C   ALA A  77     -12.951 -32.973  28.440  1.00  4.40           C
ATOM    588  O   ALA A  77     -13.948 -32.493  27.894  1.00  4.27           O
ATOM    589  CB  ALA A  77     -10.971 -32.060  29.693  1.00  4.16           C
ATOM    590  N   TYR A  78     -12.993 -34.099  29.164  1.00  4.43           N
ATOM    591  CA  TYR A  78     -14.221 -34.840  29.441  1.00  4.44           C
ATOM    592  C   TYR A  78     -14.451 -34.824  30.946  1.00  4.52           C
ATOM    593  O   TYR A  78     -13.637 -35.363  31.707  1.00  4.37           O
ATOM    594  CB  TYR A  78     -14.148 -36.279  28.900  1.00  4.42           C
ATOM    595  CG  TYR A  78     -15.241 -37.223  29.375  1.00  4.46           C
ATOM    596  CD1 TYR A  78     -16.360 -37.468  28.580  1.00  4.42           C
ATOM    597  CD2 TYR A  78     -15.124 -37.937  30.568  1.00  4.61           C
ATOM    598  CE1 TYR A  78     -17.353 -38.330  28.977  1.00  4.25           C
ATOM    599  CE2 TYR A  78     -16.112 -38.823  30.972  1.00  4.34           C
ATOM    600  CZ  TYR A  78     -17.220 -39.006  30.175  1.00  4.25           C
ATOM    601  OH  TYR A  78     -18.214 -39.879  30.576  1.00  3.93           O
ATOM    602  N   VAL A  79     -15.570 -34.228  31.369  1.00  4.54           N
ATOM    603  CA  VAL A  79     -15.777 -33.801  32.754  1.00  4.55           C
ATOM    604  C   VAL A  79     -17.219 -34.090  33.150  1.00  4.58           C
ATOM    605  O   VAL A  79     -18.144 -33.459  32.631  1.00  4.49           O
ATOM    606  CB  VAL A  79     -15.449 -32.309  32.950  1.00  4.52           C
ATOM    607  CG1 VAL A  79     -15.862 -31.830  34.274  1.00  4.53           C
ATOM    608  CG2 VAL A  79     -13.960 -32.071  32.784  1.00  4.32           C
ATOM    609  N   ASP A  80     -17.404 -35.059  34.057  1.00  4.54           N
ATOM    610  CA  ASP A  80     -18.686 -35.344  34.705  1.00  4.77           C
ATOM    611  C   ASP A  80     -19.810 -35.551  33.696  1.00  4.81           C
ATOM    612  O   ASP A  80     -20.953 -35.131  33.892  1.00  5.13           O
ATOM    613  CB  ASP A  80     -18.992 -34.255  35.718  1.00  4.77           C
ATOM    614  CG  ASP A  80     -17.814 -34.001  36.647  1.00  4.68           C
ATOM    615  OD1 ASP A  80     -17.455 -34.876  37.448  1.00  4.71           O
ATOM    616  OD2 ASP A  80     -17.158 -32.963  36.528  1.00  4.62           O
ATOM    617  N   GLY A  81     -19.487 -36.239  32.608  1.00  4.59           N
ATOM    618  CA  GLY A  81     -20.489 -36.540  31.615  1.00  4.54           C
ATOM    619  C   GLY A  81     -20.097 -36.163  30.206  1.00  4.44           C
ATOM    620  O   GLY A  81     -20.349 -36.945  29.286  1.00  4.39           O
ATOM    621  N   SER A  82     -19.456 -35.017  30.007  1.00  4.44           N
ATOM    622  CA  SER A  82     -19.478 -34.379  28.685  1.00  4.56           C
ATOM    623  C   SER A  82     -18.107 -33.810  28.307  1.00  4.40           C
ATOM    624  O   SER A  82     -17.161 -33.842  29.090  1.00  4.46           O
ATOM    625  CB  SER A  82     -20.524 -33.270  28.691  1.00  4.59           C
ATOM    626  OG  SER A  82     -20.052 -32.233  29.529  1.00  4.72           O
ATOM    627  N   TYR A  83     -17.998 -33.278  27.083  1.00  4.46           N
ATOM    628  CA  TYR A  83     -16.803 -32.541  26.658  1.00  4.43           C
ATOM    629  C   TYR A  83     -17.046 -31.049  26.878  1.00  4.41           C
ATOM    630  O   TYR A  83     -17.952 -30.451  26.272  1.00  4.27           O
ATOM    631  CB  TYR A  83     -16.408 -32.796  25.202  1.00  4.22           C
ATOM    632  CG  TYR A  83     -15.533 -34.008  24.968  1.00  4.30           C
ATOM    633  CD1 TYR A  83     -14.157 -33.889  24.793  1.00  4.26           C
ATOM    634  CD2 TYR A  83     -16.096 -35.276  24.902  1.00  4.49           C
ATOM    635  CE1 TYR A  83     -13.366 -35.027  24.563  1.00  4.39           C
ATOM    636  CE2 TYR A  83     -15.336 -36.409  24.687  1.00  4.44           C
ATOM    637  CZ  TYR A  83     -13.982 -36.286  24.507  1.00  4.56           C
ATOM    638  OH  TYR A  83     -13.270 -37.437  24.305  1.00  4.68           O
ATOM    639  N   GLN A  84     -16.223 -30.455  27.740  1.00  4.23           N
ATOM    640  CA  GLN A  84     -16.473 -29.119  28.235  1.00  4.28           C
ATOM    641  C   GLN A  84     -15.286 -28.246  27.854  1.00  4.20           C
ATOM    642  O   GLN A  84     -14.129 -28.692  27.850  1.00  4.04           O
ATOM    643  CB  GLN A  84     -16.669 -29.121  29.775  1.00  4.50           C
ATOM    644  CG  GLN A  84     -17.680 -30.173  30.239  1.00  4.60           C
ATOM    645  CD  GLN A  84     -18.037 -30.064  31.700  1.00  4.66           C
ATOM    646  OE1 GLN A  84     -17.635 -29.123  32.387  1.00  4.65           O
ATOM    647  NE2 GLN A  84     -18.741 -31.057  32.195  1.00  4.77           N
ATOM    648  N   LEU A  85     -15.580 -27.012  27.502  1.00  4.29           N
ATOM    649  CA  LEU A  85     -14.545 -25.995  27.442  1.00  4.26           C
ATOM    650  C   LEU A  85     -13.617 -26.130  28.649  1.00  4.15           C
ATOM    651  O   LEU A  85     -14.070 -26.195  29.791  1.00  4.22           O
ATOM    652  CB  LEU A  85     -15.229 -24.620  27.420  1.00  4.21           C
ATOM    653  CG  LEU A  85     -14.495 -23.306  27.218  1.00  4.49           C
ATOM    654  CD1 LEU A  85     -13.866 -23.261  25.835  1.00  4.62           C
ATOM    655  CD2 LEU A  85     -15.460 -22.163  27.328  1.00  4.83           C
ATOM    656  N   GLN A  86     -12.320 -26.268  28.410  1.00  4.24           N
ATOM    657  CA  GLN A  86     -11.402 -25.993  29.505  1.00  4.24           C
ATOM    658  C   GLN A  86     -11.108 -24.505  29.471  1.00  4.40           C
ATOM    659  O   GLN A  86     -11.920 -23.681  29.897  1.00  4.40           O
ATOM    660  CB  GLN A  86     -10.103 -26.800  29.417  1.00  4.31           C
ATOM    661  CG  GLN A  86     -10.351 -28.277  29.474  1.00  4.18           C
ATOM    662  CD  GLN A  86     -10.991 -28.688  30.762  1.00  4.00           C
ATOM    663  OE1 GLN A  86     -10.556 -28.304  31.854  1.00  4.07           O
ATOM    664  NE2 GLN A  86     -12.135 -29.329  30.640  1.00  4.09           N
ATOM    665  N   ASP A  87      -9.969 -24.170  28.910  1.00  4.64           N
ATOM    666  CA  ASP A  87      -9.403 -22.834  28.998  1.00  4.94           C
ATOM    667  C   ASP A  87      -8.558 -22.545  27.773  1.00  5.18           C
ATOM    668  O   ASP A  87      -7.559 -21.829  27.858  1.00  5.46           O
ATOM    669  CB  ASP A  87      -8.611 -22.698  30.315  1.00  5.02           C
ATOM    670  CG  ASP A  87      -7.604 -23.812  30.487  1.00  5.23           C
ATOM    671  OD1 ASP A  87      -7.587 -24.728  29.626  1.00  5.10           O
ATOM    672  OD2 ASP A  87      -6.877 -23.819  31.495  1.00  5.25           O
ATOM    673  N   LEU A  88      -8.947 -23.107  26.637  1.00  5.15           N
ATOM    674  CA  LEU A  88      -8.287 -22.873  25.360  1.00  5.28           C
ATOM    675  C   LEU A  88      -9.433 -23.061  24.383  1.00  5.38           C
ATOM    676  O   LEU A  88      -9.962 -24.172  24.284  1.00  5.31           O
ATOM    677  CB  LEU A  88      -7.168 -23.881  25.097  1.00  5.29           C
ATOM    678  CG  LEU A  88      -6.117 -23.497  24.057  1.00  5.21           C
ATOM    679  CD1 LEU A  88      -4.826 -24.325  24.145  1.00  5.09           C
ATOM    680  CD2 LEU A  88      -6.689 -23.485  22.689  1.00  5.38           C
ATOM    681  N   THR A  89      -9.804 -22.002  23.672  1.00  5.63           N
ATOM    682  CA  THR A  89     -11.126 -21.888  23.065  1.00  5.58           C
ATOM    683  C   THR A  89     -11.175 -22.336  21.599  1.00  5.54           C
ATOM    684  O   THR A  89     -10.281 -22.036  20.808  1.00  5.67           O
ATOM    685  CB  THR A  89     -11.592 -20.436  23.199  1.00  5.65           C
ATOM    686  OG1 THR A  89     -10.588 -19.556  22.646  1.00  5.80           O
ATOM    687  CG2 THR A  89     -11.874 -20.053  24.665  1.00  5.77           C
ATOM    688  N   PHE A  90     -12.239 -23.062  21.249  1.00  5.34           N
ATOM    689  CA  PHE A  90     -12.666 -23.178  19.865  1.00  5.28           C
ATOM    690  C   PHE A  90     -13.522 -21.979  19.465  1.00  5.32           C
ATOM    691  O   PHE A  90     -14.075 -21.249  20.293  1.00  5.45           O
ATOM    692  CB  PHE A  90     -13.432 -24.484  19.603  1.00  4.86           C
ATOM    693  CG  PHE A  90     -13.381 -24.946  18.171  1.00  4.81           C
ATOM    694  CD1 PHE A  90     -12.382 -25.769  17.732  1.00  4.62           C
ATOM    695  CD2 PHE A  90     -14.384 -24.599  17.279  1.00  4.87           C
ATOM    696  CE1 PHE A  90     -12.326 -26.193  16.407  1.00  4.51           C
ATOM    697  CE2 PHE A  90     -14.342 -25.021  15.954  1.00  4.73           C
ATOM    698  CZ  PHE A  90     -13.309 -25.835  15.522  1.00  4.48           C
ATOM    699  N   SER A  91     -13.594 -21.782  18.159  1.00  5.28           N
ATOM    700  CA  SER A  91     -14.118 -20.595  17.501  1.00  5.44           C
ATOM    701  C   SER A  91     -13.750 -20.801  16.054  1.00  5.27           C
ATOM    702  O   SER A  91     -12.646 -21.258  15.770  1.00  5.41           O
ATOM    703  CB  SER A  91     -13.528 -19.286  18.026  1.00  5.50           C
ATOM    704  OG  SER A  91     -13.915 -18.185  17.206  1.00  6.08           O
ATOM    705  N   ASN A  92     -14.682 -20.502  15.158  1.00  5.20           N
ATOM    706  CA  ASN A  92     -14.544 -20.692  13.719  1.00  5.08           C
ATOM    707  C   ASN A  92     -13.975 -19.461  13.056  1.00  5.08           C
ATOM    708  O   ASN A  92     -14.464 -19.099  11.996  1.00  4.94           O
ATOM    709  CB  ASN A  92     -15.922 -20.965  13.139  1.00  4.94           C
ATOM    710  CG  ASN A  92     -16.503 -22.243  13.610  1.00  4.86           C
ATOM    711  OD1 ASN A  92     -15.825 -23.262  13.701  1.00  4.70           O
ATOM    712  ND2 ASN A  92     -17.776 -22.183  13.998  1.00  4.67           N
ATOM    713  N   GLY A  93     -13.008 -18.763  13.645  1.00  5.34           N
ATOM    714  CA  GLY A  93     -12.688 -17.427  13.181  1.00  5.24           C
ATOM    715  C   GLY A  93     -11.661 -17.341  12.074  1.00  5.00           C
ATOM    716  O   GLY A  93     -11.751 -16.484  11.196  1.00  4.78           O
ATOM    717  N   TYR A  94     -10.668 -18.219  12.128  1.00  5.34           N
ATOM    718  CA  TYR A  94      -9.670 -18.393  11.083  1.00  5.15           C
ATOM    719  C   TYR A  94     -10.279 -18.922   9.798  1.00  4.84           C
ATOM    720  O   TYR A  94      -9.566 -19.055   8.792  1.00  4.62           O
ATOM    721  CB  TYR A  94      -8.641 -19.416  11.529  1.00  5.79           C
ATOM    722  CG  TYR A  94      -8.211 -19.272  12.965  1.00  7.05           C
ATOM    723  CD1 TYR A  94      -7.207 -18.375  13.360  1.00  7.91           C
ATOM    724  CD2 TYR A  94      -8.894 -19.990  13.958  1.00  7.30           C
ATOM    725  CE1 TYR A  94      -6.853 -18.276  14.718  1.00  8.96           C
ATOM    726  CE2 TYR A  94      -8.569 -19.880  15.290  1.00  8.29           C
ATOM    727  CZ  TYR A  94      -7.563 -19.036  15.673  1.00 10.53           C
ATOM    728  OH  TYR A  94      -7.285 -18.975  17.016  1.00 29.92           O
ATOM    729  N   ARG A  95     -11.548 -19.311   9.817  1.00  4.66           N
ATOM    730  CA  ARG A  95     -12.079 -19.992   8.648  1.00  4.34           C
ATOM    731  C   ARG A  95     -12.517 -18.967   7.609  1.00  4.25           C
ATOM    732  O   ARG A  95     -12.199 -19.104   6.419  1.00  3.94           O
ATOM    733  CB  ARG A  95     -13.209 -20.943   9.077  1.00  4.29           C
ATOM    734  CG  ARG A  95     -14.156 -21.348   8.000  1.00  4.10           C
ATOM    735  CD  ARG A  95     -15.388 -22.058   8.565  1.00  4.27           C
ATOM    736  NE  ARG A  95     -15.129 -23.427   9.003  1.00  4.30           N
ATOM    737  CZ  ARG A  95     -14.882 -24.426   8.157  1.00  4.25           C
ATOM    738  NH1 ARG A  95     -14.684 -25.660   8.601  1.00  4.10           N
ATOM    739  NH2 ARG A  95     -14.787 -24.168   6.864  1.00  4.01           N
ATOM    740  N   TYR A  96     -13.237 -17.930   8.074  1.00  4.33           N
ATOM    741  CA  TYR A  96     -13.393 -16.654   7.366  1.00  4.22           C
ATOM    742  C   TYR A  96     -12.069 -16.110   6.853  1.00  4.21           C
ATOM    743  O   TYR A  96     -12.005 -15.535   5.762  1.00  4.07           O
ATOM    744  CB  TYR A  96     -14.006 -15.621   8.315  1.00  4.38           C
ATOM    745  CG  TYR A  96     -15.459 -15.867   8.698  1.00  4.47           C
ATOM    746  CD1 TYR A  96     -16.510 -15.303   7.977  1.00  4.37           C
ATOM    747  CD2 TYR A  96     -15.777 -16.728   9.752  1.00  4.47           C
ATOM    748  CE1 TYR A  96     -17.827 -15.550   8.333  1.00  4.30           C
ATOM    749  CE2 TYR A  96     -17.073 -16.981  10.091  1.00  4.33           C
ATOM    750  CZ  TYR A  96     -18.093 -16.407   9.382  1.00  4.33           C
ATOM    751  OH  TYR A  96     -19.394 -16.692   9.762  1.00  4.29           O
ATOM    752  N   VAL A  97     -11.012 -16.261   7.651  1.00  4.28           N
ATOM    753  CA  VAL A  97      -9.749 -15.594   7.370  1.00  4.34           C
ATOM    754  C   VAL A  97      -9.097 -16.198   6.139  1.00  4.16           C
ATOM    755  O   VAL A  97      -8.546 -15.484   5.302  1.00  3.96           O
ATOM    756  CB  VAL A  97      -8.829 -15.657   8.601  1.00  4.43           C
ATOM    757  CG1 VAL A  97      -7.552 -14.969   8.322  1.00  4.53           C
ATOM    758  CG2 VAL A  97      -9.510 -15.024   9.796  1.00  4.61           C
ATOM    759  N   ASN A  98      -9.168 -17.522   6.003  1.00  4.16           N
ATOM    760  CA  ASN A  98      -8.554 -18.163   4.863  1.00  3.98           C
ATOM    761  C   ASN A  98      -9.502 -18.103   3.674  1.00  4.50           C
ATOM    762  O   ASN A  98      -9.037 -18.174   2.524  1.00  3.68           O
ATOM    763  CB  ASN A  98      -8.218 -19.623   5.176  1.00  4.02           C
ATOM    764  CG  ASN A  98      -6.876 -20.047   4.610  1.00  4.12           C
ATOM    765  OD1 ASN A  98      -6.046 -19.217   4.258  1.00  4.34           O
ATOM    766  ND2 ASN A  98      -6.703 -21.326   4.413  1.00  4.27           N
ATOM    767  N   TRP A  99     -10.819 -17.978   3.925  1.00  3.63           N
ATOM    768  CA  TRP A  99     -11.749 -17.598   2.850  1.00  4.12           C
ATOM    769  C   TRP A  99     -11.416 -16.236   2.273  1.00  4.07           C
ATOM    770  O   TRP A  99     -11.785 -15.966   1.122  1.00  3.84           O
ATOM    771  CB  TRP A  99     -13.228 -17.561   3.272  1.00  3.82           C
ATOM    772  CG  TRP A  99     -13.895 -18.802   3.809  1.00  3.98           C
ATOM    773  CD1 TRP A  99     -13.591 -20.127   3.543  1.00  3.88           C
ATOM    774  CD2 TRP A  99     -15.047 -18.826   4.666  1.00  3.96           C
ATOM    775  NE1 TRP A  99     -14.480 -20.963   4.216  1.00  3.77           N
ATOM    776  CE2 TRP A  99     -15.380 -20.183   4.897  1.00  3.84           C
ATOM    777  CE3 TRP A  99     -15.849 -17.826   5.241  1.00  4.01           C
ATOM    778  CZ2 TRP A  99     -16.448 -20.550   5.699  1.00  3.93           C
ATOM    779  CZ3 TRP A  99     -16.913 -18.202   6.027  1.00  3.90           C
ATOM    780  CH2 TRP A  99     -17.209 -19.548   6.246  1.00  4.07           C
ATOM    781  N   MET A 100     -10.767 -15.356   3.065  1.00  4.03           N
ATOM    782  CA  MET A 100     -10.100 -14.179   2.501  1.00  4.07           C
ATOM    783  C   MET A 100      -9.112 -14.555   1.410  1.00  4.10           C
ATOM    784  O   MET A 100      -8.954 -13.810   0.433  1.00  4.26           O
ATOM    785  CB  MET A 100      -9.381 -13.393   3.607  1.00  4.04           C
ATOM    786  CG  MET A 100     -10.235 -12.429   4.424  1.00  4.00           C
ATOM    787  SD  MET A 100     -11.189 -11.154   3.542  1.00  4.30           S
ATOM    788  CE  MET A 100      -9.962  -9.873   3.263  1.00  4.44           C
ATOM    789  N   ALA A 101      -8.412 -15.673   1.582  1.00  3.95           N
ATOM    790  CA  ALA A 101      -7.482 -16.207   0.600  1.00  3.94           C
ATOM    791  C   ALA A 101      -8.109 -17.284  -0.273  1.00  3.89           C
ATOM    792  O   ALA A 101      -7.689 -17.474  -1.416  1.00  3.98           O
ATOM    793  CB  ALA A 101      -6.260 -16.798   1.308  1.00  3.97           C
ATOM    794  N   THR A 102      -9.100 -18.008   0.229  1.00  3.95           N
ATOM    795  CA  THR A 102      -9.537 -19.106  -0.605  1.00  3.89           C
ATOM    796  C   THR A 102     -10.606 -18.686  -1.593  1.00  3.88           C
ATOM    797  O   THR A 102     -10.467 -18.997  -2.778  1.00  3.90           O
ATOM    798  CB  THR A 102      -9.957 -20.286   0.256  1.00  3.92           C
ATOM    799  OG1 THR A 102     -11.020 -19.896   1.134  1.00  3.93           O
ATOM    800  CG2 THR A 102      -8.755 -20.768   1.031  1.00  3.86           C
ATOM    801  N   ILE A 103     -11.650 -17.962  -1.165  1.00  3.96           N
ATOM    802  CA  ILE A 103     -12.604 -17.454  -2.154  1.00  4.02           C
ATOM    803  C   ILE A 103     -11.873 -16.830  -3.340  1.00  4.03           C
ATOM    804  O   ILE A 103     -12.058 -17.313  -4.463  1.00  4.20           O
ATOM    805  CB  ILE A 103     -13.623 -16.503  -1.502  1.00  3.87           C
ATOM    806  CG1 ILE A 103     -14.660 -17.262  -0.699  1.00  3.88           C
ATOM    807  CG2 ILE A 103     -14.385 -15.764  -2.555  1.00  4.13           C
ATOM    808  CD1 ILE A 103     -15.432 -16.343   0.231  1.00  3.83           C
ATOM    809  N   PRO A 104     -10.953 -15.854  -3.152  1.00  4.17           N
ATOM    810  CA  PRO A 104     -10.266 -15.225  -4.299  1.00  4.17           C
ATOM    811  C   PRO A 104      -9.647 -16.193  -5.292  1.00  4.15           C
ATOM    812  O   PRO A 104     -10.074 -16.349  -6.442  1.00  4.45           O
ATOM    813  CB  PRO A 104      -9.168 -14.407  -3.609  1.00  4.30           C
ATOM    814  CG  PRO A 104      -9.801 -13.973  -2.357  1.00  4.17           C
ATOM    815  CD  PRO A 104     -10.574 -15.192  -1.890  1.00  3.97           C
ATOM    816  N   CYS A 105      -8.580 -16.810  -4.815  1.00  4.03           N
ATOM    817  CA  CYS A 105      -7.870 -17.875  -5.498  1.00  4.13           C
ATOM    818  C   CYS A 105      -8.786 -18.882  -6.215  1.00  4.19           C
ATOM    819  O   CYS A 105      -8.534 -19.258  -7.363  1.00  4.18           O
ATOM    820  CB  CYS A 105      -7.008 -18.519  -4.419  1.00  4.08           C
ATOM    821  SG  CYS A 105      -5.927 -19.760  -4.868  1.00  4.18           S
ATOM    822  N   LEU A 106      -9.869 -19.315  -5.547  1.00  4.26           N
ATOM    823  CA  LEU A 106     -10.895 -20.142  -6.193  1.00  4.38           C
ATOM    824  C   LEU A 106     -11.679 -19.475  -7.316  1.00  4.40           C
ATOM    825  O   LEU A 106     -12.395 -20.177  -8.014  1.00  4.61           O
ATOM    826  CB  LEU A 106     -11.921 -20.651  -5.181  1.00  4.31           C
ATOM    827  CG  LEU A 106     -11.538 -21.822  -4.324  1.00  4.13           C
ATOM    828  CD1 LEU A 106     -12.625 -22.033  -3.305  1.00  4.00           C
ATOM    829  CD2 LEU A 106     -11.570 -22.983  -5.318  1.00  4.34           C
ATOM    830  N   LEU A 107     -11.625 -18.158  -7.483  1.00  4.53           N
ATOM    831  CA  LEU A 107     -12.405 -17.507  -8.536  1.00  4.73           C
ATOM    832  C   LEU A 107     -11.611 -17.285  -9.811  1.00  4.92           C
ATOM    833  O   LEU A 107     -12.214 -17.231 -10.886  1.00  4.93           O
ATOM    834  CB  LEU A 107     -12.934 -16.141  -8.078  1.00  4.81           C
ATOM    835  CG  LEU A 107     -14.028 -15.893  -7.046  1.00  4.63           C
ATOM    836  CD1 LEU A 107     -13.956 -14.444  -6.707  1.00  5.19           C
ATOM    837  CD2 LEU A 107     -15.382 -16.166  -7.646  1.00  4.89           C
ATOM    838  N   LEU A 108     -10.288 -17.072  -9.707  1.00  4.91           N
ATOM    839  CA  LEU A 108      -9.495 -16.792 -10.902  1.00  5.08           C
ATOM    840  C   LEU A 108      -9.344 -18.002 -11.773  1.00  5.10           C
ATOM    841  O   LEU A 108      -9.222 -17.855 -12.995  1.00  5.28           O
ATOM    842  CB  LEU A 108      -8.088 -16.278 -10.592  1.00  5.21           C
ATOM    843  CG  LEU A 108      -7.852 -14.835 -10.122  1.00  5.90           C
ATOM    844  CD1 LEU A 108      -8.097 -14.574  -8.639  1.00  5.53           C
ATOM    845  CD2 LEU A 108      -6.453 -14.374 -10.559  1.00  7.16           C
ATOM    846  N   GLN A 109      -9.278 -19.186 -11.168  1.00  4.90           N
ATOM    847  CA  GLN A 109      -9.174 -20.397 -11.962  1.00  4.85           C
ATOM    848  C   GLN A 109     -10.399 -20.569 -12.856  1.00  5.04           C
ATOM    849  O   GLN A 109     -10.257 -20.920 -14.036  1.00  5.01           O
ATOM    850  CB  GLN A 109      -8.951 -21.624 -11.074  1.00  4.58           C
ATOM    851  CG  GLN A 109     -10.055 -21.991 -10.096  1.00  4.67           C
ATOM    852  CD  GLN A 109      -9.738 -23.293  -9.365  1.00  4.59           C
ATOM    853  OE1 GLN A 109      -8.739 -23.931  -9.656  1.00  4.51           O
ATOM    854  NE2 GLN A 109     -10.631 -23.733  -8.493  1.00  4.66           N
ATOM    855  N   LEU A 110     -11.605 -20.366 -12.299  1.00  4.86           N
ATOM    856  CA  LEU A 110     -12.806 -20.165 -13.111  1.00  5.12           C
ATOM    857  C   LEU A 110     -12.574 -19.081 -14.141  1.00  5.39           C
ATOM    858  O   LEU A 110     -12.869 -19.259 -15.330  1.00  5.55           O
ATOM    859  CB  LEU A 110     -14.008 -19.748 -12.247  1.00  5.16           C
ATOM    860  CG  LEU A 110     -15.366 -19.624 -12.977  1.00  5.37           C
ATOM    861  CD1 LEU A 110     -16.544 -19.859 -12.035  1.00  5.60           C
ATOM    862  CD2 LEU A 110     -15.577 -18.296 -13.716  1.00  5.31           C
ATOM    863  N   LEU A 111     -12.148 -17.904 -13.670  1.00  5.25           N
ATOM    864  CA  LEU A 111     -11.926 -16.789 -14.574  1.00  5.57           C
ATOM    865  C   LEU A 111     -10.856 -17.139 -15.581  1.00  5.72           C
ATOM    866  O   LEU A 111     -10.913 -16.673 -16.727  1.00  6.13           O
ATOM    867  CB  LEU A 111     -11.521 -15.537 -13.800  1.00  5.68           C
ATOM    868  CG  LEU A 111     -12.608 -14.831 -12.982  1.00  5.53           C
ATOM    869  CD1 LEU A 111     -11.959 -14.161 -11.770  1.00  5.69           C
ATOM    870  CD2 LEU A 111     -13.272 -13.828 -13.799  1.00  6.13           C
ATOM    871  N   ILE A 112      -9.886 -17.969 -15.171  1.00  5.50           N
ATOM    872  CA  ILE A 112      -8.901 -18.499 -16.107  1.00  5.48           C
ATOM    873  C   ILE A 112      -9.557 -19.453 -17.088  1.00  5.52           C
ATOM    874  O   ILE A 112      -9.123 -19.553 -18.243  1.00  5.96           O
ATOM    875  CB  ILE A 112      -7.726 -19.190 -15.379  1.00  5.56           C
ATOM    876  CG1 ILE A 112      -6.832 -18.194 -14.662  1.00  5.63           C
ATOM    877  CG2 ILE A 112      -6.804 -19.903 -16.384  1.00  5.47           C
ATOM    878  CD1 ILE A 112      -6.490 -17.026 -15.486  1.00  6.35           C
ATOM    879  N   VAL A 113     -10.563 -20.220 -16.644  1.00  5.39           N
ATOM    880  CA  VAL A 113     -11.199 -21.165 -17.563  1.00  5.57           C
ATOM    881  C   VAL A 113     -12.337 -20.519 -18.344  1.00  5.67           C
ATOM    882  O   VAL A 113     -12.727 -21.049 -19.393  1.00  5.70           O
ATOM    883  CB  VAL A 113     -11.673 -22.476 -16.886  1.00  5.34           C
ATOM    884  CG1 VAL A 113     -10.489 -23.294 -16.399  1.00  5.38           C
ATOM    885  CG2 VAL A 113     -12.564 -22.206 -15.715  1.00  5.27           C
ATOM    886  N   LEU A 114     -12.858 -19.371 -17.888  1.00  5.82           N
ATOM    887  CA  LEU A 114     -13.634 -18.513 -18.788  1.00  5.95           C
ATOM    888  C   LEU A 114     -12.735 -17.786 -19.808  1.00  6.40           C
ATOM    889  O   LEU A 114     -13.288 -16.872 -20.377  1.00  6.67           O
ATOM    890  CB  LEU A 114     -14.435 -17.483 -17.992  1.00  6.07           C
ATOM    891  CG  LEU A 114     -15.809 -17.880 -17.462  1.00  5.89           C
ATOM    892  CD1 LEU A 114     -16.508 -16.705 -16.823  1.00  6.14           C
ATOM    893  CD2 LEU A 114     -16.685 -18.484 -18.558  1.00  6.18           C
ATOM    894  N   ASN A 115     -11.471 -18.228 -19.946  1.00  6.38           N
ATOM    895  CA  ASN A 115     -10.420 -17.644 -20.795  1.00  6.84           C
ATOM    896  C   ASN A 115     -10.270 -16.129 -20.622  1.00  7.64           C
ATOM    897  O   ASN A 115      -9.901 -15.423 -21.563  1.00  8.12           O
ATOM    898  CB  ASN A 115     -10.640 -17.941 -22.279  1.00  6.86           C
ATOM    899  CG  ASN A 115     -10.922 -19.385 -22.568  1.00  6.39           C
ATOM    900  OD1 ASN A 115     -10.078 -20.269 -22.374  1.00  6.18           O
ATOM    901  ND2 ASN A 115     -12.130 -19.638 -23.052  1.00  6.49           N
ATOM    902  N   LEU A 116     -10.541 -15.590 -19.439  1.00  7.68           N
ATOM    903  CA  LEU A 116     -10.224 -14.184 -19.249  1.00  8.67           C
ATOM    904  C   LEU A 116      -8.714 -14.039 -19.161  1.00  9.53           C
ATOM    905  O   LEU A 116      -8.023 -14.839 -18.511  1.00  9.42           O
ATOM    906  CB  LEU A 116     -10.897 -13.591 -18.010  1.00  8.01           C
ATOM    907  CG  LEU A 116     -12.415 -13.744 -17.926  1.00  7.93           C
ATOM    908  CD1 LEU A 116     -13.012 -12.676 -16.994  1.00  8.02           C
ATOM    909  CD2 LEU A 116     -13.139 -13.762 -19.315  1.00  7.75           C
ATOM    910  N   LYS A 117      -8.200 -13.022 -19.836  1.00 10.38           N
ATOM    911  CA  LYS A 117      -6.769 -12.822 -19.933  1.00 11.39           C
ATOM    912  C   LYS A 117      -6.459 -11.335 -19.901  1.00 11.39           C
ATOM    913  O   LYS A 117      -7.271 -10.506 -20.330  1.00 11.57           O
ATOM    914  CB  LYS A 117      -6.214 -13.450 -21.208  1.00 12.50           C
ATOM    915  CG  LYS A 117      -6.638 -12.750 -22.473  1.00 12.76           C
ATOM    916  CD  LYS A 117      -5.782 -13.204 -23.645  1.00 12.70           C
ATOM    917  CE  LYS A 117      -4.293 -13.018 -23.308  1.00 14.73           C
ATOM    918  NZ  LYS A 117      -3.473 -12.764 -24.544  1.00 16.32           N
ATOM    919  N   GLY A 118      -5.281 -11.015 -19.375  1.00 10.90           N
ATOM    920  CA  GLY A 118      -4.769  -9.651 -19.426  1.00 11.02           C
ATOM    921  C   GLY A 118      -5.636  -8.638 -18.695  1.00 10.88           C
ATOM    922  O   GLY A 118      -5.899  -8.744 -17.488  1.00 10.82           O
ATOM    923  N   LYS A 119      -6.083  -7.622 -19.434  1.00 11.23           N
ATOM    924  CA  LYS A 119      -6.805  -6.509 -18.817  1.00 12.10           C
ATOM    925  C   LYS A 119      -8.166  -6.932 -18.267  1.00 11.62           C
ATOM    926  O   LYS A 119      -8.631  -6.379 -17.259  1.00 10.84           O
ATOM    927  CB  LYS A 119      -6.975  -5.376 -19.828  1.00 11.73           C
ATOM    928  CG  LYS A 119      -7.655  -4.181 -19.217  1.00 13.48           C
ATOM    929  CD  LYS A 119      -7.097  -2.866 -19.706  1.00 14.81           C
ATOM    930  CE  LYS A 119      -7.953  -1.747 -19.185  1.00 15.19           C
ATOM    931  NZ  LYS A 119      -8.945  -1.345 -20.216  1.00 16.99           N
ATOM    932  N   GLU A 120      -8.815  -7.904 -18.903  1.00 11.39           N
ATOM    933  CA  GLU A 120     -10.130  -8.329 -18.447  1.00 11.24           C
ATOM    934  C   GLU A 120     -10.037  -9.505 -17.480  1.00 10.42           C
ATOM    935  O   GLU A 120     -10.949  -9.699 -16.675  1.00  9.92           O
ATOM    936  CB  GLU A 120     -11.039  -8.631 -19.661  1.00 10.34           C
ATOM    937  CG  GLU A 120     -12.472  -8.996 -19.307  1.00 10.55           C
ATOM    938  CD  GLU A 120     -13.309  -9.373 -20.503  1.00 11.01           C
ATOM    939  OE1 GLU A 120     -12.806  -9.310 -21.650  1.00 11.32           O
ATOM    940  OE2 GLU A 120     -14.499  -9.699 -20.315  1.00 10.65           O
ATOM    941  N   LEU A 121      -8.929 -10.250 -17.493  1.00 10.46           N
ATOM    942  CA  LEU A 121      -8.604 -11.075 -16.333  1.00 10.16           C
ATOM    943  C   LEU A 121      -8.329 -10.207 -15.112  1.00 10.29           C
ATOM    944  O   LEU A 121      -8.912 -10.417 -14.047  1.00  9.95           O
ATOM    945  CB  LEU A 121      -7.403 -11.950 -16.621  1.00  9.87           C
ATOM    946  CG  LEU A 121      -6.917 -12.919 -15.550  1.00  9.71           C
ATOM    947  CD1 LEU A 121      -8.004 -13.666 -14.779  1.00  8.51           C
ATOM    948  CD2 LEU A 121      -5.999 -13.875 -16.262  1.00  9.39           C
ATOM    949  N   PHE A 122      -7.436  -9.228 -15.249  1.00 10.61           N
ATOM    950  CA  PHE A 122      -7.107  -8.348 -14.128  1.00 10.57           C
ATOM    951  C   PHE A 122      -8.286  -7.472 -13.710  1.00 10.00           C
ATOM    952  O   PHE A 122      -8.374  -7.064 -12.544  1.00  9.80           O
ATOM    953  CB  PHE A 122      -5.924  -7.459 -14.502  1.00 11.04           C
ATOM    954  CG  PHE A 122      -5.323  -6.717 -13.343  1.00 11.37           C
ATOM    955  CD1 PHE A 122      -4.762  -7.403 -12.277  1.00 11.55           C
ATOM    956  CD2 PHE A 122      -5.320  -5.330 -13.316  1.00 10.69           C
ATOM    957  CE1 PHE A 122      -4.203  -6.710 -11.198  1.00 12.16           C
ATOM    958  CE2 PHE A 122      -4.756  -4.636 -12.253  1.00 10.82           C
ATOM    959  CZ  PHE A 122      -4.198  -5.322 -11.195  1.00 11.48           C
ATOM    960  N   SER A 123      -9.190  -7.147 -14.637  1.00 10.31           N
ATOM    961  CA  SER A 123     -10.267  -6.229 -14.259  1.00  9.94           C
ATOM    962  C   SER A 123     -11.341  -6.973 -13.499  1.00  8.97           C
ATOM    963  O   SER A 123     -11.693  -6.599 -12.371  1.00  8.29           O
ATOM    964  CB  SER A 123     -10.882  -5.553 -15.480  1.00 10.07           C
ATOM    965  OG  SER A 123      -9.910  -4.833 -16.207  1.00 11.65           O
ATOM    966  N   THR A 124     -11.848  -8.046 -14.105  1.00  8.78           N
ATOM    967  CA  THR A 124     -12.845  -8.858 -13.431  1.00  8.38           C
ATOM    968  C   THR A 124     -12.310  -9.383 -12.112  1.00  7.68           C
ATOM    969  O   THR A 124     -13.029  -9.395 -11.111  1.00  7.11           O
ATOM    970  CB  THR A 124     -13.279 -10.008 -14.322  1.00  7.82           C
ATOM    971  OG1 THR A 124     -13.517  -9.517 -15.639  1.00  8.39           O
ATOM    972  CG2 THR A 124     -14.552 -10.585 -13.789  1.00  7.56           C
ATOM    973  N   ALA A 125     -11.038  -9.791 -12.095  1.00  8.03           N
ATOM    974  CA  ALA A 125     -10.453 -10.414 -10.908  1.00  7.65           C
ATOM    975  C   ALA A 125     -10.505  -9.477  -9.712  1.00  7.35           C
ATOM    976  O   ALA A 125     -10.862  -9.895  -8.600  1.00  6.59           O
ATOM    977  CB  ALA A 125      -9.016 -10.854 -11.205  1.00  7.99           C
ATOM    978  N   THR A 126     -10.228  -8.186  -9.943  1.00  7.49           N
ATOM    979  CA  THR A 126     -10.110  -7.222  -8.854  1.00  7.00           C
ATOM    980  C   THR A 126     -11.455  -6.933  -8.197  1.00  6.76           C
ATOM    981  O   THR A 126     -11.528  -6.771  -6.969  1.00  6.48           O
ATOM    982  CB  THR A 126      -9.474  -5.946  -9.390  1.00  7.36           C
ATOM    983  OG1 THR A 126      -8.147  -6.270  -9.799  1.00  7.95           O
ATOM    984  CG2 THR A 126      -9.442  -4.831  -8.324  1.00  7.08           C
ATOM    985  N   TRP A 127     -12.533  -6.888  -8.987  1.00  6.68           N
ATOM    986  CA  TRP A 127     -13.821  -6.496  -8.427  1.00  6.68           C
ATOM    987  C   TRP A 127     -14.477  -7.652  -7.691  1.00  6.37           C
ATOM    988  O   TRP A 127     -15.126  -7.444  -6.656  1.00  6.12           O
ATOM    989  CB  TRP A 127     -14.719  -5.949  -9.534  1.00  6.64           C
ATOM    990  CG  TRP A 127     -14.338  -4.537  -9.911  1.00  6.85           C
ATOM    991  CD1 TRP A 127     -14.060  -4.082 -11.154  1.00  6.93           C
ATOM    992  CD2 TRP A 127     -14.262  -3.391  -9.037  1.00  6.78           C
ATOM    993  NE1 TRP A 127     -13.769  -2.747 -11.119  1.00  7.31           N
ATOM    994  CE2 TRP A 127     -13.909  -2.287  -9.836  1.00  6.80           C
ATOM    995  CE3 TRP A 127     -14.454  -3.194  -7.654  1.00  6.75           C
ATOM    996  CZ2 TRP A 127     -13.719  -0.991  -9.308  1.00  6.86           C
ATOM    997  CZ3 TRP A 127     -14.273  -1.899  -7.120  1.00  6.67           C
ATOM    998  CH2 TRP A 127     -13.912  -0.814  -7.960  1.00  6.87           C
ATOM    999  N   LEU A 128     -14.306  -8.872  -8.212  1.00  6.47           N
ATOM   1000  CA  LEU A 128     -14.755 -10.060  -7.503  1.00  6.12           C
ATOM   1001  C   LEU A 128     -14.083 -10.199  -6.145  1.00  5.86           C
ATOM   1002  O   LEU A 128     -14.703 -10.706  -5.202  1.00  5.75           O
ATOM   1003  CB  LEU A 128     -14.495 -11.300  -8.351  1.00  6.14           C
ATOM   1004  CG  LEU A 128     -15.341 -11.485  -9.603  1.00  5.92           C
ATOM   1005  CD1 LEU A 128     -14.534 -12.142 -10.640  1.00  6.33           C
ATOM   1006  CD2 LEU A 128     -16.548 -12.345  -9.279  1.00  5.67           C
ATOM   1007  N   ILE A 129     -12.847  -9.724  -6.018  1.00  5.97           N
ATOM   1008  CA  ILE A 129     -12.076  -9.916  -4.789  1.00  5.85           C
ATOM   1009  C   ILE A 129     -12.527  -8.946  -3.710  1.00  5.61           C
ATOM   1010  O   ILE A 129     -12.730  -9.330  -2.546  1.00  5.24           O
ATOM   1011  CB  ILE A 129     -10.575  -9.749  -5.084  1.00  6.04           C
ATOM   1012  CG1 ILE A 129     -10.023 -11.045  -5.695  1.00  5.89           C
ATOM   1013  CG2 ILE A 129      -9.836  -9.369  -3.820  1.00  5.90           C
ATOM   1014  CD1 ILE A 129      -8.683 -10.883  -6.389  1.00  6.72           C
ATOM   1015  N   LEU A 130     -12.665  -7.667  -4.077  1.00  5.73           N
ATOM   1016  CA  LEU A 130     -13.170  -6.697  -3.118  1.00  5.39           C
ATOM   1017  C   LEU A 130     -14.619  -6.989  -2.739  1.00  5.40           C
ATOM   1018  O   LEU A 130     -15.006  -6.763  -1.583  1.00  5.26           O
ATOM   1019  CB  LEU A 130     -12.988  -5.279  -3.665  1.00  5.61           C
ATOM   1020  CG  LEU A 130     -11.508  -4.913  -3.912  1.00  5.68           C
ATOM   1021  CD1 LEU A 130     -11.360  -3.510  -4.483  1.00  6.13           C
ATOM   1022  CD2 LEU A 130     -10.658  -5.051  -2.655  1.00  5.11           C
ATOM   1023  N   ALA A 131     -15.424  -7.536  -3.660  1.00  5.39           N
ATOM   1024  CA  ALA A 131     -16.778  -7.935  -3.283  1.00  5.14           C
ATOM   1025  C   ALA A 131     -16.736  -9.138  -2.355  1.00  5.00           C
ATOM   1026  O   ALA A 131     -17.470  -9.192  -1.358  1.00  4.73           O
ATOM   1027  CB  ALA A 131     -17.618  -8.246  -4.519  1.00  5.13           C
ATOM   1028  N   ALA A 132     -15.866 -10.100  -2.671  1.00  5.17           N
ATOM   1029  CA  ALA A 132     -15.616 -11.219  -1.771  1.00  5.03           C
ATOM   1030  C   ALA A 132     -15.200 -10.721  -0.387  1.00  4.72           C
ATOM   1031  O   ALA A 132     -15.788 -11.127   0.622  1.00  4.57           O
ATOM   1032  CB  ALA A 132     -14.554 -12.142  -2.380  1.00  5.08           C
ATOM   1033  N   TRP A 133     -14.225  -9.801  -0.332  1.00  4.77           N
ATOM   1034  CA  TRP A 133     -13.736  -9.257   0.943  1.00  4.83           C
ATOM   1035  C   TRP A 133     -14.837  -8.528   1.726  1.00  4.62           C
ATOM   1036  O   TRP A 133     -15.074  -8.826   2.901  1.00  4.44           O
ATOM   1037  CB  TRP A 133     -12.520  -8.361   0.677  1.00  4.74           C
ATOM   1038  CG  TRP A 133     -11.286  -9.185   0.278  1.00  5.11           C
ATOM   1039  CD1 TRP A 133     -11.194 -10.551   0.242  1.00  4.81           C
ATOM   1040  CD2 TRP A 133      -9.993  -8.696  -0.153  1.00  5.22           C
ATOM   1041  NE1 TRP A 133      -9.939 -10.933  -0.143  1.00  4.86           N
ATOM   1042  CE2 TRP A 133      -9.188  -9.823  -0.414  1.00  5.23           C
ATOM   1043  CE3 TRP A 133      -9.449  -7.425  -0.351  1.00  5.35           C
ATOM   1044  CZ2 TRP A 133      -7.868  -9.717  -0.847  1.00  5.58           C
ATOM   1045  CZ3 TRP A 133      -8.136  -7.318  -0.774  1.00  5.44           C
ATOM   1046  CH2 TRP A 133      -7.358  -8.454  -1.015  1.00  5.85           C
ATOM   1047  N   GLY A 134     -15.561  -7.618   1.080  1.00  4.74           N
ATOM   1048  CA  GLY A 134     -16.679  -6.976   1.749  1.00  4.71           C
ATOM   1049  C   GLY A 134     -17.681  -7.960   2.330  1.00  4.50           C
ATOM   1050  O   GLY A 134     -18.168  -7.776   3.446  1.00  4.38           O
ATOM   1051  N   MET A 135     -18.036  -8.991   1.557  1.00  4.40           N
ATOM   1052  CA  MET A 135     -18.858 -10.087   2.060  1.00  4.23           C
ATOM   1053  C   MET A 135     -18.201 -10.774   3.247  1.00  4.24           C
ATOM   1054  O   MET A 135     -18.853 -11.072   4.254  1.00  4.05           O
ATOM   1055  CB  MET A 135     -19.086 -11.123   0.962  1.00  4.15           C
ATOM   1056  CG  MET A 135     -19.823 -12.319   1.464  1.00  4.02           C
ATOM   1057  SD  MET A 135     -19.863 -13.693   0.298  1.00  4.10           S
ATOM   1058  CE  MET A 135     -18.108 -13.961   0.037  1.00  4.17           C
ATOM   1059  N   ILE A 136     -16.903 -11.039   3.131  1.00  4.20           N
ATOM   1060  CA  ILE A 136     -16.225 -11.923   4.072  1.00  4.23           C
ATOM   1061  C   ILE A 136     -16.029 -11.239   5.419  1.00  4.26           C
ATOM   1062  O   ILE A 136     -16.164 -11.867   6.472  1.00  4.19           O
ATOM   1063  CB  ILE A 136     -14.883 -12.377   3.485  1.00  4.22           C
ATOM   1064  CG1 ILE A 136     -15.096 -13.352   2.318  1.00  4.18           C
ATOM   1065  CG2 ILE A 136     -14.048 -13.044   4.589  1.00  4.14           C
ATOM   1066  CD1 ILE A 136     -13.803 -13.698   1.584  1.00  4.09           C
ATOM   1067  N   ILE A 137     -15.704  -9.950   5.399  1.00  4.27           N
ATOM   1068  CA  ILE A 137     -15.410  -9.192   6.607  1.00  4.42           C
ATOM   1069  C   ILE A 137     -16.691  -8.749   7.297  1.00  4.33           C
ATOM   1070  O   ILE A 137     -16.777  -8.732   8.527  1.00  4.45           O
ATOM   1071  CB  ILE A 137     -14.524  -7.993   6.231  1.00  4.40           C
ATOM   1072  CG1 ILE A 137     -13.258  -8.487   5.518  1.00  4.32           C
ATOM   1073  CG2 ILE A 137     -14.258  -7.127   7.477  1.00  4.58           C
ATOM   1074  CD1 ILE A 137     -12.455  -7.422   4.804  1.00  4.47           C
ATOM   1075  N   THR A 138     -17.694  -8.337   6.522  1.00  4.33           N
ATOM   1076  CA  THR A 138     -19.012  -8.101   7.085  1.00  4.41           C
ATOM   1077  C   THR A 138     -19.557  -9.355   7.766  1.00  4.48           C
ATOM   1078  O   THR A 138     -20.043  -9.292   8.913  1.00  4.46           O
ATOM   1079  CB  THR A 138     -19.959  -7.556   5.991  1.00  4.42           C
ATOM   1080  OG1 THR A 138     -20.081  -8.502   4.932  1.00  4.31           O
ATOM   1081  CG2 THR A 138     -19.552  -6.154   5.438  1.00  4.50           C
ATOM   1082  N   GLY A 139     -19.463 -10.507   7.095  1.00  4.39           N
ATOM   1083  CA  GLY A 139     -19.906 -11.749   7.733  1.00  4.40           C
ATOM   1084  C   GLY A 139     -19.076 -12.086   8.957  1.00  4.35           C
ATOM   1085  O   GLY A 139     -19.604 -12.510   9.987  1.00  4.40           O
ATOM   1086  N   TYR A 140     -17.763 -11.879   8.853  1.00  4.53           N
ATOM   1087  CA  TYR A 140     -16.859 -12.163   9.958  1.00  4.61           C
ATOM   1088  C   TYR A 140     -17.229 -11.378  11.203  1.00  4.51           C
ATOM   1089  O   TYR A 140     -17.111 -11.891  12.315  1.00  4.68           O
ATOM   1090  CB  TYR A 140     -15.420 -11.858   9.556  1.00  4.52           C
ATOM   1091  CG  TYR A 140     -14.506 -11.982  10.730  1.00  4.71           C
ATOM   1092  CD1 TYR A 140     -14.182 -13.231  11.247  1.00  4.78           C
ATOM   1093  CD2 TYR A 140     -14.028 -10.850  11.380  1.00  4.73           C
ATOM   1094  CE1 TYR A 140     -13.367 -13.346  12.350  1.00  4.93           C
ATOM   1095  CE2 TYR A 140     -13.235 -10.967  12.500  1.00  5.06           C
ATOM   1096  CZ  TYR A 140     -12.895 -12.214  12.968  1.00  4.84           C
ATOM   1097  OH  TYR A 140     -12.102 -12.337  14.074  1.00  5.13           O
ATOM   1098  N   VAL A 141     -17.645 -10.117  11.033  1.00  4.75           N
ATOM   1099  CA  VAL A 141     -18.045  -9.246  12.147  1.00  4.69           C
ATOM   1100  C   VAL A 141     -19.456  -9.536  12.667  1.00  4.75           C
ATOM   1101  O   VAL A 141     -19.832  -9.055  13.743  1.00  4.83           O
ATOM   1102  CB  VAL A 141     -17.795  -7.812  11.634  1.00  4.77           C
ATOM   1103  CG1 VAL A 141     -18.348  -6.717  12.559  1.00  4.91           C
ATOM   1104  CG2 VAL A 141     -16.304  -7.615  11.454  1.00  4.77           C
ATOM   1105  N   GLY A 142     -20.228 -10.370  11.987  1.00  4.60           N
ATOM   1106  CA  GLY A 142     -21.588 -10.592  12.421  1.00  4.73           C
ATOM   1107  C   GLY A 142     -21.650 -11.760  13.373  1.00  4.82           C
ATOM   1108  O   GLY A 142     -22.138 -11.650  14.501  1.00  4.93           O
ATOM   1109  N   GLN A 143     -21.072 -12.880  12.944  1.00  4.84           N
ATOM   1110  CA  GLN A 143     -20.846 -14.046  13.787  1.00  4.79           C
ATOM   1111  C   GLN A 143     -19.971 -13.690  14.991  1.00  4.81           C
ATOM   1112  O   GLN A 143     -19.614 -14.567  15.781  1.00  4.87           O
ATOM   1113  CB  GLN A 143     -20.228 -15.173  12.950  1.00  4.58           C
ATOM   1114  CG  GLN A 143     -18.820 -14.909  12.471  1.00  4.51           C
ATOM   1115  CD  GLN A 143     -17.780 -15.170  13.542  1.00  4.69           C
ATOM   1116  OE1 GLN A 143     -17.813 -16.200  14.225  1.00  4.36           O
ATOM   1117  NE2 GLN A 143     -16.883 -14.215  13.728  1.00  4.53           N
ATOM   1118  N   LEU A 144     -19.625 -12.412  15.147  1.00  4.84           N
ATOM   1119  CA  LEU A 144     -18.938 -11.910  16.339  1.00  5.06           C
ATOM   1120  C   LEU A 144     -19.914 -11.600  17.461  1.00  5.11           C
ATOM   1121  O   LEU A 144     -19.520 -11.456  18.631  1.00  5.44           O
ATOM   1122  CB  LEU A 144     -18.131 -10.661  15.980  1.00  4.93           C
ATOM   1123  CG  LEU A 144     -16.681 -10.885  15.558  1.00  4.95           C
ATOM   1124  CD1 LEU A 144     -15.883  -9.603  15.517  1.00  4.90           C
ATOM   1125  CD2 LEU A 144     -16.012 -11.947  16.455  1.00  5.04           C
ATOM   1126  N   TYR A 145     -21.180 -11.528  17.125  1.00  5.19           N
ATOM   1127  CA  TYR A 145     -22.229 -11.278  18.086  1.00  5.38           C
ATOM   1128  C   TYR A 145     -23.194 -12.458  18.114  1.00  5.34           C
ATOM   1129  O   TYR A 145     -24.392 -12.282  18.342  1.00  5.48           O
ATOM   1130  CB  TYR A 145     -22.936  -9.976  17.728  1.00  5.40           C
ATOM   1131  CG  TYR A 145     -22.057  -8.728  17.733  1.00  5.36           C
ATOM   1132  CD1 TYR A 145     -21.842  -8.002  18.907  1.00  5.34           C
ATOM   1133  CD2 TYR A 145     -21.449  -8.281  16.568  1.00  5.29           C
ATOM   1134  CE1 TYR A 145     -21.059  -6.868  18.914  1.00  5.34           C
ATOM   1135  CE2 TYR A 145     -20.639  -7.136  16.564  1.00  5.33           C
ATOM   1136  CZ  TYR A 145     -20.451  -6.443  17.743  1.00  5.17           C
ATOM   1137  OH  TYR A 145     -19.669  -5.315  17.731  1.00  5.51           O
ATOM   1138  N   GLU A 146     -22.694 -13.675  17.838  1.00  5.20           N
ATOM   1139  CA  GLU A 146     -23.631 -14.782  17.670  1.00  5.19           C
ATOM   1140  C   GLU A 146     -24.196 -15.207  18.997  1.00  5.20           C
ATOM   1141  O   GLU A 146     -25.328 -15.706  19.049  1.00  5.25           O
ATOM   1142  CB  GLU A 146     -23.033 -15.987  16.899  1.00  4.97           C
ATOM   1143  CG  GLU A 146     -21.767 -16.693  17.382  1.00  4.89           C
ATOM   1144  CD  GLU A 146     -21.472 -17.918  16.506  1.00  4.73           C
ATOM   1145  OE1 GLU A 146     -21.597 -17.793  15.258  1.00  4.67           O
ATOM   1146  OE2 GLU A 146     -21.145 -18.994  17.060  1.00  4.61           O
ATOM   1147  N   VAL A 147     -23.465 -14.942  20.069  1.00  5.41           N
ATOM   1148  CA  VAL A 147     -24.009 -14.997  21.409  1.00  5.45           C
ATOM   1149  C   VAL A 147     -24.580 -13.622  21.705  1.00  5.61           C
ATOM   1150  O   VAL A 147     -25.799 -13.469  21.853  1.00  5.52           O
ATOM   1151  CB  VAL A 147     -22.923 -15.410  22.412  1.00  5.40           C
ATOM   1152  CG1 VAL A 147     -23.376 -15.151  23.844  1.00  5.19           C
ATOM   1153  CG2 VAL A 147     -22.586 -16.844  22.198  1.00  5.33           C
ATOM   1154  N   ASP A 148     -23.705 -12.609  21.678  1.00  5.71           N
ATOM   1155  CA  ASP A 148     -23.994 -11.323  22.301  1.00  6.13           C
ATOM   1156  C   ASP A 148     -25.135 -10.586  21.598  1.00  5.82           C
ATOM   1157  O   ASP A 148     -26.031 -10.063  22.266  1.00  6.18           O
ATOM   1158  CB  ASP A 148     -22.757 -10.402  22.323  1.00  6.43           C
ATOM   1159  CG  ASP A 148     -21.546 -10.987  23.076  1.00  7.11           C
ATOM   1160  OD1 ASP A 148     -21.673 -11.990  23.809  1.00  7.25           O
ATOM   1161  OD2 ASP A 148     -20.478 -10.325  23.054  1.00  7.93           O
ATOM   1162  N   ASP A 149     -25.131 -10.537  20.249  1.00  5.49           N
ATOM   1163  CA  ASP A 149     -25.966  -9.579  19.500  1.00  5.43           C
ATOM   1164  C   ASP A 149     -26.376 -10.237  18.169  1.00  5.42           C
ATOM   1165  O   ASP A 149     -25.752 -10.031  17.119  1.00  5.16           O
ATOM   1166  CB  ASP A 149     -25.197  -8.272  19.286  1.00  5.35           C
ATOM   1167  CG  ASP A 149     -26.083  -7.059  19.114  1.00  5.47           C
ATOM   1168  OD1 ASP A 149     -27.318  -7.192  19.232  1.00  5.58           O
ATOM   1169  OD2 ASP A 149     -25.532  -5.951  18.924  1.00  5.41           O
ATOM   1170  N   ILE A 150     -27.424 -11.078  18.241  1.00  5.44           N
ATOM   1171  CA  ILE A 150     -28.046 -11.707  17.069  1.00  5.16           C
ATOM   1172  C   ILE A 150     -28.632 -10.677  16.124  1.00  5.11           C
ATOM   1173  O   ILE A 150     -28.705 -10.912  14.916  1.00  5.11           O
ATOM   1174  CB  ILE A 150     -29.112 -12.730  17.523  1.00  5.26           C
ATOM   1175  CG1 ILE A 150     -28.434 -13.947  18.139  1.00  5.21           C
ATOM   1176  CG2 ILE A 150     -30.027 -13.153  16.389  1.00  5.37           C
ATOM   1177  CD1 ILE A 150     -27.610 -14.702  17.090  1.00  5.17           C
ATOM   1178  N   ALA A 151     -29.001  -9.511  16.637  1.00  5.25           N
ATOM   1179  CA  ALA A 151     -29.572  -8.467  15.785  1.00  5.40           C
ATOM   1180  C   ALA A 151     -28.550  -7.924  14.781  1.00  5.21           C
ATOM   1181  O   ALA A 151     -28.862  -7.778  13.589  1.00  5.30           O
ATOM   1182  CB  ALA A 151     -30.139  -7.346  16.653  1.00  5.60           C
ATOM   1183  N   GLN A 152     -27.326  -7.598  15.245  1.00  5.23           N
ATOM   1184  CA  GLN A 152     -26.258  -7.197  14.320  1.00  5.17           C
ATOM   1185  C   GLN A 152     -25.819  -8.358  13.473  1.00  4.91           C
ATOM   1186  O   GLN A 152     -25.482  -8.172  12.303  1.00  4.98           O
ATOM   1187  CB  GLN A 152     -25.011  -6.682  15.021  1.00  5.16           C
ATOM   1188  CG  GLN A 152     -24.949  -5.229  15.287  1.00  5.38           C
ATOM   1189  CD  GLN A 152     -23.633  -4.879  15.931  1.00  5.46           C
ATOM   1190  OE1 GLN A 152     -22.622  -4.667  15.253  1.00  5.66           O
ATOM   1191  NE2 GLN A 152     -23.590  -5.006  17.250  1.00  5.49           N
ATOM   1192  N   LEU A 153     -25.727  -9.544  14.075  1.00  4.96           N
ATOM   1193  CA  LEU A 153     -25.532 -10.749  13.288  1.00  4.90           C
ATOM   1194  C   LEU A 153     -26.476 -10.749  12.087  1.00  4.98           C
ATOM   1195  O   LEU A 153     -26.042 -10.966  10.949  1.00  4.77           O
ATOM   1196  CB  LEU A 153     -25.691 -11.988  14.181  1.00  4.96           C
ATOM   1197  CG  LEU A 153     -25.372 -13.351  13.532  1.00  4.97           C
ATOM   1198  CD1 LEU A 153     -24.874 -14.417  14.459  1.00  5.07           C
ATOM   1199  CD2 LEU A 153     -26.685 -13.839  13.066  1.00  5.02           C
ATOM   1200  N   MET A 154     -27.761 -10.419  12.307  1.00  5.05           N
ATOM   1201  CA  MET A 154     -28.710 -10.264  11.200  1.00  4.99           C
ATOM   1202  C   MET A 154     -28.288  -9.099  10.302  1.00  4.85           C
ATOM   1203  O   MET A 154     -28.130  -9.252   9.083  1.00  4.73           O
ATOM   1204  CB  MET A 154     -30.107 -10.003  11.767  1.00  5.18           C
ATOM   1205  CG  MET A 154     -30.605 -11.168  12.552  1.00  5.47           C
ATOM   1206  SD  MET A 154     -30.844 -12.814  11.830  1.00  7.03           S
ATOM   1207  CE  MET A 154     -32.242 -12.648  10.735  1.00  6.12           C
ATOM   1208  N   ILE A 155     -28.078  -7.927  10.920  1.00  4.81           N
ATOM   1209  CA  ILE A 155     -27.746  -6.685  10.216  1.00  4.77           C
ATOM   1210  C   ILE A 155     -26.464  -6.828   9.412  1.00  4.78           C
ATOM   1211  O   ILE A 155     -26.410  -6.449   8.231  1.00  4.45           O
ATOM   1212  CB  ILE A 155     -27.619  -5.539  11.221  1.00  5.11           C
ATOM   1213  CG1 ILE A 155     -28.992  -5.131  11.680  1.00  5.24           C
ATOM   1214  CG2 ILE A 155     -26.886  -4.360  10.587  1.00  4.89           C
ATOM   1215  CD1 ILE A 155     -29.770  -4.779  10.535  1.00  5.33           C
ATOM   1216  N   TRP A 156     -25.381  -7.286  10.076  1.00  4.79           N
ATOM   1217  CA  TRP A 156     -24.110  -7.477   9.376  1.00  4.73           C
ATOM   1218  C   TRP A 156     -24.226  -8.601   8.358  1.00  4.45           C
ATOM   1219  O   TRP A 156     -23.639  -8.523   7.275  1.00  4.29           O
ATOM   1220  CB  TRP A 156     -22.970  -7.776  10.352  1.00  4.88           C
ATOM   1221  CG  TRP A 156     -22.226  -6.564  10.945  1.00  5.08           C
ATOM   1222  CD1 TRP A 156     -22.269  -6.157  12.257  1.00  5.23           C
ATOM   1223  CD2 TRP A 156     -21.316  -5.656  10.282  1.00  5.09           C
ATOM   1224  NE1 TRP A 156     -21.481  -5.051  12.443  1.00  5.44           N
ATOM   1225  CE2 TRP A 156     -20.875  -4.725  11.255  1.00  5.40           C
ATOM   1226  CE3 TRP A 156     -20.829  -5.542   8.970  1.00  5.12           C
ATOM   1227  CZ2 TRP A 156     -19.983  -3.687  10.956  1.00  5.46           C
ATOM   1228  CZ3 TRP A 156     -19.946  -4.500   8.668  1.00  5.42           C
ATOM   1229  CH2 TRP A 156     -19.540  -3.582   9.661  1.00  5.67           C
ATOM   1230  N   GLY A 157     -24.959  -9.662   8.699  1.00  4.51           N
ATOM   1231  CA  GLY A 157     -25.238 -10.693   7.720  1.00  4.46           C
ATOM   1232  C   GLY A 157     -25.948 -10.131   6.502  1.00  4.33           C
ATOM   1233  O   GLY A 157     -25.675 -10.526   5.372  1.00  4.18           O
ATOM   1234  N   ALA A 158     -26.843  -9.165   6.722  1.00  4.57           N
ATOM   1235  CA  ALA A 158     -27.579  -8.548   5.623  1.00  4.42           C
ATOM   1236  C   ALA A 158     -26.636  -7.859   4.642  1.00  4.17           C
ATOM   1237  O   ALA A 158     -26.729  -8.072   3.426  1.00  4.19           O
ATOM   1238  CB  ALA A 158     -28.617  -7.570   6.191  1.00  4.60           C
ATOM   1239  N   VAL A 159     -25.691  -7.062   5.160  1.00  4.18           N
ATOM   1240  CA  VAL A 159     -24.722  -6.363   4.309  1.00  4.18           C
ATOM   1241  C   VAL A 159     -23.890  -7.370   3.529  1.00  4.15           C
ATOM   1242  O   VAL A 159     -23.737  -7.267   2.304  1.00  3.99           O
ATOM   1243  CB  VAL A 159     -23.821  -5.442   5.164  1.00  4.22           C
ATOM   1244  CG1 VAL A 159     -22.814  -4.661   4.293  1.00  4.19           C
ATOM   1245  CG2 VAL A 159     -24.657  -4.492   5.981  1.00  4.36           C
ATOM   1246  N   SER A 160     -23.311  -8.333   4.257  1.00  4.04           N
ATOM   1247  CA  SER A 160     -22.562  -9.434   3.672  1.00  4.10           C
ATOM   1248  C   SER A 160     -23.343 -10.111   2.564  1.00  3.96           C
ATOM   1249  O   SER A 160     -22.805 -10.351   1.486  1.00  4.01           O
ATOM   1250  CB  SER A 160     -22.199 -10.442   4.752  1.00  3.97           C
ATOM   1251  OG  SER A 160     -21.700 -11.617   4.179  1.00  3.90           O
ATOM   1252  N   THR A 161     -24.612 -10.445   2.816  1.00  4.02           N
ATOM   1253  CA  THR A 161     -25.421 -10.986   1.728  1.00  3.99           C
ATOM   1254  C   THR A 161     -25.357 -10.056   0.525  1.00  4.02           C
ATOM   1255  O   THR A 161     -24.909 -10.469  -0.547  1.00  3.94           O
ATOM   1256  CB  THR A 161     -26.877 -11.241   2.162  1.00  4.01           C
ATOM   1257  OG1 THR A 161     -26.919 -12.090   3.318  1.00  4.18           O
ATOM   1258  CG2 THR A 161     -27.636 -11.936   1.058  1.00  3.88           C
ATOM   1259  N   ALA A 162     -25.677  -8.766   0.716  1.00  3.98           N
ATOM   1260  CA  ALA A 162     -25.636  -7.803  -0.382  1.00  3.98           C
ATOM   1261  C   ALA A 162     -24.468  -8.072  -1.324  1.00  4.21           C
ATOM   1262  O   ALA A 162     -24.678  -8.361  -2.513  1.00  4.21           O
ATOM   1263  CB  ALA A 162     -25.572  -6.373   0.148  1.00  3.83           C
ATOM   1264  N   PHE A 163     -23.242  -8.076  -0.763  1.00  3.95           N
ATOM   1265  CA  PHE A 163     -22.015  -8.344  -1.518  1.00  4.17           C
ATOM   1266  C   PHE A 163     -22.039  -9.688  -2.237  1.00  4.20           C
ATOM   1267  O   PHE A 163     -21.371  -9.846  -3.266  1.00  4.36           O
ATOM   1268  CB  PHE A 163     -20.796  -8.347  -0.586  1.00  4.26           C
ATOM   1269  CG  PHE A 163     -20.268  -6.988  -0.185  1.00  4.41           C
ATOM   1270  CD1 PHE A 163     -19.464  -6.258  -1.059  1.00  4.51           C
ATOM   1271  CD2 PHE A 163     -20.430  -6.510   1.112  1.00  4.36           C
ATOM   1272  CE1 PHE A 163     -18.912  -5.045  -0.688  1.00  4.57           C
ATOM   1273  CE2 PHE A 163     -19.868  -5.292   1.496  1.00  4.37           C
ATOM   1274  CZ  PHE A 163     -19.115  -4.556   0.596  1.00  4.70           C
ATOM   1275  N   PHE A 164     -22.706 -10.692  -1.654  1.00  4.13           N
ATOM   1276  CA  PHE A 164     -22.795 -12.004  -2.277  1.00  4.05           C
ATOM   1277  C   PHE A 164     -23.592 -11.906  -3.567  1.00  4.68           C
ATOM   1278  O   PHE A 164     -23.072 -12.217  -4.643  1.00  3.94           O
ATOM   1279  CB  PHE A 164     -23.410 -12.999  -1.283  1.00  4.00           C
ATOM   1280  CG  PHE A 164     -23.391 -14.445  -1.716  1.00  3.96           C
ATOM   1281  CD1 PHE A 164     -22.329 -14.983  -2.436  1.00  4.02           C
ATOM   1282  CD2 PHE A 164     -24.439 -15.280  -1.351  1.00  3.71           C
ATOM   1283  CE1 PHE A 164     -22.330 -16.327  -2.789  1.00  4.01           C
ATOM   1284  CE2 PHE A 164     -24.443 -16.602  -1.677  1.00  3.86           C
ATOM   1285  CZ  PHE A 164     -23.403 -17.134  -2.423  1.00  3.91           C
ATOM   1286  N   VAL A 165     -24.844 -11.420  -3.474  1.00  4.03           N
ATOM   1287  CA  VAL A 165     -25.683 -11.072  -4.619  1.00  4.18           C
ATOM   1288  C   VAL A 165     -24.826 -10.375  -5.666  1.00  4.41           C
ATOM   1289  O   VAL A 165     -24.685 -10.860  -6.801  1.00  4.37           O
ATOM   1290  CB  VAL A 165     -26.860 -10.171  -4.194  1.00  4.24           C
ATOM   1291  CG1 VAL A 165     -27.680  -9.709  -5.420  1.00  4.30           C
ATOM   1292  CG2 VAL A 165     -27.757 -10.846  -3.133  1.00  4.22           C
ATOM   1293  N   VAL A 166     -24.213  -9.253  -5.270  1.00  4.31           N
ATOM   1294  CA  VAL A 166     -23.340  -8.489  -6.168  1.00  4.51           C
ATOM   1295  C   VAL A 166     -22.288  -9.377  -6.818  1.00  4.53           C
ATOM   1296  O   VAL A 166     -22.033  -9.285  -8.027  1.00  4.50           O
ATOM   1297  CB  VAL A 166     -22.699  -7.313  -5.404  1.00  4.51           C
ATOM   1298  CG1 VAL A 166     -21.599  -6.687  -6.226  1.00  4.69           C
ATOM   1299  CG2 VAL A 166     -23.749  -6.271  -5.150  1.00  4.51           C
ATOM   1300  N   MET A 167     -21.672 -10.269  -6.036  1.00  4.71           N
ATOM   1301  CA  MET A 167     -20.555 -11.038  -6.584  1.00  4.69           C
ATOM   1302  C   MET A 167     -20.995 -12.226  -7.419  1.00  4.70           C
ATOM   1303  O   MET A 167     -20.311 -12.582  -8.384  1.00  4.91           O
ATOM   1304  CB  MET A 167     -19.635 -11.491  -5.471  1.00  4.86           C
ATOM   1305  CG  MET A 167     -18.400 -12.103  -6.022  1.00  5.18           C
ATOM   1306  SD  MET A 167     -17.598 -13.056  -4.766  1.00  5.64           S
ATOM   1307  CE  MET A 167     -18.805 -14.353  -4.477  1.00  4.66           C
ATOM   1308  N   ASN A 168     -22.127 -12.847  -7.098  1.00  4.81           N
ATOM   1309  CA  ASN A 168     -22.668 -13.835  -8.021  1.00  4.63           C
ATOM   1310  C   ASN A 168     -23.060 -13.174  -9.339  1.00  4.77           C
ATOM   1311  O   ASN A 168     -22.870 -13.748 -10.425  1.00  4.75           O
ATOM   1312  CB  ASN A 168     -23.864 -14.549  -7.396  1.00  4.46           C
ATOM   1313  CG  ASN A 168     -23.542 -15.161  -6.044  1.00  4.46           C
ATOM   1314  OD1 ASN A 168     -22.886 -16.177  -5.965  1.00  4.58           O
ATOM   1315  ND2 ASN A 168     -24.039 -14.548  -4.969  1.00  4.28           N
ATOM   1316  N   TRP A 169     -23.601 -11.957  -9.264  1.00  4.69           N
ATOM   1317  CA  TRP A 169     -24.006 -11.275 -10.489  1.00  4.58           C
ATOM   1318  C   TRP A 169     -22.827 -11.114 -11.444  1.00  4.73           C
ATOM   1319  O   TRP A 169     -22.986 -11.264 -12.654  1.00  4.65           O
ATOM   1320  CB  TRP A 169     -24.636  -9.912 -10.174  1.00  4.56           C
ATOM   1321  CG  TRP A 169     -24.880  -9.164 -11.425  1.00  4.42           C
ATOM   1322  CD1 TRP A 169     -25.770  -9.488 -12.424  1.00  4.57           C
ATOM   1323  CD2 TRP A 169     -24.112  -8.063 -11.918  1.00  4.54           C
ATOM   1324  NE1 TRP A 169     -25.651  -8.586 -13.471  1.00  4.33           N
ATOM   1325  CE2 TRP A 169     -24.646  -7.706 -13.182  1.00  4.22           C
ATOM   1326  CE3 TRP A 169     -23.072  -7.292 -11.387  1.00  4.41           C
ATOM   1327  CZ2 TRP A 169     -24.150  -6.636 -13.925  1.00  4.38           C
ATOM   1328  CZ3 TRP A 169     -22.578  -6.224 -12.141  1.00  4.38           C
ATOM   1329  CH2 TRP A 169     -23.114  -5.916 -13.398  1.00  4.21           C
ATOM   1330  N   ILE A 170     -21.634 -10.827 -10.918  1.00  4.74           N
ATOM   1331  CA  ILE A 170     -20.464 -10.708 -11.782  1.00  4.98           C
ATOM   1332  C   ILE A 170     -19.872 -12.058 -12.143  1.00  5.05           C
ATOM   1333  O   ILE A 170     -19.274 -12.202 -13.218  1.00  5.11           O
ATOM   1334  CB  ILE A 170     -19.395  -9.827 -11.128  1.00  4.88           C
ATOM   1335  CG1 ILE A 170     -19.990  -8.468 -10.769  1.00  4.84           C
ATOM   1336  CG2 ILE A 170     -18.173  -9.734 -12.027  1.00  5.29           C
ATOM   1337  CD1 ILE A 170     -18.988  -7.539 -10.250  1.00  4.86           C
ATOM   1338  N   VAL A 171     -19.949 -13.047 -11.257  1.00  4.98           N
ATOM   1339  CA  VAL A 171     -19.563 -14.392 -11.669  1.00  5.07           C
ATOM   1340  C   VAL A 171     -20.360 -14.765 -12.901  1.00  5.23           C
ATOM   1341  O   VAL A 171     -19.801 -14.837 -14.001  1.00  5.33           O
ATOM   1342  CB  VAL A 171     -19.733 -15.439 -10.550  1.00  5.23           C
ATOM   1343  CG1 VAL A 171     -19.591 -16.838 -11.130  1.00  5.45           C
ATOM   1344  CG2 VAL A 171     -18.615 -15.276  -9.535  1.00  5.01           C
ATOM   1345  N   GLY A 172     -21.674 -14.933 -12.725  1.00  5.20           N
ATOM   1346  CA  GLY A 172     -22.513 -15.435 -13.800  1.00  5.33           C
ATOM   1347  C   GLY A 172     -22.532 -14.554 -15.036  1.00  5.36           C
ATOM   1348  O   GLY A 172     -22.621 -15.059 -16.158  1.00  5.60           O
ATOM   1349  N   THR A 173     -22.468 -13.227 -14.854  1.00  5.14           N
ATOM   1350  CA  THR A 173     -22.435 -12.344 -16.019  1.00  5.29           C
ATOM   1351  C   THR A 173     -21.257 -12.660 -16.937  1.00  5.50           C
ATOM   1352  O   THR A 173     -21.411 -12.651 -18.158  1.00  5.71           O
ATOM   1353  CB  THR A 173     -22.404 -10.867 -15.608  1.00  5.07           C
ATOM   1354  OG1 THR A 173     -23.479 -10.582 -14.708  1.00  4.75           O
ATOM   1355  CG2 THR A 173     -22.572  -9.992 -16.839  1.00  5.25           C
ATOM   1356  N   LYS A 174     -20.080 -12.972 -16.379  1.00  5.73           N
ATOM   1357  CA  LYS A 174     -18.961 -13.379 -17.236  1.00  6.14           C
ATOM   1358  C   LYS A 174     -19.177 -14.753 -17.860  1.00  6.14           C
ATOM   1359  O   LYS A 174     -18.965 -14.916 -19.066  1.00  6.36           O
ATOM   1360  CB  LYS A 174     -17.628 -13.339 -16.487  1.00  6.44           C
ATOM   1361  CG  LYS A 174     -17.253 -11.975 -16.058  1.00  7.03           C
ATOM   1362  CD  LYS A 174     -16.976 -11.108 -17.258  1.00  7.31           C
ATOM   1363  CE  LYS A 174     -16.594  -9.698 -16.817  1.00  8.69           C
ATOM   1364  NZ  LYS A 174     -16.318  -8.765 -17.979  1.00  9.27           N
ATOM   1365  N   ILE A 175     -19.544 -15.771 -17.061  1.00  6.04           N
ATOM   1366  CA  ILE A 175     -19.949 -17.047 -17.662  1.00  6.03           C
ATOM   1367  C   ILE A 175     -20.976 -16.813 -18.754  1.00  6.30           C
ATOM   1368  O   ILE A 175     -20.712 -17.036 -19.940  1.00  6.56           O
ATOM   1369  CB  ILE A 175     -20.479 -18.055 -16.622  1.00  5.80           C
ATOM   1370  CG1 ILE A 175     -19.419 -18.508 -15.604  1.00  5.59           C
ATOM   1371  CG2 ILE A 175     -21.176 -19.225 -17.302  1.00  5.89           C
ATOM   1372  CD1 ILE A 175     -19.298 -17.697 -14.404  1.00  5.67           C
ATOM   1373  N   PHE A 176     -22.142 -16.304 -18.371  1.00  6.19           N
ATOM   1374  CA  PHE A 176     -23.294 -16.366 -19.257  1.00  6.35           C
ATOM   1375  C   PHE A 176     -23.155 -15.346 -20.365  1.00  6.48           C
ATOM   1376  O   PHE A 176     -24.149 -14.699 -20.721  1.00  6.57           O
ATOM   1377  CB  PHE A 176     -24.586 -16.148 -18.469  1.00  6.17           C
ATOM   1378  CG  PHE A 176     -25.025 -17.364 -17.717  1.00  6.31           C
ATOM   1379  CD1 PHE A 176     -25.734 -18.359 -18.363  1.00  6.52           C
ATOM   1380  CD2 PHE A 176     -24.682 -17.545 -16.389  1.00  6.09           C
ATOM   1381  CE1 PHE A 176     -26.133 -19.514 -17.689  1.00  6.60           C
ATOM   1382  CE2 PHE A 176     -25.074 -18.709 -15.714  1.00  6.23           C
ATOM   1383  CZ  PHE A 176     -25.797 -19.694 -16.380  1.00  6.06           C
ATOM   1384  N   LYS A 177     -21.937 -15.213 -20.920  1.00  6.45           N
ATOM   1385  CA  LYS A 177     -21.614 -14.143 -21.863  1.00  6.59           C
ATOM   1386  C   LYS A 177     -20.303 -14.390 -22.598  1.00  7.10           C
ATOM   1387  O   LYS A 177     -20.230 -14.236 -23.828  1.00  7.42           O
ATOM   1388  CB  LYS A 177     -21.558 -12.795 -21.137  1.00  6.59           C
ATOM   1389  CG  LYS A 177     -21.174 -11.615 -22.022  1.00  6.57           C
ATOM   1390  CD  LYS A 177     -21.319 -10.306 -21.296  1.00  6.18           C
ATOM   1391  CE  LYS A 177     -22.776  -9.839 -21.253  1.00  5.98           C
ATOM   1392  NZ  LYS A 177     -22.846  -8.426 -20.711  1.00  6.21           N
ATOM   1393  N   ASN A 178     -19.243 -14.737 -21.867  1.00  7.01           N
ATOM   1394  CA  ASN A 178     -18.039 -15.255 -22.513  1.00  7.14           C
ATOM   1395  C   ASN A 178     -18.059 -16.772 -22.576  1.00  7.56           C
ATOM   1396  O   ASN A 178     -17.030 -17.404 -22.881  1.00  7.68           O
ATOM   1397  CB  ASN A 178     -16.777 -14.759 -21.794  1.00  7.04           C
ATOM   1398  CG  ASN A 178     -16.203 -13.512 -22.426  1.00  7.17           C
ATOM   1399  OD1 ASN A 178     -15.592 -13.570 -23.495  1.00  7.40           O
ATOM   1400  ND2 ASN A 178     -16.330 -12.392 -21.744  1.00  7.17           N
ATOM   1401  N   ARG A 179     -19.224 -17.354 -22.285  1.00  7.66           N
ATOM   1402  CA  ARG A 179     -19.468 -18.790 -22.373  1.00  7.98           C
ATOM   1403  C   ARG A 179     -18.920 -19.389 -23.668  1.00  7.97           C
ATOM   1404  O   ARG A 179     -18.237 -20.424 -23.653  1.00  7.79           O
ATOM   1405  CB  ARG A 179     -20.975 -19.013 -22.281  1.00  7.76           C
ATOM   1406  CG  ARG A 179     -21.416 -20.414 -22.371  1.00  8.20           C
ATOM   1407  CD  ARG A 179     -22.824 -20.557 -21.835  1.00  8.28           C
ATOM   1408  NE  ARG A 179     -23.294 -21.939 -21.848  1.00  9.11           N
ATOM   1409  CZ  ARG A 179     -23.404 -22.714 -22.922  1.00  8.91           C
ATOM   1410  NH1 ARG A 179     -23.097 -22.257 -24.129  1.00  8.83           N
ATOM   1411  NH2 ARG A 179     -23.838 -23.960 -22.779  1.00 13.48           N
ATOM   1412  N   ALA A 180     -19.219 -18.741 -24.799  1.00  8.31           N
ATOM   1413  CA  ALA A 180     -18.883 -19.222 -26.137  1.00  8.10           C
ATOM   1414  C   ALA A 180     -17.432 -18.978 -26.536  1.00  8.38           C
ATOM   1415  O   ALA A 180     -17.005 -19.467 -27.597  1.00  8.76           O
ATOM   1416  CB  ALA A 180     -19.808 -18.579 -27.179  1.00  6.91           C
ATOM   1417  N   THR A 181     -16.643 -18.257 -25.737  1.00  7.99           N
ATOM   1418  CA  THR A 181     -15.228 -18.216 -26.082  1.00  8.02           C
ATOM   1419  C   THR A 181     -14.553 -19.508 -25.662  1.00  7.54           C
ATOM   1420  O   THR A 181     -13.623 -19.962 -26.342  1.00  7.43           O
ATOM   1421  CB  THR A 181     -14.514 -17.018 -25.435  1.00  7.75           C
ATOM   1422  OG1 THR A 181     -14.420 -17.207 -24.023  1.00  7.84           O
ATOM   1423  CG2 THR A 181     -15.329 -15.783 -25.660  1.00  8.13           C
ATOM   1424  N   MET A 182     -15.030 -20.120 -24.570  1.00  7.50           N
ATOM   1425  CA  MET A 182     -14.513 -21.411 -24.142  1.00  7.05           C
ATOM   1426  C   MET A 182     -14.590 -22.459 -25.241  1.00  7.21           C
ATOM   1427  O   MET A 182     -15.385 -22.370 -26.187  1.00  7.61           O
ATOM   1428  CB  MET A 182     -15.215 -21.951 -22.899  1.00  6.81           C
ATOM   1429  CG  MET A 182     -14.835 -21.258 -21.643  1.00  6.60           C
ATOM   1430  SD  MET A 182     -16.051 -21.408 -20.341  1.00  6.71           S
ATOM   1431  CE  MET A 182     -15.376 -22.930 -19.678  1.00  6.25           C
ATOM   1432  N   LEU A 183     -13.724 -23.459 -25.100  1.00  6.83           N
ATOM   1433  CA  LEU A 183     -13.498 -24.441 -26.144  1.00  6.88           C
ATOM   1434  C   LEU A 183     -13.620 -25.843 -25.568  1.00  6.97           C
ATOM   1435  O   LEU A 183     -14.176 -26.051 -24.483  1.00  6.77           O
ATOM   1436  CB  LEU A 183     -12.129 -24.306 -26.820  1.00  6.69           C
ATOM   1437  CG  LEU A 183     -11.878 -23.075 -27.649  1.00  6.82           C
ATOM   1438  CD1 LEU A 183     -10.460 -23.186 -28.188  1.00  7.65           C
ATOM   1439  CD2 LEU A 183     -12.932 -22.850 -28.732  1.00  6.51           C
ATOM   1440  N   GLY A 184     -13.099 -26.803 -26.336  1.00  7.02           N
ATOM   1441  CA  GLY A 184     -13.066 -28.197 -25.990  1.00  7.01           C
ATOM   1442  C   GLY A 184     -14.399 -28.868 -25.863  1.00  7.08           C
ATOM   1443  O   GLY A 184     -14.437 -30.035 -25.478  1.00  7.25           O
ATOM   1444  N   GLY A 185     -15.496 -28.202 -26.226  1.00  6.99           N
ATOM   1445  CA  GLY A 185     -16.785 -28.616 -25.729  1.00  7.07           C
ATOM   1446  C   GLY A 185     -17.130 -28.045 -24.368  1.00  6.99           C
ATOM   1447  O   GLY A 185     -18.267 -28.228 -23.917  1.00  7.37           O
ATOM   1448  N   THR A 186     -16.187 -27.341 -23.705  1.00  6.88           N
ATOM   1449  CA  THR A 186     -16.394 -26.845 -22.340  1.00  7.03           C
ATOM   1450  C   THR A 186     -17.205 -25.569 -22.268  1.00  6.99           C
ATOM   1451  O   THR A 186     -17.519 -25.137 -21.161  1.00  7.01           O
ATOM   1452  CB  THR A 186     -15.082 -26.552 -21.592  1.00  6.78           C
ATOM   1453  OG1 THR A 186     -14.539 -25.297 -22.014  1.00  6.70           O
ATOM   1454  CG2 THR A 186     -14.097 -27.587 -21.823  1.00  6.73           C
ATOM   1455  N   ASP A 187     -17.559 -24.955 -23.393  1.00  6.99           N
ATOM   1456  CA  ASP A 187     -18.487 -23.831 -23.353  1.00  7.14           C
ATOM   1457  C   ASP A 187     -19.757 -24.185 -22.587  1.00  7.33           C
ATOM   1458  O   ASP A 187     -20.539 -23.300 -22.227  1.00  7.76           O
ATOM   1459  CB  ASP A 187     -18.874 -23.428 -24.761  1.00  7.53           C
ATOM   1460  CG  ASP A 187     -19.568 -24.573 -25.495  1.00  7.58           C
ATOM   1461  OD1 ASP A 187     -18.852 -25.550 -25.851  1.00  7.45           O
ATOM   1462  OD2 ASP A 187     -20.811 -24.506 -25.673  1.00  7.59           O
ATOM   1463  N   SER A 188     -19.960 -25.477 -22.328  1.00  7.36           N
ATOM   1464  CA  SER A 188     -21.164 -26.045 -21.732  1.00  7.17           C
ATOM   1465  C   SER A 188     -21.039 -26.194 -20.220  1.00  6.67           C
ATOM   1466  O   SER A 188     -21.858 -25.657 -19.475  1.00  6.39           O
ATOM   1467  CB  SER A 188     -21.458 -27.396 -22.396  1.00  7.28           C
ATOM   1468  OG  SER A 188     -22.598 -28.040 -21.859  1.00  7.19           O
ATOM   1469  N   THR A 189     -19.987 -26.872 -19.745  1.00  6.80           N
ATOM   1470  CA  THR A 189     -19.952 -27.265 -18.341  1.00  6.30           C
ATOM   1471  C   THR A 189     -19.737 -26.106 -17.385  1.00  6.08           C
ATOM   1472  O   THR A 189     -19.775 -26.329 -16.176  1.00  6.19           O
ATOM   1473  CB  THR A 189     -18.869 -28.337 -18.084  1.00  6.21           C
ATOM   1474  OG1 THR A 189     -17.611 -27.877 -18.561  1.00  6.20           O
ATOM   1475  CG2 THR A 189     -19.195 -29.646 -18.788  1.00  6.27           C
ATOM   1476  N   ILE A 190     -19.557 -24.871 -17.846  1.00  6.15           N
ATOM   1477  CA  ILE A 190     -19.284 -23.829 -16.854  1.00  5.96           C
ATOM   1478  C   ILE A 190     -20.548 -23.102 -16.340  1.00  5.85           C
ATOM   1479  O   ILE A 190     -20.445 -22.276 -15.417  1.00  5.80           O
ATOM   1480  CB  ILE A 190     -18.181 -22.922 -17.449  1.00  6.04           C
ATOM   1481  CG1 ILE A 190     -17.467 -22.149 -16.331  1.00  5.97           C
ATOM   1482  CG2 ILE A 190     -18.762 -21.925 -18.418  1.00  6.12           C
ATOM   1483  CD1 ILE A 190     -16.116 -21.574 -16.685  1.00  5.86           C
ATOM   1484  N   THR A 191     -21.741 -23.393 -16.890  1.00  6.09           N
ATOM   1485  CA  THR A 191     -23.003 -22.818 -16.418  1.00  5.94           C
ATOM   1486  C   THR A 191     -23.559 -23.706 -15.346  1.00  5.77           C
ATOM   1487  O   THR A 191     -24.219 -23.244 -14.403  1.00  5.60           O
ATOM   1488  CB  THR A 191     -24.002 -22.679 -17.570  1.00  6.06           C
ATOM   1489  OG1 THR A 191     -24.148 -23.959 -18.214  1.00  6.32           O
ATOM   1490  CG2 THR A 191     -23.574 -21.592 -18.555  1.00  6.51           C
ATOM   1491  N   LYS A 192     -23.126 -24.945 -15.468  1.00  5.76           N
ATOM   1492  CA  LYS A 192     -23.526 -26.073 -14.650  1.00  5.70           C
ATOM   1493  C   LYS A 192     -22.766 -25.988 -13.344  1.00  5.61           C
ATOM   1494  O   LYS A 192     -23.351 -25.926 -12.236  1.00  5.17           O
ATOM   1495  CB  LYS A 192     -23.159 -27.382 -15.342  1.00  5.93           C
ATOM   1496  CG  LYS A 192     -23.892 -27.501 -16.585  1.00  6.17           C
ATOM   1497  CD  LYS A 192     -23.744 -28.684 -17.515  1.00  6.13           C
ATOM   1498  CE  LYS A 192     -24.617 -28.700 -18.756  1.00  6.58           C
ATOM   1499  NZ  LYS A 192     -24.161 -27.515 -19.665  1.00  7.08           N
ATOM   1500  N   VAL A 193     -21.455 -25.941 -13.478  1.00  5.54           N
ATOM   1501  CA  VAL A 193     -20.468 -25.567 -12.460  1.00  5.58           C
ATOM   1502  C   VAL A 193     -20.924 -24.311 -11.743  1.00  5.29           C
ATOM   1503  O   VAL A 193     -20.691 -24.167 -10.554  1.00  5.19           O
ATOM   1504  CB  VAL A 193     -19.092 -25.339 -13.126  1.00  5.58           C
ATOM   1505  CG1 VAL A 193     -18.190 -24.562 -12.189  1.00  5.56           C
ATOM   1506  CG2 VAL A 193     -18.454 -26.661 -13.494  1.00  5.84           C
ATOM   1507  N   PHE A 194     -21.545 -23.371 -12.474  1.00  5.54           N
ATOM   1508  CA  PHE A 194     -21.956 -22.124 -11.859  1.00  5.47           C
ATOM   1509  C   PHE A 194     -23.069 -22.311 -10.831  1.00  5.27           C
ATOM   1510  O   PHE A 194     -23.110 -21.562  -9.856  1.00  5.03           O
ATOM   1511  CB  PHE A 194     -22.348 -21.167 -12.946  1.00  5.55           C
ATOM   1512  CG  PHE A 194     -23.153 -20.048 -12.467  1.00  5.67           C
ATOM   1513  CD1 PHE A 194     -22.545 -18.899 -11.988  1.00  5.55           C
ATOM   1514  CD2 PHE A 194     -24.563 -20.138 -12.497  1.00  5.51           C
ATOM   1515  CE1 PHE A 194     -23.312 -17.856 -11.540  1.00  5.67           C
ATOM   1516  CE2 PHE A 194     -25.333 -19.099 -12.045  1.00  5.60           C
ATOM   1517  CZ  PHE A 194     -24.708 -17.953 -11.565  1.00  5.73           C
ATOM   1518  N   TRP A 195     -23.957 -23.300 -11.015  1.00  5.18           N
ATOM   1519  CA  TRP A 195     -24.996 -23.570 -10.021  1.00  4.94           C
ATOM   1520  C   TRP A 195     -24.508 -24.413  -8.845  1.00  4.92           C
ATOM   1521  O   TRP A 195     -25.069 -24.290  -7.743  1.00  4.50           O
ATOM   1522  CB  TRP A 195     -26.201 -24.283 -10.636  1.00  5.02           C
ATOM   1523  CG  TRP A 195     -26.827 -23.698 -11.860  1.00  5.12           C
ATOM   1524  CD1 TRP A 195     -26.689 -24.144 -13.152  1.00  5.38           C
ATOM   1525  CD2 TRP A 195     -27.758 -22.612 -11.914  1.00  5.19           C
ATOM   1526  NE1 TRP A 195     -27.461 -23.381 -14.011  1.00  5.37           N
ATOM   1527  CE2 TRP A 195     -28.121 -22.431 -13.270  1.00  5.20           C
ATOM   1528  CE3 TRP A 195     -28.301 -21.751 -10.954  1.00  4.98           C
ATOM   1529  CZ2 TRP A 195     -29.000 -21.427 -13.681  1.00  5.07           C
ATOM   1530  CZ3 TRP A 195     -29.182 -20.770 -11.368  1.00  4.82           C
ATOM   1531  CH2 TRP A 195     -29.522 -20.618 -12.722  1.00  5.03           C
ATOM   1532  N   LEU A 196     -23.510 -25.297  -9.035  1.00  4.84           N
ATOM   1533  CA  LEU A 196     -22.996 -25.968  -7.843  1.00  4.74           C
ATOM   1534  C   LEU A 196     -22.334 -24.949  -6.959  1.00  4.58           C
ATOM   1535  O   LEU A 196     -22.319 -25.105  -5.737  1.00  4.43           O
ATOM   1536  CB  LEU A 196     -21.904 -27.029  -8.070  1.00  4.77           C
ATOM   1537  CG  LEU A 196     -20.513 -26.718  -8.662  1.00  5.00           C
ATOM   1538  CD1 LEU A 196     -19.517 -26.191  -7.625  1.00  4.98           C
ATOM   1539  CD2 LEU A 196     -19.861 -27.919  -9.063  1.00  5.20           C
ATOM   1540  N   MET A 197     -21.707 -23.944  -7.565  1.00  4.63           N
ATOM   1541  CA  MET A 197     -20.979 -23.020  -6.727  1.00  4.74           C
ATOM   1542  C   MET A 197     -21.884 -21.937  -6.178  1.00  4.51           C
ATOM   1543  O   MET A 197     -21.380 -21.047  -5.499  1.00  4.58           O
ATOM   1544  CB  MET A 197     -19.832 -22.327  -7.454  1.00  4.85           C
ATOM   1545  CG  MET A 197     -20.270 -21.466  -8.575  1.00  5.19           C
ATOM   1546  SD  MET A 197     -18.897 -20.579  -9.328  1.00  6.53           S
ATOM   1547  CE  MET A 197     -18.978 -19.062  -8.395  1.00  5.24           C
ATOM   1548  N   MET A 198     -23.172 -21.921  -6.544  1.00  4.41           N
ATOM   1549  CA  MET A 198     -24.152 -21.140  -5.794  1.00  4.43           C
ATOM   1550  C   MET A 198     -24.659 -21.920  -4.595  1.00  4.22           C
ATOM   1551  O   MET A 198     -24.801 -21.344  -3.515  1.00  4.06           O
ATOM   1552  CB  MET A 198     -25.326 -20.733  -6.676  1.00  4.40           C
ATOM   1553  CG  MET A 198     -24.895 -20.346  -8.043  1.00  4.91           C
ATOM   1554  SD  MET A 198     -24.481 -18.580  -8.221  1.00  5.36           S
ATOM   1555  CE  MET A 198     -26.160 -17.907  -8.315  1.00  5.44           C
ATOM   1556  N   PHE A 199     -24.883 -23.233  -4.780  1.00  4.08           N
ATOM   1557  CA  PHE A 199     -25.417 -24.083  -3.721  1.00  3.99           C
ATOM   1558  C   PHE A 199     -24.487 -24.143  -2.518  1.00  3.83           C
ATOM   1559  O   PHE A 199     -24.929 -24.025  -1.374  1.00  3.59           O
ATOM   1560  CB  PHE A 199     -25.664 -25.486  -4.271  1.00  4.11           C
ATOM   1561  CG  PHE A 199     -25.676 -26.561  -3.230  1.00  3.85           C
ATOM   1562  CD1 PHE A 199     -26.663 -26.593  -2.265  1.00  3.82           C
ATOM   1563  CD2 PHE A 199     -24.674 -27.505  -3.192  1.00  3.91           C
ATOM   1564  CE1 PHE A 199     -26.669 -27.570  -1.298  1.00  3.92           C
ATOM   1565  CE2 PHE A 199     -24.674 -28.479  -2.224  1.00  3.85           C
ATOM   1566  CZ  PHE A 199     -25.668 -28.501  -1.278  1.00  3.84           C
ATOM   1567  N   ALA A 200     -23.193 -24.374  -2.748  1.00  3.88           N
ATOM   1568  CA  ALA A 200     -22.325 -24.609  -1.597  1.00  3.92           C
ATOM   1569  C   ALA A 200     -21.997 -23.307  -0.878  1.00  3.94           C
ATOM   1570  O   ALA A 200     -21.651 -23.318   0.320  1.00  3.77           O
ATOM   1571  CB  ALA A 200     -21.059 -25.347  -2.017  1.00  3.74           C
ATOM   1572  N   TRP A 201     -22.170 -22.194  -1.581  1.00  3.54           N
ATOM   1573  CA  TRP A 201     -21.972 -20.860  -1.062  1.00  4.17           C
ATOM   1574  C   TRP A 201     -23.201 -20.294  -0.370  1.00  3.43           C
ATOM   1575  O   TRP A 201     -23.117 -19.228   0.237  1.00  4.04           O
ATOM   1576  CB  TRP A 201     -21.558 -19.943  -2.206  1.00  3.89           C
ATOM   1577  CG  TRP A 201     -20.318 -20.344  -2.873  1.00  3.82           C
ATOM   1578  CD1 TRP A 201     -19.894 -21.612  -3.157  1.00  4.06           C
ATOM   1579  CD2 TRP A 201     -19.279 -19.463  -3.330  1.00  3.96           C
ATOM   1580  NE1 TRP A 201     -18.660 -21.578  -3.766  1.00  3.83           N
ATOM   1581  CE2 TRP A 201     -18.261 -20.270  -3.884  1.00  3.84           C
ATOM   1582  CE3 TRP A 201     -19.116 -18.074  -3.327  1.00  3.85           C
ATOM   1583  CZ2 TRP A 201     -17.106 -19.729  -4.446  1.00  4.01           C
ATOM   1584  CZ3 TRP A 201     -17.959 -17.533  -3.878  1.00  3.94           C
ATOM   1585  CH2 TRP A 201     -16.966 -18.363  -4.423  1.00  4.17           C
ATOM   1586  N   THR A 202     -24.343 -20.944  -0.474  1.00  4.10           N
ATOM   1587  CA  THR A 202     -25.463 -20.580   0.374  1.00  3.73           C
ATOM   1588  C   THR A 202     -25.436 -21.394   1.661  1.00  3.95           C
ATOM   1589  O   THR A 202     -26.173 -21.076   2.611  1.00  3.78           O
ATOM   1590  CB  THR A 202     -26.802 -20.755  -0.400  1.00  3.74           C
ATOM   1591  OG1 THR A 202     -26.696 -20.173  -1.710  1.00  3.84           O
ATOM   1592  CG2 THR A 202     -27.921 -20.008   0.282  1.00  3.79           C
ATOM   1593  N   LEU A 203     -24.554 -22.402   1.705  1.00  3.61           N
ATOM   1594  CA  LEU A 203     -24.381 -23.280   2.866  1.00  3.77           C
ATOM   1595  C   LEU A 203     -23.793 -22.531   4.072  1.00  3.83           C
ATOM   1596  O   LEU A 203     -24.258 -22.701   5.204  1.00  3.94           O
ATOM   1597  CB  LEU A 203     -23.490 -24.461   2.472  1.00  3.24           C
ATOM   1598  CG  LEU A 203     -23.970 -25.305   1.287  1.00  3.53           C
ATOM   1599  CD1 LEU A 203     -23.337 -26.681   1.241  1.00  3.59           C
ATOM   1600  CD2 LEU A 203     -25.484 -25.465   1.308  1.00  3.84           C
ATOM   1601  N   TYR A 204     -22.751 -21.714   3.847  1.00  3.91           N
ATOM   1602  CA  TYR A 204     -22.157 -20.913   4.923  1.00  3.92           C
ATOM   1603  C   TYR A 204     -23.122 -19.936   5.560  1.00  4.00           C
ATOM   1604  O   TYR A 204     -23.196 -19.899   6.808  1.00  3.86           O
ATOM   1605  CB  TYR A 204     -20.931 -20.159   4.395  1.00  4.04           C
ATOM   1606  CG  TYR A 204     -19.945 -21.059   3.758  1.00  3.84           C
ATOM   1607  CD1 TYR A 204     -19.075 -21.795   4.552  1.00  3.90           C
ATOM   1608  CD2 TYR A 204     -19.919 -21.245   2.403  1.00  3.79           C
ATOM   1609  CE1 TYR A 204     -18.175 -22.625   4.005  1.00  3.87           C
ATOM   1610  CE2 TYR A 204     -19.010 -22.095   1.836  1.00  3.74           C
ATOM   1611  CZ  TYR A 204     -18.137 -22.778   2.646  1.00  3.75           C
ATOM   1612  OH  TYR A 204     -17.219 -23.658   2.137  1.00  3.64           O
ATOM   1613  N   PRO A 205     -23.859 -19.110   4.803  1.00  3.80           N
ATOM   1614  CA  PRO A 205     -24.871 -18.261   5.439  1.00  3.89           C
ATOM   1615  C   PRO A 205     -26.022 -19.050   6.015  1.00  4.18           C
ATOM   1616  O   PRO A 205     -26.888 -18.469   6.674  1.00  4.15           O
ATOM   1617  CB  PRO A 205     -25.301 -17.318   4.305  1.00  3.78           C
ATOM   1618  CG  PRO A 205     -24.993 -18.040   3.055  1.00  3.81           C
ATOM   1619  CD  PRO A 205     -23.788 -18.872   3.346  1.00  3.82           C
ATOM   1620  N   ILE A 206     -26.047 -20.359   5.812  1.00  3.59           N
ATOM   1621  CA  ILE A 206     -26.921 -21.190   6.623  1.00  4.08           C
ATOM   1622  C   ILE A 206     -26.208 -21.540   7.917  1.00  4.01           C
ATOM   1623  O   ILE A 206     -26.742 -21.356   9.017  1.00  4.17           O
ATOM   1624  CB  ILE A 206     -27.360 -22.443   5.832  1.00  3.98           C
ATOM   1625  CG1 ILE A 206     -28.499 -22.108   4.888  1.00  3.77           C
ATOM   1626  CG2 ILE A 206     -27.885 -23.546   6.744  1.00  3.86           C
ATOM   1627  CD1 ILE A 206     -28.654 -23.154   3.824  1.00  3.80           C
ATOM   1628  N   ALA A 207     -24.953 -21.963   7.812  1.00  4.09           N
ATOM   1629  CA  ALA A 207     -24.176 -22.231   9.019  1.00  4.16           C
ATOM   1630  C   ALA A 207     -24.048 -20.997   9.904  1.00  4.23           C
ATOM   1631  O   ALA A 207     -23.685 -21.136  11.084  1.00  4.29           O
ATOM   1632  CB  ALA A 207     -22.801 -22.770   8.648  1.00  4.16           C
ATOM   1633  N   TYR A 208     -24.407 -19.824   9.372  1.00  4.16           N
ATOM   1634  CA  TYR A 208     -24.345 -18.506   9.977  1.00  4.31           C
ATOM   1635  C   TYR A 208     -25.640 -18.094  10.671  1.00  4.45           C
ATOM   1636  O   TYR A 208     -25.603 -17.404  11.689  1.00  4.49           O
ATOM   1637  CB  TYR A 208     -24.011 -17.483   8.899  1.00  4.23           C
ATOM   1638  CG  TYR A 208     -23.869 -16.077   9.389  1.00  4.42           C
ATOM   1639  CD1 TYR A 208     -22.617 -15.553   9.705  1.00  4.39           C
ATOM   1640  CD2 TYR A 208     -24.988 -15.264   9.558  1.00  4.61           C
ATOM   1641  CE1 TYR A 208     -22.483 -14.251  10.151  1.00  4.59           C
ATOM   1642  CE2 TYR A 208     -24.866 -13.984  10.010  1.00  4.69           C
ATOM   1643  CZ  TYR A 208     -23.623 -13.478  10.309  1.00  4.61           C
ATOM   1644  OH  TYR A 208     -23.510 -12.181  10.730  1.00  4.63           O
ATOM   1645  N   LEU A 209     -26.796 -18.409  10.116  1.00  4.33           N
ATOM   1646  CA  LEU A 209     -27.998 -18.113  10.881  1.00  4.60           C
ATOM   1647  C   LEU A 209     -28.336 -19.209  11.886  1.00  4.64           C
ATOM   1648  O   LEU A 209     -29.355 -19.110  12.582  1.00  4.87           O
ATOM   1649  CB  LEU A 209     -29.167 -17.857   9.927  1.00  4.62           C
ATOM   1650  CG  LEU A 209     -28.770 -16.903   8.815  1.00  4.73           C
ATOM   1651  CD1 LEU A 209     -29.842 -16.877   7.696  1.00  4.93           C
ATOM   1652  CD2 LEU A 209     -28.557 -15.519   9.464  1.00  4.98           C
ATOM   1653  N   VAL A 210     -27.482 -20.227  11.996  1.00  4.59           N
ATOM   1654  CA  VAL A 210     -27.749 -21.331  12.924  1.00  4.66           C
ATOM   1655  C   VAL A 210     -27.943 -20.847  14.364  1.00  4.79           C
ATOM   1656  O   VAL A 210     -28.933 -21.254  14.993  1.00  4.67           O
ATOM   1657  CB  VAL A 210     -26.656 -22.409  12.769  1.00  4.31           C
ATOM   1658  CG1 VAL A 210     -26.682 -23.410  13.879  1.00  4.36           C
ATOM   1659  CG2 VAL A 210     -26.820 -23.090  11.435  1.00  4.27           C
ATOM   1660  N   PRO A 211     -27.081 -19.961  14.920  1.00  4.63           N
ATOM   1661  CA  PRO A 211     -27.277 -19.513  16.324  1.00  4.86           C
ATOM   1662  C   PRO A 211     -28.665 -18.968  16.642  1.00  5.05           C
ATOM   1663  O   PRO A 211     -29.189 -19.234  17.733  1.00  5.03           O
ATOM   1664  CB  PRO A 211     -26.225 -18.407  16.510  1.00  4.90           C
ATOM   1665  CG  PRO A 211     -25.362 -18.389  15.247  1.00  4.82           C
ATOM   1666  CD  PRO A 211     -25.731 -19.619  14.430  1.00  4.71           C
ATOM   1667  N   ALA A 212     -29.263 -18.200  15.729  1.00  5.10           N
ATOM   1668  CA  ALA A 212     -30.612 -17.668  15.896  1.00  5.16           C
ATOM   1669  C   ALA A 212     -31.705 -18.669  15.561  1.00  5.24           C
ATOM   1670  O   ALA A 212     -32.861 -18.253  15.417  1.00  5.40           O
ATOM   1671  CB  ALA A 212     -30.819 -16.422  15.032  1.00  5.26           C
ATOM   1672  N   PHE A 213     -31.404 -19.954  15.386  1.00  5.07           N
ATOM   1673  CA  PHE A 213     -32.521 -20.881  15.244  1.00  5.14           C
ATOM   1674  C   PHE A 213     -32.287 -22.240  15.886  1.00  5.21           C
ATOM   1675  O   PHE A 213     -33.270 -22.922  16.207  1.00  5.30           O
ATOM   1676  CB  PHE A 213     -32.933 -21.027  13.759  1.00  5.16           C
ATOM   1677  CG  PHE A 213     -31.983 -21.810  12.870  1.00  5.02           C
ATOM   1678  CD1 PHE A 213     -31.846 -23.202  12.992  1.00  5.14           C
ATOM   1679  CD2 PHE A 213     -31.281 -21.165  11.851  1.00  4.91           C
ATOM   1680  CE1 PHE A 213     -30.992 -23.931  12.133  1.00  4.95           C
ATOM   1681  CE2 PHE A 213     -30.429 -21.883  10.980  1.00  4.73           C
ATOM   1682  CZ  PHE A 213     -30.279 -23.255  11.121  1.00  4.72           C
ATOM   1683  N   MET A 214     -31.032 -22.653  16.128  1.00  5.19           N
ATOM   1684  CA  MET A 214     -30.743 -23.708  17.078  1.00  5.13           C
ATOM   1685  C   MET A 214     -29.646 -23.190  18.001  1.00  5.04           C
ATOM   1686  O   MET A 214     -28.498 -23.633  17.970  1.00  5.02           O
ATOM   1687  CB  MET A 214     -30.339 -25.032  16.430  1.00  5.00           C
ATOM   1688  CG  MET A 214     -31.422 -25.753  15.661  1.00  5.10           C
ATOM   1689  SD  MET A 214     -30.680 -27.304  15.137  1.00  5.78           S
ATOM   1690  CE  MET A 214     -29.663 -26.566  13.996  1.00  4.54           C
ATOM   1691  N   ASN A 215     -29.999 -22.220  18.830  1.00  5.22           N
ATOM   1692  CA  ASN A 215     -29.131 -21.887  19.955  1.00  5.49           C
ATOM   1693  C   ASN A 215     -29.238 -23.047  20.952  1.00  5.13           C
ATOM   1694  O   ASN A 215     -30.044 -23.055  21.891  1.00  5.27           O
ATOM   1695  CB  ASN A 215     -29.516 -20.545  20.561  1.00  5.68           C
ATOM   1696  CG  ASN A 215     -28.453 -20.023  21.490  1.00  5.78           C
ATOM   1697  OD1 ASN A 215     -27.261 -20.020  21.156  1.00  5.37           O
ATOM   1698  ND2 ASN A 215     -28.867 -19.675  22.718  1.00  6.08           N
ATOM   1699  N   ASN A 216     -28.444 -24.076  20.701  1.00  4.89           N
ATOM   1700  CA  ASN A 216     -28.411 -25.274  21.533  1.00  4.75           C
ATOM   1701  C   ASN A 216     -27.200 -26.063  21.075  1.00  4.60           C
ATOM   1702  O   ASN A 216     -26.568 -25.708  20.081  1.00  4.59           O
ATOM   1703  CB  ASN A 216     -29.693 -26.103  21.425  1.00  4.73           C
ATOM   1704  CG  ASN A 216     -29.876 -26.709  20.058  1.00  4.83           C
ATOM   1705  OD1 ASN A 216     -30.346 -26.052  19.146  1.00  4.98           O
ATOM   1706  ND2 ASN A 216     -29.500 -27.982  19.909  1.00  4.74           N
ATOM   1707  N   ALA A 217     -26.901 -27.159  21.780  1.00  4.57           N
ATOM   1708  CA  ALA A 217     -25.689 -27.921  21.466  1.00  4.56           C
ATOM   1709  C   ALA A 217     -25.753 -28.576  20.087  1.00  4.42           C
ATOM   1710  O   ALA A 217     -24.801 -28.479  19.298  1.00  4.28           O
ATOM   1711  CB  ALA A 217     -25.423 -28.981  22.535  1.00  4.60           C
ATOM   1712  N   ASP A 218     -26.820 -29.302  19.776  1.00  4.54           N
ATOM   1713  CA  ASP A 218     -26.638 -29.898  18.460  1.00  4.70           C
ATOM   1714  C   ASP A 218     -26.904 -28.904  17.327  1.00  4.27           C
ATOM   1715  O   ASP A 218     -26.482 -29.164  16.196  1.00  4.15           O
ATOM   1716  CB  ASP A 218     -27.349 -31.267  18.374  1.00  4.80           C
ATOM   1717  CG  ASP A 218     -28.786 -31.218  18.784  1.00  5.15           C
ATOM   1718  OD1 ASP A 218     -29.237 -30.163  19.261  1.00  5.23           O
ATOM   1719  OD2 ASP A 218     -29.442 -32.247  18.667  1.00  5.24           O
ATOM   1720  N   GLY A 219     -27.425 -27.707  17.631  1.00  4.47           N
ATOM   1721  CA  GLY A 219     -27.248 -26.589  16.708  1.00  4.27           C
ATOM   1722  C   GLY A 219     -25.787 -26.364  16.327  1.00  4.16           C
ATOM   1723  O   GLY A 219     -25.458 -26.162  15.148  1.00  3.95           O
ATOM   1724  N   VAL A 220     -24.889 -26.402  17.323  1.00  4.12           N
ATOM   1725  CA  VAL A 220     -23.450 -26.351  17.054  1.00  4.07           C
ATOM   1726  C   VAL A 220     -23.048 -27.426  16.062  1.00  4.00           C
ATOM   1727  O   VAL A 220     -22.266 -27.162  15.132  1.00  4.08           O
ATOM   1728  CB  VAL A 220     -22.659 -26.467  18.369  1.00  4.08           C
ATOM   1729  CG1 VAL A 220     -21.189 -26.559  18.102  1.00  4.13           C
ATOM   1730  CG2 VAL A 220     -22.940 -25.265  19.183  1.00  4.33           C
ATOM   1731  N   VAL A 221     -23.591 -28.642  16.231  1.00  3.89           N
ATOM   1732  CA  VAL A 221     -23.295 -29.756  15.328  1.00  3.96           C
ATOM   1733  C   VAL A 221     -23.901 -29.515  13.958  1.00  3.95           C
ATOM   1734  O   VAL A 221     -23.257 -29.772  12.933  1.00  4.02           O
ATOM   1735  CB  VAL A 221     -23.811 -31.089  15.893  1.00  4.02           C
ATOM   1736  CG1 VAL A 221     -23.551 -32.222  14.897  1.00  4.07           C
ATOM   1737  CG2 VAL A 221     -23.219 -31.377  17.220  1.00  4.11           C
ATOM   1738  N   LEU A 222     -25.177 -29.115  13.916  1.00  4.04           N
ATOM   1739  CA  LEU A 222     -25.749 -28.735  12.631  1.00  4.08           C
ATOM   1740  C   LEU A 222     -24.841 -27.755  11.916  1.00  4.08           C
ATOM   1741  O   LEU A 222     -24.511 -27.951  10.745  1.00  4.24           O
ATOM   1742  CB  LEU A 222     -27.131 -28.108  12.765  1.00  4.26           C
ATOM   1743  CG  LEU A 222     -27.558 -27.675  11.324  1.00  4.32           C
ATOM   1744  CD1 LEU A 222     -27.512 -28.828  10.307  1.00  4.31           C
ATOM   1745  CD2 LEU A 222     -28.863 -26.943  11.117  1.00  4.61           C
ATOM   1746  N   ARG A 223     -24.408 -26.700  12.615  1.00  4.11           N
ATOM   1747  CA  ARG A 223     -23.505 -25.739  11.996  1.00  4.18           C
ATOM   1748  C   ARG A 223     -22.324 -26.455  11.339  1.00  4.28           C
ATOM   1749  O   ARG A 223     -22.108 -26.343  10.132  1.00  4.04           O
ATOM   1750  CB  ARG A 223     -23.027 -24.742  13.042  1.00  4.06           C
ATOM   1751  CG  ARG A 223     -22.276 -23.579  12.479  1.00  4.29           C
ATOM   1752  CD  ARG A 223     -22.139 -22.581  13.590  1.00  4.38           C
ATOM   1753  NE  ARG A 223     -21.735 -21.276  13.139  1.00  4.58           N
ATOM   1754  CZ  ARG A 223     -21.003 -20.452  13.868  1.00  4.55           C
ATOM   1755  NH1 ARG A 223     -20.567 -20.848  15.049  1.00  4.58           N
ATOM   1756  NH2 ARG A 223     -20.686 -19.255  13.397  1.00  4.51           N
ATOM   1757  N   GLN A 224     -21.572 -27.243  12.133  1.00  4.19           N
ATOM   1758  CA  GLN A 224     -20.394 -27.934  11.606  1.00  4.26           C
ATOM   1759  C   GLN A 224     -20.749 -28.984  10.556  1.00  4.23           C
ATOM   1760  O   GLN A 224     -19.929 -29.261   9.678  1.00  4.25           O
ATOM   1761  CB  GLN A 224     -19.587 -28.586  12.738  1.00  4.24           C
ATOM   1762  CG  GLN A 224     -18.889 -27.600  13.694  1.00  4.12           C
ATOM   1763  CD  GLN A 224     -17.766 -26.834  13.015  1.00  4.11           C
ATOM   1764  OE1 GLN A 224     -16.667 -27.348  12.837  1.00  4.14           O
ATOM   1765  NE2 GLN A 224     -18.029 -25.589  12.667  1.00  4.30           N
ATOM   1766  N   LEU A 225     -21.931 -29.603  10.632  1.00  4.31           N
ATOM   1767  CA  LEU A 225     -22.384 -30.387   9.484  1.00  4.47           C
ATOM   1768  C   LEU A 225     -22.298 -29.562   8.191  1.00  4.40           C
ATOM   1769  O   LEU A 225     -21.689 -29.985   7.201  1.00  4.01           O
ATOM   1770  CB  LEU A 225     -23.813 -30.880   9.704  1.00  4.44           C
ATOM   1771  CG  LEU A 225     -24.308 -31.867   8.641  1.00  4.35           C
ATOM   1772  CD1 LEU A 225     -23.660 -33.218   8.792  1.00  4.40           C
ATOM   1773  CD2 LEU A 225     -25.814 -31.972   8.590  1.00  4.49           C
ATOM   1774  N   LEU A 226     -22.856 -28.342   8.220  1.00  4.31           N
ATOM   1775  CA  LEU A 226     -22.957 -27.514   7.019  1.00  4.17           C
ATOM   1776  C   LEU A 226     -21.596 -27.084   6.480  1.00  4.03           C
ATOM   1777  O   LEU A 226     -21.448 -26.911   5.269  1.00  0.00           O
ATOM   1778  CB  LEU A 226     -23.804 -26.273   7.308  1.00  4.68           C
ATOM   1779  CG  LEU A 226     -25.174 -26.589   7.892  1.00  4.63           C
ATOM   1780  CD1 LEU A 226     -25.827 -25.380   8.568  1.00  4.68           C
ATOM   1781  CD2 LEU A 226     -26.071 -27.244   6.865  1.00  4.93           C
ATOM   1782  N   PHE A 227     -20.612 -26.848   7.366  1.00  4.20           N
ATOM   1783  CA  PHE A 227     -19.245 -26.499   6.952  1.00  4.13           C
ATOM   1784  C   PHE A 227     -18.552 -27.566   6.125  1.00  3.83           C
ATOM   1785  O   PHE A 227     -18.070 -27.266   5.033  1.00  4.07           O
ATOM   1786  CB  PHE A 227     -18.409 -26.093   8.166  1.00  4.14           C
ATOM   1787  CG  PHE A 227     -18.691 -24.727   8.652  1.00  4.30           C
ATOM   1788  CD1 PHE A 227     -19.301 -23.802   7.802  1.00  4.34           C
ATOM   1789  CD2 PHE A 227     -18.471 -24.383   9.974  1.00  4.49           C
ATOM   1790  CE1 PHE A 227     -19.556 -22.511   8.216  1.00  4.50           C
ATOM   1791  CE2 PHE A 227     -18.764 -23.097  10.440  1.00  4.72           C
ATOM   1792  CZ  PHE A 227     -19.308 -22.148   9.551  1.00  4.66           C
ATOM   1793  N   THR A 228     -18.432 -28.792   6.649  1.00  4.07           N
ATOM   1794  CA  THR A 228     -17.735 -29.852   5.922  1.00  4.28           C
ATOM   1795  C   THR A 228     -18.204 -29.989   4.469  1.00  4.39           C
ATOM   1796  O   THR A 228     -17.385 -30.064   3.555  1.00  3.74           O
ATOM   1797  CB  THR A 228     -17.883 -31.179   6.672  1.00  4.56           C
ATOM   1798  OG1 THR A 228     -17.125 -31.130   7.889  1.00  4.62           O
ATOM   1799  CG2 THR A 228     -17.435 -32.359   5.831  1.00  4.42           C
ATOM   1800  N   ILE A 229     -19.522 -30.006   4.252  1.00  3.97           N
ATOM   1801  CA  ILE A 229     -20.100 -30.177   2.920  1.00  3.96           C
ATOM   1802  C   ILE A 229     -19.722 -29.025   2.006  1.00  3.96           C
ATOM   1803  O   ILE A 229     -19.359 -29.215   0.838  1.00  3.93           O
ATOM   1804  CB  ILE A 229     -21.633 -30.265   3.012  1.00  4.08           C
ATOM   1805  CG1 ILE A 229     -22.085 -31.491   3.813  1.00  3.95           C
ATOM   1806  CG2 ILE A 229     -22.232 -30.139   1.584  1.00  3.93           C
ATOM   1807  CD1 ILE A 229     -23.528 -31.462   4.143  1.00  4.45           C
ATOM   1808  N   ALA A 230     -19.925 -27.808   2.493  1.00  3.74           N
ATOM   1809  CA  ALA A 230     -19.497 -26.651   1.745  1.00  3.82           C
ATOM   1810  C   ALA A 230     -18.010 -26.749   1.421  1.00  5.68           C
ATOM   1811  O   ALA A 230     -17.615 -26.614   0.262  1.00  3.50           O
ATOM   1812  CB  ALA A 230     -19.824 -25.400   2.539  1.00  3.72           C
ATOM   1813  N   ASP A 231     -17.175 -27.082   2.410  1.00  4.00           N
ATOM   1814  CA  ASP A 231     -15.762 -27.207   2.079  1.00  4.42           C
ATOM   1815  C   ASP A 231     -15.555 -28.267   0.994  1.00  2.88           C
ATOM   1816  O   ASP A 231     -14.728 -28.077   0.096  1.00  4.09           O
ATOM   1817  CB  ASP A 231     -14.893 -27.534   3.294  1.00  4.39           C
ATOM   1818  CG  ASP A 231     -14.981 -26.497   4.408  1.00  4.24           C
ATOM   1819  OD1 ASP A 231     -15.502 -25.378   4.269  1.00  4.26           O
ATOM   1820  OD2 ASP A 231     -14.321 -26.728   5.417  1.00  4.41           O
ATOM   1821  N   ILE A 232     -16.347 -29.352   1.016  1.00  4.21           N
ATOM   1822  CA  ILE A 232     -16.080 -30.463   0.102  1.00  4.20           C
ATOM   1823  C   ILE A 232     -16.356 -30.084  -1.348  1.00  3.93           C
ATOM   1824  O   ILE A 232     -15.588 -30.454  -2.231  1.00  4.14           O
ATOM   1825  CB  ILE A 232     -16.830 -31.738   0.522  1.00  3.97           C
ATOM   1826  CG1 ILE A 232     -16.163 -32.342   1.751  1.00  4.00           C
ATOM   1827  CG2 ILE A 232     -16.793 -32.801  -0.566  1.00  3.81           C
ATOM   1828  CD1 ILE A 232     -16.993 -33.373   2.394  1.00  4.14           C
ATOM   1829  N   SER A 233     -17.413 -29.335  -1.645  1.00  4.04           N
ATOM   1830  CA  SER A 233     -17.708 -29.104  -3.062  1.00  3.90           C
ATOM   1831  C   SER A 233     -17.421 -27.676  -3.535  1.00  4.05           C
ATOM   1832  O   SER A 233     -17.587 -27.384  -4.721  1.00  4.01           O
ATOM   1833  CB  SER A 233     -19.161 -29.491  -3.377  1.00  3.79           C
ATOM   1834  OG  SER A 233     -20.074 -28.971  -2.419  1.00  3.83           O
ATOM   1835  N   SER A 234     -17.001 -26.788  -2.643  1.00  3.98           N
ATOM   1836  CA  SER A 234     -16.567 -25.426  -2.916  1.00  3.93           C
ATOM   1837  C   SER A 234     -15.099 -25.427  -3.255  1.00  4.00           C
ATOM   1838  O   SER A 234     -14.673 -24.808  -4.230  1.00  3.95           O
ATOM   1839  CB  SER A 234     -16.740 -24.523  -1.681  1.00  3.90           C
ATOM   1840  OG  SER A 234     -18.013 -24.698  -1.103  1.00  4.05           O
ATOM   1841  N   LYS A 235     -14.312 -26.085  -2.406  1.00  3.93           N
ATOM   1842  CA  LYS A 235     -12.897 -26.203  -2.662  1.00  3.81           C
ATOM   1843  C   LYS A 235     -12.676 -27.329  -3.666  1.00  3.92           C
ATOM   1844  O   LYS A 235     -12.158 -27.103  -4.758  1.00  4.12           O
ATOM   1845  CB  LYS A 235     -12.151 -26.509  -1.365  1.00  3.89           C
ATOM   1846  CG  LYS A 235     -12.458 -25.575  -0.269  1.00  3.82           C
ATOM   1847  CD  LYS A 235     -12.052 -24.201  -0.539  1.00  3.81           C
ATOM   1848  CE  LYS A 235     -12.387 -23.486   0.674  1.00  3.80           C
ATOM   1849  NZ  LYS A 235     -13.839 -23.613   0.865  1.00  3.75           N
ATOM   1850  N   VAL A 236     -13.130 -28.531  -3.335  1.00  3.84           N
ATOM   1851  CA  VAL A 236     -12.639 -29.740  -3.993  1.00  4.06           C
ATOM   1852  C   VAL A 236     -13.400 -30.064  -5.260  1.00  4.09           C
ATOM   1853  O   VAL A 236     -12.795 -30.552  -6.208  1.00  4.31           O
ATOM   1854  CB  VAL A 236     -12.698 -30.956  -3.050  1.00  4.00           C
ATOM   1855  CG1 VAL A 236     -12.036 -32.194  -3.694  1.00  3.93           C
ATOM   1856  CG2 VAL A 236     -12.209 -30.639  -1.762  1.00  3.89           C
ATOM   1857  N   ILE A 237     -14.726 -29.907  -5.298  1.00  4.06           N
ATOM   1858  CA  ILE A 237     -15.493 -30.437  -6.443  1.00  4.25           C
ATOM   1859  C   ILE A 237     -15.570 -29.436  -7.598  1.00  4.55           C
ATOM   1860  O   ILE A 237     -15.567 -29.823  -8.774  1.00  4.65           O
ATOM   1861  CB  ILE A 237     -16.895 -30.900  -5.994  1.00  4.34           C
ATOM   1862  CG1 ILE A 237     -16.788 -32.161  -5.105  1.00  4.09           C
ATOM   1863  CG2 ILE A 237     -17.784 -31.180  -7.176  1.00  4.45           C
ATOM   1864  CD1 ILE A 237     -18.027 -32.553  -4.458  1.00  3.99           C
ATOM   1865  N   TYR A 238     -15.658 -28.149  -7.268  1.00  4.51           N
ATOM   1866  CA  TYR A 238     -15.408 -27.077  -8.221  1.00  4.64           C
ATOM   1867  C   TYR A 238     -14.030 -27.218  -8.840  1.00  4.71           C
ATOM   1868  O   TYR A 238     -13.838 -26.971 -10.036  1.00  4.78           O
ATOM   1869  CB  TYR A 238     -15.517 -25.780  -7.443  1.00  4.67           C
ATOM   1870  CG  TYR A 238     -15.415 -24.460  -8.100  1.00  4.93           C
ATOM   1871  CD1 TYR A 238     -16.508 -23.849  -8.684  1.00  5.03           C
ATOM   1872  CD2 TYR A 238     -14.214 -23.777  -8.058  1.00  5.03           C
ATOM   1873  CE1 TYR A 238     -16.390 -22.618  -9.205  1.00  5.19           C
ATOM   1874  CE2 TYR A 238     -14.079 -22.571  -8.595  1.00  4.89           C
ATOM   1875  CZ  TYR A 238     -15.149 -21.984  -9.162  1.00  5.22           C
ATOM   1876  OH  TYR A 238     -14.950 -20.734  -9.639  1.00  5.18           O
ATOM   1877  N   GLY A 239     -13.051 -27.606  -8.022  1.00  4.73           N
ATOM   1878  CA  GLY A 239     -11.687 -27.731  -8.510  1.00  4.59           C
ATOM   1879  C   GLY A 239     -11.531 -28.889  -9.475  1.00  4.68           C
ATOM   1880  O   GLY A 239     -10.994 -28.716 -10.566  1.00  4.96           O
ATOM   1881  N   LEU A 240     -12.005 -30.085  -9.092  1.00  4.70           N
ATOM   1882  CA  LEU A 240     -11.985 -31.220 -10.021  1.00  4.91           C
ATOM   1883  C   LEU A 240     -12.494 -30.827 -11.405  1.00  5.04           C
ATOM   1884  O   LEU A 240     -11.934 -31.257 -12.424  1.00  5.14           O
ATOM   1885  CB  LEU A 240     -12.819 -32.389  -9.474  1.00  5.00           C
ATOM   1886  CG  LEU A 240     -12.226 -33.239  -8.364  1.00  4.99           C
ATOM   1887  CD1 LEU A 240     -13.215 -34.241  -7.805  1.00  5.13           C
ATOM   1888  CD2 LEU A 240     -11.089 -33.962  -8.976  1.00  5.57           C
ATOM   1889  N   MET A 241     -13.540 -29.986 -11.443  1.00  5.02           N
ATOM   1890  CA  MET A 241     -14.161 -29.423 -12.639  1.00  5.15           C
ATOM   1891  C   MET A 241     -13.340 -28.341 -13.309  1.00  5.11           C
ATOM   1892  O   MET A 241     -13.403 -28.209 -14.536  1.00  5.12           O
ATOM   1893  CB  MET A 241     -15.527 -28.853 -12.272  1.00  5.16           C
ATOM   1894  CG  MET A 241     -16.436 -29.913 -11.799  1.00  5.51           C
ATOM   1895  SD  MET A 241     -18.133 -29.387 -11.756  1.00  7.09           S
ATOM   1896  CE  MET A 241     -18.880 -30.975 -11.435  1.00  6.37           C
ATOM   1897  N   ILE A 242     -12.643 -27.498 -12.542  1.00  5.06           N
ATOM   1898  CA  ILE A 242     -11.684 -26.614 -13.191  1.00  5.03           C
ATOM   1899  C   ILE A 242     -10.736 -27.444 -14.038  1.00  5.08           C
ATOM   1900  O   ILE A 242     -10.436 -27.077 -15.169  1.00  5.26           O
ATOM   1901  CB  ILE A 242     -10.938 -25.731 -12.172  1.00  4.87           C
ATOM   1902  CG1 ILE A 242     -11.919 -24.810 -11.454  1.00  4.94           C
ATOM   1903  CG2 ILE A 242      -9.993 -24.815 -12.884  1.00  4.85           C
ATOM   1904  CD1 ILE A 242     -12.937 -24.145 -12.379  1.00  4.83           C
ATOM   1905  N   THR A 243     -10.363 -28.633 -13.563  1.00  5.14           N
ATOM   1906  CA  THR A 243      -9.464 -29.500 -14.333  1.00  5.23           C
ATOM   1907  C   THR A 243     -10.170 -30.159 -15.510  1.00  5.45           C
ATOM   1908  O   THR A 243      -9.628 -30.191 -16.624  1.00  5.52           O
ATOM   1909  CB  THR A 243      -8.848 -30.548 -13.425  1.00  5.11           C
ATOM   1910  OG1 THR A 243      -8.428 -29.913 -12.227  1.00  5.01           O
ATOM   1911  CG2 THR A 243      -7.669 -31.225 -14.091  1.00  5.16           C
ATOM   1912  N   TYR A 244     -11.373 -30.699 -15.304  1.00  5.32           N
ATOM   1913  CA  TYR A 244     -12.115 -31.178 -16.465  1.00  5.61           C
ATOM   1914  C   TYR A 244     -12.285 -30.049 -17.472  1.00  5.59           C
ATOM   1915  O   TYR A 244     -11.893 -30.167 -18.638  1.00  5.65           O
ATOM   1916  CB  TYR A 244     -13.491 -31.727 -16.072  1.00  5.82           C
ATOM   1917  CG  TYR A 244     -14.285 -32.102 -17.314  1.00  5.83           C
ATOM   1918  CD1 TYR A 244     -13.810 -33.062 -18.202  1.00  6.01           C
ATOM   1919  CD2 TYR A 244     -15.448 -31.413 -17.663  1.00  5.85           C
ATOM   1920  CE1 TYR A 244     -14.521 -33.399 -19.360  1.00  6.02           C
ATOM   1921  CE2 TYR A 244     -16.171 -31.734 -18.846  1.00  5.99           C
ATOM   1922  CZ  TYR A 244     -15.700 -32.723 -19.684  1.00  6.22           C
ATOM   1923  OH  TYR A 244     -16.416 -33.034 -20.838  1.00  6.18           O
ATOM   1924  N   ILE A 245     -12.801 -28.905 -17.020  1.00  5.50           N
ATOM   1925  CA  ILE A 245     -12.821 -27.757 -17.917  1.00  5.66           C
ATOM   1926  C   ILE A 245     -11.408 -27.388 -18.368  1.00  5.74           C
ATOM   1927  O   ILE A 245     -11.206 -27.023 -19.537  1.00  5.90           O
ATOM   1928  CB  ILE A 245     -13.550 -26.569 -17.276  1.00  5.68           C
ATOM   1929  CG1 ILE A 245     -15.015 -26.952 -17.082  1.00  5.90           C
ATOM   1930  CG2 ILE A 245     -13.458 -25.382 -18.212  1.00  5.70           C
ATOM   1931  CD1 ILE A 245     -15.813 -26.021 -16.238  1.00  5.72           C
ATOM   1932  N   ALA A 246     -10.393 -27.524 -17.475  1.00  5.55           N
ATOM   1933  CA  ALA A 246      -9.016 -27.159 -17.850  1.00  5.65           C
ATOM   1934  C   ALA A 246      -8.400 -28.158 -18.814  1.00  5.75           C
ATOM   1935  O   ALA A 246      -7.693 -27.755 -19.747  1.00  5.86           O
ATOM   1936  CB  ALA A 246      -8.086 -27.014 -16.632  1.00  5.44           C
ATOM   1937  N   ILE A 247      -8.622 -29.462 -18.613  1.00  5.51           N
ATOM   1938  CA  ILE A 247      -7.957 -30.420 -19.503  1.00  5.79           C
ATOM   1939  C   ILE A 247      -8.581 -30.388 -20.904  1.00  6.06           C
ATOM   1940  O   ILE A 247      -7.870 -30.438 -21.910  1.00  6.26           O
ATOM   1941  CB  ILE A 247      -7.970 -31.843 -18.910  1.00  5.60           C
ATOM   1942  CG1 ILE A 247      -7.411 -31.847 -17.479  1.00  5.78           C
ATOM   1943  CG2 ILE A 247      -7.153 -32.791 -19.801  1.00  5.94           C
ATOM   1944  CD1 ILE A 247      -7.041 -33.204 -16.931  1.00  5.57           C
ATOM   1945  N   GLN A 248      -9.917 -30.278 -20.987  1.00  6.19           N
ATOM   1946  CA  GLN A 248     -10.638 -30.253 -22.260  1.00  6.50           C
ATOM   1947  C   GLN A 248     -10.252 -29.084 -23.157  1.00  6.59           C
ATOM   1948  O   GLN A 248     -10.531 -29.115 -24.360  1.00  6.89           O
ATOM   1949  CB  GLN A 248     -12.138 -30.164 -21.994  1.00  6.73           C
ATOM   1950  CG  GLN A 248     -13.037 -30.721 -23.077  1.00  6.80           C
ATOM   1951  CD  GLN A 248     -12.701 -32.150 -23.416  1.00  7.62           C
ATOM   1952  OE1 GLN A 248     -12.709 -33.008 -22.536  1.00  8.13           O
ATOM   1953  NE2 GLN A 248     -12.394 -32.419 -24.679  1.00  7.75           N
ATOM   1954  N   GLN A 249      -9.677 -28.035 -22.595  1.00  6.37           N
ATOM   1955  CA  GLN A 249      -9.262 -26.875 -23.362  1.00  6.33           C
ATOM   1956  C   GLN A 249      -7.814 -27.021 -23.791  1.00  6.26           C
ATOM   1957  O   GLN A 249      -7.465 -26.714 -24.928  1.00  6.27           O
ATOM   1958  CB  GLN A 249      -9.490 -25.602 -22.523  1.00  6.15           C
ATOM   1959  CG  GLN A 249     -10.930 -25.072 -22.473  1.00  6.28           C
ATOM   1960  CD  GLN A 249     -11.079 -23.674 -21.820  1.00  6.08           C
ATOM   1961  OE1 GLN A 249     -11.410 -22.695 -22.482  1.00  6.37           O
ATOM   1962  NE2 GLN A 249     -10.869 -23.601 -20.517  1.00  5.86           N
ATOM   1963  N   SER A 250      -6.982 -27.542 -22.896  1.00  6.30           N
ATOM   1964  CA  SER A 250      -5.650 -28.005 -23.257  1.00  6.34           C
ATOM   1965  C   SER A 250      -5.732 -28.867 -24.499  1.00  6.48           C
ATOM   1966  O   SER A 250      -5.216 -28.518 -25.567  1.00  6.28           O
ATOM   1967  CB  SER A 250      -5.092 -28.825 -22.099  1.00  6.18           C
ATOM   1968  OG  SER A 250      -5.030 -28.093 -20.894  1.00  5.96           O
ATOM   1969  N   ALA A 251      -6.498 -29.957 -24.370  1.00  6.72           N
ATOM   1970  CA  ALA A 251      -6.627 -30.987 -25.390  1.00  7.11           C
ATOM   1971  C   ALA A 251      -7.085 -30.427 -26.726  1.00  6.75           C
ATOM   1972  O   ALA A 251      -6.540 -30.784 -27.779  1.00  7.09           O
ATOM   1973  CB  ALA A 251      -7.620 -32.045 -24.910  1.00  7.54           C
ATOM   1974  N   ALA A 252      -8.114 -29.585 -26.709  1.00  6.49           N
ATOM   1975  CA  ALA A 252      -8.747 -29.150 -27.950  1.00  6.68           C
ATOM   1976  C   ALA A 252      -8.024 -27.985 -28.625  1.00  6.59           C
ATOM   1977  O   ALA A 252      -8.349 -27.634 -29.774  1.00  6.76           O
ATOM   1978  CB  ALA A 252     -10.211 -28.798 -27.681  1.00  6.51           C
ATOM   1979  N   ALA A 253      -7.010 -27.419 -27.988  1.00  6.49           N
ATOM   1980  CA  ALA A 253      -6.226 -26.373 -28.621  1.00  6.25           C
ATOM   1981  C   ALA A 253      -4.918 -26.880 -29.207  1.00  6.02           C
ATOM   1982  O   ALA A 253      -4.229 -26.120 -29.881  1.00  5.85           O
ATOM   1983  CB  ALA A 253      -5.931 -25.248 -27.626  1.00  5.86           C
ATOM   1984  N   GLY A 254      -4.541 -28.118 -28.951  1.00  6.44           N
ATOM   1985  CA  GLY A 254      -3.306 -28.596 -29.526  1.00  6.60           C
ATOM   1986  C   GLY A 254      -2.395 -29.269 -28.528  1.00  6.94           C
ATOM   1987  O   GLY A 254      -1.392 -29.869 -28.917  1.00  6.93           O
ATOM   1988  N   TYR A 255      -2.748 -29.203 -27.241  1.00  6.85           N
ATOM   1989  CA  TYR A 255      -1.892 -29.723 -26.176  1.00  7.07           C
ATOM   1990  C   TYR A 255      -1.789 -31.242 -26.233  1.00  7.58           C
ATOM   1991  O   TYR A 255      -2.424 -31.959 -25.461  1.00  7.79           O
ATOM   1992  CB  TYR A 255      -2.400 -29.289 -24.813  1.00  7.03           C
ATOM   1993  CG  TYR A 255      -1.340 -29.411 -23.781  1.00  6.83           C
ATOM   1994  CD1 TYR A 255      -0.088 -28.850 -23.986  1.00  6.72           C
ATOM   1995  CD2 TYR A 255      -1.559 -30.134 -22.626  1.00  6.70           C
ATOM   1996  CE1 TYR A 255       0.903 -28.982 -23.034  1.00  6.44           C
ATOM   1997  CE2 TYR A 255      -0.581 -30.281 -21.703  1.00  6.46           C
ATOM   1998  CZ  TYR A 255       0.645 -29.704 -21.892  1.00  6.26           C
ATOM   1999  OH  TYR A 255       1.605 -29.843 -20.922  1.00  5.75           O
ATOM   2000  N   VAL A 256      -0.924 -31.717 -27.128  1.00  7.61           N
ATOM   2001  CA  VAL A 256      -0.443 -33.102 -27.214  1.00  7.99           C
ATOM   2002  C   VAL A 256      -0.465 -33.907 -25.910  1.00  8.47           C
ATOM   2003  O   VAL A 256      -1.032 -35.012 -25.915  1.00  8.92           O
ATOM   2004  CB  VAL A 256       0.969 -33.142 -27.834  1.00  7.44           C
ATOM   2005  CG1 VAL A 256       1.504 -34.576 -27.791  1.00  7.74           C
ATOM   2006  CG2 VAL A 256       0.895 -32.720 -29.291  1.00  7.18           C
ATOM   2007  N   PRO A 257       0.142 -33.455 -24.792  1.00  8.14           N
ATOM   2008  CA  PRO A 257      -0.013 -34.226 -23.542  1.00  8.23           C
ATOM   2009  C   PRO A 257      -1.454 -34.322 -23.070  1.00  8.64           C
ATOM   2010  O   PRO A 257      -1.838 -35.331 -22.471  1.00  9.09           O
ATOM   2011  CB  PRO A 257       0.861 -33.456 -22.545  1.00  7.47           C
ATOM   2012  CG  PRO A 257       1.789 -32.653 -23.386  1.00  6.93           C
ATOM   2013  CD  PRO A 257       0.971 -32.259 -24.553  1.00  7.43           C
ATOM   2014  N   ALA A 258      -2.270 -33.295 -23.328  1.00  8.33           N
ATOM   2015  CA  ALA A 258      -3.692 -33.384 -23.005  1.00  8.65           C
ATOM   2016  C   ALA A 258      -4.452 -34.269 -23.971  1.00  9.95           C
ATOM   2017  O   ALA A 258      -5.407 -34.927 -23.561  1.00 11.21           O
ATOM   2018  CB  ALA A 258      -4.327 -32.003 -22.997  1.00  7.60           C
ATOM   2019  N   GLN A 259      -4.071 -34.280 -25.251  1.00  9.67           N
ATOM   2020  CA  GLN A 259      -4.749 -35.136 -26.222  1.00 10.02           C
ATOM   2021  C   GLN A 259      -4.595 -36.601 -25.868  1.00 11.55           C
ATOM   2022  O   GLN A 259      -5.555 -37.373 -25.954  1.00 12.85           O
ATOM   2023  CB  GLN A 259      -4.219 -34.873 -27.630  1.00  9.48           C
ATOM   2024  CG  GLN A 259      -4.898 -33.726 -28.304  1.00  9.09           C
ATOM   2025  CD  GLN A 259      -4.359 -33.439 -29.672  1.00  8.85           C
ATOM   2026  OE1 GLN A 259      -3.357 -34.024 -30.113  1.00  8.42           O
ATOM   2027  NE2 GLN A 259      -5.018 -32.513 -30.365  1.00  8.76           N
ATOM   2028  N   GLN A 260      -3.390 -36.999 -25.466  1.00 11.75           N
ATOM   2029  CA  GLN A 260      -3.140 -38.357 -25.006  1.00 12.99           C
ATOM   2030  C   GLN A 260      -3.466 -38.558 -23.533  1.00 13.50           C
ATOM   2031  O   GLN A 260      -3.519 -39.705 -23.080  1.00 15.23           O
ATOM   2032  CB  GLN A 260      -1.683 -38.736 -25.258  1.00 12.15           C
ATOM   2033  CG  GLN A 260      -0.685 -37.852 -24.575  1.00 10.24           C
ATOM   2034  CD  GLN A 260       0.706 -38.225 -24.990  1.00 10.74           C
ATOM   2035  OE1 GLN A 260       0.897 -38.914 -25.989  1.00 11.14           O
ATOM   2036  NE2 GLN A 260       1.699 -37.763 -24.239  1.00 10.64           N
ATOM   2037  N   ALA A 261      -3.660 -37.490 -22.758  1.00 12.92           N
ATOM   2038  CA  ALA A 261      -4.203 -37.697 -21.421  1.00 13.54           C
ATOM   2039  C   ALA A 261      -5.659 -38.135 -21.494  1.00 15.86           C
ATOM   2040  O   ALA A 261      -6.124 -38.926 -20.662  1.00 17.36           O
ATOM   2041  CB  ALA A 261      -4.061 -36.426 -20.595  1.00 11.49           C
ATOM   2042  N   LEU A 262      -6.381 -37.627 -22.488  1.00 15.53           N
ATOM   2043  CA  LEU A 262      -7.764 -37.977 -22.758  1.00 17.36           C
ATOM   2044  C   LEU A 262      -7.901 -39.283 -23.526  1.00 18.92           C
ATOM   2045  O   LEU A 262      -9.031 -39.730 -23.749  1.00 21.10           O
ATOM   2046  CB  LEU A 262      -8.412 -36.845 -23.561  1.00 15.50           C
ATOM   2047  CG  LEU A 262      -9.214 -35.789 -22.808  1.00 14.63           C
ATOM   2048  CD1 LEU A 262      -9.611 -34.680 -23.776  1.00 11.87           C
ATOM   2049  CD2 LEU A 262     -10.455 -36.385 -22.120  1.00 14.36           C
ATOM   2050  N   GLY A 263      -6.789 -39.880 -23.950  1.00 18.50           N
ATOM   2051  CA  GLY A 263      -6.784 -41.094 -24.743  1.00 21.62           C
ATOM   2052  C   GLY A 263      -6.961 -42.372 -23.944  1.00 24.49           C
ATOM   2053  O   GLY A 263      -7.830 -43.190 -24.275  1.00 26.01           O
ATOM   2054  N   ARG A 264      -6.151 -42.581 -22.900  1.00 23.16           N
ATOM   2055  CA  ARG A 264      -6.394 -43.745 -22.053  1.00 26.68           C
ATOM   2056  C   ARG A 264      -7.466 -43.497 -20.963  1.00 26.78           C
ATOM   2057  O   ARG A 264      -7.461 -44.181 -19.930  1.00 27.09           O
ATOM   2058  CB  ARG A 264      -5.080 -44.270 -21.451  1.00 27.10           C
ATOM   2059  CG  ARG A 264      -4.411 -43.463 -20.348  1.00 24.75           C
ATOM   2060  CD  ARG A 264      -3.562 -42.293 -20.869  1.00 22.21           C
ATOM   2061  NE  ARG A 264      -2.742 -41.779 -19.771  1.00 20.26           N
ATOM   2062  CZ  ARG A 264      -2.024 -40.662 -19.800  1.00 17.09           C
ATOM   2063  NH1 ARG A 264      -1.317 -40.321 -18.733  1.00 15.99           N
ATOM   2064  NH2 ARG A 264      -1.995 -39.891 -20.880  1.00 15.79           N
ATOM   2065  N   ILE A 265      -8.376 -42.547 -21.194  1.00 25.81           N
ATOM   2066  CA  ILE A 265      -9.672 -42.502 -20.509  1.00 27.10           C
ATOM   2067  C   ILE A 265     -10.760 -42.876 -21.505  1.00 27.97           C
ATOM   2068  O   ILE A 265     -10.655 -42.564 -22.694  1.00 26.73           O
ATOM   2069  CB  ILE A 265      -9.971 -41.122 -19.877  1.00 26.48           C
ATOM   2070  CG1 ILE A 265      -8.889 -40.743 -18.872  1.00 25.28           C
ATOM   2071  CG2 ILE A 265     -11.337 -41.113 -19.211  1.00 28.20           C
ATOM   2072  CD1 ILE A 265      -9.016 -41.490 -17.545  1.00 26.32           C
TER
HETATM 2073 CL    CL B   1     -10.439 -22.601   2.686  1.00  3.86          Cl
HETATM 2074 CL    CL B   2      -0.697 -22.949 -23.953  0.76  6.36          Cl
HETATM 2075  C1  RET C 235     -21.062 -15.458   4.819  1.00  3.77           C
HETATM 2076  C10 RET C 235     -17.724 -18.553   1.712  1.00  3.71           C
HETATM 2077  C11 RET C 235     -16.946 -19.215   0.703  1.00  3.65           C
HETATM 2078  C12 RET C 235     -16.351 -20.384   0.836  1.00  3.62           C
HETATM 2079  C13 RET C 235     -15.566 -21.063  -0.168  1.00  3.67           C
HETATM 2080  C14 RET C 235     -14.749 -22.073   0.215  1.00  3.75           C
HETATM 2081  C15 RET C 235     -14.575 -22.598   1.542  1.00  3.73           C
HETATM 2082  C16 RET C 235     -19.621 -15.082   5.187  1.00  3.94           C
HETATM 2083  C17 RET C 235     -21.387 -16.830   5.425  1.00  3.76           C
HETATM 2084  C18 RET C 235     -22.798 -15.360   1.332  1.00  3.72           C
HETATM 2085  C19 RET C 235     -19.646 -17.942   0.230  1.00  3.80           C
HETATM 2086  C2  RET C 235     -21.982 -14.421   5.485  1.00  3.86           C
HETATM 2087  C20 RET C 235     -15.674 -20.581  -1.586  1.00  3.82           C
HETATM 2088  C3  RET C 235     -23.391 -14.392   4.918  1.00  3.83           C
HETATM 2089  C4  RET C 235     -23.350 -14.122   3.428  1.00  3.87           C
HETATM 2090  C5  RET C 235     -22.335 -14.949   2.699  1.00  3.83           C
HETATM 2091  C6  RET C 235     -21.251 -15.471   3.296  1.00  3.75           C
HETATM 2092  C7  RET C 235     -20.397 -16.332   2.499  1.00  3.65           C
HETATM 2093  C8  RET C 235     -19.571 -17.321   2.668  1.00  3.68           C
HETATM 2094  C9  RET C 235     -18.929 -17.968   1.554  1.00  3.71           C
HETATM 2095  C1  OLA D   1     -23.448  -1.522  14.298  0.89  5.44           C
HETATM 2096  C10 OLA D   1     -19.632  -0.327   5.216  0.66  6.70           C
HETATM 2097  C11 OLA D   1     -19.003  -1.693   5.107  0.68  6.71           C
HETATM 2098  C12 OLA D   1     -17.728  -1.635   4.277  0.81  7.77           C
HETATM 2099  C2  OLA D   1     -22.412  -1.914  13.276  0.83  5.48           C
HETATM 2100  C3  OLA D   1     -23.161  -2.430  12.053  1.00  5.40           C
HETATM 2101  C4  OLA D   1     -22.865  -1.568  10.821  0.66  5.33           C
HETATM 2102  C5  OLA D   1     -23.730  -2.039   9.664  1.00  5.14           C
HETATM 2103  C6  OLA D   1     -23.464  -1.320   8.337  1.00  4.97           C
HETATM 2104  C7  OLA D   1     -22.028  -0.849   8.152  0.09  5.37           C
HETATM 2105  C8  OLA D   1     -21.613  -1.019   6.692  1.00  5.30           C
HETATM 2106  C9  OLA D   1     -20.510  -0.048   6.366  0.67  5.88           C
HETATM 2107  O1  OLA D   1     -23.299  -0.525  15.043  0.89  5.50           O
HETATM 2108  O2  OLA D   1     -24.490  -2.205  14.388  0.92  5.44           O
HETATM 2109  C1  OLA D   2     -24.938 -36.979  16.730  0.51  4.79           C
HETATM 2110  C10 OLA D   2     -23.101 -37.664   7.140  0.30  4.35           C
HETATM 2111  C11 OLA D   2     -21.978 -36.832   7.696  1.00  4.19           C
HETATM 2112  C12 OLA D   2     -20.750 -36.951   6.799  0.72  4.26           C
HETATM 2113  C13 OLA D   2     -20.608 -35.680   5.972  1.00  4.17           C
HETATM 2114  C14 OLA D   2     -20.345 -35.974   4.494  0.79  4.14           C
HETATM 2115  C15 OLA D   2     -20.355 -34.695   3.652  1.00  4.03           C
HETATM 2116  C16 OLA D   2     -20.575 -35.091   2.189  1.00  3.94           C
HETATM 2117  C17 OLA D   2     -20.461 -33.945   1.194  0.93  3.97           C
HETATM 2118  C18 OLA D   2     -21.159 -34.312  -0.119  1.00  3.92           C
HETATM 2119  C2  OLA D   2     -25.149 -36.739  15.249  0.64  4.80           C
HETATM 2120  C3  OLA D   2     -25.594 -38.037  14.587  0.38  4.83           C
HETATM 2121  C4  OLA D   2     -24.683 -38.406  13.418  1.00  4.70           C
HETATM 2122  C5  OLA D   2     -25.407 -39.327  12.433  0.64  4.91           C
HETATM 2123  C6  OLA D   2     -24.523 -39.829  11.293  0.86  4.93           C
HETATM 2124  C7  OLA D   2     -25.006 -39.275   9.946  1.00  4.75           C
HETATM 2125  C8  OLA D   2     -24.076 -38.173   9.471  0.59  4.59           C
HETATM 2126  C9  OLA D   2     -24.256 -37.974   7.989  1.00  4.48           C
HETATM 2127  O1  OLA D   2     -25.655 -36.391  17.571  0.74  4.89           O
HETATM 2128  O2  OLA D   2     -24.061 -37.774  17.136  0.92  4.71           O
HETATM 2129  C1  OLA D   3     -18.197 -34.382 -17.749  0.00  5.69           C
HETATM 2130  C10 OLA D   3     -18.279 -35.803  -8.041  1.00  4.76           C
HETATM 2131  C11 OLA D   3     -19.653 -35.169  -8.134  0.20  4.95           C
HETATM 2132  C12 OLA D   3     -20.620 -35.783  -7.124  1.00  4.78           C
HETATM 2133  C13 OLA D   3     -21.506 -36.875  -7.710  0.55  4.91           C
HETATM 2134  C14 OLA D   3     -22.845 -36.990  -6.979  0.84  4.74           C
HETATM 2135  C15 OLA D   3     -22.993 -38.368  -6.332  1.00  4.74           C
HETATM 2136  C16 OLA D   3     -24.452 -38.781  -6.186  1.00  4.53           C
HETATM 2137  C2  OLA D   3     -17.212 -34.168 -16.628  1.00  5.55           C
HETATM 2138  C3  OLA D   3     -17.965 -34.153 -15.306  0.74  5.54           C
HETATM 2139  C4  OLA D   3     -17.291 -33.189 -14.348  0.68  5.61           C
HETATM 2140  C5  OLA D   3     -16.160 -33.876 -13.605  1.00  5.48           C
HETATM 2141  C6  OLA D   3     -16.393 -33.705 -12.103  0.92  5.43           C
HETATM 2142  C7  OLA D   3     -16.793 -35.032 -11.469  0.84  5.39           C
HETATM 2143  C8  OLA D   3     -17.745 -34.794 -10.317  1.00  5.23           C
HETATM 2144  C9  OLA D   3     -17.261 -35.446  -9.045  0.91  5.00           C
HETATM 2145  O1  OLA D   3     -18.305 -35.512 -18.235  1.00  5.68           O
HETATM 2146  O2  OLA D   3     -18.920 -33.471 -18.209  1.00  5.67           O
HETATM 2147  C1  OLA D   5       4.769 -36.008 -10.281  1.00  4.83           C
HETATM 2148  C10 OLA D   5       1.919 -38.115  -1.075  0.58  4.76           C
HETATM 2149  C2  OLA D   5       4.693 -37.154  -9.295  0.90  4.65           C
HETATM 2150  C3  OLA D   5       3.839 -36.733  -8.106  1.00  4.39           C
HETATM 2151  C4  OLA D   5       4.271 -37.384  -6.801  0.73  4.43           C
HETATM 2152  C5  OLA D   5       3.106 -37.456  -5.815  1.00  4.29           C
HETATM 2153  C6  OLA D   5       3.515 -36.906  -4.454  0.76  4.45           C
HETATM 2154  C7  OLA D   5       4.561 -37.826  -3.817  1.00  4.43           C
HETATM 2155  C8  OLA D   5       4.160 -38.195  -2.394  0.86  4.51           C
HETATM 2156  C9  OLA D   5       2.648 -38.277  -2.341  0.42  4.55           C
HETATM 2157  O1  OLA D   5       3.741 -35.570 -10.853  0.74  5.15           O
HETATM 2158  O2  OLA D   5       5.867 -35.473 -10.540  0.36  4.88           O
HETATM 2159  C1  OLA D   6     -10.821 -38.765  -8.847  0.00 10.95           C
HETATM 2160  C10 OLA D   6     -11.238 -40.288  -0.082  0.75  7.95           C
HETATM 2161  C11 OLA D   6      -9.753 -40.560   0.028  0.85  7.79           C
HETATM 2162  C12 OLA D   6      -9.410 -41.051   1.434  0.25  7.12           C
HETATM 2163  C13 OLA D   6      -9.842 -40.030   2.482  1.00  6.12           C
HETATM 2164  C14 OLA D   6      -8.840 -39.878   3.625  0.28  5.38           C
HETATM 2165  C15 OLA D   6      -9.403 -38.982   4.727  1.00  5.21           C
HETATM 2166  C16 OLA D   6      -9.928 -39.792   5.917  0.51  5.52           C
HETATM 2167  C17 OLA D   6      -9.147 -39.474   7.191  1.00  5.62           C
HETATM 2168  C18 OLA D   6      -7.663 -39.799   7.023  0.98  5.71           C
HETATM 2169  C2  OLA D   6      -9.646 -38.963  -7.924  1.00  7.54           C
HETATM 2170  C3  OLA D   6      -9.529 -37.803  -6.933  0.87  7.95           C
HETATM 2171  C4  OLA D   6     -10.678 -37.843  -5.928  1.00  7.67           C
HETATM 2172  C5  OLA D   6     -10.466 -36.909  -4.740  0.60  8.23           C
HETATM 2173  C6  OLA D   6     -10.509 -37.681  -3.417  1.00  7.32           C
HETATM 2174  C7  OLA D   6     -11.768 -37.410  -2.602  1.00  7.32           C
HETATM 2175  C8  OLA D   6     -11.594 -37.972  -1.193  0.78  7.68           C
HETATM 2176  C9  OLA D   6     -11.779 -39.475  -1.187  0.75  9.02           C
HETATM 2177  O1  OLA D   6     -10.777 -37.870  -9.714  0.79  7.77           O
HETATM 2178  O2  OLA D   6     -11.841 -39.487  -8.755  0.87 11.51           O
HETATM 2179  C10 OLA D   7      -5.575 -40.290  -5.502  0.97  5.51           C
HETATM 2180  C11 OLA D   7      -4.812 -39.022  -5.235  1.00  5.18           C
HETATM 2181  C6  OLA D   7      -2.962 -39.917  -9.153  0.82  5.35           C
HETATM 2182  C7  OLA D   7      -4.174 -40.812  -8.965  0.83  5.40           C
HETATM 2183  C8  OLA D   7      -5.051 -40.113  -7.942  0.76  5.73           C
HETATM 2184  C9  OLA D   7      -5.186 -40.989  -6.732  1.00  5.72           C
HETATM 2185  C10 OLA D   8     -10.208 -34.997 -15.350  0.65  6.75           C
HETATM 2186  C11 OLA D   8     -11.304 -35.768 -14.667  1.00  6.43           C
HETATM 2187  C12 OLA D   8     -11.773 -35.064 -13.406  0.39  6.18           C
HETATM 2188  C13 OLA D   8     -13.024 -35.755 -12.882  1.00  5.80           C
HETATM 2189  C14 OLA D   8     -12.670 -37.040 -12.133  0.49  6.33           C
HETATM 2190  C6  OLA D   8      -6.453 -38.421 -15.812  1.00  9.55           C
HETATM 2191  C7  OLA D   8      -7.533 -37.564 -16.475  0.66  9.41           C
HETATM 2192  C8  OLA D   8      -8.416 -36.858 -15.443  0.61  7.51           C
HETATM 2193  C9  OLA D   8      -9.217 -35.761 -16.122  0.78  7.22           C
HETATM 2194  O   HOH S   1     -18.363 -26.177  28.326  1.00  4.48           O
HETATM 2195  O   HOH S   2     -13.454 -23.911   5.425  0.59  3.97           O
HETATM 2196  O   HOH S   3     -18.809 -18.126  13.003  0.91  4.46           O
HETATM 2197  O   HOH S   4     -10.186 -25.841  -5.705  1.00  3.93           O
HETATM 2198  O   HOH S   5     -24.304 -27.086  28.062  0.66  4.95           O
HETATM 2199  O   HOH S   6     -18.569 -19.008  15.565  1.00  4.63           O
HETATM 2200  O   HOH S   7     -15.428 -22.231  -5.443  1.00  4.18           O
HETATM 2201  O   HOH S   8     -15.267 -22.903  22.550  1.00  4.61           O
HETATM 2202  O   HOH S   9     -11.002 -20.862  18.692  0.43  6.08           O
HETATM 2203  O   HOH S  10      -2.050 -20.803 -16.360  0.97  5.13           O
HETATM 2204  O   HOH S  11      -2.770 -27.066  10.343  0.76  4.00           O
HETATM 2205  O   HOH S  12      -8.648 -25.070  21.368  0.85  4.76           O
HETATM 2206  O   HOH S  13     -23.365 -39.342  23.759  1.00  3.80           O
HETATM 2207  O   HOH S  14     -20.010 -24.822  14.535  1.00  4.16           O
HETATM 2208  O   HOH S  15     -25.443  -8.600 -16.467  0.89  4.69           O
HETATM 2209  O   HOH S  16     -21.757 -33.485  32.912  0.87  5.28           O
HETATM 2210  O   HOH S  17       2.265 -33.385 -12.728  0.91  5.44           O
HETATM 2211  O   HOH S  18     -20.186 -27.206  32.113  0.88  5.20           O
HETATM 2212  O   HOH S  19     -13.140 -26.173 -29.737  0.99  5.72           O
HETATM 2213  O   HOH S  20     -14.977 -28.495   7.771  1.00  4.28           O
HETATM 2214  O   HOH S  21     -20.884 -13.270  20.681  0.83  5.72           O
HETATM 2215  O   HOH S  22       3.608 -32.820 -19.984  1.00  5.16           O
HETATM 2216  O   HOH S  23      -8.150 -25.134  33.233  1.00  4.37           O
HETATM 2217  O   HOH S  24     -18.148 -24.502  25.684  1.00  4.33           O
HETATM 2218  O   HOH S  25      -4.838 -25.851  15.929  1.00  4.78           O
HETATM 2219  O   HOH S  26     -20.067 -39.248  16.628  0.68  4.63           O
HETATM 2220  O   HOH S  27      -8.346 -34.032  26.955  1.00  4.08           O
HETATM 2221  O   HOH S  28     -14.489 -31.464   6.704  0.73  4.51           O
HETATM 2222  O   HOH S  29      -5.257 -24.965  20.505  1.00  4.78           O
HETATM 2223  O   HOH S  30     -13.128 -25.223  32.601  1.00  4.25           O
HETATM 2224  O   HOH S  31     -15.659 -36.368  35.772  0.59  4.44           O
HETATM 2225  O   HOH S  32     -20.829 -18.987   8.474  1.00  3.96           O
HETATM 2226  O   HOH S  33     -25.020 -31.437  24.627  1.00  4.43           O
HETATM 2227  O   HOH S  34      -8.083 -27.524  32.653  0.83  4.40           O
HETATM 2228  O   HOH S  35     -10.709 -35.972  27.232  0.87  4.49           O
HETATM 2229  O   HOH S  36      -5.278 -32.011  21.407  1.00  4.58           O
HETATM 2230  O   HOH S  37      -8.670 -27.535 -10.516  0.94  4.65           O
HETATM 2231  O   HOH S  38     -27.545 -16.809  19.357  1.00  5.27           O
HETATM 2232  O   HOH S  39     -28.089 -31.668  22.620  0.98  5.02           O
HETATM 2233  O   HOH S  40     -34.467 -25.299  15.810  0.63  4.60           O
HETATM 2234  O   HOH S  41     -29.725  -8.203  19.667  0.86  5.41           O
HETATM 2235  O   HOH S  42     -18.470 -15.336  17.782  0.57  5.13           O
HETATM 2236  O   HOH S  43     -20.149 -31.794 -20.635  0.38  6.31           O
HETATM 2237  O   HOH S  44     -14.577  -6.518 -18.372  0.71  8.82           O
HETATM 2238  O   HOH S  45      -7.539 -26.410  26.985  0.77  4.65           O
HETATM 2239  O   HOH S  46     -21.392 -38.039  26.788  1.00  4.03           O
HETATM 2240  O   HOH S  47     -17.333 -20.314  16.017  1.00  4.81           O
HETATM 2241  O   HOH S  48      -8.624 -30.136  26.512  1.00  4.00           O
HETATM 2242  O   HOH S  49     -15.456 -24.787  12.300  0.92  4.38           O
HETATM 2243  O   HOH S  50     -27.741 -27.482  24.039  1.00  4.44           O
HETATM 2244  O   HOH S  51       2.033 -29.604 -27.000  1.00  6.84           O
HETATM 2245  O   HOH S  52     -18.965 -31.240  35.841  0.73  5.06           O
HETATM 2246  O   HOH S  53     -10.453 -33.822  23.669  0.74  4.06           O
HETATM 2247  O   HOH S  54     -10.369 -11.012 -22.846  1.00 10.66           O
HETATM 2248  O   HOH S  55      -9.737 -35.889  22.117  0.85  3.92           O
HETATM 2249  O   HOH S  56      -7.633 -22.849  13.775  0.92  5.45           O
HETATM 2250  O   HOH S  57     -13.148 -35.775  34.619  0.74  4.48           O
HETATM 2251  O   HOH S  58     -16.981 -25.595 -26.442  1.00  7.27           O
HETATM 2252  O   HOH S  59     -28.890 -10.849  21.106  0.73  4.84           O
HETATM 2253  O   HOH S  60      -7.188 -32.638  23.805  0.55  4.03           O
HETATM 2254  O   HOH S  61      -6.656 -32.981  17.654  0.65  4.18           O
HETATM 2255  O   HOH S  62     -14.145  -5.155 -15.363  0.82  7.67           O
HETATM 2256  O   HOH S  63     -22.078 -16.965 -25.814  0.81  7.43           O
HETATM 2257  O   HOH S  64      -2.724 -32.324 -31.954  0.76  7.85           O
HETATM 2258  O   HOH S  65     -18.707 -23.429  28.176  1.00  4.50           O
HETATM 2259  O   HOH S  66     -28.700 -15.737  -3.033  0.40  3.53           O
HETATM 2260  O   HOH S  67     -16.263  -2.087   7.739  0.82  9.02           O
HETATM 2261  O   HOH S  68     -18.127  -3.113 -10.817  0.79  6.58           O
HETATM 2262  O   HOH S  69     -15.428  -3.696   3.232  0.46  8.37           O
HETATM 2263  O   HOH S  70     -19.800 -40.282  13.822  0.90  5.09           O
HETATM 2264  O   HOH S  71     -23.438  -3.826  20.968  0.56  5.92           O
HETATM 2265  O   HOH S  72     -18.852  -4.237  20.569  0.88  5.38           O
HETATM 2266  O   HOH S  73     -14.702  -1.881   3.994  0.96 11.38           O
HETATM 2267  O   HOH S  74     -21.850 -30.624 -20.002  1.00  6.06           O
HETATM 2268  O   HOH S  75      -6.650 -30.112  28.666  0.94  4.31           O
HETATM 2269  O   HOH S  76     -22.141 -28.120  32.455  0.68  5.64           O
HETATM 2270  O   HOH S  77     -13.005 -38.467  18.837  0.69  5.24           O
HETATM 2271  O   HOH S  78     -18.994 -27.174  33.649  1.00  4.95           O
HETATM 2272  O   HOH S  79     -28.499 -16.885  -4.694  1.00  3.40           O
HETATM 2273  O   HOH S  80     -28.114 -21.778 -16.854  0.67  6.18           O
HETATM 2274  O   HOH S  81     -11.228 -38.098  24.823  0.56  4.95           O
HETATM 2275  O   HOH S  82     -27.454 -22.711 -20.313  0.66  7.38           O
HETATM 2276  O   HOH S  83      -3.090 -20.897   2.859  0.74  4.17           O
HETATM 2277  O   HOH S  84      -2.298 -19.052   4.514  0.66  4.14           O
HETATM 2278  O   HOH S  85     -14.359 -14.740  15.850  0.88  4.96           O
HETATM 2279  O   HOH S  86     -13.754  -3.209   1.807  0.65 11.60           O
HETATM 2280  O   HOH S  87     -11.631 -15.061 -23.723  0.68  8.43           O
HETATM 2281  O   HOH S  88      -3.967 -24.335  14.971  0.81  5.06           O
HETATM 2282  O   HOH S  89     -17.213  -4.740 -12.619  0.85  6.40           O
HETATM 2283  O   HOH S  90     -10.389 -20.313 -26.893  0.87  6.07           O
HETATM 2284  O   HOH S  91      -8.923 -32.687  25.089  1.00  3.53           O
HETATM 2285  O   HOH S  92      -8.502 -34.352  16.404  1.00  4.03           O
HETATM 2286  O   HOH S  93      -0.356 -27.194  10.014  0.59  4.19           O
HETATM 2287  O   HOH S  94      -4.861 -31.305  24.871  0.90  4.43           O
HETATM 2288  O   HOH S  95     -29.387 -19.320  -5.664  1.00  3.18           O
HETATM 2289  O   HOH S  96      -3.613 -21.292   5.650  0.90  3.91           O
HETATM 2290  O   HOH S  97     -25.363 -28.737  25.882  0.82  4.95           O
HETATM 2291  O   HOH S  98      -7.115 -28.382  30.864  0.81  4.52           O
HETATM 2292  O   HOH S  99      -1.150 -31.018 -31.211  0.84  7.28           O
HETATM 2293  O   HOH S 100      -2.293 -22.362  16.852  0.75  6.47           O
HETATM 2294  O   HOH S 101     -21.849 -25.609  28.441  0.33  4.83           O
HETATM 2295  O   HOH S 102     -21.895 -25.129  31.039  0.96  4.98           O
HETATM 2296  O   HOH S 103     -29.784 -21.970  -3.685  0.69  5.61           O
HETATM 2297  O   HOH S 104     -23.307 -16.547  12.468  1.00  4.40           O
HETATM 2298  O   HOH S 105      -6.625 -17.438 -19.290  0.82  7.04           O
HETATM 2299  O   HOH S 106      -0.013 -27.193 -12.473  0.62  4.66           O
END
