# Supplementary material for: Early-stage dynamics of chloride ion–pumping rhodopsin revealed by a femtosecond X-ray laser
Source: Proc Natl Acad Sci U S A. 2021 Mar 22;118(13):e2020486118. doi: 10.1073/pnas.2020486118 (PMC8020794; doi:10.1073/pnas.2020486118)
Supplement: Supplementary File [file pnas.2020486118.sd04.txt]

REMARK   3
REMARK   3 REFINEMENT.
REMARK   3   PROGRAM     : PHENIX (1.18.2_3874: ???)
REMARK   3   AUTHORS     : Adams,Afonine,Bunkoczi,Burnley,Chen,Dar,Davis,
REMARK   3               : Draizen,Echols,Gildea,Gros,Grosse-Kunstleve,Headd,
REMARK   3               : Hintze,Hung,Ioerger,Liebschner,McCoy,McKee,Moriarty,
REMARK   3               : Oeffner,Poon,Read,Richardson,Richardson,Sacchettini,
REMARK   3               : Sauter,Sobolev,Storoni,Terwilliger,Williams,Zwart
REMARK   3
REMARK   3  X-RAY DATA.
REMARK   3  
REMARK   3  REFINEMENT TARGET : ML
REMARK   3  
REMARK   3  DATA USED IN REFINEMENT.
REMARK   3   RESOLUTION RANGE HIGH (ANGSTROMS) : 1.85    
REMARK   3   RESOLUTION RANGE LOW  (ANGSTROMS) : 20.64   
REMARK   3   MIN(FOBS/SIGMA_FOBS)              : 0.00  
REMARK   3   COMPLETENESS FOR RANGE        (%) : 94.96 
REMARK   3   NUMBER OF REFLECTIONS             : 27268     
REMARK   3   NUMBER OF REFLECTIONS (NON-ANOMALOUS) : 27268     
REMARK   3  
REMARK   3  FIT TO DATA USED IN REFINEMENT.
REMARK   3   R VALUE     (WORKING + TEST SET) : 0.2797
REMARK   3   R VALUE            (WORKING SET) : 0.2766
REMARK   3   FREE R VALUE                     : 0.3363
REMARK   3   FREE R VALUE TEST SET SIZE   (%) : 5.04  
REMARK   3   FREE R VALUE TEST SET COUNT      : 1373      
REMARK   3  
REMARK   3  FIT TO DATA USED IN REFINEMENT (IN BINS).
REMARK   3   BIN  RESOLUTION RANGE  COMPL.    NWORK NFREE   RWORK  RFREE  CCWORK CCFREE
REMARK   3     1   20.64 -    3.98    0.99     2789   134  0.1370 0.1758   0.961  0.950
REMARK   3     2    3.98 -    3.16    0.99     2729   145  0.1860 0.2323   0.907  0.843
REMARK   3     3    3.16 -    2.76    0.98     2660   148  0.2489 0.3307   0.826  0.723
REMARK   3     4    2.76 -    2.51    0.97     2648   142  0.2855 0.3848   0.772  0.610
REMARK   3     5    2.51 -    2.33    0.96     2637   143  0.3184 0.3829   0.702  0.603
REMARK   3     6    2.33 -    2.19    0.96     2580   153  0.3494 0.4032   0.656  0.517
REMARK   3     7    2.19 -    2.08    0.94     2553   121  0.3702 0.4238   0.604  0.577
REMARK   3     8    2.08 -    1.99    0.92     2487   126  0.3780 0.4308   0.585  0.377
REMARK   3     9    1.99 -    1.92    0.91     2443   139  0.3933 0.4217   0.523  0.335
REMARK   3    10    1.92 -    1.85    0.87     2369   122  0.3923 0.4504   0.516  0.349
REMARK   3  
REMARK   3  BULK SOLVENT MODELLING.
REMARK   3   METHOD USED        : FLAT BULK SOLVENT MODEL
REMARK   3   SOLVENT RADIUS     : 1.11    
REMARK   3   SHRINKAGE RADIUS   : 0.90    
REMARK   3   GRID STEP FACTOR   : 4.00    
REMARK   3  
REMARK   3  ERROR ESTIMATES.
REMARK   3   COORDINATE ERROR (MAXIMUM-LIKELIHOOD BASED)     : 0.35    
REMARK   3   PHASE ERROR (DEGREES, MAXIMUM-LIKELIHOOD BASED) : 36.06   
REMARK   3  
REMARK   3  STRUCTURE FACTORS CALCULATION ALGORITHM : FFT
REMARK   3  
REMARK   3  
REMARK   3  GEOMETRY RESTRAINTS LIBRARY: GEOSTD + MONOMER LIBRARY + CDL V1.2
REMARK   3  DEVIATIONS FROM IDEAL VALUES.
REMARK   3    BOND      :  0.025   0.203   2236
REMARK   3    ANGLE     :  2.470  23.706   3013
REMARK   3    CHIRALITY :  0.113   0.891    341
REMARK   3    PLANARITY :  0.015   0.111    358
REMARK   3    DIHEDRAL  : 21.712 179.587    361
REMARK   3    MIN NONBONDED DISTANCE : 1.029
REMARK   3  
REMARK   3  MOLPROBITY STATISTICS.
REMARK   3    ALL-ATOM CLASHSCORE : 21.26
REMARK   3    RAMACHANDRAN PLOT:
REMARK   3      OUTLIERS :  1.53 %
REMARK   3      ALLOWED  :  7.25 %
REMARK   3      FAVORED  : 91.22 %
REMARK   3    ROTAMER OUTLIERS :  0.46 %
REMARK   3    CBETA DEVIATIONS :  0.00 %
REMARK   3    PEPTIDE PLANE:
REMARK   3      CIS-PROLINE     : 0.00 %
REMARK   3      CIS-GENERAL     : 0.00 %
REMARK   3      TWISTED PROLINE : 0.00 %
REMARK   3      TWISTED GENERAL : 0.00 %
REMARK   3  
REMARK   3  RAMA-Z (RAMACHANDRAN PLOT Z-SCORE):
REMARK   3  INTERPRETATION: BAD |RAMA-Z| > 3; SUSPICIOUS 2 < |RAMA-Z| < 3; GOOD |RAMA-Z| < 2.
REMARK   3  SCORES FOR WHOLE/HELIX/SHEET/LOOP ARE SCALED INDEPENDENTLY;
REMARK   3  THEREFORE, THE VALUES ARE NOT RELATED IN A SIMPLE MANNER.
REMARK   3    WHOLE: -3.01 (0.48), RESIDUES: 262
REMARK   3    HELIX: -2.70 (0.28), RESIDUES: 196
REMARK   3    SHEET:  NONE (NONE), RESIDUES: 0
REMARK   3    LOOP :  1.34 (0.86), RESIDUES: 66
REMARK   3  
REMARK   3                  min    max   mean <Bi,j>   iso aniso
REMARK   3     Overall:    1.37  26.45   4.20   0.47  2299     0
REMARK   3     Protein:    1.37  26.45   4.24   0.48  2072     0
REMARK   3     Water:      2.38   9.31   3.92    N/A   106     0
REMARK   3     Other:      2.35  10.58   3.64    N/A   121     0
REMARK   3     Chain  A:   1.37  26.45   4.24    N/A  2072     0
REMARK   3     Chain  C:   2.35   3.31   2.83    N/A    20     0
REMARK   3     Chain  B:   2.66   4.33   3.49    N/A     2     0
REMARK   3     Chain  S:   2.38   9.31   3.92    N/A   106     0
REMARK   3     Chain  D:   2.43  10.58   3.81    N/A    99     0
REMARK   3     Histogram:
REMARK   3         Values      Number of atoms
REMARK   3       1.37 - 3.88       1522
REMARK   3       3.88 - 6.39        564
REMARK   3       6.39 - 8.89        108
REMARK   3       8.89 - 11.40        46
REMARK   3      11.40 - 13.91        16
REMARK   3      13.91 - 16.42        10
REMARK   3      16.42 - 18.93         7
REMARK   3      18.93 - 21.44         8
REMARK   3      21.44 - 23.94        14
REMARK   3      23.94 - 26.45         4
REMARK   3  
REMARK   3
LINK         NZ  LYS A 235                 C15 RET C 235 
CRYST1  103.370   50.090   69.390  90.00 109.69  90.00 C 1 2 1
SCALE1      0.009674  0.000000  0.003462        0.00000
SCALE2      0.000000  0.019964  0.000000        0.00000
SCALE3      0.000000  0.000000  0.015306        0.00000
ATOM      1  N   LYS A   2     -17.213 -15.827  22.766  1.00  5.98           N
ATOM      2  CA  LYS A   2     -18.063 -14.868  22.105  1.00  5.75           C
ATOM      3  C   LYS A   2     -18.985 -15.628  21.201  1.00  5.28           C
ATOM      4  O   LYS A   2     -19.991 -15.118  20.717  1.00  5.36           O
ATOM      5  CB  LYS A   2     -17.209 -13.857  21.292  1.00  6.55           C
ATOM      6  CG  LYS A   2     -17.123 -12.476  21.900  1.00  6.59           C
ATOM      7  CD  LYS A   2     -16.183 -11.582  21.152  1.00  7.54           C
ATOM      8  CE  LYS A   2     -16.449 -10.139  21.533  1.00  9.98           C
ATOM      9  NZ  LYS A   2     -16.209  -9.185  20.417  1.00  8.04           N
ATOM     10  N   ASN A   3     -18.604 -16.861  20.951  1.00  4.89           N
ATOM     11  CA  ASN A   3     -19.230 -17.755  19.975  1.00  4.43           C
ATOM     12  C   ASN A   3     -20.090 -18.785  20.685  1.00  4.04           C
ATOM     13  O   ASN A   3     -19.826 -19.145  21.821  1.00  3.75           O
ATOM     14  CB  ASN A   3     -18.159 -18.461  19.158  1.00  4.06           C
ATOM     15  CG  ASN A   3     -17.104 -19.131  20.031  1.00  4.01           C
ATOM     16  OD1 ASN A   3     -17.096 -20.342  20.152  1.00  3.75           O
ATOM     17  ND2 ASN A   3     -16.137 -18.331  20.580  1.00  4.29           N
ATOM     18  N   ILE A   4     -21.123 -19.255  19.997  1.00  3.81           N
ATOM     19  CA  ILE A   4     -21.977 -20.246  20.604  1.00  3.90           C
ATOM     20  C   ILE A   4     -21.283 -21.593  20.830  1.00  3.67           C
ATOM     21  O   ILE A   4     -21.772 -22.361  21.651  1.00  3.59           O
ATOM     22  CB  ILE A   4     -23.256 -20.411  19.778  1.00  3.87           C
ATOM     23  CG1 ILE A   4     -22.964 -21.192  18.509  1.00  3.53           C
ATOM     24  CG2 ILE A   4     -23.896 -19.039  19.477  1.00  3.72           C
ATOM     25  CD1 ILE A   4     -24.262 -21.598  17.722  1.00  3.66           C
ATOM     26  N   GLU A   5     -20.182 -21.950  20.134  1.00  3.55           N
ATOM     27  CA  GLU A   5     -19.441 -23.165  20.560  1.00  3.50           C
ATOM     28  C   GLU A   5     -18.981 -23.099  22.019  1.00  3.48           C
ATOM     29  O   GLU A   5     -18.837 -24.138  22.667  1.00  3.43           O
ATOM     30  CB  GLU A   5     -18.229 -23.423  19.698  1.00  3.45           C
ATOM     31  CG  GLU A   5     -18.578 -23.936  18.344  1.00  3.19           C
ATOM     32  CD  GLU A   5     -18.997 -22.824  17.418  1.00  3.24           C
ATOM     33  OE1 GLU A   5     -19.283 -23.120  16.262  1.00  2.96           O
ATOM     34  OE2 GLU A   5     -18.966 -21.646  17.848  1.00  3.30           O
ATOM     35  N   SER A   6     -18.778 -21.908  22.552  1.00  3.52           N
ATOM     36  CA  SER A   6     -18.319 -21.756  23.913  1.00  3.55           C
ATOM     37  C   SER A   6     -19.427 -22.005  24.951  1.00  3.57           C
ATOM     38  O   SER A   6     -19.119 -22.202  26.131  1.00  3.48           O
ATOM     39  CB  SER A   6     -17.662 -20.363  24.033  1.00  3.77           C
ATOM     40  OG  SER A   6     -18.617 -19.359  24.402  1.00  4.06           O
ATOM     41  N   LEU A   7     -20.691 -22.088  24.535  1.00  3.48           N
ATOM     42  CA  LEU A   7     -21.788 -21.982  25.481  1.00  3.41           C
ATOM     43  C   LEU A   7     -22.259 -23.326  26.030  1.00  3.38           C
ATOM     44  O   LEU A   7     -22.904 -23.384  27.123  1.00  3.24           O
ATOM     45  CB  LEU A   7     -22.954 -21.257  24.810  1.00  3.46           C
ATOM     46  CG  LEU A   7     -22.806 -19.782  24.481  1.00  3.56           C
ATOM     47  CD1 LEU A   7     -23.958 -19.301  23.649  1.00  3.71           C
ATOM     48  CD2 LEU A   7     -22.662 -18.956  25.774  1.00  3.54           C
ATOM     49  N   PHE A   8     -21.955 -24.400  25.329  1.00  3.28           N
ATOM     50  CA  PHE A   8     -22.581 -25.667  25.646  1.00  3.50           C
ATOM     51  C   PHE A   8     -21.565 -26.689  26.125  1.00  3.33           C
ATOM     52  O   PHE A   8     -20.380 -26.600  25.809  1.00  3.32           O
ATOM     53  CB  PHE A   8     -23.351 -26.188  24.439  1.00  3.45           C
ATOM     54  CG  PHE A   8     -24.262 -25.149  23.812  1.00  3.43           C
ATOM     55  CD1 PHE A   8     -25.349 -24.634  24.494  1.00  3.46           C
ATOM     56  CD2 PHE A   8     -24.009 -24.678  22.517  1.00  3.41           C
ATOM     57  CE1 PHE A   8     -26.172 -23.686  23.893  1.00  3.53           C
ATOM     58  CE2 PHE A   8     -24.824 -23.752  21.910  1.00  3.46           C
ATOM     59  CZ  PHE A   8     -25.891 -23.248  22.590  1.00  3.51           C
ATOM     60  N   ASP A   9     -22.030 -27.610  26.984  1.00  3.43           N
ATOM     61  CA  ASP A   9     -21.343 -28.895  27.159  1.00  3.31           C
ATOM     62  C   ASP A   9     -21.846 -29.822  26.058  1.00  3.34           C
ATOM     63  O   ASP A   9     -22.937 -29.601  25.537  1.00  3.25           O
ATOM     64  CB  ASP A   9     -21.622 -29.488  28.529  1.00  3.43           C
ATOM     65  CG  ASP A   9     -20.962 -28.698  29.660  1.00  3.63           C
ATOM     66  OD1 ASP A   9     -19.929 -28.081  29.438  1.00  3.47           O
ATOM     67  OD2 ASP A   9     -21.483 -28.720  30.780  1.00  3.90           O
ATOM     68  N   TYR A  10     -21.029 -30.843  25.695  1.00  3.22           N
ATOM     69  CA  TYR A  10     -21.263 -31.683  24.519  1.00  3.08           C
ATOM     70  C   TYR A  10     -21.255 -33.176  24.859  1.00  3.04           C
ATOM     71  O   TYR A  10     -20.365 -33.668  25.559  1.00  3.07           O
ATOM     72  CB  TYR A  10     -20.234 -31.443  23.359  1.00  3.00           C
ATOM     73  CG  TYR A  10     -20.293 -30.070  22.807  1.00  3.13           C
ATOM     74  CD1 TYR A  10     -19.567 -29.073  23.396  1.00  3.35           C
ATOM     75  CD2 TYR A  10     -21.153 -29.718  21.774  1.00  3.13           C
ATOM     76  CE1 TYR A  10     -19.666 -27.756  22.968  1.00  3.41           C
ATOM     77  CE2 TYR A  10     -21.233 -28.363  21.313  1.00  3.30           C
ATOM     78  CZ  TYR A  10     -20.493 -27.397  21.929  1.00  3.31           C
ATOM     79  OH  TYR A  10     -20.524 -26.051  21.553  1.00  3.28           O
ATOM     80  N   SER A  11     -22.240 -33.903  24.342  1.00  3.01           N
ATOM     81  CA  SER A  11     -22.193 -35.349  24.448  1.00  2.93           C
ATOM     82  C   SER A  11     -20.953 -35.880  23.725  1.00  2.79           C
ATOM     83  O   SER A  11     -20.454 -35.260  22.769  1.00  2.75           O
ATOM     84  CB  SER A  11     -23.423 -35.979  23.851  1.00  2.75           C
ATOM     85  OG  SER A  11     -23.406 -36.057  22.429  1.00  2.54           O
ATOM     86  N   ALA A  12     -20.481 -37.057  24.158  1.00  2.70           N
ATOM     87  CA  ALA A  12     -19.407 -37.695  23.431  1.00  2.67           C
ATOM     88  C   ALA A  12     -19.784 -37.927  21.957  1.00  2.66           C
ATOM     89  O   ALA A  12     -18.936 -37.845  21.086  1.00  2.62           O
ATOM     90  CB  ALA A  12     -19.006 -39.010  24.104  1.00  2.95           C
ATOM     91  N   GLY A  13     -21.042 -38.248  21.659  1.00  2.74           N
ATOM     92  CA  GLY A  13     -21.432 -38.410  20.260  1.00  2.83           C
ATOM     93  C   GLY A  13     -21.370 -37.117  19.471  1.00  2.66           C
ATOM     94  O   GLY A  13     -20.933 -37.101  18.334  1.00  2.70           O
ATOM     95  N   GLN A  14     -21.766 -36.015  20.067  1.00  2.69           N
ATOM     96  CA  GLN A  14     -21.568 -34.732  19.403  1.00  2.71           C
ATOM     97  C   GLN A  14     -20.079 -34.402  19.244  1.00  2.60           C
ATOM     98  O   GLN A  14     -19.637 -33.913  18.187  1.00  2.45           O
ATOM     99  CB  GLN A  14     -22.289 -33.666  20.170  1.00  2.73           C
ATOM    100  CG  GLN A  14     -23.789 -33.838  20.134  1.00  3.11           C
ATOM    101  CD  GLN A  14     -24.489 -32.872  21.089  1.00  3.27           C
ATOM    102  OE1 GLN A  14     -23.919 -32.475  22.116  1.00  2.98           O
ATOM    103  NE2 GLN A  14     -25.697 -32.453  20.714  1.00  3.47           N
ATOM    104  N   PHE A  15     -19.291 -34.633  20.283  1.00  2.61           N
ATOM    105  CA  PHE A  15     -17.893 -34.246  20.209  1.00  2.64           C
ATOM    106  C   PHE A  15     -17.156 -35.105  19.177  1.00  2.60           C
ATOM    107  O   PHE A  15     -16.400 -34.589  18.337  1.00  2.55           O
ATOM    108  CB  PHE A  15     -17.284 -34.317  21.609  1.00  2.85           C
ATOM    109  CG  PHE A  15     -15.830 -33.953  21.644  1.00  2.95           C
ATOM    110  CD1 PHE A  15     -15.446 -32.651  21.654  1.00  2.89           C
ATOM    111  CD2 PHE A  15     -14.854 -34.946  21.678  1.00  3.06           C
ATOM    112  CE1 PHE A  15     -14.131 -32.320  21.664  1.00  2.91           C
ATOM    113  CE2 PHE A  15     -13.534 -34.633  21.682  1.00  3.13           C
ATOM    114  CZ  PHE A  15     -13.158 -33.292  21.674  1.00  3.04           C
ATOM    115  N   GLU A  16     -17.384 -36.423  19.197  1.00  2.64           N
ATOM    116  CA  GLU A  16     -16.653 -37.302  18.291  1.00  2.53           C
ATOM    117  C   GLU A  16     -17.110 -37.144  16.863  1.00  2.42           C
ATOM    118  O   GLU A  16     -16.331 -37.370  15.948  1.00  2.36           O
ATOM    119  CB  GLU A  16     -16.772 -38.742  18.746  1.00  2.57           C
ATOM    120  CG  GLU A  16     -16.448 -38.939  20.241  1.00  2.68           C
ATOM    121  CD  GLU A  16     -16.126 -40.344  20.508  1.00  2.83           C
ATOM    122  OE1 GLU A  16     -15.098 -40.579  21.147  1.00  3.15           O
ATOM    123  OE2 GLU A  16     -16.845 -41.228  20.000  1.00  2.88           O
ATOM    124  N   PHE A  17     -18.360 -36.763  16.657  1.00  2.43           N
ATOM    125  CA  PHE A  17     -18.843 -36.562  15.302  1.00  2.50           C
ATOM    126  C   PHE A  17     -18.146 -35.366  14.685  1.00  2.40           C
ATOM    127  O   PHE A  17     -17.668 -35.457  13.549  1.00  2.42           O
ATOM    128  CB  PHE A  17     -20.371 -36.368  15.281  1.00  2.55           C
ATOM    129  CG  PHE A  17     -20.959 -36.239  13.904  1.00  2.68           C
ATOM    130  CD1 PHE A  17     -20.771 -37.242  12.967  1.00  2.72           C
ATOM    131  CD2 PHE A  17     -21.687 -35.128  13.546  1.00  2.65           C
ATOM    132  CE1 PHE A  17     -21.331 -37.165  11.674  1.00  2.63           C
ATOM    133  CE2 PHE A  17     -22.255 -35.001  12.242  1.00  2.65           C
ATOM    134  CZ  PHE A  17     -22.076 -36.070  11.297  1.00  2.68           C
ATOM    135  N   ILE A  18     -17.996 -34.284  15.459  1.00  2.41           N
ATOM    136  CA  ILE A  18     -17.396 -33.077  14.905  1.00  2.43           C
ATOM    137  C   ILE A  18     -15.906 -33.287  14.620  1.00  2.39           C
ATOM    138  O   ILE A  18     -15.393 -32.853  13.573  1.00  2.33           O
ATOM    139  CB  ILE A  18     -17.626 -31.887  15.842  1.00  2.45           C
ATOM    140  CG1 ILE A  18     -19.054 -31.385  15.579  1.00  2.40           C
ATOM    141  CG2 ILE A  18     -16.509 -30.885  15.610  1.00  2.39           C
ATOM    142  CD1 ILE A  18     -19.691 -30.569  16.757  1.00  2.49           C
ATOM    143  N   ASP A  19     -15.178 -33.879  15.584  1.00  2.38           N
ATOM    144  CA  ASP A  19     -13.802 -34.300  15.338  1.00  2.39           C
ATOM    145  C   ASP A  19     -13.712 -35.183  14.110  1.00  2.39           C
ATOM    146  O   ASP A  19     -12.865 -34.951  13.243  1.00  2.44           O
ATOM    147  CB  ASP A  19     -13.217 -35.014  16.547  1.00  2.42           C
ATOM    148  CG  ASP A  19     -11.739 -35.394  16.362  1.00  2.57           C
ATOM    149  OD1 ASP A  19     -11.471 -36.651  16.308  1.00  2.75           O
ATOM    150  OD2 ASP A  19     -10.870 -34.456  16.271  1.00  2.67           O
ATOM    151  N   HIS A  20     -14.623 -36.161  13.970  1.00  2.36           N
ATOM    152  CA  HIS A  20     -14.551 -37.013  12.786  1.00  2.31           C
ATOM    153  C   HIS A  20     -14.847 -36.234  11.502  1.00  2.39           C
ATOM    154  O   HIS A  20     -14.228 -36.494  10.464  1.00  2.36           O
ATOM    155  CB  HIS A  20     -15.486 -38.196  12.983  1.00  2.33           C
ATOM    156  CG  HIS A  20     -15.015 -39.106  14.066  1.00  2.33           C
ATOM    157  ND1 HIS A  20     -13.677 -39.215  14.389  1.00  2.41           N
ATOM    158  CD2 HIS A  20     -15.680 -39.955  14.889  1.00  2.32           C
ATOM    159  CE1 HIS A  20     -13.544 -40.077  15.383  1.00  2.50           C
ATOM    160  NE2 HIS A  20     -14.741 -40.545  15.704  1.00  2.33           N
ATOM    161  N   LEU A  21     -15.801 -35.286  11.560  1.00  2.38           N
ATOM    162  CA  LEU A  21     -16.134 -34.414  10.417  1.00  2.36           C
ATOM    163  C   LEU A  21     -14.910 -33.627   9.933  1.00  2.46           C
ATOM    164  O   LEU A  21     -14.574 -33.656   8.752  1.00  2.35           O
ATOM    165  CB  LEU A  21     -17.245 -33.442  10.838  1.00  2.43           C
ATOM    166  CG  LEU A  21     -18.681 -33.903  10.644  1.00  2.49           C
ATOM    167  CD1 LEU A  21     -19.695 -32.815  10.986  1.00  2.51           C
ATOM    168  CD2 LEU A  21     -18.783 -34.265   9.170  1.00  2.53           C
ATOM    169  N   LEU A  22     -14.217 -32.921  10.857  1.00  2.41           N
ATOM    170  CA  LEU A  22     -13.071 -32.085  10.482  1.00  2.48           C
ATOM    171  C   LEU A  22     -11.897 -32.932   9.950  1.00  2.52           C
ATOM    172  O   LEU A  22     -11.227 -32.539   8.994  1.00  2.49           O
ATOM    173  CB  LEU A  22     -12.610 -31.231  11.672  1.00  2.50           C
ATOM    174  CG  LEU A  22     -13.582 -30.236  12.364  1.00  2.50           C
ATOM    175  CD1 LEU A  22     -13.176 -29.841  13.739  1.00  2.52           C
ATOM    176  CD2 LEU A  22     -13.865 -28.934  11.550  1.00  2.63           C
ATOM    177  N   THR A  23     -11.717 -34.132  10.490  1.00  2.45           N
ATOM    178  CA  THR A  23     -10.611 -34.993  10.078  1.00  2.55           C
ATOM    179  C   THR A  23     -10.842 -35.667   8.718  1.00  2.53           C
ATOM    180  O   THR A  23      -9.918 -35.815   7.919  1.00  2.58           O
ATOM    181  CB  THR A  23     -10.408 -36.022  11.190  1.00  2.56           C
ATOM    182  OG1 THR A  23     -10.178 -35.342  12.438  1.00  2.54           O
ATOM    183  CG2 THR A  23      -9.266 -36.908  10.893  1.00  2.71           C
ATOM    184  N   MET A  24     -12.046 -36.209   8.492  1.00  2.56           N
ATOM    185  CA  MET A  24     -12.459 -36.600   7.148  1.00  2.56           C
ATOM    186  C   MET A  24     -12.222 -35.466   6.204  1.00  2.61           C
ATOM    187  O   MET A  24     -11.703 -35.675   5.107  1.00  2.60           O
ATOM    188  CB  MET A  24     -13.931 -36.969   7.091  1.00  2.67           C
ATOM    189  CG  MET A  24     -14.297 -37.633   5.775  1.00  2.70           C
ATOM    190  SD  MET A  24     -16.078 -37.542   5.569  1.00  3.82           S
ATOM    191  CE  MET A  24     -16.298 -35.764   5.691  1.00  2.76           C
ATOM    192  N   GLY A  25     -12.587 -34.250   6.613  1.00  2.54           N
ATOM    193  CA  GLY A  25     -12.209 -33.056   5.861  1.00  2.59           C
ATOM    194  C   GLY A  25     -10.808 -33.077   5.324  1.00  2.66           C
ATOM    195  O   GLY A  25     -10.567 -33.161   4.113  1.00  2.68           O
ATOM    196  N   VAL A  26      -9.878 -33.058   6.246  1.00  2.54           N
ATOM    197  CA  VAL A  26      -8.472 -32.964   5.938  1.00  2.61           C
ATOM    198  C   VAL A  26      -8.052 -34.091   5.001  1.00  2.62           C
ATOM    199  O   VAL A  26      -7.357 -33.862   4.016  1.00  2.61           O
ATOM    200  CB  VAL A  26      -7.682 -32.951   7.270  1.00  2.53           C
ATOM    201  CG1 VAL A  26      -6.144 -33.099   7.143  1.00  2.51           C
ATOM    202  CG2 VAL A  26      -8.136 -31.777   8.194  1.00  2.54           C
ATOM    203  N   GLY A  27      -8.460 -35.333   5.284  1.00  2.69           N
ATOM    204  CA  GLY A  27      -8.089 -36.412   4.392  1.00  2.81           C
ATOM    205  C   GLY A  27      -8.390 -36.086   2.943  1.00  2.79           C
ATOM    206  O   GLY A  27      -7.625 -36.409   2.042  1.00  2.79           O
ATOM    207  N   VAL A  28      -9.441 -35.332   2.728  1.00  2.68           N
ATOM    208  CA  VAL A  28      -9.950 -35.106   1.420  1.00  2.80           C
ATOM    209  C   VAL A  28      -9.323 -33.882   0.748  1.00  2.75           C
ATOM    210  O   VAL A  28      -9.022 -33.938  -0.440  1.00  2.80           O
ATOM    211  CB  VAL A  28     -11.470 -35.060   1.564  1.00  2.91           C
ATOM    212  CG1 VAL A  28     -12.188 -34.703   0.249  1.00  2.98           C
ATOM    213  CG2 VAL A  28     -11.882 -36.424   1.933  1.00  3.03           C
ATOM    214  N   HIS A  29      -9.111 -32.758   1.419  1.00  2.67           N
ATOM    215  CA  HIS A  29      -8.410 -31.683   0.718  1.00  2.69           C
ATOM    216  C   HIS A  29      -7.028 -32.149   0.277  1.00  2.62           C
ATOM    217  O   HIS A  29      -6.656 -32.020  -0.900  1.00  2.59           O
ATOM    218  CB  HIS A  29      -8.362 -30.404   1.572  1.00  2.69           C
ATOM    219  CG  HIS A  29      -9.683 -29.653   1.563  1.00  2.80           C
ATOM    220  ND1 HIS A  29     -10.874 -30.252   1.923  1.00  2.90           N
ATOM    221  CD2 HIS A  29     -10.016 -28.398   1.166  1.00  2.73           C
ATOM    222  CE1 HIS A  29     -11.874 -29.394   1.791  1.00  2.87           C
ATOM    223  NE2 HIS A  29     -11.386 -28.264   1.337  1.00  2.86           N
ATOM    224  N   PHE A  30      -6.360 -32.872   1.161  1.00  2.60           N
ATOM    225  CA  PHE A  30      -4.989 -33.339   0.947  1.00  2.61           C
ATOM    226  C   PHE A  30      -4.922 -34.529  -0.032  1.00  2.72           C
ATOM    227  O   PHE A  30      -3.977 -34.606  -0.828  1.00  2.73           O
ATOM    228  CB  PHE A  30      -4.352 -33.620   2.324  1.00  2.49           C
ATOM    229  CG  PHE A  30      -4.003 -32.319   3.225  1.00  2.40           C
ATOM    230  CD1 PHE A  30      -2.902 -31.473   2.942  1.00  2.39           C
ATOM    231  CD2 PHE A  30      -4.696 -32.070   4.429  1.00  2.38           C
ATOM    232  CE1 PHE A  30      -2.639 -30.373   3.713  1.00  2.36           C
ATOM    233  CE2 PHE A  30      -4.359 -31.010   5.252  1.00  2.37           C
ATOM    234  CZ  PHE A  30      -3.382 -30.160   4.922  1.00  2.31           C
ATOM    235  N   ALA A  31      -5.909 -35.464  -0.054  1.00  2.68           N
ATOM    236  CA  ALA A  31      -5.894 -36.492  -1.134  1.00  2.89           C
ATOM    237  C   ALA A  31      -6.202 -35.911  -2.519  1.00  2.89           C
ATOM    238  O   ALA A  31      -5.711 -36.418  -3.546  1.00  3.01           O
ATOM    239  CB  ALA A  31      -6.864 -37.656  -0.898  1.00  3.23           C
ATOM    240  N   ALA A  32      -7.012 -34.878  -2.556  1.00  2.72           N
ATOM    241  CA  ALA A  32      -7.263 -34.072  -3.759  1.00  2.82           C
ATOM    242  C   ALA A  32      -6.067 -33.207  -4.099  1.00  2.79           C
ATOM    243  O   ALA A  32      -5.834 -32.905  -5.284  1.00  3.00           O
ATOM    244  CB  ALA A  32      -8.468 -33.169  -3.566  1.00  2.64           C
ATOM    245  N   LEU A  33      -5.359 -32.740  -3.067  1.00  2.76           N
ATOM    246  CA  LEU A  33      -4.011 -32.215  -3.249  1.00  2.77           C
ATOM    247  C   LEU A  33      -3.215 -33.131  -4.185  1.00  2.84           C
ATOM    248  O   LEU A  33      -2.772 -32.651  -5.237  1.00  2.70           O
ATOM    249  CB  LEU A  33      -3.278 -31.966  -1.918  1.00  2.73           C
ATOM    250  CG  LEU A  33      -1.867 -31.282  -2.098  1.00  2.72           C
ATOM    251  CD1 LEU A  33      -1.680 -30.302  -3.277  1.00  2.62           C
ATOM    252  CD2 LEU A  33      -1.545 -30.573  -0.879  1.00  2.64           C
ATOM    253  N   ILE A  34      -3.125 -34.455  -3.888  1.00  2.93           N
ATOM    254  CA  ILE A  34      -2.246 -35.349  -4.710  1.00  2.98           C
ATOM    255  C   ILE A  34      -2.745 -35.509  -6.173  1.00  2.97           C
ATOM    256  O   ILE A  34      -1.952 -35.734  -7.124  1.00  2.83           O
ATOM    257  CB  ILE A  34      -2.081 -36.757  -4.076  1.00  3.22           C
ATOM    258  CG1 ILE A  34      -1.517 -36.704  -2.628  1.00  3.34           C
ATOM    259  CG2 ILE A  34      -1.236 -37.655  -5.032  1.00  3.11           C
ATOM    260  CD1 ILE A  34      -0.177 -35.843  -2.440  1.00  2.93           C
ATOM    261  N   PHE A  35      -4.033 -35.401  -6.391  1.00  2.93           N
ATOM    262  CA  PHE A  35      -4.498 -35.722  -7.735  1.00  3.08           C
ATOM    263  C   PHE A  35      -4.329 -34.529  -8.716  1.00  3.05           C
ATOM    264  O   PHE A  35      -3.956 -34.742  -9.882  1.00  3.15           O
ATOM    265  CB  PHE A  35      -5.937 -36.303  -7.656  1.00  3.11           C
ATOM    266  CG  PHE A  35      -6.686 -36.184  -8.925  1.00  3.24           C
ATOM    267  CD1 PHE A  35      -6.428 -37.042  -9.981  1.00  3.66           C
ATOM    268  CD2 PHE A  35      -7.626 -35.200  -9.077  1.00  3.27           C
ATOM    269  CE1 PHE A  35      -7.094 -36.917 -11.175  1.00  3.41           C
ATOM    270  CE2 PHE A  35      -8.273 -35.042 -10.263  1.00  3.46           C
ATOM    271  CZ  PHE A  35      -7.985 -35.911 -11.343  1.00  3.59           C
ATOM    272  N   PHE A  36      -4.543 -33.286  -8.239  1.00  3.06           N
ATOM    273  CA  PHE A  36      -4.317 -32.027  -8.964  1.00  2.95           C
ATOM    274  C   PHE A  36      -2.851 -31.722  -9.134  1.00  2.90           C
ATOM    275  O   PHE A  36      -2.484 -30.833  -9.898  1.00  2.88           O
ATOM    276  CB  PHE A  36      -4.868 -30.849  -8.186  1.00  2.82           C
ATOM    277  CG  PHE A  36      -6.250 -30.689  -8.270  1.00  2.89           C
ATOM    278  CD1 PHE A  36      -6.936 -30.801  -9.463  1.00  3.04           C
ATOM    279  CD2 PHE A  36      -6.951 -30.393  -7.125  1.00  2.76           C
ATOM    280  CE1 PHE A  36      -8.278 -30.634  -9.470  1.00  3.18           C
ATOM    281  CE2 PHE A  36      -8.299 -30.168  -7.187  1.00  2.82           C
ATOM    282  CZ  PHE A  36      -8.949 -30.310  -8.300  1.00  3.01           C
ATOM    283  N   LEU A  37      -2.008 -32.317  -8.304  1.00  2.88           N
ATOM    284  CA  LEU A  37      -0.598 -32.308  -8.629  1.00  2.87           C
ATOM    285  C   LEU A  37      -0.338 -33.195  -9.867  1.00  2.98           C
ATOM    286  O   LEU A  37       0.353 -32.786 -10.815  1.00  2.98           O
ATOM    287  CB  LEU A  37       0.169 -32.752  -7.385  1.00  2.68           C
ATOM    288  CG  LEU A  37       1.623 -32.977  -7.428  1.00  2.66           C
ATOM    289  CD1 LEU A  37       2.222 -31.674  -7.833  1.00  2.56           C
ATOM    290  CD2 LEU A  37       2.210 -33.519  -6.045  1.00  2.50           C
ATOM    291  N   VAL A  38      -0.856 -34.431  -9.839  1.00  3.08           N
ATOM    292  CA  VAL A  38      -0.431 -35.438 -10.798  1.00  3.14           C
ATOM    293  C   VAL A  38      -0.998 -35.115 -12.149  1.00  3.39           C
ATOM    294  O   VAL A  38      -0.288 -35.183 -13.174  1.00  3.51           O
ATOM    295  CB  VAL A  38      -0.795 -36.869 -10.333  1.00  3.17           C
ATOM    296  CG1 VAL A  38      -0.768 -37.801 -11.532  1.00  3.34           C
ATOM    297  CG2 VAL A  38       0.200 -37.403  -9.241  1.00  3.14           C
ATOM    298  N   VAL A  39      -2.287 -34.730 -12.190  1.00  3.38           N
ATOM    299  CA  VAL A  39      -2.813 -34.346 -13.488  1.00  3.72           C
ATOM    300  C   VAL A  39      -2.323 -32.980 -14.022  1.00  3.73           C
ATOM    301  O   VAL A  39      -2.435 -32.765 -15.228  1.00  3.80           O
ATOM    302  CB  VAL A  39      -4.363 -34.414 -13.491  1.00  3.55           C
ATOM    303  CG1 VAL A  39      -4.786 -35.781 -13.050  1.00  3.65           C
ATOM    304  CG2 VAL A  39      -4.995 -33.309 -12.574  1.00  3.33           C
ATOM    305  N   SER A  40      -1.759 -32.063 -13.198  1.00  3.46           N
ATOM    306  CA  SER A  40      -1.312 -30.771 -13.767  1.00  3.61           C
ATOM    307  C   SER A  40      -0.416 -30.948 -14.996  1.00  3.81           C
ATOM    308  O   SER A  40      -0.353 -30.083 -15.871  1.00  3.98           O
ATOM    309  CB  SER A  40      -0.601 -29.928 -12.681  1.00  3.26           C
ATOM    310  OG  SER A  40       0.780 -30.352 -12.538  1.00  3.42           O
ATOM    311  N   GLN A  41       0.291 -32.055 -15.097  1.00  3.88           N
ATOM    312  CA  GLN A  41       1.140 -32.222 -16.255  1.00  4.07           C
ATOM    313  C   GLN A  41       0.365 -32.404 -17.560  1.00  4.46           C
ATOM    314  O   GLN A  41       0.971 -32.363 -18.651  1.00  4.68           O
ATOM    315  CB  GLN A  41       2.071 -33.391 -16.028  1.00  4.15           C
ATOM    316  CG  GLN A  41       1.517 -34.746 -16.473  1.00  4.39           C
ATOM    317  CD  GLN A  41       2.284 -35.842 -15.874  1.00  4.30           C
ATOM    318  OE1 GLN A  41       3.258 -36.304 -16.459  1.00  4.01           O
ATOM    319  NE2 GLN A  41       1.870 -36.275 -14.666  1.00  3.96           N
ATOM    320  N   PHE A  42      -0.934 -32.639 -17.500  1.00  4.44           N
ATOM    321  CA  PHE A  42      -1.690 -32.852 -18.732  1.00  5.15           C
ATOM    322  C   PHE A  42      -2.376 -31.567 -19.193  1.00  5.06           C
ATOM    323  O   PHE A  42      -3.147 -31.584 -20.157  1.00  5.42           O
ATOM    324  CB  PHE A  42      -2.715 -33.986 -18.541  1.00  5.34           C
ATOM    325  CG  PHE A  42      -2.103 -35.284 -18.048  1.00  5.42           C
ATOM    326  CD1 PHE A  42      -1.061 -35.882 -18.747  1.00  6.07           C
ATOM    327  CD2 PHE A  42      -2.520 -35.869 -16.853  1.00  5.23           C
ATOM    328  CE1 PHE A  42      -0.501 -37.063 -18.302  1.00  6.35           C
ATOM    329  CE2 PHE A  42      -1.935 -37.030 -16.412  1.00  5.32           C
ATOM    330  CZ  PHE A  42      -0.933 -37.640 -17.141  1.00  6.43           C
ATOM    331  N   VAL A  43      -2.125 -30.463 -18.495  1.00  4.27           N
ATOM    332  CA  VAL A  43      -2.772 -29.189 -18.744  1.00  4.40           C
ATOM    333  C   VAL A  43      -1.771 -28.312 -19.457  1.00  4.35           C
ATOM    334  O   VAL A  43      -0.614 -28.214 -19.030  1.00  4.28           O
ATOM    335  CB  VAL A  43      -3.254 -28.595 -17.412  1.00  4.04           C
ATOM    336  CG1 VAL A  43      -4.003 -27.291 -17.548  1.00  4.06           C
ATOM    337  CG2 VAL A  43      -4.152 -29.643 -16.796  1.00  4.09           C
ATOM    338  N   ALA A  44      -2.225 -27.671 -20.533  1.00  4.60           N
ATOM    339  CA  ALA A  44      -1.452 -26.810 -21.377  1.00  4.40           C
ATOM    340  C   ALA A  44      -0.948 -25.612 -20.601  1.00  4.12           C
ATOM    341  O   ALA A  44      -1.564 -25.221 -19.629  1.00  3.84           O
ATOM    342  CB  ALA A  44      -2.299 -26.265 -22.504  1.00  4.22           C
ATOM    343  N   PRO A  45       0.158 -25.019 -21.038  1.00  3.97           N
ATOM    344  CA  PRO A  45       0.726 -23.866 -20.297  1.00  4.07           C
ATOM    345  C   PRO A  45      -0.312 -22.810 -19.906  1.00  4.21           C
ATOM    346  O   PRO A  45      -0.344 -22.400 -18.731  1.00  4.18           O
ATOM    347  CB  PRO A  45       1.791 -23.323 -21.289  1.00  4.02           C
ATOM    348  CG  PRO A  45       2.282 -24.571 -22.061  1.00  3.98           C
ATOM    349  CD  PRO A  45       1.029 -25.482 -22.131  1.00  4.23           C
ATOM    350  N   LYS A  46      -1.213 -22.417 -20.842  1.00  4.21           N
ATOM    351  CA  LYS A  46      -2.185 -21.336 -20.623  1.00  4.19           C
ATOM    352  C   LYS A  46      -3.229 -21.623 -19.515  1.00  4.26           C
ATOM    353  O   LYS A  46      -3.767 -20.687 -18.895  1.00  4.06           O
ATOM    354  CB  LYS A  46      -2.885 -21.059 -21.920  1.00  4.06           C
ATOM    355  CG  LYS A  46      -3.989 -22.033 -22.225  1.00  4.22           C
ATOM    356  CD  LYS A  46      -5.215 -21.293 -22.799  1.00  5.31           C
ATOM    357  CE  LYS A  46      -4.827 -20.448 -24.040  1.00  7.94           C
ATOM    358  NZ  LYS A  46      -4.313 -21.228 -25.218  1.00  7.91           N
ATOM    359  N   TYR A  47      -3.513 -22.888 -19.231  1.00  4.21           N
ATOM    360  CA  TYR A  47      -4.417 -23.241 -18.143  1.00  4.02           C
ATOM    361  C   TYR A  47      -3.762 -23.818 -16.901  1.00  3.73           C
ATOM    362  O   TYR A  47      -4.481 -24.130 -15.934  1.00  3.51           O
ATOM    363  CB  TYR A  47      -5.421 -24.266 -18.638  1.00  4.13           C
ATOM    364  CG  TYR A  47      -6.300 -23.802 -19.770  1.00  4.45           C
ATOM    365  CD1 TYR A  47      -7.145 -22.712 -19.611  1.00  4.43           C
ATOM    366  CD2 TYR A  47      -6.232 -24.428 -21.018  1.00  4.56           C
ATOM    367  CE1 TYR A  47      -7.900 -22.275 -20.635  1.00  4.64           C
ATOM    368  CE2 TYR A  47      -7.009 -23.982 -22.076  1.00  4.84           C
ATOM    369  CZ  TYR A  47      -7.828 -22.915 -21.883  1.00  4.70           C
ATOM    370  OH  TYR A  47      -8.590 -22.482 -22.922  1.00  4.83           O
ATOM    371  N   ARG A  48      -2.444 -24.050 -16.905  1.00  3.54           N
ATOM    372  CA  ARG A  48      -1.901 -24.838 -15.809  1.00  3.44           C
ATOM    373  C   ARG A  48      -1.992 -24.135 -14.431  1.00  2.98           C
ATOM    374  O   ARG A  48      -1.916 -24.811 -13.398  1.00  2.83           O
ATOM    375  CB  ARG A  48      -0.505 -25.261 -16.173  1.00  3.51           C
ATOM    376  CG  ARG A  48      -0.104 -26.531 -15.471  1.00  3.49           C
ATOM    377  CD  ARG A  48       1.322 -26.934 -15.812  1.00  3.65           C
ATOM    378  NE  ARG A  48       1.318 -27.430 -17.168  1.00  3.68           N
ATOM    379  CZ  ARG A  48       2.225 -27.131 -18.073  1.00  3.78           C
ATOM    380  NH1 ARG A  48       3.271 -26.392 -17.706  1.00  3.60           N
ATOM    381  NH2 ARG A  48       2.125 -27.647 -19.289  1.00  3.85           N
ATOM    382  N   ILE A  49      -2.171 -22.823 -14.377  1.00  2.95           N
ATOM    383  CA  ILE A  49      -2.179 -22.182 -13.069  1.00  2.84           C
ATOM    384  C   ILE A  49      -3.508 -22.397 -12.369  1.00  2.55           C
ATOM    385  O   ILE A  49      -3.579 -22.295 -11.139  1.00  2.41           O
ATOM    386  CB  ILE A  49      -1.764 -20.696 -13.168  1.00  3.39           C
ATOM    387  CG1 ILE A  49      -1.961 -19.960 -11.843  1.00  2.62           C
ATOM    388  CG2 ILE A  49      -2.643 -19.917 -14.126  1.00  3.12           C
ATOM    389  CD1 ILE A  49      -1.149 -20.336 -10.653  1.00  2.48           C
ATOM    390  N   ALA A  50      -4.536 -22.850 -13.068  1.00  2.66           N
ATOM    391  CA  ALA A  50      -5.782 -23.124 -12.345  1.00  2.60           C
ATOM    392  C   ALA A  50      -5.648 -24.370 -11.483  1.00  2.48           C
ATOM    393  O   ALA A  50      -6.099 -24.398 -10.309  1.00  2.43           O
ATOM    394  CB  ALA A  50      -6.944 -23.255 -13.343  1.00  2.95           C
ATOM    395  N   THR A  51      -5.004 -25.404 -12.055  1.00  2.60           N
ATOM    396  CA  THR A  51      -4.782 -26.642 -11.331  1.00  2.46           C
ATOM    397  C   THR A  51      -3.910 -26.362 -10.162  1.00  2.35           C
ATOM    398  O   THR A  51      -4.239 -26.763  -9.047  1.00  2.21           O
ATOM    399  CB  THR A  51      -4.113 -27.742 -12.163  1.00  2.81           C
ATOM    400  OG1 THR A  51      -4.505 -27.732 -13.528  1.00  2.93           O
ATOM    401  CG2 THR A  51      -4.578 -29.018 -11.649  1.00  2.85           C
ATOM    402  N   ALA A  52      -2.845 -25.561 -10.404  1.00  2.27           N
ATOM    403  CA  ALA A  52      -1.955 -25.172  -9.330  1.00  2.30           C
ATOM    404  C   ALA A  52      -2.722 -24.457  -8.228  1.00  2.19           C
ATOM    405  O   ALA A  52      -2.536 -24.739  -7.010  1.00  2.04           O
ATOM    406  CB  ALA A  52      -0.842 -24.323  -9.911  1.00  2.21           C
ATOM    407  N   LEU A  53      -3.591 -23.521  -8.666  1.00  2.09           N
ATOM    408  CA  LEU A  53      -4.485 -22.689  -7.854  1.00  2.13           C
ATOM    409  C   LEU A  53      -5.200 -23.460  -6.782  1.00  1.92           C
ATOM    410  O   LEU A  53      -5.013 -23.107  -5.646  1.00  2.12           O
ATOM    411  CB  LEU A  53      -5.545 -21.927  -8.659  1.00  2.15           C
ATOM    412  CG  LEU A  53      -5.059 -20.588  -9.227  1.00  2.14           C
ATOM    413  CD1 LEU A  53      -6.084 -19.699  -9.604  1.00  2.33           C
ATOM    414  CD2 LEU A  53      -4.046 -19.850  -8.344  1.00  2.01           C
ATOM    415  N   SER A  54      -6.030 -24.489  -7.128  1.00  2.21           N
ATOM    416  CA  SER A  54      -6.711 -25.426  -6.182  1.00  2.18           C
ATOM    417  C   SER A  54      -5.733 -26.345  -5.433  1.00  2.18           C
ATOM    418  O   SER A  54      -6.099 -26.913  -4.381  1.00  2.15           O
ATOM    419  CB  SER A  54      -7.819 -26.254  -6.869  1.00  2.35           C
ATOM    420  OG  SER A  54      -7.497 -26.673  -8.167  1.00  2.54           O
ATOM    421  N   CYS A  55      -4.466 -26.446  -5.878  1.00  2.05           N
ATOM    422  CA  CYS A  55      -3.516 -27.069  -4.975  1.00  2.09           C
ATOM    423  C   CYS A  55      -3.156 -26.086  -3.808  1.00  1.99           C
ATOM    424  O   CYS A  55      -2.429 -26.472  -2.927  1.00  2.23           O
ATOM    425  CB  CYS A  55      -2.234 -27.594  -5.760  1.00  2.09           C
ATOM    426  SG  CYS A  55      -2.220 -28.402  -7.506  1.00  2.10           S
ATOM    427  N   ILE A  56      -3.712 -24.862  -3.841  1.00  2.07           N
ATOM    428  CA  ILE A  56      -3.592 -23.851  -2.811  1.00  1.98           C
ATOM    429  C   ILE A  56      -4.884 -23.738  -2.006  1.00  2.06           C
ATOM    430  O   ILE A  56      -4.817 -23.656  -0.786  1.00  2.07           O
ATOM    431  CB  ILE A  56      -3.186 -22.478  -3.401  1.00  1.76           C
ATOM    432  CG1 ILE A  56      -1.703 -22.411  -3.466  1.00  1.90           C
ATOM    433  CG2 ILE A  56      -3.819 -21.245  -2.598  1.00  1.45           C
ATOM    434  CD1 ILE A  56      -1.082 -23.306  -4.632  1.00  1.99           C
ATOM    435  N   VAL A  57      -6.068 -23.787  -2.680  1.00  2.07           N
ATOM    436  CA  VAL A  57      -7.341 -23.923  -1.970  1.00  2.16           C
ATOM    437  C   VAL A  57      -7.297 -25.167  -1.114  1.00  2.27           C
ATOM    438  O   VAL A  57      -7.489 -25.079   0.090  1.00  2.36           O
ATOM    439  CB  VAL A  57      -8.520 -23.933  -2.957  1.00  2.23           C
ATOM    440  CG1 VAL A  57      -9.772 -23.561  -2.285  1.00  2.28           C
ATOM    441  CG2 VAL A  57      -8.240 -22.886  -4.050  1.00  2.15           C
ATOM    442  N   MET A  58      -6.878 -26.305  -1.707  1.00  2.19           N
ATOM    443  CA  MET A  58      -6.661 -27.581  -0.999  1.00  2.34           C
ATOM    444  C   MET A  58      -5.729 -27.534   0.222  1.00  2.33           C
ATOM    445  O   MET A  58      -6.003 -28.211   1.230  1.00  2.45           O
ATOM    446  CB  MET A  58      -6.173 -28.656  -1.971  1.00  2.34           C
ATOM    447  CG  MET A  58      -7.244 -29.202  -2.955  1.00  2.45           C
ATOM    448  SD  MET A  58      -8.632 -29.655  -2.036  1.00  2.53           S
ATOM    449  CE  MET A  58      -9.883 -28.391  -2.408  1.00  2.63           C
ATOM    450  N   VAL A  59      -4.667 -26.734   0.216  1.00  2.31           N
ATOM    451  CA  VAL A  59      -3.777 -26.843   1.374  1.00  2.36           C
ATOM    452  C   VAL A  59      -4.119 -25.722   2.388  1.00  2.46           C
ATOM    453  O   VAL A  59      -3.535 -25.594   3.463  1.00  2.33           O
ATOM    454  CB  VAL A  59      -2.279 -26.919   0.939  1.00  2.33           C
ATOM    455  CG1 VAL A  59      -1.866 -25.768  -0.012  1.00  2.42           C
ATOM    456  CG2 VAL A  59      -1.360 -26.968   2.152  1.00  2.33           C
ATOM    457  N   SER A  60      -5.170 -24.979   2.102  1.00  2.44           N
ATOM    458  CA  SER A  60      -5.542 -23.841   2.914  1.00  2.53           C
ATOM    459  C   SER A  60      -6.710 -24.198   3.839  1.00  2.58           C
ATOM    460  O   SER A  60      -6.629 -24.008   5.066  1.00  2.56           O
ATOM    461  CB  SER A  60      -5.860 -22.650   1.978  1.00  2.61           C
ATOM    462  OG  SER A  60      -6.175 -21.435   2.636  1.00  2.82           O
ATOM    463  N   ALA A  61      -7.805 -24.708   3.259  1.00  2.55           N
ATOM    464  CA  ALA A  61      -8.874 -25.255   4.061  1.00  2.56           C
ATOM    465  C   ALA A  61      -8.312 -26.288   4.981  1.00  2.50           C
ATOM    466  O   ALA A  61      -8.411 -26.167   6.187  1.00  2.54           O
ATOM    467  CB  ALA A  61      -9.942 -25.855   3.186  1.00  2.57           C
ATOM    468  N   GLY A  62      -7.657 -27.284   4.393  1.00  2.44           N
ATOM    469  CA  GLY A  62      -6.919 -28.312   5.064  1.00  2.46           C
ATOM    470  C   GLY A  62      -6.164 -27.871   6.292  1.00  2.42           C
ATOM    471  O   GLY A  62      -6.366 -28.446   7.371  1.00  2.36           O
ATOM    472  N   LEU A  63      -5.334 -26.838   6.160  1.00  2.35           N
ATOM    473  CA  LEU A  63      -4.747 -26.355   7.399  1.00  2.48           C
ATOM    474  C   LEU A  63      -5.776 -25.664   8.306  1.00  2.50           C
ATOM    475  O   LEU A  63      -5.840 -26.014   9.466  1.00  2.59           O
ATOM    476  CB  LEU A  63      -3.467 -25.566   7.169  1.00  2.40           C
ATOM    477  CG  LEU A  63      -2.464 -26.696   6.826  1.00  2.36           C
ATOM    478  CD1 LEU A  63      -1.684 -26.499   5.555  1.00  2.34           C
ATOM    479  CD2 LEU A  63      -1.523 -27.110   7.854  1.00  2.25           C
ATOM    480  N   ILE A  64      -6.682 -24.806   7.825  1.00  2.52           N
ATOM    481  CA  ILE A  64      -7.713 -24.335   8.773  1.00  2.59           C
ATOM    482  C   ILE A  64      -8.335 -25.532   9.434  1.00  2.57           C
ATOM    483  O   ILE A  64      -8.227 -25.704  10.639  1.00  2.54           O
ATOM    484  CB  ILE A  64      -8.794 -23.455   8.096  1.00  2.70           C
ATOM    485  CG1 ILE A  64      -8.219 -22.108   7.861  1.00  2.88           C
ATOM    486  CG2 ILE A  64      -9.955 -23.183   9.039  1.00  2.70           C
ATOM    487  CD1 ILE A  64      -7.584 -21.490   9.130  1.00  3.31           C
ATOM    488  N   LEU A  65      -8.766 -26.478   8.578  1.00  2.56           N
ATOM    489  CA  LEU A  65      -9.444 -27.728   8.907  1.00  2.51           C
ATOM    490  C   LEU A  65      -8.666 -28.530   9.956  1.00  2.48           C
ATOM    491  O   LEU A  65      -9.152 -28.825  11.029  1.00  2.43           O
ATOM    492  CB  LEU A  65      -9.581 -28.559   7.598  1.00  2.49           C
ATOM    493  CG  LEU A  65     -10.673 -28.477   6.465  1.00  2.63           C
ATOM    494  CD1 LEU A  65     -10.830 -29.859   5.702  1.00  2.78           C
ATOM    495  CD2 LEU A  65     -12.060 -28.011   6.882  1.00  2.66           C
ATOM    496  N   ASN A  66      -7.445 -28.888   9.655  1.00  2.48           N
ATOM    497  CA  ASN A  66      -6.653 -29.622  10.637  1.00  2.54           C
ATOM    498  C   ASN A  66      -6.422 -28.798  11.889  1.00  2.57           C
ATOM    499  O   ASN A  66      -6.442 -29.338  12.999  1.00  2.63           O
ATOM    500  CB  ASN A  66      -5.314 -30.019   9.997  1.00  2.60           C
ATOM    501  CG  ASN A  66      -4.425 -30.852  10.909  1.00  2.77           C
ATOM    502  OD1 ASN A  66      -4.824 -31.884  11.419  1.00  2.79           O
ATOM    503  ND2 ASN A  66      -3.156 -30.442  11.019  1.00  2.97           N
ATOM    504  N   SER A  67      -6.149 -27.498  11.729  1.00  2.56           N
ATOM    505  CA  SER A  67      -6.023 -26.623  12.896  1.00  2.68           C
ATOM    506  C   SER A  67      -7.289 -26.621  13.753  1.00  2.75           C
ATOM    507  O   SER A  67      -7.208 -26.523  14.996  1.00  2.75           O
ATOM    508  CB  SER A  67      -5.671 -25.201  12.420  1.00  2.73           C
ATOM    509  OG  SER A  67      -5.360 -24.296  13.465  1.00  3.22           O
ATOM    510  N   GLN A  68      -8.470 -26.642  13.086  1.00  2.61           N
ATOM    511  CA  GLN A  68      -9.769 -26.709  13.745  1.00  2.67           C
ATOM    512  C   GLN A  68      -9.946 -28.006  14.516  1.00  2.71           C
ATOM    513  O   GLN A  68     -10.411 -27.983  15.650  1.00  2.77           O
ATOM    514  CB  GLN A  68     -10.901 -26.565  12.738  1.00  2.66           C
ATOM    515  CG  GLN A  68     -10.897 -25.192  12.027  1.00  2.69           C
ATOM    516  CD  GLN A  68     -11.167 -24.040  13.007  1.00  2.74           C
ATOM    517  OE1 GLN A  68     -10.215 -23.437  13.543  1.00  2.95           O
ATOM    518  NE2 GLN A  68     -12.473 -23.733  13.266  1.00  2.79           N
ATOM    519  N   ALA A  69      -9.575 -29.155  13.926  1.00  2.62           N
ATOM    520  CA  ALA A  69      -9.700 -30.401  14.664  1.00  2.72           C
ATOM    521  C   ALA A  69      -8.765 -30.430  15.893  1.00  2.91           C
ATOM    522  O   ALA A  69      -9.139 -30.892  16.978  1.00  2.92           O
ATOM    523  CB  ALA A  69      -9.423 -31.577  13.727  1.00  2.78           C
ATOM    524  N   VAL A  70      -7.562 -29.888  15.769  1.00  2.85           N
ATOM    525  CA  VAL A  70      -6.664 -29.955  16.904  1.00  2.96           C
ATOM    526  C   VAL A  70      -7.153 -28.998  17.985  1.00  2.99           C
ATOM    527  O   VAL A  70      -7.088 -29.296  19.163  1.00  3.03           O
ATOM    528  CB  VAL A  70      -5.203 -29.669  16.464  1.00  3.07           C
ATOM    529  CG1 VAL A  70      -4.212 -29.681  17.639  1.00  3.39           C
ATOM    530  CG2 VAL A  70      -4.752 -30.617  15.385  1.00  3.23           C
ATOM    531  N   MET A  71      -7.664 -27.835  17.593  1.00  2.99           N
ATOM    532  CA  MET A  71      -8.178 -26.859  18.563  1.00  3.10           C
ATOM    533  C   MET A  71      -9.401 -27.384  19.239  1.00  2.98           C
ATOM    534  O   MET A  71      -9.593 -27.188  20.424  1.00  3.07           O
ATOM    535  CB  MET A  71      -8.508 -25.548  17.865  1.00  3.03           C
ATOM    536  CG  MET A  71      -7.277 -24.704  17.559  1.00  3.35           C
ATOM    537  SD  MET A  71      -7.513 -22.949  17.150  1.00  3.98           S
ATOM    538  CE  MET A  71      -9.305 -22.886  17.144  1.00  3.16           C
ATOM    539  N   TRP A  72     -10.253 -28.042  18.470  1.00  2.85           N
ATOM    540  CA  TRP A  72     -11.382 -28.776  18.989  1.00  2.91           C
ATOM    541  C   TRP A  72     -11.012 -29.757  20.084  1.00  2.87           C
ATOM    542  O   TRP A  72     -11.541 -29.663  21.177  1.00  2.96           O
ATOM    543  CB  TRP A  72     -12.087 -29.516  17.863  1.00  2.79           C
ATOM    544  CG  TRP A  72     -13.377 -30.198  18.289  1.00  2.76           C
ATOM    545  CD1 TRP A  72     -13.635 -31.538  18.220  1.00  2.71           C
ATOM    546  CD2 TRP A  72     -14.617 -29.568  18.683  1.00  2.86           C
ATOM    547  NE1 TRP A  72     -14.971 -31.793  18.592  1.00  2.72           N
ATOM    548  CE2 TRP A  72     -15.594 -30.610  18.861  1.00  2.74           C
ATOM    549  CE3 TRP A  72     -14.992 -28.241  18.956  1.00  2.88           C
ATOM    550  CZ2 TRP A  72     -16.853 -30.379  19.388  1.00  2.77           C
ATOM    551  CZ3 TRP A  72     -16.308 -27.994  19.406  1.00  3.01           C
ATOM    552  CH2 TRP A  72     -17.205 -29.050  19.612  1.00  2.98           C
ATOM    553  N   THR A  73     -10.111 -30.706  19.823  1.00  2.99           N
ATOM    554  CA  THR A  73      -9.658 -31.607  20.910  1.00  2.93           C
ATOM    555  C   THR A  73      -8.912 -30.877  22.036  1.00  3.06           C
ATOM    556  O   THR A  73      -9.019 -31.270  23.230  1.00  2.96           O
ATOM    557  CB  THR A  73      -8.791 -32.754  20.360  1.00  3.06           C
ATOM    558  OG1 THR A  73      -7.533 -32.246  19.878  1.00  3.08           O
ATOM    559  CG2 THR A  73      -9.571 -33.563  19.239  1.00  2.91           C
ATOM    560  N   ASP A  74      -8.192 -29.801  21.696  1.00  3.07           N
ATOM    561  CA  ASP A  74      -7.508 -28.989  22.705  1.00  3.21           C
ATOM    562  C   ASP A  74      -8.469 -28.374  23.704  1.00  3.19           C
ATOM    563  O   ASP A  74      -8.156 -28.318  24.891  1.00  3.29           O
ATOM    564  CB  ASP A  74      -6.737 -27.852  22.058  1.00  3.27           C
ATOM    565  CG  ASP A  74      -5.311 -28.166  21.778  1.00  3.47           C
ATOM    566  OD1 ASP A  74      -4.783 -29.265  22.086  1.00  3.49           O
ATOM    567  OD2 ASP A  74      -4.711 -27.264  21.183  1.00  3.61           O
ATOM    568  N   ALA A  75      -9.616 -27.867  23.224  1.00  3.17           N
ATOM    569  CA  ALA A  75     -10.504 -26.988  23.990  1.00  3.34           C
ATOM    570  C   ALA A  75     -11.341 -27.721  25.036  1.00  3.30           C
ATOM    571  O   ALA A  75     -11.733 -27.125  26.025  1.00  3.44           O
ATOM    572  CB  ALA A  75     -11.443 -26.248  23.035  1.00  3.36           C
ATOM    573  N   TYR A  76     -11.624 -28.991  24.812  1.00  3.19           N
ATOM    574  CA  TYR A  76     -12.705 -29.749  25.445  1.00  3.12           C
ATOM    575  C   TYR A  76     -12.071 -30.994  26.012  1.00  3.04           C
ATOM    576  O   TYR A  76     -11.081 -31.511  25.463  1.00  2.89           O
ATOM    577  CB  TYR A  76     -13.821 -30.122  24.473  1.00  3.06           C
ATOM    578  CG  TYR A  76     -14.614 -28.875  24.083  1.00  3.21           C
ATOM    579  CD1 TYR A  76     -14.222 -28.130  23.022  1.00  3.17           C
ATOM    580  CD2 TYR A  76     -15.674 -28.403  24.833  1.00  3.28           C
ATOM    581  CE1 TYR A  76     -14.872 -27.006  22.662  1.00  3.25           C
ATOM    582  CE2 TYR A  76     -16.345 -27.208  24.461  1.00  3.38           C
ATOM    583  CZ  TYR A  76     -15.905 -26.531  23.369  1.00  3.33           C
ATOM    584  OH  TYR A  76     -16.457 -25.334  22.909  1.00  3.60           O
ATOM    585  N   ALA A  77     -12.606 -31.397  27.145  1.00  3.01           N
ATOM    586  CA  ALA A  77     -12.211 -32.603  27.840  1.00  3.11           C
ATOM    587  C   ALA A  77     -13.423 -33.228  28.510  1.00  3.15           C
ATOM    588  O   ALA A  77     -14.380 -32.550  28.834  1.00  2.98           O
ATOM    589  CB  ALA A  77     -11.184 -32.313  28.896  1.00  3.11           C
ATOM    590  N   TYR A  78     -13.313 -34.523  28.795  1.00  3.26           N
ATOM    591  CA  TYR A  78     -14.432 -35.305  29.300  1.00  3.32           C
ATOM    592  C   TYR A  78     -14.447 -35.200  30.816  1.00  3.38           C
ATOM    593  O   TYR A  78     -13.624 -35.814  31.491  1.00  3.46           O
ATOM    594  CB  TYR A  78     -14.298 -36.741  28.793  1.00  3.26           C
ATOM    595  CG  TYR A  78     -15.455 -37.594  29.084  1.00  3.66           C
ATOM    596  CD1 TYR A  78     -15.479 -38.408  30.221  1.00  2.99           C
ATOM    597  CD2 TYR A  78     -16.530 -37.657  28.195  1.00  3.55           C
ATOM    598  CE1 TYR A  78     -16.533 -39.244  30.444  1.00  3.01           C
ATOM    599  CE2 TYR A  78     -17.599 -38.456  28.451  1.00  3.39           C
ATOM    600  CZ  TYR A  78     -17.605 -39.227  29.581  1.00  2.84           C
ATOM    601  OH  TYR A  78     -18.677 -40.037  29.799  1.00  4.69           O
ATOM    602  N   VAL A  79     -15.382 -34.418  31.355  1.00  3.36           N
ATOM    603  CA  VAL A  79     -15.525 -34.224  32.794  1.00  3.35           C
ATOM    604  C   VAL A  79     -16.929 -34.556  33.216  1.00  3.41           C
ATOM    605  O   VAL A  79     -17.889 -33.986  32.671  1.00  3.53           O
ATOM    606  CB  VAL A  79     -15.203 -32.777  33.218  1.00  3.43           C
ATOM    607  CG1 VAL A  79     -15.143 -32.644  34.783  1.00  3.48           C
ATOM    608  CG2 VAL A  79     -13.965 -32.334  32.616  1.00  3.18           C
ATOM    609  N   ASP A  80     -17.056 -35.416  34.251  1.00  3.62           N
ATOM    610  CA  ASP A  80     -18.365 -35.723  34.828  1.00  3.43           C
ATOM    611  C   ASP A  80     -19.373 -36.063  33.727  1.00  3.43           C
ATOM    612  O   ASP A  80     -20.520 -35.630  33.752  1.00  3.59           O
ATOM    613  CB  ASP A  80     -18.896 -34.555  35.657  1.00  3.59           C
ATOM    614  CG  ASP A  80     -17.892 -34.022  36.740  1.00  3.56           C
ATOM    615  OD1 ASP A  80     -17.104 -34.773  37.285  1.00  3.32           O
ATOM    616  OD2 ASP A  80     -17.994 -32.823  37.132  1.00  3.78           O
ATOM    617  N   GLY A  81     -18.926 -36.780  32.706  1.00  3.26           N
ATOM    618  CA  GLY A  81     -19.881 -37.312  31.776  1.00  3.31           C
ATOM    619  C   GLY A  81     -20.164 -36.500  30.521  1.00  3.27           C
ATOM    620  O   GLY A  81     -20.958 -36.954  29.707  1.00  3.19           O
ATOM    621  N   SER A  82     -19.566 -35.327  30.329  1.00  3.30           N
ATOM    622  CA  SER A  82     -19.705 -34.595  29.075  1.00  3.29           C
ATOM    623  C   SER A  82     -18.366 -33.983  28.674  1.00  3.24           C
ATOM    624  O   SER A  82     -17.474 -33.809  29.491  1.00  3.21           O
ATOM    625  CB  SER A  82     -20.812 -33.474  29.137  1.00  3.46           C
ATOM    626  OG  SER A  82     -20.468 -32.343  29.926  1.00  3.36           O
ATOM    627  N   TYR A  83     -18.236 -33.651  27.402  1.00  3.08           N
ATOM    628  CA  TYR A  83     -17.128 -32.819  26.961  1.00  3.10           C
ATOM    629  C   TYR A  83     -17.369 -31.370  27.334  1.00  3.15           C
ATOM    630  O   TYR A  83     -18.364 -30.738  26.916  1.00  3.05           O
ATOM    631  CB  TYR A  83     -16.862 -32.953  25.460  1.00  3.08           C
ATOM    632  CG  TYR A  83     -16.108 -34.212  25.161  1.00  3.09           C
ATOM    633  CD1 TYR A  83     -14.741 -34.247  25.337  1.00  3.10           C
ATOM    634  CD2 TYR A  83     -16.764 -35.354  24.797  1.00  3.07           C
ATOM    635  CE1 TYR A  83     -14.036 -35.355  25.111  1.00  3.07           C
ATOM    636  CE2 TYR A  83     -16.064 -36.523  24.548  1.00  3.09           C
ATOM    637  CZ  TYR A  83     -14.692 -36.514  24.720  1.00  3.24           C
ATOM    638  OH  TYR A  83     -13.950 -37.638  24.486  1.00  3.18           O
ATOM    639  N   GLN A  84     -16.441 -30.846  28.100  1.00  3.07           N
ATOM    640  CA  GLN A  84     -16.588 -29.523  28.652  1.00  3.23           C
ATOM    641  C   GLN A  84     -15.392 -28.682  28.261  1.00  3.19           C
ATOM    642  O   GLN A  84     -14.304 -29.183  28.139  1.00  3.07           O
ATOM    643  CB  GLN A  84     -16.704 -29.571  30.162  1.00  3.26           C
ATOM    644  CG  GLN A  84     -17.702 -30.597  30.591  1.00  3.36           C
ATOM    645  CD  GLN A  84     -18.183 -30.303  31.983  1.00  3.54           C
ATOM    646  OE1 GLN A  84     -17.932 -29.216  32.509  1.00  3.78           O
ATOM    647  NE2 GLN A  84     -18.908 -31.240  32.586  1.00  3.64           N
ATOM    648  N   LEU A  85     -15.647 -27.390  28.082  1.00  3.41           N
ATOM    649  CA  LEU A  85     -14.633 -26.412  27.722  1.00  3.49           C
ATOM    650  C   LEU A  85     -13.599 -26.278  28.836  1.00  3.55           C
ATOM    651  O   LEU A  85     -13.925 -26.287  30.035  1.00  3.43           O
ATOM    652  CB  LEU A  85     -15.304 -25.061  27.418  1.00  3.59           C
ATOM    653  CG  LEU A  85     -14.306 -23.983  26.964  1.00  3.72           C
ATOM    654  CD1 LEU A  85     -13.856 -24.240  25.505  1.00  3.58           C
ATOM    655  CD2 LEU A  85     -14.912 -22.634  27.106  1.00  3.67           C
ATOM    656  N   GLN A  86     -12.333 -26.192  28.426  1.00  3.49           N
ATOM    657  CA  GLN A  86     -11.215 -26.160  29.348  1.00  3.45           C
ATOM    658  C   GLN A  86     -10.557 -24.776  29.314  1.00  3.40           C
ATOM    659  O   GLN A  86     -11.257 -23.779  29.475  1.00  3.51           O
ATOM    660  CB  GLN A  86     -10.286 -27.361  29.021  1.00  3.46           C
ATOM    661  CG  GLN A  86     -10.957 -28.729  29.249  1.00  3.29           C
ATOM    662  CD  GLN A  86     -11.216 -29.001  30.699  1.00  3.31           C
ATOM    663  OE1 GLN A  86     -10.343 -28.840  31.559  1.00  3.24           O
ATOM    664  NE2 GLN A  86     -12.440 -29.339  31.013  1.00  3.36           N
ATOM    665  N   ASP A  87      -9.247 -24.698  29.058  1.00  3.43           N
ATOM    666  CA  ASP A  87      -8.419 -23.486  29.079  1.00  3.44           C
ATOM    667  C   ASP A  87      -8.324 -22.770  27.741  1.00  3.36           C
ATOM    668  O   ASP A  87      -8.029 -21.576  27.693  1.00  3.53           O
ATOM    669  CB  ASP A  87      -7.000 -23.872  29.528  1.00  3.41           C
ATOM    670  CG  ASP A  87      -7.013 -24.456  30.934  1.00  3.50           C
ATOM    671  OD1 ASP A  87      -7.776 -23.891  31.771  1.00  3.76           O
ATOM    672  OD2 ASP A  87      -6.321 -25.471  31.197  1.00  3.66           O
ATOM    673  N   LEU A  88      -8.480 -23.500  26.663  1.00  3.49           N
ATOM    674  CA  LEU A  88      -8.382 -22.957  25.333  1.00  3.45           C
ATOM    675  C   LEU A  88      -9.783 -22.919  24.705  1.00  3.51           C
ATOM    676  O   LEU A  88     -10.664 -23.716  25.044  1.00  3.69           O
ATOM    677  CB  LEU A  88      -7.380 -23.804  24.524  1.00  3.46           C
ATOM    678  CG  LEU A  88      -6.019 -23.784  25.214  1.00  3.45           C
ATOM    679  CD1 LEU A  88      -5.213 -25.051  24.953  1.00  3.48           C
ATOM    680  CD2 LEU A  88      -5.268 -22.571  24.761  1.00  3.51           C
ATOM    681  N   THR A  89     -10.004 -21.938  23.846  1.00  3.44           N
ATOM    682  CA  THR A  89     -11.257 -21.802  23.124  1.00  3.39           C
ATOM    683  C   THR A  89     -11.128 -22.397  21.747  1.00  3.43           C
ATOM    684  O   THR A  89     -10.032 -22.606  21.219  1.00  3.45           O
ATOM    685  CB  THR A  89     -11.734 -20.348  22.949  1.00  3.38           C
ATOM    686  OG1 THR A  89     -10.621 -19.461  22.738  1.00  4.09           O
ATOM    687  CG2 THR A  89     -12.600 -19.931  24.135  1.00  3.67           C
ATOM    688  N   PHE A  90     -12.286 -22.734  21.231  1.00  3.33           N
ATOM    689  CA  PHE A  90     -12.529 -23.080  19.863  1.00  3.17           C
ATOM    690  C   PHE A  90     -13.388 -21.975  19.252  1.00  3.06           C
ATOM    691  O   PHE A  90     -14.280 -21.438  19.910  1.00  3.24           O
ATOM    692  CB  PHE A  90     -13.277 -24.416  19.793  1.00  3.17           C
ATOM    693  CG  PHE A  90     -13.723 -24.737  18.441  1.00  3.03           C
ATOM    694  CD1 PHE A  90     -12.901 -25.476  17.606  1.00  2.96           C
ATOM    695  CD2 PHE A  90     -14.880 -24.208  17.945  1.00  3.10           C
ATOM    696  CE1 PHE A  90     -13.258 -25.779  16.319  1.00  2.90           C
ATOM    697  CE2 PHE A  90     -15.255 -24.482  16.633  1.00  2.95           C
ATOM    698  CZ  PHE A  90     -14.423 -25.315  15.844  1.00  2.90           C
ATOM    699  N   SER A  91     -13.167 -21.693  17.979  1.00  2.75           N
ATOM    700  CA  SER A  91     -14.068 -20.841  17.199  1.00  2.87           C
ATOM    701  C   SER A  91     -13.902 -21.109  15.704  1.00  2.78           C
ATOM    702  O   SER A  91     -13.030 -21.853  15.271  1.00  3.00           O
ATOM    703  CB  SER A  91     -13.899 -19.341  17.496  1.00  2.81           C
ATOM    704  OG  SER A  91     -12.692 -18.721  17.044  1.00  2.92           O
ATOM    705  N   ASN A  92     -14.743 -20.456  14.917  1.00  2.84           N
ATOM    706  CA  ASN A  92     -14.702 -20.572  13.455  1.00  2.72           C
ATOM    707  C   ASN A  92     -14.150 -19.318  12.796  1.00  2.69           C
ATOM    708  O   ASN A  92     -14.184 -19.173  11.571  1.00  2.64           O
ATOM    709  CB  ASN A  92     -16.097 -20.932  12.957  1.00  2.76           C
ATOM    710  CG  ASN A  92     -16.721 -22.077  13.786  1.00  2.96           C
ATOM    711  OD1 ASN A  92     -16.205 -23.179  13.760  1.00  3.04           O
ATOM    712  ND2 ASN A  92     -17.763 -21.781  14.585  1.00  3.06           N
ATOM    713  N   GLY A  93     -13.620 -18.412  13.600  1.00  2.66           N
ATOM    714  CA  GLY A  93     -13.131 -17.182  13.054  1.00  2.82           C
ATOM    715  C   GLY A  93     -11.953 -17.371  12.147  1.00  2.76           C
ATOM    716  O   GLY A  93     -11.757 -16.552  11.260  1.00  2.83           O
ATOM    717  N   TYR A  94     -11.222 -18.483  12.272  1.00  2.81           N
ATOM    718  CA  TYR A  94     -10.094 -18.720  11.366  1.00  2.69           C
ATOM    719  C   TYR A  94     -10.496 -19.213  10.002  1.00  2.74           C
ATOM    720  O   TYR A  94      -9.729 -19.006   9.039  1.00  2.61           O
ATOM    721  CB  TYR A  94      -9.129 -19.746  11.910  1.00  2.88           C
ATOM    722  CG  TYR A  94      -8.773 -19.436  13.282  1.00  2.93           C
ATOM    723  CD1 TYR A  94      -7.775 -18.534  13.567  1.00  3.26           C
ATOM    724  CD2 TYR A  94      -9.473 -20.031  14.320  1.00  2.90           C
ATOM    725  CE1 TYR A  94      -7.455 -18.260  14.864  1.00  3.45           C
ATOM    726  CE2 TYR A  94      -9.172 -19.749  15.606  1.00  3.23           C
ATOM    727  CZ  TYR A  94      -8.170 -18.887  15.878  1.00  3.22           C
ATOM    728  OH  TYR A  94      -7.922 -18.669  17.195  1.00  3.62           O
ATOM    729  N   ARG A  95     -11.618 -19.957   9.932  1.00  2.72           N
ATOM    730  CA  ARG A  95     -12.215 -20.292   8.636  1.00  2.73           C
ATOM    731  C   ARG A  95     -12.554 -19.007   7.856  1.00  2.65           C
ATOM    732  O   ARG A  95     -12.398 -19.003   6.638  1.00  2.61           O
ATOM    733  CB  ARG A  95     -13.431 -21.267   8.892  1.00  2.74           C
ATOM    734  CG  ARG A  95     -14.247 -21.771   7.683  1.00  2.99           C
ATOM    735  CD  ARG A  95     -15.262 -22.959   7.919  1.00  2.93           C
ATOM    736  NE  ARG A  95     -14.671 -23.929   8.833  1.00  2.85           N
ATOM    737  CZ  ARG A  95     -14.643 -25.232   8.634  1.00  2.79           C
ATOM    738  NH1 ARG A  95     -14.018 -26.023   9.486  1.00  2.69           N
ATOM    739  NH2 ARG A  95     -15.200 -25.730   7.553  1.00  2.77           N
ATOM    740  N   TYR A  96     -12.766 -17.862   8.545  1.00  2.71           N
ATOM    741  CA  TYR A  96     -13.085 -16.616   7.830  1.00  2.75           C
ATOM    742  C   TYR A  96     -11.900 -15.950   7.135  1.00  2.73           C
ATOM    743  O   TYR A  96     -12.075 -15.472   6.009  1.00  2.78           O
ATOM    744  CB  TYR A  96     -13.744 -15.592   8.720  1.00  2.97           C
ATOM    745  CG  TYR A  96     -15.136 -15.961   8.830  1.00  3.04           C
ATOM    746  CD1 TYR A  96     -16.142 -15.319   8.060  1.00  3.25           C
ATOM    747  CD2 TYR A  96     -15.463 -17.033   9.560  1.00  3.03           C
ATOM    748  CE1 TYR A  96     -17.444 -15.734   8.145  1.00  3.29           C
ATOM    749  CE2 TYR A  96     -16.714 -17.419   9.649  1.00  3.23           C
ATOM    750  CZ  TYR A  96     -17.693 -16.800   8.982  1.00  3.28           C
ATOM    751  OH  TYR A  96     -18.908 -17.362   9.154  1.00  3.46           O
ATOM    752  N   VAL A  97     -10.725 -15.907   7.783  1.00  2.65           N
ATOM    753  CA  VAL A  97      -9.546 -15.221   7.267  1.00  2.69           C
ATOM    754  C   VAL A  97      -8.938 -15.941   6.024  1.00  2.70           C
ATOM    755  O   VAL A  97      -8.321 -15.313   5.157  1.00  2.74           O
ATOM    756  CB  VAL A  97      -8.548 -15.080   8.429  1.00  2.66           C
ATOM    757  CG1 VAL A  97      -7.648 -16.352   8.613  1.00  2.79           C
ATOM    758  CG2 VAL A  97      -7.730 -13.806   8.311  1.00  2.92           C
ATOM    759  N   ASN A  98      -8.950 -17.267   6.022  1.00  2.68           N
ATOM    760  CA  ASN A  98      -8.736 -18.096   4.860  1.00  2.71           C
ATOM    761  C   ASN A  98      -9.879 -18.031   3.875  1.00  2.72           C
ATOM    762  O   ASN A  98      -9.732 -18.615   2.819  1.00  2.68           O
ATOM    763  CB  ASN A  98      -8.593 -19.575   5.210  1.00  2.72           C
ATOM    764  CG  ASN A  98      -7.213 -20.055   5.045  1.00  2.84           C
ATOM    765  OD1 ASN A  98      -6.321 -19.305   4.636  1.00  2.91           O
ATOM    766  ND2 ASN A  98      -6.982 -21.293   5.395  1.00  2.91           N
ATOM    767  N   TRP A  99     -11.041 -17.458   4.235  1.00  2.67           N
ATOM    768  CA  TRP A  99     -12.053 -17.216   3.204  1.00  2.70           C
ATOM    769  C   TRP A  99     -11.600 -16.082   2.346  1.00  2.69           C
ATOM    770  O   TRP A  99     -11.648 -16.194   1.127  1.00  2.61           O
ATOM    771  CB  TRP A  99     -13.481 -16.965   3.771  1.00  2.60           C
ATOM    772  CG  TRP A  99     -14.128 -18.214   3.876  1.00  2.62           C
ATOM    773  CD1 TRP A  99     -13.679 -19.362   3.333  1.00  2.62           C
ATOM    774  CD2 TRP A  99     -15.259 -18.580   4.714  1.00  2.71           C
ATOM    775  NE1 TRP A  99     -14.463 -20.434   3.759  1.00  2.65           N
ATOM    776  CE2 TRP A  99     -15.412 -19.974   4.627  1.00  2.66           C
ATOM    777  CE3 TRP A  99     -16.146 -17.861   5.530  1.00  2.79           C
ATOM    778  CZ2 TRP A  99     -16.419 -20.639   5.268  1.00  2.73           C
ATOM    779  CZ3 TRP A  99     -17.113 -18.527   6.195  1.00  2.79           C
ATOM    780  CH2 TRP A  99     -17.269 -19.896   6.044  1.00  2.92           C
ATOM    781  N   MET A 100     -11.096 -15.018   2.997  1.00  2.82           N
ATOM    782  CA  MET A 100     -10.301 -13.976   2.355  1.00  2.97           C
ATOM    783  C   MET A 100      -9.265 -14.585   1.427  1.00  2.89           C
ATOM    784  O   MET A 100      -9.054 -14.124   0.301  1.00  2.87           O
ATOM    785  CB  MET A 100      -9.603 -13.116   3.416  1.00  3.14           C
ATOM    786  CG  MET A 100     -10.512 -12.348   4.313  1.00  3.15           C
ATOM    787  SD  MET A 100     -11.268 -11.102   3.292  1.00  3.80           S
ATOM    788  CE  MET A 100      -9.857 -10.065   2.869  1.00  3.31           C
ATOM    789  N   ALA A 101      -8.649 -15.659   1.888  1.00  2.80           N
ATOM    790  CA  ALA A 101      -7.626 -16.371   1.152  1.00  2.71           C
ATOM    791  C   ALA A 101      -8.252 -17.198   0.035  1.00  2.64           C
ATOM    792  O   ALA A 101      -8.074 -16.886  -1.141  1.00  2.56           O
ATOM    793  CB  ALA A 101      -6.849 -17.264   2.105  1.00  2.83           C
ATOM    794  N   THR A 102      -9.073 -18.180   0.407  1.00  2.63           N
ATOM    795  CA  THR A 102      -9.398 -19.275  -0.497  1.00  2.60           C
ATOM    796  C   THR A 102      -9.973 -18.757  -1.813  1.00  2.49           C
ATOM    797  O   THR A 102      -9.532 -19.179  -2.892  1.00  2.40           O
ATOM    798  CB  THR A 102     -10.287 -20.302   0.224  1.00  2.62           C
ATOM    799  OG1 THR A 102     -11.249 -19.660   1.099  1.00  2.74           O
ATOM    800  CG2 THR A 102      -9.372 -21.340   1.023  1.00  2.52           C
ATOM    801  N   ILE A 103     -10.757 -17.687  -1.721  1.00  2.59           N
ATOM    802  CA  ILE A 103     -11.540 -17.024  -2.745  1.00  2.68           C
ATOM    803  C   ILE A 103     -10.754 -16.410  -3.901  1.00  2.64           C
ATOM    804  O   ILE A 103     -10.895 -16.968  -4.979  1.00  2.60           O
ATOM    805  CB  ILE A 103     -12.510 -16.047  -2.062  1.00  2.73           C
ATOM    806  CG1 ILE A 103     -13.510 -16.947  -1.311  1.00  2.69           C
ATOM    807  CG2 ILE A 103     -13.250 -15.151  -3.093  1.00  3.01           C
ATOM    808  CD1 ILE A 103     -14.770 -16.352  -0.739  1.00  2.84           C
ATOM    809  N   PRO A 104      -9.911 -15.302  -3.802  1.00  2.68           N
ATOM    810  CA  PRO A 104      -9.099 -14.968  -4.993  1.00  2.77           C
ATOM    811  C   PRO A 104      -8.794 -16.114  -5.943  1.00  2.46           C
ATOM    812  O   PRO A 104      -9.138 -16.005  -7.111  1.00  2.71           O
ATOM    813  CB  PRO A 104      -7.840 -14.373  -4.376  1.00  2.97           C
ATOM    814  CG  PRO A 104      -8.384 -13.655  -3.248  1.00  2.88           C
ATOM    815  CD  PRO A 104      -9.840 -14.189  -2.918  1.00  2.78           C
ATOM    816  N   CYS A 105      -8.206 -17.222  -5.443  1.00  2.38           N
ATOM    817  CA  CYS A 105      -7.807 -18.404  -6.235  1.00  2.18           C
ATOM    818  C   CYS A 105      -8.923 -19.029  -7.037  1.00  2.37           C
ATOM    819  O   CYS A 105      -8.695 -19.471  -8.157  1.00  2.48           O
ATOM    820  CB  CYS A 105      -7.304 -19.535  -5.341  1.00  1.75           C
ATOM    821  SG  CYS A 105      -5.784 -19.234  -4.681  1.00  1.37           S
ATOM    822  N   LEU A 106     -10.069 -19.206  -6.424  1.00  2.50           N
ATOM    823  CA  LEU A 106     -11.219 -19.980  -6.865  1.00  2.67           C
ATOM    824  C   LEU A 106     -12.117 -19.226  -7.809  1.00  2.83           C
ATOM    825  O   LEU A 106     -13.101 -19.755  -8.281  1.00  3.09           O
ATOM    826  CB  LEU A 106     -12.081 -20.314  -5.697  1.00  2.70           C
ATOM    827  CG  LEU A 106     -11.762 -21.335  -4.644  1.00  2.59           C
ATOM    828  CD1 LEU A 106     -12.633 -20.866  -3.573  1.00  2.58           C
ATOM    829  CD2 LEU A 106     -12.196 -22.564  -5.256  1.00  2.68           C
ATOM    830  N   LEU A 107     -11.943 -17.951  -7.841  1.00  2.92           N
ATOM    831  CA  LEU A 107     -12.445 -17.060  -8.808  1.00  2.98           C
ATOM    832  C   LEU A 107     -11.353 -16.826  -9.811  1.00  3.17           C
ATOM    833  O   LEU A 107     -11.628 -16.670 -10.986  1.00  3.33           O
ATOM    834  CB  LEU A 107     -12.797 -15.745  -8.150  1.00  3.15           C
ATOM    835  CG  LEU A 107     -13.426 -15.551  -6.814  1.00  3.11           C
ATOM    836  CD1 LEU A 107     -13.363 -14.052  -6.571  1.00  3.56           C
ATOM    837  CD2 LEU A 107     -14.806 -16.034  -6.828  1.00  3.10           C
ATOM    838  N   LEU A 108     -10.115 -16.740  -9.332  1.00  3.04           N
ATOM    839  CA  LEU A 108      -9.015 -16.712 -10.273  1.00  3.09           C
ATOM    840  C   LEU A 108      -9.042 -17.937 -11.161  1.00  3.24           C
ATOM    841  O   LEU A 108      -8.859 -17.815 -12.384  1.00  3.48           O
ATOM    842  CB  LEU A 108      -7.685 -16.614  -9.542  1.00  2.83           C
ATOM    843  CG  LEU A 108      -6.655 -16.075 -10.492  1.00  3.10           C
ATOM    844  CD1 LEU A 108      -7.320 -15.067 -11.436  1.00  3.75           C
ATOM    845  CD2 LEU A 108      -5.458 -15.476  -9.674  1.00  2.81           C
ATOM    846  N   GLN A 109      -9.307 -19.137 -10.582  1.00  3.06           N
ATOM    847  CA  GLN A 109      -9.163 -20.366 -11.397  1.00  3.21           C
ATOM    848  C   GLN A 109     -10.344 -20.491 -12.367  1.00  3.50           C
ATOM    849  O   GLN A 109     -10.207 -20.954 -13.521  1.00  3.65           O
ATOM    850  CB  GLN A 109      -8.979 -21.621 -10.479  1.00  3.03           C
ATOM    851  CG  GLN A 109     -10.061 -21.891  -9.385  1.00  2.99           C
ATOM    852  CD  GLN A 109      -9.646 -23.071  -8.468  1.00  2.75           C
ATOM    853  OE1 GLN A 109      -9.832 -23.073  -7.265  1.00  2.59           O
ATOM    854  NE2 GLN A 109      -9.037 -24.037  -9.069  1.00  2.76           N
ATOM    855  N   LEU A 110     -11.496 -19.962 -11.956  1.00  3.36           N
ATOM    856  CA  LEU A 110     -12.593 -19.919 -12.909  1.00  3.53           C
ATOM    857  C   LEU A 110     -12.262 -18.986 -14.076  1.00  3.84           C
ATOM    858  O   LEU A 110     -12.521 -19.328 -15.241  1.00  3.85           O
ATOM    859  CB  LEU A 110     -13.914 -19.520 -12.195  1.00  3.49           C
ATOM    860  CG  LEU A 110     -15.258 -19.272 -12.942  1.00  3.70           C
ATOM    861  CD1 LEU A 110     -16.151 -20.455 -12.854  1.00  4.04           C
ATOM    862  CD2 LEU A 110     -16.104 -18.117 -12.332  1.00  3.74           C
ATOM    863  N   LEU A 111     -11.715 -17.784 -13.773  1.00  3.86           N
ATOM    864  CA  LEU A 111     -11.363 -16.776 -14.796  1.00  4.31           C
ATOM    865  C   LEU A 111     -10.309 -17.265 -15.764  1.00  4.55           C
ATOM    866  O   LEU A 111     -10.303 -16.858 -16.916  1.00  4.99           O
ATOM    867  CB  LEU A 111     -10.874 -15.471 -14.146  1.00  4.75           C
ATOM    868  CG  LEU A 111     -11.873 -14.805 -13.186  1.00  4.73           C
ATOM    869  CD1 LEU A 111     -11.413 -13.480 -12.767  1.00  5.63           C
ATOM    870  CD2 LEU A 111     -13.243 -14.721 -13.804  1.00  5.01           C
ATOM    871  N   ILE A 112      -9.344 -18.054 -15.278  1.00  4.35           N
ATOM    872  CA  ILE A 112      -8.325 -18.608 -16.155  1.00  4.40           C
ATOM    873  C   ILE A 112      -8.965 -19.502 -17.179  1.00  4.53           C
ATOM    874  O   ILE A 112      -8.652 -19.379 -18.373  1.00  4.87           O
ATOM    875  CB  ILE A 112      -7.230 -19.334 -15.362  1.00  4.31           C
ATOM    876  CG1 ILE A 112      -6.534 -18.321 -14.439  1.00  4.20           C
ATOM    877  CG2 ILE A 112      -6.241 -20.048 -16.348  1.00  4.32           C
ATOM    878  CD1 ILE A 112      -6.008 -17.158 -15.191  1.00  4.70           C
ATOM    879  N   VAL A 113      -9.985 -20.278 -16.775  1.00  4.26           N
ATOM    880  CA  VAL A 113     -10.563 -21.223 -17.707  1.00  4.56           C
ATOM    881  C   VAL A 113     -11.588 -20.547 -18.644  1.00  5.12           C
ATOM    882  O   VAL A 113     -11.910 -21.087 -19.698  1.00  4.87           O
ATOM    883  CB  VAL A 113     -11.179 -22.465 -17.024  1.00  4.76           C
ATOM    884  CG1 VAL A 113     -10.099 -23.213 -16.243  1.00  4.39           C
ATOM    885  CG2 VAL A 113     -12.402 -22.180 -16.162  1.00  4.24           C
ATOM    886  N   LEU A 114     -12.109 -19.374 -18.305  1.00  5.06           N
ATOM    887  CA  LEU A 114     -12.949 -18.679 -19.251  1.00  5.29           C
ATOM    888  C   LEU A 114     -12.140 -17.944 -20.303  1.00  5.59           C
ATOM    889  O   LEU A 114     -12.726 -17.249 -21.130  1.00  6.01           O
ATOM    890  CB  LEU A 114     -13.844 -17.680 -18.519  1.00  5.49           C
ATOM    891  CG  LEU A 114     -14.961 -18.255 -17.667  1.00  5.43           C
ATOM    892  CD1 LEU A 114     -15.422 -17.206 -16.589  1.00  5.00           C
ATOM    893  CD2 LEU A 114     -16.098 -18.677 -18.599  1.00  5.50           C
ATOM    894  N   ASN A 115     -10.807 -18.045 -20.277  1.00  5.74           N
ATOM    895  CA  ASN A 115      -9.964 -17.492 -21.334  1.00  5.99           C
ATOM    896  C   ASN A 115      -9.872 -15.963 -21.254  1.00  6.61           C
ATOM    897  O   ASN A 115      -9.660 -15.293 -22.262  1.00  7.10           O
ATOM    898  CB  ASN A 115     -10.446 -17.958 -22.726  1.00  5.67           C
ATOM    899  CG  ASN A 115     -10.491 -19.499 -22.871  1.00  5.56           C
ATOM    900  OD1 ASN A 115      -9.487 -20.168 -22.725  1.00  5.48           O
ATOM    901  ND2 ASN A 115     -11.686 -20.055 -23.196  1.00  5.63           N
ATOM    902  N   LEU A 116     -10.075 -15.405 -20.057  1.00  6.53           N
ATOM    903  CA  LEU A 116      -9.791 -14.012 -19.819  1.00  7.74           C
ATOM    904  C   LEU A 116      -8.269 -13.870 -19.773  1.00  8.26           C
ATOM    905  O   LEU A 116      -7.561 -14.755 -19.250  1.00  7.80           O
ATOM    906  CB  LEU A 116     -10.423 -13.514 -18.486  1.00  7.36           C
ATOM    907  CG  LEU A 116     -11.882 -13.563 -17.959  1.00  7.21           C
ATOM    908  CD1 LEU A 116     -12.244 -12.349 -17.027  1.00  7.55           C
ATOM    909  CD2 LEU A 116     -12.915 -13.711 -19.094  1.00  6.96           C
ATOM    910  N   LYS A 117      -7.782 -12.751 -20.333  1.00  8.99           N
ATOM    911  CA  LYS A 117      -6.369 -12.449 -20.378  1.00  9.96           C
ATOM    912  C   LYS A 117      -6.142 -10.949 -20.239  1.00 10.49           C
ATOM    913  O   LYS A 117      -7.062 -10.144 -20.331  1.00 10.41           O
ATOM    914  CB  LYS A 117      -5.778 -12.914 -21.706  1.00 11.80           C
ATOM    915  CG  LYS A 117      -6.455 -12.228 -22.874  1.00 11.56           C
ATOM    916  CD  LYS A 117      -5.720 -12.558 -24.191  1.00 13.41           C
ATOM    917  CE  LYS A 117      -4.294 -11.977 -24.187  1.00 14.14           C
ATOM    918  NZ  LYS A 117      -3.581 -12.071 -25.471  1.00 16.80           N
ATOM    919  N   GLY A 118      -4.873 -10.581 -20.089  1.00 11.01           N
ATOM    920  CA  GLY A 118      -4.492  -9.173 -20.083  1.00 12.38           C
ATOM    921  C   GLY A 118      -5.242  -8.329 -19.068  1.00 11.58           C
ATOM    922  O   GLY A 118      -5.343  -8.667 -17.880  1.00 10.93           O
ATOM    923  N   LYS A 119      -5.786  -7.216 -19.563  1.00 11.71           N
ATOM    924  CA  LYS A 119      -6.443  -6.201 -18.746  1.00 12.09           C
ATOM    925  C   LYS A 119      -7.835  -6.628 -18.240  1.00 11.24           C
ATOM    926  O   LYS A 119      -8.245  -6.199 -17.147  1.00 10.70           O
ATOM    927  CB  LYS A 119      -6.533  -4.920 -19.584  1.00 13.58           C
ATOM    928  CG  LYS A 119      -6.592  -3.584 -18.818  1.00 15.67           C
ATOM    929  CD  LYS A 119      -6.738  -2.372 -19.731  1.00 17.42           C
ATOM    930  CE  LYS A 119      -7.957  -2.489 -20.663  1.00 19.17           C
ATOM    931  NZ  LYS A 119      -8.976  -1.359 -20.571  1.00 22.75           N
ATOM    932  N   GLU A 120      -8.615  -7.395 -19.029  1.00 10.95           N
ATOM    933  CA  GLU A 120      -9.891  -7.915 -18.517  1.00 10.29           C
ATOM    934  C   GLU A 120      -9.676  -8.899 -17.361  1.00  9.79           C
ATOM    935  O   GLU A 120     -10.347  -8.820 -16.336  1.00  9.20           O
ATOM    936  CB  GLU A 120     -10.710  -8.575 -19.642  1.00 10.41           C
ATOM    937  CG  GLU A 120     -12.260  -8.870 -19.305  1.00  9.51           C
ATOM    938  CD  GLU A 120     -13.068  -9.616 -20.400  1.00  9.13           C
ATOM    939  OE1 GLU A 120     -12.625  -9.724 -21.591  1.00 10.86           O
ATOM    940  OE2 GLU A 120     -14.176 -10.127 -20.075  1.00  8.99           O
ATOM    941  N   LEU A 121      -8.776  -9.866 -17.511  1.00  9.47           N
ATOM    942  CA  LEU A 121      -8.453 -10.694 -16.361  1.00  9.43           C
ATOM    943  C   LEU A 121      -8.091  -9.839 -15.156  1.00  9.24           C
ATOM    944  O   LEU A 121      -8.733  -9.948 -14.107  1.00  8.28           O
ATOM    945  CB  LEU A 121      -7.319 -11.653 -16.711  1.00  9.24           C
ATOM    946  CG  LEU A 121      -6.721 -12.494 -15.622  1.00  8.45           C
ATOM    947  CD1 LEU A 121      -7.762 -13.508 -15.120  1.00  7.53           C
ATOM    948  CD2 LEU A 121      -5.504 -13.226 -16.230  1.00  8.70           C
ATOM    949  N   PHE A 122      -7.096  -8.937 -15.304  1.00  9.65           N
ATOM    950  CA  PHE A 122      -6.579  -8.208 -14.134  1.00  9.68           C
ATOM    951  C   PHE A 122      -7.665  -7.364 -13.485  1.00  9.25           C
ATOM    952  O   PHE A 122      -7.798  -7.359 -12.260  1.00  8.79           O
ATOM    953  CB  PHE A 122      -5.371  -7.302 -14.427  1.00 10.22           C
ATOM    954  CG  PHE A 122      -4.990  -6.431 -13.221  1.00 10.78           C
ATOM    955  CD1 PHE A 122      -4.216  -6.962 -12.171  1.00 11.08           C
ATOM    956  CD2 PHE A 122      -5.474  -5.118 -13.086  1.00 10.19           C
ATOM    957  CE1 PHE A 122      -3.893  -6.204 -11.036  1.00 10.35           C
ATOM    958  CE2 PHE A 122      -5.160  -4.360 -11.962  1.00 10.83           C
ATOM    959  CZ  PHE A 122      -4.364  -4.903 -10.933  1.00 10.79           C
ATOM    960  N   SER A 123      -8.495  -6.703 -14.284  1.00  9.10           N
ATOM    961  CA  SER A 123      -9.493  -5.815 -13.699  1.00  8.85           C
ATOM    962  C   SER A 123     -10.705  -6.571 -13.162  1.00  8.24           C
ATOM    963  O   SER A 123     -11.232  -6.204 -12.103  1.00  7.79           O
ATOM    964  CB  SER A 123      -9.940  -4.779 -14.708  1.00  8.67           C
ATOM    965  OG  SER A 123     -10.572  -5.407 -15.809  1.00  8.79           O
ATOM    966  N   THR A 124     -11.141  -7.625 -13.859  1.00  8.16           N
ATOM    967  CA  THR A 124     -12.183  -8.520 -13.323  1.00  8.23           C
ATOM    968  C   THR A 124     -11.823  -9.158 -11.984  1.00  7.28           C
ATOM    969  O   THR A 124     -12.664  -9.227 -11.076  1.00  6.67           O
ATOM    970  CB  THR A 124     -12.474  -9.598 -14.343  1.00  8.04           C
ATOM    971  OG1 THR A 124     -12.716  -8.930 -15.573  1.00  8.61           O
ATOM    972  CG2 THR A 124     -13.666 -10.412 -13.956  1.00  7.45           C
ATOM    973  N   ALA A 125     -10.609  -9.721 -11.870  1.00  7.38           N
ATOM    974  CA  ALA A 125     -10.138 -10.255 -10.590  1.00  6.84           C
ATOM    975  C   ALA A 125     -10.146  -9.202  -9.500  1.00  6.37           C
ATOM    976  O   ALA A 125     -10.516  -9.482  -8.351  1.00  5.85           O
ATOM    977  CB  ALA A 125      -8.710 -10.783 -10.733  1.00  7.01           C
ATOM    978  N   THR A 126      -9.697  -7.986  -9.819  1.00  6.65           N
ATOM    979  CA  THR A 126      -9.628  -6.965  -8.782  1.00  6.42           C
ATOM    980  C   THR A 126     -11.022  -6.692  -8.217  1.00  5.97           C
ATOM    981  O   THR A 126     -11.264  -6.750  -6.992  1.00  5.39           O
ATOM    982  CB  THR A 126      -8.963  -5.698  -9.336  1.00  6.75           C
ATOM    983  OG1 THR A 126      -7.674  -6.006  -9.853  1.00  7.67           O
ATOM    984  CG2 THR A 126      -8.748  -4.666  -8.217  1.00  6.30           C
ATOM    985  N   TRP A 127     -11.965  -6.464  -9.095  1.00  6.33           N
ATOM    986  CA  TRP A 127     -13.286  -6.213  -8.582  1.00  6.04           C
ATOM    987  C   TRP A 127     -13.827  -7.445  -7.894  1.00  5.66           C
ATOM    988  O   TRP A 127     -14.558  -7.309  -6.904  1.00  5.46           O
ATOM    989  CB  TRP A 127     -14.200  -5.725  -9.678  1.00  6.43           C
ATOM    990  CG  TRP A 127     -13.800  -4.345 -10.182  1.00  6.99           C
ATOM    991  CD1 TRP A 127     -13.356  -4.049 -11.422  1.00  7.31           C
ATOM    992  CD2 TRP A 127     -13.838  -3.082  -9.457  1.00  7.39           C
ATOM    993  NE1 TRP A 127     -13.128  -2.703 -11.546  1.00  7.69           N
ATOM    994  CE2 TRP A 127     -13.392  -2.086 -10.351  1.00  7.93           C
ATOM    995  CE3 TRP A 127     -14.177  -2.712  -8.135  1.00  7.50           C
ATOM    996  CZ2 TRP A 127     -13.261  -0.734  -9.982  1.00  8.52           C
ATOM    997  CZ3 TRP A 127     -14.076  -1.377  -7.777  1.00  7.88           C
ATOM    998  CH2 TRP A 127     -13.610  -0.400  -8.701  1.00  8.37           C
ATOM    999  N   LEU A 128     -13.390  -8.648  -8.323  1.00  5.76           N
ATOM   1000  CA  LEU A 128     -13.934  -9.839  -7.699  1.00  5.20           C
ATOM   1001  C   LEU A 128     -13.355 -10.063  -6.309  1.00  4.75           C
ATOM   1002  O   LEU A 128     -14.079 -10.480  -5.417  1.00  4.91           O
ATOM   1003  CB  LEU A 128     -13.729 -11.042  -8.615  1.00  5.43           C
ATOM   1004  CG  LEU A 128     -14.868 -11.300  -9.614  1.00  5.34           C
ATOM   1005  CD1 LEU A 128     -14.612 -12.501 -10.577  1.00  5.30           C
ATOM   1006  CD2 LEU A 128     -16.161 -11.513  -8.884  1.00  4.50           C
ATOM   1007  N   ILE A 129     -12.080  -9.742  -6.068  1.00  4.68           N
ATOM   1008  CA  ILE A 129     -11.495  -9.921  -4.748  1.00  4.64           C
ATOM   1009  C   ILE A 129     -11.926  -8.836  -3.759  1.00  4.41           C
ATOM   1010  O   ILE A 129     -12.135  -9.129  -2.580  1.00  4.32           O
ATOM   1011  CB  ILE A 129      -9.980  -9.991  -4.895  1.00  4.75           C
ATOM   1012  CG1 ILE A 129      -9.646 -11.018  -5.916  1.00  4.37           C
ATOM   1013  CG2 ILE A 129      -9.362 -10.495  -3.663  1.00  4.03           C
ATOM   1014  CD1 ILE A 129      -8.373 -10.653  -6.755  1.00  4.45           C
ATOM   1015  N   LEU A 130     -12.103  -7.593  -4.194  1.00  4.41           N
ATOM   1016  CA  LEU A 130     -12.647  -6.582  -3.288  1.00  4.47           C
ATOM   1017  C   LEU A 130     -14.067  -6.946  -2.793  1.00  4.12           C
ATOM   1018  O   LEU A 130     -14.377  -6.784  -1.588  1.00  4.15           O
ATOM   1019  CB  LEU A 130     -12.613  -5.213  -3.967  1.00  4.71           C
ATOM   1020  CG  LEU A 130     -11.221  -4.716  -4.338  1.00  4.71           C
ATOM   1021  CD1 LEU A 130     -11.235  -3.531  -5.254  1.00  5.15           C
ATOM   1022  CD2 LEU A 130     -10.418  -4.442  -3.112  1.00  4.90           C
ATOM   1023  N   ALA A 131     -14.935  -7.402  -3.711  1.00  4.25           N
ATOM   1024  CA  ALA A 131     -16.357  -7.703  -3.478  1.00  4.22           C
ATOM   1025  C   ALA A 131     -16.561  -8.921  -2.603  1.00  4.03           C
ATOM   1026  O   ALA A 131     -17.497  -8.955  -1.795  1.00  3.80           O
ATOM   1027  CB  ALA A 131     -17.072  -7.999  -4.793  1.00  4.15           C
ATOM   1028  N   ALA A 132     -15.766  -9.965  -2.861  1.00  4.08           N
ATOM   1029  CA  ALA A 132     -15.858 -11.212  -2.125  1.00  4.18           C
ATOM   1030  C   ALA A 132     -15.271 -11.046  -0.734  1.00  3.77           C
ATOM   1031  O   ALA A 132     -15.883 -11.455   0.261  1.00  3.37           O
ATOM   1032  CB  ALA A 132     -15.115 -12.283  -2.881  1.00  3.92           C
ATOM   1033  N   TRP A 133     -14.066 -10.470  -0.682  1.00  3.88           N
ATOM   1034  CA  TRP A 133     -13.475  -9.929   0.551  1.00  3.64           C
ATOM   1035  C   TRP A 133     -14.454  -9.061   1.299  1.00  3.54           C
ATOM   1036  O   TRP A 133     -14.507  -9.133   2.525  1.00  3.32           O
ATOM   1037  CB  TRP A 133     -12.240  -9.072   0.256  1.00  3.89           C
ATOM   1038  CG  TRP A 133     -10.946  -9.754  -0.103  1.00  4.00           C
ATOM   1039  CD1 TRP A 133     -10.682 -11.109  -0.247  1.00  3.77           C
ATOM   1040  CD2 TRP A 133      -9.723  -9.078  -0.329  1.00  4.05           C
ATOM   1041  NE1 TRP A 133      -9.357 -11.283  -0.582  1.00  3.82           N
ATOM   1042  CE2 TRP A 133      -8.752 -10.044  -0.614  1.00  3.90           C
ATOM   1043  CE3 TRP A 133      -9.348  -7.734  -0.270  1.00  4.08           C
ATOM   1044  CZ2 TRP A 133      -7.444  -9.700  -0.864  1.00  3.71           C
ATOM   1045  CZ3 TRP A 133      -8.090  -7.397  -0.519  1.00  3.90           C
ATOM   1046  CH2 TRP A 133      -7.132  -8.374  -0.841  1.00  4.12           C
ATOM   1047  N   GLY A 134     -15.107  -8.130   0.575  1.00  3.53           N
ATOM   1048  CA  GLY A 134     -16.310  -7.446   1.054  1.00  3.44           C
ATOM   1049  C   GLY A 134     -17.324  -8.391   1.670  1.00  3.42           C
ATOM   1050  O   GLY A 134     -17.719  -8.219   2.805  1.00  2.91           O
ATOM   1051  N   MET A 135     -17.713  -9.468   0.959  1.00  3.30           N
ATOM   1052  CA  MET A 135     -18.591 -10.365   1.711  1.00  3.19           C
ATOM   1053  C   MET A 135     -17.864 -11.019   2.903  1.00  3.04           C
ATOM   1054  O   MET A 135     -18.450 -11.079   3.977  1.00  2.95           O
ATOM   1055  CB  MET A 135     -19.305 -11.392   0.814  1.00  3.07           C
ATOM   1056  CG  MET A 135     -19.409 -12.756   1.428  1.00  3.00           C
ATOM   1057  SD  MET A 135     -20.305 -13.927   0.402  1.00  2.89           S
ATOM   1058  CE  MET A 135     -19.000 -14.436  -0.721  1.00  3.69           C
ATOM   1059  N   ILE A 136     -16.581 -11.383   2.778  1.00  3.09           N
ATOM   1060  CA  ILE A 136     -15.938 -12.190   3.825  1.00  3.12           C
ATOM   1061  C   ILE A 136     -15.903 -11.459   5.162  1.00  3.07           C
ATOM   1062  O   ILE A 136     -16.382 -11.990   6.185  1.00  3.06           O
ATOM   1063  CB  ILE A 136     -14.540 -12.671   3.379  1.00  3.10           C
ATOM   1064  CG1 ILE A 136     -14.718 -13.732   2.242  1.00  2.91           C
ATOM   1065  CG2 ILE A 136     -13.803 -13.192   4.636  1.00  2.89           C
ATOM   1066  CD1 ILE A 136     -13.607 -13.859   1.281  1.00  2.93           C
ATOM   1067  N   ILE A 137     -15.449 -10.179   5.146  1.00  3.18           N
ATOM   1068  CA  ILE A 137     -15.147  -9.324   6.312  1.00  3.11           C
ATOM   1069  C   ILE A 137     -16.375  -8.720   7.047  1.00  3.24           C
ATOM   1070  O   ILE A 137     -16.283  -8.244   8.187  1.00  3.39           O
ATOM   1071  CB  ILE A 137     -14.222  -8.208   5.789  1.00  3.13           C
ATOM   1072  CG1 ILE A 137     -12.916  -8.812   5.364  1.00  3.36           C
ATOM   1073  CG2 ILE A 137     -13.991  -7.088   6.783  1.00  3.22           C
ATOM   1074  CD1 ILE A 137     -11.722  -7.866   5.460  1.00  3.05           C
ATOM   1075  N   THR A 138     -17.524  -8.667   6.441  1.00  3.16           N
ATOM   1076  CA  THR A 138     -18.641  -8.109   7.165  1.00  3.22           C
ATOM   1077  C   THR A 138     -19.410  -9.177   7.894  1.00  3.26           C
ATOM   1078  O   THR A 138     -20.069  -8.851   8.871  1.00  3.26           O
ATOM   1079  CB  THR A 138     -19.595  -7.372   6.219  1.00  3.27           C
ATOM   1080  OG1 THR A 138     -20.035  -8.310   5.238  1.00  3.12           O
ATOM   1081  CG2 THR A 138     -18.911  -6.155   5.526  1.00  3.29           C
ATOM   1082  N   GLY A 139     -19.299 -10.444   7.444  1.00  3.19           N
ATOM   1083  CA  GLY A 139     -19.929 -11.561   8.104  1.00  3.35           C
ATOM   1084  C   GLY A 139     -18.974 -12.145   9.103  1.00  3.42           C
ATOM   1085  O   GLY A 139     -19.401 -12.690  10.149  1.00  3.49           O
ATOM   1086  N   TYR A 140     -17.668 -11.946   8.838  1.00  3.29           N
ATOM   1087  CA  TYR A 140     -16.684 -12.193   9.876  1.00  3.27           C
ATOM   1088  C   TYR A 140     -16.828 -11.177  10.938  1.00  3.43           C
ATOM   1089  O   TYR A 140     -16.763 -11.526  12.115  1.00  3.68           O
ATOM   1090  CB  TYR A 140     -15.228 -12.136   9.439  1.00  3.21           C
ATOM   1091  CG  TYR A 140     -14.221 -12.246  10.646  1.00  3.15           C
ATOM   1092  CD1 TYR A 140     -14.018 -13.436  11.330  1.00  3.03           C
ATOM   1093  CD2 TYR A 140     -13.425 -11.162  11.015  1.00  3.07           C
ATOM   1094  CE1 TYR A 140     -13.037 -13.536  12.334  1.00  2.80           C
ATOM   1095  CE2 TYR A 140     -12.493 -11.243  12.032  1.00  2.91           C
ATOM   1096  CZ  TYR A 140     -12.325 -12.402  12.708  1.00  2.63           C
ATOM   1097  OH  TYR A 140     -11.350 -12.422  13.718  1.00  2.63           O
ATOM   1098  N   VAL A 141     -17.014  -9.903  10.547  1.00  3.48           N
ATOM   1099  CA  VAL A 141     -17.420  -8.892  11.530  1.00  3.48           C
ATOM   1100  C   VAL A 141     -18.788  -9.253  12.044  1.00  3.63           C
ATOM   1101  O   VAL A 141     -19.015  -9.225  13.247  1.00  3.76           O
ATOM   1102  CB  VAL A 141     -17.396  -7.446  10.997  1.00  3.42           C
ATOM   1103  CG1 VAL A 141     -18.190  -6.512  11.900  1.00  3.57           C
ATOM   1104  CG2 VAL A 141     -15.913  -6.928  10.937  1.00  3.51           C
ATOM   1105  N   GLY A 142     -19.660  -9.740  11.155  1.00  3.54           N
ATOM   1106  CA  GLY A 142     -21.019 -10.076  11.549  1.00  3.66           C
ATOM   1107  C   GLY A 142     -21.075 -11.068  12.689  1.00  3.85           C
ATOM   1108  O   GLY A 142     -21.661 -10.773  13.728  1.00  4.01           O
ATOM   1109  N   GLN A 143     -20.304 -12.179  12.562  1.00  3.96           N
ATOM   1110  CA  GLN A 143     -20.399 -13.464  13.287  1.00  3.99           C
ATOM   1111  C   GLN A 143     -19.959 -13.368  14.712  1.00  3.96           C
ATOM   1112  O   GLN A 143     -20.047 -14.348  15.389  1.00  4.04           O
ATOM   1113  CB  GLN A 143     -19.480 -14.546  12.675  1.00  3.51           C
ATOM   1114  CG  GLN A 143     -17.993 -14.282  12.882  1.00  3.63           C
ATOM   1115  CD  GLN A 143     -17.207 -15.073  13.954  1.00  3.67           C
ATOM   1116  OE1 GLN A 143     -17.691 -15.505  15.019  1.00  3.85           O
ATOM   1117  NE2 GLN A 143     -15.932 -15.312  13.617  1.00  3.46           N
ATOM   1118  N   LEU A 144     -19.299 -12.286  15.065  1.00  4.22           N
ATOM   1119  CA  LEU A 144     -18.586 -12.072  16.294  1.00  4.53           C
ATOM   1120  C   LEU A 144     -19.537 -11.717  17.385  1.00  4.67           C
ATOM   1121  O   LEU A 144     -19.170 -11.821  18.561  1.00  5.16           O
ATOM   1122  CB  LEU A 144     -17.544 -10.960  16.060  1.00  4.59           C
ATOM   1123  CG  LEU A 144     -16.025 -11.199  15.989  1.00  4.74           C
ATOM   1124  CD1 LEU A 144     -15.281  -9.936  15.582  1.00  4.68           C
ATOM   1125  CD2 LEU A 144     -15.491 -11.667  17.310  1.00  5.36           C
ATOM   1126  N   TYR A 145     -20.738 -11.250  16.991  1.00  4.80           N
ATOM   1127  CA  TYR A 145     -21.887 -10.933  17.847  1.00  4.98           C
ATOM   1128  C   TYR A 145     -22.926 -12.060  17.860  1.00  5.19           C
ATOM   1129  O   TYR A 145     -24.097 -11.793  18.227  1.00  4.81           O
ATOM   1130  CB  TYR A 145     -22.592  -9.658  17.370  1.00  4.95           C
ATOM   1131  CG  TYR A 145     -21.674  -8.464  17.270  1.00  4.79           C
ATOM   1132  CD1 TYR A 145     -21.370  -7.749  18.402  1.00  4.93           C
ATOM   1133  CD2 TYR A 145     -21.098  -8.095  16.071  1.00  4.60           C
ATOM   1134  CE1 TYR A 145     -20.527  -6.694  18.374  1.00  4.87           C
ATOM   1135  CE2 TYR A 145     -20.195  -6.990  16.025  1.00  4.46           C
ATOM   1136  CZ  TYR A 145     -19.923  -6.301  17.229  1.00  4.80           C
ATOM   1137  OH  TYR A 145     -19.100  -5.180  17.345  1.00  5.07           O
ATOM   1138  N   GLU A 146     -22.537 -13.284  17.399  1.00  4.75           N
ATOM   1139  CA  GLU A 146     -23.495 -14.410  17.339  1.00  4.74           C
ATOM   1140  C   GLU A 146     -23.985 -14.834  18.726  1.00  4.93           C
ATOM   1141  O   GLU A 146     -25.001 -15.549  18.833  1.00  4.81           O
ATOM   1142  CB  GLU A 146     -22.964 -15.629  16.426  1.00  4.42           C
ATOM   1143  CG  GLU A 146     -21.765 -16.494  16.917  1.00  4.26           C
ATOM   1144  CD  GLU A 146     -21.410 -17.776  16.124  1.00  3.85           C
ATOM   1145  OE1 GLU A 146     -22.041 -18.064  15.076  1.00  3.71           O
ATOM   1146  OE2 GLU A 146     -20.443 -18.491  16.572  1.00  3.77           O
ATOM   1147  N   VAL A 147     -23.361 -14.364  19.807  1.00  5.10           N
ATOM   1148  CA  VAL A 147     -23.927 -14.504  21.152  1.00  5.20           C
ATOM   1149  C   VAL A 147     -24.371 -13.147  21.713  1.00  5.47           C
ATOM   1150  O   VAL A 147     -25.526 -12.971  22.104  1.00  5.45           O
ATOM   1151  CB  VAL A 147     -22.942 -15.222  22.109  1.00  4.91           C
ATOM   1152  CG1 VAL A 147     -23.427 -15.134  23.545  1.00  4.79           C
ATOM   1153  CG2 VAL A 147     -22.783 -16.645  21.749  1.00  4.68           C
ATOM   1154  N   ASP A 148     -23.513 -12.137  21.627  1.00  5.62           N
ATOM   1155  CA  ASP A 148     -23.804 -10.874  22.311  1.00  5.64           C
ATOM   1156  C   ASP A 148     -24.916 -10.046  21.616  1.00  5.79           C
ATOM   1157  O   ASP A 148     -25.682  -9.361  22.294  1.00  5.71           O
ATOM   1158  CB  ASP A 148     -22.484 -10.076  22.464  1.00  6.06           C
ATOM   1159  CG  ASP A 148     -21.527 -10.693  23.501  1.00  6.56           C
ATOM   1160  OD1 ASP A 148     -21.992 -11.319  24.506  1.00  6.50           O
ATOM   1161  OD2 ASP A 148     -20.301 -10.546  23.315  1.00  7.32           O
ATOM   1162  N   ASP A 149     -25.105 -10.160  20.299  1.00  5.52           N
ATOM   1163  CA  ASP A 149     -25.993  -9.208  19.599  1.00  5.45           C
ATOM   1164  C   ASP A 149     -26.521  -9.872  18.319  1.00  5.38           C
ATOM   1165  O   ASP A 149     -25.908  -9.733  17.255  1.00  5.15           O
ATOM   1166  CB  ASP A 149     -25.261  -7.910  19.279  1.00  5.26           C
ATOM   1167  CG  ASP A 149     -26.186  -6.744  19.127  1.00  5.20           C
ATOM   1168  OD1 ASP A 149     -27.349  -6.885  18.704  1.00  5.11           O
ATOM   1169  OD2 ASP A 149     -25.743  -5.652  19.451  1.00  5.11           O
ATOM   1170  N   ILE A 150     -27.657 -10.583  18.439  1.00  5.08           N
ATOM   1171  CA  ILE A 150     -28.145 -11.271  17.251  1.00  4.99           C
ATOM   1172  C   ILE A 150     -28.623 -10.261  16.218  1.00  5.07           C
ATOM   1173  O   ILE A 150     -28.582 -10.548  15.009  1.00  4.52           O
ATOM   1174  CB  ILE A 150     -29.249 -12.308  17.564  1.00  5.13           C
ATOM   1175  CG1 ILE A 150     -28.639 -13.641  18.027  1.00  4.81           C
ATOM   1176  CG2 ILE A 150     -30.170 -12.575  16.307  1.00  4.88           C
ATOM   1177  CD1 ILE A 150     -28.226 -14.580  16.913  1.00  4.71           C
ATOM   1178  N   ALA A 151     -29.059  -9.057  16.659  1.00  4.98           N
ATOM   1179  CA  ALA A 151     -29.382  -8.055  15.644  1.00  4.89           C
ATOM   1180  C   ALA A 151     -28.158  -7.649  14.843  1.00  4.73           C
ATOM   1181  O   ALA A 151     -28.316  -7.179  13.714  1.00  4.70           O
ATOM   1182  CB  ALA A 151     -30.026  -6.813  16.242  1.00  4.84           C
ATOM   1183  N   GLN A 152     -26.943  -7.755  15.415  1.00  4.86           N
ATOM   1184  CA  GLN A 152     -25.725  -7.408  14.661  1.00  4.78           C
ATOM   1185  C   GLN A 152     -25.419  -8.511  13.665  1.00  4.53           C
ATOM   1186  O   GLN A 152     -25.028  -8.237  12.524  1.00  4.40           O
ATOM   1187  CB  GLN A 152     -24.506  -7.162  15.594  1.00  4.41           C
ATOM   1188  CG  GLN A 152     -23.531  -6.102  15.072  1.00  4.24           C
ATOM   1189  CD  GLN A 152     -23.010  -4.944  16.090  1.00  5.19           C
ATOM   1190  OE1 GLN A 152     -23.710  -4.432  16.967  1.00  4.14           O
ATOM   1191  NE2 GLN A 152     -21.750  -4.534  15.878  1.00  4.10           N
ATOM   1192  N   LEU A 153     -25.637  -9.757  14.078  1.00  4.65           N
ATOM   1193  CA  LEU A 153     -25.659 -10.873  13.149  1.00  4.59           C
ATOM   1194  C   LEU A 153     -26.494 -10.537  11.901  1.00  4.16           C
ATOM   1195  O   LEU A 153     -25.948 -10.388  10.818  1.00  3.99           O
ATOM   1196  CB  LEU A 153     -26.172 -12.120  13.894  1.00  4.60           C
ATOM   1197  CG  LEU A 153     -25.921 -13.530  13.373  1.00  4.30           C
ATOM   1198  CD1 LEU A 153     -25.446 -14.380  14.474  1.00  4.75           C
ATOM   1199  CD2 LEU A 153     -27.130 -14.198  12.707  1.00  4.35           C
ATOM   1200  N   MET A 154     -27.789 -10.280  12.044  1.00  4.28           N
ATOM   1201  CA  MET A 154     -28.616 -10.136  10.844  1.00  4.43           C
ATOM   1202  C   MET A 154     -28.158  -8.997   9.911  1.00  4.27           C
ATOM   1203  O   MET A 154     -28.329  -9.141   8.690  1.00  4.16           O
ATOM   1204  CB  MET A 154     -30.111  -9.909  11.166  1.00  4.31           C
ATOM   1205  CG  MET A 154     -30.870 -10.867  12.128  1.00  4.52           C
ATOM   1206  SD  MET A 154     -30.882 -12.658  11.857  1.00  8.38           S
ATOM   1207  CE  MET A 154     -32.110 -12.955  10.646  1.00  4.68           C
ATOM   1208  N   ILE A 155     -27.602  -7.883  10.464  1.00  4.03           N
ATOM   1209  CA  ILE A 155     -27.365  -6.614   9.746  1.00  3.85           C
ATOM   1210  C   ILE A 155     -26.046  -6.671   9.031  1.00  3.61           C
ATOM   1211  O   ILE A 155     -25.896  -6.041   7.994  1.00  3.48           O
ATOM   1212  CB  ILE A 155     -27.410  -5.346  10.639  1.00  3.95           C
ATOM   1213  CG1 ILE A 155     -28.737  -5.214  11.377  1.00  4.32           C
ATOM   1214  CG2 ILE A 155     -27.067  -3.979   9.947  1.00  3.49           C
ATOM   1215  CD1 ILE A 155     -29.977  -5.580  10.582  1.00  4.08           C
ATOM   1216  N   TRP A 156     -25.099  -7.413   9.566  1.00  3.64           N
ATOM   1217  CA  TRP A 156     -23.869  -7.705   8.877  1.00  3.49           C
ATOM   1218  C   TRP A 156     -24.041  -8.885   7.979  1.00  3.39           C
ATOM   1219  O   TRP A 156     -23.532  -8.859   6.873  1.00  3.18           O
ATOM   1220  CB  TRP A 156     -22.741  -8.004   9.830  1.00  3.62           C
ATOM   1221  CG  TRP A 156     -22.102  -6.843  10.637  1.00  3.61           C
ATOM   1222  CD1 TRP A 156     -22.099  -6.695  11.984  1.00  3.70           C
ATOM   1223  CD2 TRP A 156     -21.357  -5.756  10.112  1.00  3.54           C
ATOM   1224  NE1 TRP A 156     -21.430  -5.538  12.346  1.00  3.74           N
ATOM   1225  CE2 TRP A 156     -20.962  -4.949  11.202  1.00  3.53           C
ATOM   1226  CE3 TRP A 156     -21.021  -5.353   8.808  1.00  3.34           C
ATOM   1227  CZ2 TRP A 156     -20.190  -3.771  11.034  1.00  3.46           C
ATOM   1228  CZ3 TRP A 156     -20.287  -4.192   8.638  1.00  3.61           C
ATOM   1229  CH2 TRP A 156     -19.879  -3.407   9.756  1.00  3.51           C
ATOM   1230  N   GLY A 157     -24.668  -9.942   8.470  1.00  3.43           N
ATOM   1231  CA  GLY A 157     -25.404 -10.853   7.629  1.00  3.56           C
ATOM   1232  C   GLY A 157     -25.985 -10.136   6.441  1.00  3.36           C
ATOM   1233  O   GLY A 157     -25.587 -10.439   5.315  1.00  3.21           O
ATOM   1234  N   ALA A 158     -26.899  -9.183   6.660  1.00  3.36           N
ATOM   1235  CA  ALA A 158     -27.393  -8.310   5.587  1.00  3.30           C
ATOM   1236  C   ALA A 158     -26.304  -7.758   4.654  1.00  3.17           C
ATOM   1237  O   ALA A 158     -26.428  -7.927   3.428  1.00  3.05           O
ATOM   1238  CB  ALA A 158     -28.216  -7.138   6.141  1.00  3.65           C
ATOM   1239  N   VAL A 159     -25.279  -7.040   5.199  1.00  3.15           N
ATOM   1240  CA  VAL A 159     -24.238  -6.322   4.444  1.00  3.14           C
ATOM   1241  C   VAL A 159     -23.314  -7.331   3.778  1.00  3.10           C
ATOM   1242  O   VAL A 159     -22.777  -7.085   2.708  1.00  3.15           O
ATOM   1243  CB  VAL A 159     -23.396  -5.313   5.325  1.00  3.26           C
ATOM   1244  CG1 VAL A 159     -22.298  -4.556   4.585  1.00  3.22           C
ATOM   1245  CG2 VAL A 159     -24.195  -4.299   5.982  1.00  3.27           C
ATOM   1246  N   SER A 160     -23.108  -8.473   4.394  1.00  3.17           N
ATOM   1247  CA  SER A 160     -22.460  -9.534   3.674  1.00  3.12           C
ATOM   1248  C   SER A 160     -23.344 -10.049   2.508  1.00  2.99           C
ATOM   1249  O   SER A 160     -22.832 -10.287   1.411  1.00  2.96           O
ATOM   1250  CB  SER A 160     -22.068 -10.610   4.638  1.00  3.10           C
ATOM   1251  OG  SER A 160     -20.961 -11.242   4.114  1.00  3.02           O
ATOM   1252  N   THR A 161     -24.668 -10.087   2.653  1.00  2.94           N
ATOM   1253  CA  THR A 161     -25.366 -10.725   1.547  1.00  2.95           C
ATOM   1254  C   THR A 161     -25.406  -9.847   0.325  1.00  2.85           C
ATOM   1255  O   THR A 161     -25.222 -10.365  -0.779  1.00  2.70           O
ATOM   1256  CB  THR A 161     -26.679 -11.218   2.033  1.00  3.03           C
ATOM   1257  OG1 THR A 161     -26.302 -12.412   2.644  1.00  3.07           O
ATOM   1258  CG2 THR A 161     -27.598 -11.570   0.935  1.00  2.86           C
ATOM   1259  N   ALA A 162     -25.484  -8.515   0.536  1.00  2.98           N
ATOM   1260  CA  ALA A 162     -25.366  -7.540  -0.543  1.00  2.90           C
ATOM   1261  C   ALA A 162     -24.170  -7.792  -1.457  1.00  2.86           C
ATOM   1262  O   ALA A 162     -24.316  -7.725  -2.678  1.00  2.83           O
ATOM   1263  CB  ALA A 162     -25.327  -6.153   0.055  1.00  3.01           C
ATOM   1264  N   PHE A 163     -22.977  -8.085  -0.887  1.00  3.01           N
ATOM   1265  CA  PHE A 163     -21.693  -8.400  -1.573  1.00  3.04           C
ATOM   1266  C   PHE A 163     -21.809  -9.723  -2.318  1.00  2.92           C
ATOM   1267  O   PHE A 163     -21.801  -9.698  -3.511  1.00  2.91           O
ATOM   1268  CB  PHE A 163     -20.503  -8.464  -0.589  1.00  3.08           C
ATOM   1269  CG  PHE A 163     -20.048  -7.142  -0.062  1.00  3.21           C
ATOM   1270  CD1 PHE A 163     -19.537  -6.131  -0.915  1.00  3.33           C
ATOM   1271  CD2 PHE A 163     -20.152  -6.876   1.309  1.00  3.34           C
ATOM   1272  CE1 PHE A 163     -19.176  -4.951  -0.365  1.00  3.46           C
ATOM   1273  CE2 PHE A 163     -19.811  -5.647   1.882  1.00  3.35           C
ATOM   1274  CZ  PHE A 163     -19.347  -4.710   1.079  1.00  3.62           C
ATOM   1275  N   PHE A 164     -21.936 -10.881  -1.653  1.00  2.90           N
ATOM   1276  CA  PHE A 164     -22.337 -12.142  -2.321  1.00  2.92           C
ATOM   1277  C   PHE A 164     -23.119 -11.958  -3.645  1.00  2.93           C
ATOM   1278  O   PHE A 164     -22.601 -12.370  -4.703  1.00  3.06           O
ATOM   1279  CB  PHE A 164     -23.136 -13.030  -1.335  1.00  2.89           C
ATOM   1280  CG  PHE A 164     -23.416 -14.442  -1.826  1.00  2.91           C
ATOM   1281  CD1 PHE A 164     -22.420 -15.234  -2.370  1.00  2.84           C
ATOM   1282  CD2 PHE A 164     -24.683 -15.011  -1.668  1.00  3.15           C
ATOM   1283  CE1 PHE A 164     -22.694 -16.581  -2.785  1.00  2.93           C
ATOM   1284  CE2 PHE A 164     -24.959 -16.311  -2.106  1.00  3.62           C
ATOM   1285  CZ  PHE A 164     -23.958 -17.090  -2.668  1.00  3.11           C
ATOM   1286  N   VAL A 165     -24.325 -11.323  -3.613  1.00  2.72           N
ATOM   1287  CA  VAL A 165     -25.216 -11.202  -4.753  1.00  2.78           C
ATOM   1288  C   VAL A 165     -24.491 -10.526  -5.897  1.00  2.87           C
ATOM   1289  O   VAL A 165     -24.562 -10.972  -7.030  1.00  2.90           O
ATOM   1290  CB  VAL A 165     -26.527 -10.467  -4.346  1.00  2.60           C
ATOM   1291  CG1 VAL A 165     -27.296  -9.824  -5.508  1.00  2.60           C
ATOM   1292  CG2 VAL A 165     -27.532 -11.332  -3.551  1.00  2.48           C
ATOM   1293  N   VAL A 166     -23.670  -9.522  -5.592  1.00  2.89           N
ATOM   1294  CA  VAL A 166     -22.973  -8.750  -6.623  1.00  2.91           C
ATOM   1295  C   VAL A 166     -21.796  -9.513  -7.180  1.00  3.05           C
ATOM   1296  O   VAL A 166     -21.481  -9.471  -8.392  1.00  3.15           O
ATOM   1297  CB  VAL A 166     -22.565  -7.436  -5.968  1.00  2.76           C
ATOM   1298  CG1 VAL A 166     -21.483  -6.730  -6.761  1.00  2.98           C
ATOM   1299  CG2 VAL A 166     -23.844  -6.601  -5.793  1.00  2.75           C
ATOM   1300  N   MET A 167     -21.103 -10.184  -6.274  1.00  3.24           N
ATOM   1301  CA  MET A 167     -20.085 -11.144  -6.657  1.00  3.40           C
ATOM   1302  C   MET A 167     -20.666 -12.130  -7.634  1.00  3.25           C
ATOM   1303  O   MET A 167     -20.227 -12.239  -8.771  1.00  3.22           O
ATOM   1304  CB  MET A 167     -19.590 -11.868  -5.431  1.00  3.54           C
ATOM   1305  CG  MET A 167     -18.309 -11.456  -4.861  1.00  3.98           C
ATOM   1306  SD  MET A 167     -17.731 -13.024  -4.259  1.00 10.28           S
ATOM   1307  CE  MET A 167     -17.203 -13.768  -5.807  1.00  3.72           C
ATOM   1308  N   ASN A 168     -21.684 -12.838  -7.203  1.00  3.14           N
ATOM   1309  CA  ASN A 168     -22.407 -13.686  -8.114  1.00  3.08           C
ATOM   1310  C   ASN A 168     -22.854 -12.940  -9.394  1.00  3.21           C
ATOM   1311  O   ASN A 168     -22.975 -13.561 -10.429  1.00  3.22           O
ATOM   1312  CB  ASN A 168     -23.590 -14.391  -7.408  1.00  3.04           C
ATOM   1313  CG  ASN A 168     -23.302 -14.865  -5.944  1.00  3.02           C
ATOM   1314  OD1 ASN A 168     -22.445 -15.663  -5.701  1.00  3.06           O
ATOM   1315  ND2 ASN A 168     -24.110 -14.412  -5.001  1.00  3.01           N
ATOM   1316  N   TRP A 169     -23.109 -11.640  -9.362  1.00  3.11           N
ATOM   1317  CA  TRP A 169     -23.512 -11.010 -10.597  1.00  3.24           C
ATOM   1318  C   TRP A 169     -22.303 -10.823 -11.515  1.00  3.45           C
ATOM   1319  O   TRP A 169     -22.379 -11.146 -12.700  1.00  3.54           O
ATOM   1320  CB  TRP A 169     -24.237  -9.667 -10.352  1.00  3.23           C
ATOM   1321  CG  TRP A 169     -24.332  -8.785 -11.602  1.00  3.50           C
ATOM   1322  CD1 TRP A 169     -25.244  -8.888 -12.637  1.00  3.50           C
ATOM   1323  CD2 TRP A 169     -23.466  -7.688 -11.954  1.00  3.41           C
ATOM   1324  NE1 TRP A 169     -25.046  -7.878 -13.544  1.00  3.37           N
ATOM   1325  CE2 TRP A 169     -23.937  -7.162 -13.179  1.00  3.35           C
ATOM   1326  CE3 TRP A 169     -22.330  -7.109 -11.348  1.00  3.38           C
ATOM   1327  CZ2 TRP A 169     -23.340  -6.088 -13.807  1.00  3.39           C
ATOM   1328  CZ3 TRP A 169     -21.755  -6.027 -11.965  1.00  3.61           C
ATOM   1329  CH2 TRP A 169     -22.267  -5.523 -13.189  1.00  3.54           C
ATOM   1330  N   ILE A 170     -21.161 -10.385 -10.976  1.00  3.41           N
ATOM   1331  CA  ILE A 170     -19.972 -10.319 -11.822  1.00  3.73           C
ATOM   1332  C   ILE A 170     -19.717 -11.662 -12.483  1.00  3.79           C
ATOM   1333  O   ILE A 170     -19.443 -11.730 -13.689  1.00  4.19           O
ATOM   1334  CB  ILE A 170     -18.731  -9.866 -11.037  1.00  3.82           C
ATOM   1335  CG1 ILE A 170     -18.833  -8.387 -10.703  1.00  3.71           C
ATOM   1336  CG2 ILE A 170     -17.388 -10.177 -11.871  1.00  4.26           C
ATOM   1337  CD1 ILE A 170     -18.237  -7.979  -9.328  1.00  4.05           C
ATOM   1338  N   VAL A 171     -19.696 -12.723 -11.692  1.00  3.63           N
ATOM   1339  CA  VAL A 171     -19.227 -14.023 -12.178  1.00  4.09           C
ATOM   1340  C   VAL A 171     -20.155 -14.497 -13.276  1.00  4.03           C
ATOM   1341  O   VAL A 171     -19.750 -14.633 -14.429  1.00  4.51           O
ATOM   1342  CB  VAL A 171     -19.126 -15.056 -11.032  1.00  3.90           C
ATOM   1343  CG1 VAL A 171     -19.232 -16.535 -11.568  1.00  3.94           C
ATOM   1344  CG2 VAL A 171     -17.801 -14.808 -10.205  1.00  3.90           C
ATOM   1345  N   GLY A 172     -21.419 -14.706 -12.922  1.00  4.13           N
ATOM   1346  CA  GLY A 172     -22.507 -14.814 -13.869  1.00  4.24           C
ATOM   1347  C   GLY A 172     -22.259 -14.086 -15.170  1.00  4.33           C
ATOM   1348  O   GLY A 172     -22.151 -14.743 -16.201  1.00  4.43           O
ATOM   1349  N   THR A 173     -22.091 -12.751 -15.118  1.00  4.38           N
ATOM   1350  CA  THR A 173     -21.884 -11.969 -16.343  1.00  4.38           C
ATOM   1351  C   THR A 173     -20.680 -12.471 -17.119  1.00  4.82           C
ATOM   1352  O   THR A 173     -20.778 -12.744 -18.327  1.00  4.86           O
ATOM   1353  CB  THR A 173     -21.750 -10.467 -16.031  1.00  4.14           C
ATOM   1354  OG1 THR A 173     -22.935 -10.021 -15.364  1.00  3.86           O
ATOM   1355  CG2 THR A 173     -21.570  -9.633 -17.341  1.00  4.13           C
ATOM   1356  N   LYS A 174     -19.546 -12.634 -16.432  1.00  4.69           N
ATOM   1357  CA  LYS A 174     -18.340 -13.103 -17.088  1.00  5.08           C
ATOM   1358  C   LYS A 174     -18.547 -14.471 -17.718  1.00  5.21           C
ATOM   1359  O   LYS A 174     -18.057 -14.727 -18.816  1.00  5.75           O
ATOM   1360  CB  LYS A 174     -17.215 -13.127 -16.098  1.00  5.12           C
ATOM   1361  CG  LYS A 174     -16.687 -11.746 -15.785  1.00  5.74           C
ATOM   1362  CD  LYS A 174     -16.530 -10.927 -17.103  1.00  6.07           C
ATOM   1363  CE  LYS A 174     -15.559  -9.772 -16.934  1.00  7.07           C
ATOM   1364  NZ  LYS A 174     -15.966  -8.590 -17.711  1.00  7.90           N
ATOM   1365  N   ILE A 175     -19.255 -15.372 -17.037  1.00  5.10           N
ATOM   1366  CA  ILE A 175     -19.394 -16.741 -17.544  1.00  5.29           C
ATOM   1367  C   ILE A 175     -20.258 -16.752 -18.815  1.00  5.63           C
ATOM   1368  O   ILE A 175     -19.843 -17.216 -19.889  1.00  5.63           O
ATOM   1369  CB  ILE A 175     -19.944 -17.671 -16.433  1.00  5.48           C
ATOM   1370  CG1 ILE A 175     -18.852 -18.040 -15.408  1.00  5.12           C
ATOM   1371  CG2 ILE A 175     -20.579 -18.913 -16.999  1.00  5.48           C
ATOM   1372  CD1 ILE A 175     -19.362 -18.774 -14.193  1.00  4.73           C
ATOM   1373  N   PHE A 176     -21.442 -16.156 -18.729  1.00  5.35           N
ATOM   1374  CA  PHE A 176     -22.319 -16.083 -19.868  1.00  5.76           C
ATOM   1375  C   PHE A 176     -21.781 -15.177 -20.984  1.00  5.71           C
ATOM   1376  O   PHE A 176     -22.087 -15.418 -22.140  1.00  6.16           O
ATOM   1377  CB  PHE A 176     -23.700 -15.655 -19.384  1.00  5.47           C
ATOM   1378  CG  PHE A 176     -24.223 -16.515 -18.271  1.00  5.31           C
ATOM   1379  CD1 PHE A 176     -24.379 -17.885 -18.436  1.00  5.19           C
ATOM   1380  CD2 PHE A 176     -24.530 -15.963 -17.043  1.00  4.79           C
ATOM   1381  CE1 PHE A 176     -24.884 -18.696 -17.377  1.00  4.82           C
ATOM   1382  CE2 PHE A 176     -24.997 -16.761 -16.008  1.00  4.57           C
ATOM   1383  CZ  PHE A 176     -25.177 -18.119 -16.182  1.00  4.51           C
ATOM   1384  N   LYS A 177     -20.939 -14.182 -20.682  1.00  5.69           N
ATOM   1385  CA  LYS A 177     -20.316 -13.381 -21.762  1.00  5.91           C
ATOM   1386  C   LYS A 177     -19.233 -14.140 -22.550  1.00  6.02           C
ATOM   1387  O   LYS A 177     -18.996 -13.835 -23.739  1.00  6.08           O
ATOM   1388  CB  LYS A 177     -19.675 -12.088 -21.222  1.00  5.74           C
ATOM   1389  CG  LYS A 177     -20.344 -10.777 -21.733  1.00  5.71           C
ATOM   1390  CD  LYS A 177     -21.899 -10.852 -21.555  1.00  5.34           C
ATOM   1391  CE  LYS A 177     -22.619  -9.519 -21.745  1.00  4.65           C
ATOM   1392  NZ  LYS A 177     -22.433  -8.644 -20.605  1.00  8.08           N
ATOM   1393  N   ASN A 178     -18.539 -15.089 -21.921  1.00  6.11           N
ATOM   1394  CA  ASN A 178     -17.365 -15.715 -22.518  1.00  6.30           C
ATOM   1395  C   ASN A 178     -17.523 -17.196 -22.793  1.00  6.49           C
ATOM   1396  O   ASN A 178     -16.621 -17.788 -23.394  1.00  6.47           O
ATOM   1397  CB  ASN A 178     -16.124 -15.471 -21.624  1.00  6.36           C
ATOM   1398  CG  ASN A 178     -15.765 -13.991 -21.532  1.00  6.63           C
ATOM   1399  OD1 ASN A 178     -15.060 -13.444 -22.405  1.00  7.62           O
ATOM   1400  ND2 ASN A 178     -16.251 -13.322 -20.475  1.00  6.35           N
ATOM   1401  N   ARG A 179     -18.637 -17.811 -22.371  1.00  6.45           N
ATOM   1402  CA  ARG A 179     -19.147 -19.058 -22.927  1.00  6.52           C
ATOM   1403  C   ARG A 179     -18.704 -19.332 -24.374  1.00  6.61           C
ATOM   1404  O   ARG A 179     -18.218 -20.432 -24.657  1.00  6.45           O
ATOM   1405  CB  ARG A 179     -20.683 -19.063 -22.841  1.00  6.81           C
ATOM   1406  CG  ARG A 179     -21.331 -20.055 -21.893  1.00  6.45           C
ATOM   1407  CD  ARG A 179     -22.853 -20.127 -22.075  1.00  6.35           C
ATOM   1408  NE  ARG A 179     -23.401 -21.455 -21.742  1.00  7.99           N
ATOM   1409  CZ  ARG A 179     -23.631 -22.438 -22.629  1.00  7.19           C
ATOM   1410  NH1 ARG A 179     -23.402 -22.232 -23.925  1.00  5.96           N
ATOM   1411  NH2 ARG A 179     -24.122 -23.623 -22.243  1.00  5.87           N
ATOM   1412  N   ALA A 180     -18.874 -18.347 -25.285  1.00  6.63           N
ATOM   1413  CA  ALA A 180     -18.586 -18.540 -26.710  1.00  6.69           C
ATOM   1414  C   ALA A 180     -17.101 -18.837 -26.976  1.00  6.57           C
ATOM   1415  O   ALA A 180     -16.757 -19.500 -27.982  1.00  6.39           O
ATOM   1416  CB  ALA A 180     -19.047 -17.302 -27.501  1.00  6.75           C
ATOM   1417  N   THR A 181     -16.209 -18.375 -26.092  1.00  6.33           N
ATOM   1418  CA  THR A 181     -14.787 -18.560 -26.383  1.00  6.33           C
ATOM   1419  C   THR A 181     -14.265 -19.937 -26.016  1.00  6.03           C
ATOM   1420  O   THR A 181     -13.100 -20.250 -26.275  1.00  6.02           O
ATOM   1421  CB  THR A 181     -13.911 -17.543 -25.655  1.00  6.44           C
ATOM   1422  OG1 THR A 181     -13.721 -17.963 -24.297  1.00  6.38           O
ATOM   1423  CG2 THR A 181     -14.498 -16.198 -25.744  1.00  7.00           C
ATOM   1424  N   MET A 182     -15.079 -20.777 -25.435  1.00  5.96           N
ATOM   1425  CA  MET A 182     -14.530 -21.939 -24.795  1.00  5.75           C
ATOM   1426  C   MET A 182     -14.666 -23.171 -25.661  1.00  5.79           C
ATOM   1427  O   MET A 182     -15.644 -23.357 -26.417  1.00  5.43           O
ATOM   1428  CB  MET A 182     -15.195 -22.145 -23.451  1.00  5.58           C
ATOM   1429  CG  MET A 182     -14.908 -21.027 -22.480  1.00  5.86           C
ATOM   1430  SD  MET A 182     -15.884 -21.581 -21.051  1.00  5.65           S
ATOM   1431  CE  MET A 182     -14.828 -22.903 -20.421  1.00  5.21           C
ATOM   1432  N   LEU A 183     -13.660 -24.031 -25.494  1.00  5.48           N
ATOM   1433  CA  LEU A 183     -13.301 -25.091 -26.411  1.00  5.66           C
ATOM   1434  C   LEU A 183     -13.720 -26.457 -25.868  1.00  5.62           C
ATOM   1435  O   LEU A 183     -13.803 -26.681 -24.658  1.00  5.26           O
ATOM   1436  CB  LEU A 183     -11.775 -25.046 -26.637  1.00  5.47           C
ATOM   1437  CG  LEU A 183     -11.329 -23.663 -27.113  1.00  5.58           C
ATOM   1438  CD1 LEU A 183      -9.810 -23.572 -27.367  1.00  5.50           C
ATOM   1439  CD2 LEU A 183     -12.181 -23.139 -28.355  1.00  5.35           C
ATOM   1440  N   GLY A 184     -13.939 -27.385 -26.795  1.00  5.55           N
ATOM   1441  CA  GLY A 184     -13.886 -28.760 -26.430  1.00  5.55           C
ATOM   1442  C   GLY A 184     -15.159 -29.240 -25.818  1.00  5.61           C
ATOM   1443  O   GLY A 184     -15.128 -30.292 -25.195  1.00  5.32           O
ATOM   1444  N   GLY A 185     -16.266 -28.495 -26.025  1.00  5.29           N
ATOM   1445  CA  GLY A 185     -17.573 -28.673 -25.427  1.00  5.85           C
ATOM   1446  C   GLY A 185     -17.808 -28.003 -24.075  1.00  5.66           C
ATOM   1447  O   GLY A 185     -18.932 -28.109 -23.522  1.00  5.40           O
ATOM   1448  N   THR A 186     -16.792 -27.327 -23.506  1.00  5.52           N
ATOM   1449  CA  THR A 186     -16.813 -26.945 -22.097  1.00  5.45           C
ATOM   1450  C   THR A 186     -17.673 -25.717 -21.802  1.00  5.48           C
ATOM   1451  O   THR A 186     -17.776 -25.335 -20.616  1.00  5.22           O
ATOM   1452  CB  THR A 186     -15.374 -26.722 -21.599  1.00  5.27           C
ATOM   1453  OG1 THR A 186     -14.782 -25.640 -22.344  1.00  5.26           O
ATOM   1454  CG2 THR A 186     -14.636 -28.008 -21.897  1.00  5.12           C
ATOM   1455  N   ASP A 187     -18.230 -25.101 -22.856  1.00  5.20           N
ATOM   1456  CA  ASP A 187     -19.192 -23.998 -22.775  1.00  5.61           C
ATOM   1457  C   ASP A 187     -20.544 -24.422 -22.159  1.00  5.55           C
ATOM   1458  O   ASP A 187     -21.203 -23.619 -21.462  1.00  5.36           O
ATOM   1459  CB  ASP A 187     -19.358 -23.382 -24.178  1.00  5.74           C
ATOM   1460  CG  ASP A 187     -20.041 -24.305 -25.129  1.00  5.83           C
ATOM   1461  OD1 ASP A 187     -19.379 -25.275 -25.589  1.00  5.83           O
ATOM   1462  OD2 ASP A 187     -21.251 -24.092 -25.418  1.00  5.98           O
ATOM   1463  N   SER A 188     -20.970 -25.672 -22.415  1.00  5.35           N
ATOM   1464  CA  SER A 188     -21.989 -26.319 -21.592  1.00  5.25           C
ATOM   1465  C   SER A 188     -21.463 -26.675 -20.205  1.00  5.22           C
ATOM   1466  O   SER A 188     -22.208 -26.602 -19.218  1.00  5.27           O
ATOM   1467  CB  SER A 188     -22.489 -27.579 -22.279  1.00  5.00           C
ATOM   1468  OG  SER A 188     -22.856 -28.531 -21.289  1.00  5.02           O
ATOM   1469  N   THR A 189     -20.196 -27.110 -20.097  1.00  5.15           N
ATOM   1470  CA  THR A 189     -19.692 -27.478 -18.772  1.00  5.04           C
ATOM   1471  C   THR A 189     -19.669 -26.286 -17.854  1.00  5.08           C
ATOM   1472  O   THR A 189     -19.877 -26.423 -16.654  1.00  4.97           O
ATOM   1473  CB  THR A 189     -18.273 -28.053 -18.810  1.00  5.12           C
ATOM   1474  OG1 THR A 189     -18.090 -28.964 -19.940  1.00  5.01           O
ATOM   1475  CG2 THR A 189     -18.043 -28.743 -17.501  1.00  4.80           C
ATOM   1476  N   ILE A 190     -19.326 -25.123 -18.385  1.00  5.10           N
ATOM   1477  CA  ILE A 190     -19.017 -23.996 -17.536  1.00  5.07           C
ATOM   1478  C   ILE A 190     -20.261 -23.511 -16.760  1.00  5.09           C
ATOM   1479  O   ILE A 190     -20.142 -22.889 -15.663  1.00  4.66           O
ATOM   1480  CB  ILE A 190     -18.275 -22.907 -18.394  1.00  5.33           C
ATOM   1481  CG1 ILE A 190     -17.582 -21.896 -17.472  1.00  5.21           C
ATOM   1482  CG2 ILE A 190     -19.156 -22.139 -19.327  1.00  5.36           C
ATOM   1483  CD1 ILE A 190     -16.362 -22.498 -16.726  1.00  5.34           C
ATOM   1484  N   THR A 191     -21.460 -23.791 -17.296  1.00  5.16           N
ATOM   1485  CA  THR A 191     -22.681 -23.339 -16.679  1.00  4.97           C
ATOM   1486  C   THR A 191     -23.147 -24.285 -15.597  1.00  4.73           C
ATOM   1487  O   THR A 191     -23.980 -23.883 -14.769  1.00  4.43           O
ATOM   1488  CB  THR A 191     -23.783 -23.179 -17.730  1.00  5.39           C
ATOM   1489  OG1 THR A 191     -24.163 -24.445 -18.289  1.00  5.49           O
ATOM   1490  CG2 THR A 191     -23.382 -22.225 -18.811  1.00  5.62           C
ATOM   1491  N   LYS A 192     -22.662 -25.543 -15.610  1.00  4.70           N
ATOM   1492  CA  LYS A 192     -22.868 -26.401 -14.455  1.00  4.86           C
ATOM   1493  C   LYS A 192     -22.042 -25.887 -13.302  1.00  4.34           C
ATOM   1494  O   LYS A 192     -22.506 -25.855 -12.160  1.00  4.06           O
ATOM   1495  CB  LYS A 192     -22.544 -27.871 -14.767  1.00  4.62           C
ATOM   1496  CG  LYS A 192     -23.800 -28.640 -15.166  1.00  4.85           C
ATOM   1497  CD  LYS A 192     -24.517 -27.973 -16.299  1.00  4.99           C
ATOM   1498  CE  LYS A 192     -23.910 -28.404 -17.625  1.00  4.98           C
ATOM   1499  NZ  LYS A 192     -24.810 -28.515 -18.796  1.00  4.91           N
ATOM   1500  N   VAL A 193     -20.864 -25.380 -13.601  1.00  4.31           N
ATOM   1501  CA  VAL A 193     -20.003 -24.873 -12.526  1.00  3.97           C
ATOM   1502  C   VAL A 193     -20.667 -23.689 -11.843  1.00  3.71           C
ATOM   1503  O   VAL A 193     -20.877 -23.732 -10.644  1.00  3.53           O
ATOM   1504  CB  VAL A 193     -18.588 -24.588 -13.059  1.00  4.29           C
ATOM   1505  CG1 VAL A 193     -17.786 -23.456 -12.254  1.00  3.86           C
ATOM   1506  CG2 VAL A 193     -17.790 -25.903 -13.036  1.00  4.05           C
ATOM   1507  N   PHE A 194     -21.108 -22.680 -12.607  1.00  3.76           N
ATOM   1508  CA  PHE A 194     -21.856 -21.545 -12.023  1.00  3.70           C
ATOM   1509  C   PHE A 194     -22.966 -22.028 -11.064  1.00  3.60           C
ATOM   1510  O   PHE A 194     -22.973 -21.667  -9.896  1.00  3.37           O
ATOM   1511  CB  PHE A 194     -22.390 -20.601 -13.111  1.00  3.97           C
ATOM   1512  CG  PHE A 194     -23.485 -19.633 -12.627  1.00  3.97           C
ATOM   1513  CD1 PHE A 194     -23.145 -18.380 -12.053  1.00  3.96           C
ATOM   1514  CD2 PHE A 194     -24.838 -20.017 -12.672  1.00  4.03           C
ATOM   1515  CE1 PHE A 194     -24.166 -17.494 -11.572  1.00  3.84           C
ATOM   1516  CE2 PHE A 194     -25.853 -19.166 -12.197  1.00  3.95           C
ATOM   1517  CZ  PHE A 194     -25.519 -17.869 -11.649  1.00  3.74           C
ATOM   1518  N   TRP A 195     -23.827 -22.940 -11.502  1.00  3.70           N
ATOM   1519  CA  TRP A 195     -24.845 -23.477 -10.603  1.00  3.60           C
ATOM   1520  C   TRP A 195     -24.264 -24.265  -9.403  1.00  3.51           C
ATOM   1521  O   TRP A 195     -24.665 -24.028  -8.254  1.00  3.24           O
ATOM   1522  CB  TRP A 195     -25.803 -24.335 -11.408  1.00  3.92           C
ATOM   1523  CG  TRP A 195     -26.755 -23.472 -12.196  1.00  3.92           C
ATOM   1524  CD1 TRP A 195     -26.824 -23.360 -13.580  1.00  4.24           C
ATOM   1525  CD2 TRP A 195     -27.703 -22.541 -11.679  1.00  4.11           C
ATOM   1526  NE1 TRP A 195     -27.768 -22.452 -13.935  1.00  4.18           N
ATOM   1527  CE2 TRP A 195     -28.339 -21.935 -12.799  1.00  4.21           C
ATOM   1528  CE3 TRP A 195     -28.119 -22.190 -10.382  1.00  3.96           C
ATOM   1529  CZ2 TRP A 195     -29.355 -21.007 -12.654  1.00  4.13           C
ATOM   1530  CZ3 TRP A 195     -29.088 -21.284 -10.233  1.00  3.95           C
ATOM   1531  CH2 TRP A 195     -29.724 -20.696 -11.366  1.00  4.22           C
ATOM   1532  N   LEU A 196     -23.395 -25.256  -9.660  1.00  3.52           N
ATOM   1533  CA  LEU A 196     -22.718 -26.001  -8.584  1.00  3.40           C
ATOM   1534  C   LEU A 196     -22.217 -25.086  -7.534  1.00  3.37           C
ATOM   1535  O   LEU A 196     -22.538 -25.320  -6.359  1.00  3.30           O
ATOM   1536  CB  LEU A 196     -21.538 -26.835  -9.072  1.00  3.82           C
ATOM   1537  CG  LEU A 196     -20.683 -27.460  -7.911  1.00  3.59           C
ATOM   1538  CD1 LEU A 196     -20.415 -28.869  -8.168  1.00  4.29           C
ATOM   1539  CD2 LEU A 196     -19.367 -26.701  -7.650  1.00  3.45           C
ATOM   1540  N   MET A 197     -21.570 -23.949  -7.955  1.00  3.28           N
ATOM   1541  CA  MET A 197     -21.078 -22.890  -7.043  1.00  3.31           C
ATOM   1542  C   MET A 197     -22.186 -21.966  -6.532  1.00  3.22           C
ATOM   1543  O   MET A 197     -21.912 -21.105  -5.714  1.00  3.08           O
ATOM   1544  CB  MET A 197     -19.852 -22.060  -7.625  1.00  3.45           C
ATOM   1545  CG  MET A 197     -19.940 -21.370  -9.058  1.00  3.72           C
ATOM   1546  SD  MET A 197     -18.929 -20.150 -10.030  1.00  3.76           S
ATOM   1547  CE  MET A 197     -18.407 -18.898  -8.924  1.00  3.63           C
ATOM   1548  N   MET A 198     -23.438 -22.125  -6.930  1.00  3.29           N
ATOM   1549  CA  MET A 198     -24.437 -21.323  -6.230  1.00  3.29           C
ATOM   1550  C   MET A 198     -24.867 -21.994  -4.922  1.00  3.13           C
ATOM   1551  O   MET A 198     -24.944 -21.325  -3.899  1.00  2.98           O
ATOM   1552  CB  MET A 198     -25.634 -21.034  -7.152  1.00  3.38           C
ATOM   1553  CG  MET A 198     -25.667 -19.608  -7.785  1.00  3.44           C
ATOM   1554  SD  MET A 198     -24.368 -18.960  -8.934  1.00  4.53           S
ATOM   1555  CE  MET A 198     -23.443 -17.964  -7.755  1.00  3.15           C
ATOM   1556  N   PHE A 199     -25.098 -23.331  -4.967  1.00  3.10           N
ATOM   1557  CA  PHE A 199     -25.567 -24.188  -3.856  1.00  2.99           C
ATOM   1558  C   PHE A 199     -24.593 -24.207  -2.665  1.00  2.85           C
ATOM   1559  O   PHE A 199     -24.997 -24.057  -1.498  1.00  2.79           O
ATOM   1560  CB  PHE A 199     -25.783 -25.564  -4.498  1.00  3.08           C
ATOM   1561  CG  PHE A 199     -26.065 -26.713  -3.566  1.00  3.05           C
ATOM   1562  CD1 PHE A 199     -27.273 -26.797  -2.874  1.00  3.32           C
ATOM   1563  CD2 PHE A 199     -25.160 -27.770  -3.504  1.00  2.96           C
ATOM   1564  CE1 PHE A 199     -27.537 -27.894  -2.069  1.00  3.12           C
ATOM   1565  CE2 PHE A 199     -25.386 -28.818  -2.715  1.00  3.00           C
ATOM   1566  CZ  PHE A 199     -26.571 -28.893  -2.000  1.00  3.00           C
ATOM   1567  N   ALA A 200     -23.300 -24.261  -2.969  1.00  2.82           N
ATOM   1568  CA  ALA A 200     -22.242 -24.379  -1.972  1.00  2.80           C
ATOM   1569  C   ALA A 200     -22.207 -23.176  -1.048  1.00  2.72           C
ATOM   1570  O   ALA A 200     -21.894 -23.288   0.151  1.00  2.66           O
ATOM   1571  CB  ALA A 200     -20.899 -24.499  -2.705  1.00  2.68           C
ATOM   1572  N   TRP A 201     -22.500 -22.010  -1.620  1.00  2.79           N
ATOM   1573  CA  TRP A 201     -22.205 -20.721  -1.036  1.00  2.78           C
ATOM   1574  C   TRP A 201     -23.404 -20.121  -0.362  1.00  2.79           C
ATOM   1575  O   TRP A 201     -23.341 -18.989   0.083  1.00  2.94           O
ATOM   1576  CB  TRP A 201     -21.747 -19.730  -2.084  1.00  2.87           C
ATOM   1577  CG  TRP A 201     -20.494 -20.024  -2.894  1.00  2.97           C
ATOM   1578  CD1 TRP A 201     -20.048 -21.248  -3.300  1.00  2.91           C
ATOM   1579  CD2 TRP A 201     -19.589 -19.060  -3.454  1.00  3.06           C
ATOM   1580  NE1 TRP A 201     -18.933 -21.101  -4.069  1.00  3.07           N
ATOM   1581  CE2 TRP A 201     -18.627 -19.780  -4.193  1.00  3.11           C
ATOM   1582  CE3 TRP A 201     -19.445 -17.671  -3.344  1.00  3.00           C
ATOM   1583  CZ2 TRP A 201     -17.579 -19.168  -4.840  1.00  3.30           C
ATOM   1584  CZ3 TRP A 201     -18.374 -17.071  -3.994  1.00  3.34           C
ATOM   1585  CH2 TRP A 201     -17.467 -17.822  -4.718  1.00  3.36           C
ATOM   1586  N   THR A 202     -24.504 -20.836  -0.347  1.00  2.92           N
ATOM   1587  CA  THR A 202     -25.740 -20.501   0.329  1.00  2.86           C
ATOM   1588  C   THR A 202     -25.865 -21.232   1.621  1.00  2.89           C
ATOM   1589  O   THR A 202     -26.497 -20.709   2.551  1.00  2.93           O
ATOM   1590  CB  THR A 202     -26.900 -20.828  -0.581  1.00  2.88           C
ATOM   1591  OG1 THR A 202     -26.630 -20.159  -1.800  1.00  2.96           O
ATOM   1592  CG2 THR A 202     -28.220 -20.347  -0.031  1.00  2.87           C
ATOM   1593  N   LEU A 203     -25.170 -22.373   1.669  1.00  2.78           N
ATOM   1594  CA  LEU A 203     -25.117 -23.256   2.803  1.00  2.83           C
ATOM   1595  C   LEU A 203     -24.470 -22.593   4.034  1.00  2.85           C
ATOM   1596  O   LEU A 203     -24.836 -22.942   5.137  1.00  2.89           O
ATOM   1597  CB  LEU A 203     -24.382 -24.544   2.387  1.00  2.67           C
ATOM   1598  CG  LEU A 203     -25.076 -25.327   1.217  1.00  2.77           C
ATOM   1599  CD1 LEU A 203     -24.559 -26.736   0.842  1.00  2.94           C
ATOM   1600  CD2 LEU A 203     -26.595 -25.252   1.004  1.00  2.68           C
ATOM   1601  N   TYR A 204     -23.569 -21.611   3.837  1.00  2.84           N
ATOM   1602  CA  TYR A 204     -22.800 -20.629   4.618  1.00  2.86           C
ATOM   1603  C   TYR A 204     -23.614 -19.504   5.263  1.00  2.99           C
ATOM   1604  O   TYR A 204     -23.201 -18.959   6.264  1.00  2.97           O
ATOM   1605  CB  TYR A 204     -21.788 -19.891   3.708  1.00  2.77           C
ATOM   1606  CG  TYR A 204     -20.698 -20.690   3.092  1.00  2.70           C
ATOM   1607  CD1 TYR A 204     -19.836 -21.379   3.872  1.00  2.68           C
ATOM   1608  CD2 TYR A 204     -20.517 -20.695   1.717  1.00  2.64           C
ATOM   1609  CE1 TYR A 204     -18.800 -22.101   3.311  1.00  2.65           C
ATOM   1610  CE2 TYR A 204     -19.457 -21.401   1.128  1.00  2.63           C
ATOM   1611  CZ  TYR A 204     -18.603 -22.083   1.989  1.00  2.60           C
ATOM   1612  OH  TYR A 204     -17.600 -22.839   1.556  1.00  2.58           O
ATOM   1613  N   PRO A 205     -24.644 -19.042   4.716  1.00  3.05           N
ATOM   1614  CA  PRO A 205     -25.506 -18.205   5.558  1.00  3.15           C
ATOM   1615  C   PRO A 205     -26.532 -18.967   6.376  1.00  3.12           C
ATOM   1616  O   PRO A 205     -26.793 -18.529   7.505  1.00  3.31           O
ATOM   1617  CB  PRO A 205     -26.114 -17.216   4.566  1.00  3.18           C
ATOM   1618  CG  PRO A 205     -24.960 -17.176   3.437  1.00  3.01           C
ATOM   1619  CD  PRO A 205     -24.659 -18.580   3.323  1.00  3.01           C
ATOM   1620  N   ILE A 206     -27.073 -20.078   5.869  1.00  3.09           N
ATOM   1621  CA  ILE A 206     -27.727 -21.037   6.756  1.00  3.17           C
ATOM   1622  C   ILE A 206     -26.740 -21.408   7.845  1.00  3.17           C
ATOM   1623  O   ILE A 206     -27.044 -21.276   9.047  1.00  3.24           O
ATOM   1624  CB  ILE A 206     -28.287 -22.250   5.983  1.00  3.07           C
ATOM   1625  CG1 ILE A 206     -28.803 -21.778   4.630  1.00  3.04           C
ATOM   1626  CG2 ILE A 206     -29.459 -23.143   6.874  1.00  3.01           C
ATOM   1627  CD1 ILE A 206     -29.454 -22.845   3.814  1.00  2.89           C
ATOM   1628  N   ALA A 207     -25.492 -21.671   7.439  1.00  3.03           N
ATOM   1629  CA  ALA A 207     -24.537 -22.191   8.386  1.00  3.08           C
ATOM   1630  C   ALA A 207     -24.302 -21.199   9.491  1.00  3.14           C
ATOM   1631  O   ALA A 207     -24.319 -21.588  10.648  1.00  3.12           O
ATOM   1632  CB  ALA A 207     -23.218 -22.594   7.723  1.00  3.14           C
ATOM   1633  N   TYR A 208     -24.214 -19.907   9.132  1.00  3.10           N
ATOM   1634  CA  TYR A 208     -24.185 -18.702   9.942  1.00  3.18           C
ATOM   1635  C   TYR A 208     -25.536 -18.232  10.556  1.00  3.19           C
ATOM   1636  O   TYR A 208     -25.495 -17.476  11.518  1.00  3.22           O
ATOM   1637  CB  TYR A 208     -23.536 -17.649   9.051  1.00  3.18           C
ATOM   1638  CG  TYR A 208     -23.641 -16.239   9.393  1.00  3.32           C
ATOM   1639  CD1 TYR A 208     -22.555 -15.542   9.868  1.00  3.31           C
ATOM   1640  CD2 TYR A 208     -24.826 -15.568   9.194  1.00  3.32           C
ATOM   1641  CE1 TYR A 208     -22.627 -14.209  10.128  1.00  3.53           C
ATOM   1642  CE2 TYR A 208     -24.950 -14.246   9.469  1.00  3.65           C
ATOM   1643  CZ  TYR A 208     -23.837 -13.547   9.960  1.00  3.77           C
ATOM   1644  OH  TYR A 208     -23.987 -12.232  10.245  1.00  3.82           O
ATOM   1645  N   LEU A 209     -26.732 -18.656  10.124  1.00  3.15           N
ATOM   1646  CA  LEU A 209     -27.936 -18.214  10.878  1.00  3.26           C
ATOM   1647  C   LEU A 209     -28.372 -19.186  12.006  1.00  3.24           C
ATOM   1648  O   LEU A 209     -29.424 -18.971  12.660  1.00  3.18           O
ATOM   1649  CB  LEU A 209     -29.118 -17.955   9.966  1.00  3.24           C
ATOM   1650  CG  LEU A 209     -28.860 -16.717   9.115  1.00  3.54           C
ATOM   1651  CD1 LEU A 209     -30.109 -16.201   8.524  1.00  3.59           C
ATOM   1652  CD2 LEU A 209     -28.167 -15.670   9.909  1.00  3.80           C
ATOM   1653  N   VAL A 210     -27.523 -20.162  12.289  1.00  3.19           N
ATOM   1654  CA  VAL A 210     -27.767 -21.259  13.203  1.00  3.22           C
ATOM   1655  C   VAL A 210     -27.821 -20.698  14.615  1.00  3.22           C
ATOM   1656  O   VAL A 210     -28.714 -21.078  15.343  1.00  3.20           O
ATOM   1657  CB  VAL A 210     -26.737 -22.396  12.974  1.00  3.26           C
ATOM   1658  CG1 VAL A 210     -26.455 -23.281  14.231  1.00  3.42           C
ATOM   1659  CG2 VAL A 210     -27.207 -23.330  11.920  1.00  3.34           C
ATOM   1660  N   PRO A 211     -26.919 -19.808  15.054  1.00  3.28           N
ATOM   1661  CA  PRO A 211     -27.110 -19.261  16.368  1.00  3.39           C
ATOM   1662  C   PRO A 211     -28.466 -18.577  16.463  1.00  3.61           C
ATOM   1663  O   PRO A 211     -29.140 -18.719  17.488  1.00  4.42           O
ATOM   1664  CB  PRO A 211     -25.934 -18.293  16.516  1.00  3.78           C
ATOM   1665  CG  PRO A 211     -24.897 -18.806  15.677  1.00  3.72           C
ATOM   1666  CD  PRO A 211     -25.528 -19.659  14.598  1.00  3.23           C
ATOM   1667  N   ALA A 212     -28.911 -17.898  15.385  1.00  3.37           N
ATOM   1668  CA  ALA A 212     -30.219 -17.224  15.364  1.00  3.49           C
ATOM   1669  C   ALA A 212     -31.400 -18.206  15.512  1.00  3.40           C
ATOM   1670  O   ALA A 212     -32.412 -17.892  16.143  1.00  3.56           O
ATOM   1671  CB  ALA A 212     -30.358 -16.438  14.053  1.00  3.63           C
ATOM   1672  N   PHE A 213     -31.316 -19.385  14.881  1.00  3.47           N
ATOM   1673  CA  PHE A 213     -32.490 -20.216  14.690  1.00  3.43           C
ATOM   1674  C   PHE A 213     -32.388 -21.573  15.358  1.00  3.38           C
ATOM   1675  O   PHE A 213     -33.399 -22.271  15.391  1.00  3.32           O
ATOM   1676  CB  PHE A 213     -32.873 -20.376  13.174  1.00  3.34           C
ATOM   1677  CG  PHE A 213     -31.851 -21.117  12.270  1.00  3.28           C
ATOM   1678  CD1 PHE A 213     -31.594 -22.471  12.417  1.00  3.32           C
ATOM   1679  CD2 PHE A 213     -31.257 -20.455  11.196  1.00  3.25           C
ATOM   1680  CE1 PHE A 213     -30.730 -23.136  11.550  1.00  3.27           C
ATOM   1681  CE2 PHE A 213     -30.372 -21.067  10.359  1.00  3.33           C
ATOM   1682  CZ  PHE A 213     -30.112 -22.433  10.504  1.00  3.39           C
ATOM   1683  N   MET A 214     -31.208 -21.934  15.904  1.00  3.31           N
ATOM   1684  CA  MET A 214     -30.880 -23.201  16.539  1.00  3.38           C
ATOM   1685  C   MET A 214     -29.673 -22.972  17.430  1.00  3.38           C
ATOM   1686  O   MET A 214     -28.599 -23.559  17.205  1.00  3.42           O
ATOM   1687  CB  MET A 214     -30.569 -24.318  15.536  1.00  3.30           C
ATOM   1688  CG  MET A 214     -30.273 -25.692  16.218  1.00  3.49           C
ATOM   1689  SD  MET A 214     -30.216 -27.168  15.114  1.00  4.44           S
ATOM   1690  CE  MET A 214     -31.437 -26.747  13.870  1.00  3.59           C
ATOM   1691  N   ASN A 215     -29.818 -22.066  18.405  1.00  3.28           N
ATOM   1692  CA  ASN A 215     -28.733 -21.846  19.384  1.00  3.48           C
ATOM   1693  C   ASN A 215     -28.760 -22.955  20.455  1.00  3.48           C
ATOM   1694  O   ASN A 215     -29.136 -22.764  21.624  1.00  3.24           O
ATOM   1695  CB  ASN A 215     -28.794 -20.469  20.019  1.00  3.63           C
ATOM   1696  CG  ASN A 215     -27.677 -20.256  21.027  1.00  3.63           C
ATOM   1697  OD1 ASN A 215     -27.836 -19.524  21.971  1.00  4.25           O
ATOM   1698  ND2 ASN A 215     -26.567 -20.878  20.816  1.00  3.62           N
ATOM   1699  N   ASN A 216     -28.286 -24.139  20.044  1.00  3.32           N
ATOM   1700  CA  ASN A 216     -28.026 -25.209  20.983  1.00  3.48           C
ATOM   1701  C   ASN A 216     -26.854 -26.018  20.470  1.00  3.41           C
ATOM   1702  O   ASN A 216     -26.269 -25.729  19.403  1.00  3.29           O
ATOM   1703  CB  ASN A 216     -29.262 -26.078  21.221  1.00  3.48           C
ATOM   1704  CG  ASN A 216     -29.916 -26.499  19.946  1.00  3.43           C
ATOM   1705  OD1 ASN A 216     -29.279 -27.150  19.032  1.00  3.26           O
ATOM   1706  ND2 ASN A 216     -31.205 -26.155  19.849  1.00  3.55           N
ATOM   1707  N   ALA A 217     -26.525 -27.063  21.244  1.00  3.44           N
ATOM   1708  CA  ALA A 217     -25.377 -27.878  20.883  1.00  3.45           C
ATOM   1709  C   ALA A 217     -25.630 -28.646  19.582  1.00  3.46           C
ATOM   1710  O   ALA A 217     -24.722 -28.767  18.745  1.00  3.19           O
ATOM   1711  CB  ALA A 217     -24.996 -28.819  22.035  1.00  3.40           C
ATOM   1712  N   ASP A 218     -26.856 -29.082  19.318  1.00  3.36           N
ATOM   1713  CA  ASP A 218     -26.993 -29.726  18.014  1.00  3.46           C
ATOM   1714  C   ASP A 218     -26.860 -28.733  16.868  1.00  3.13           C
ATOM   1715  O   ASP A 218     -26.434 -29.126  15.807  1.00  2.93           O
ATOM   1716  CB  ASP A 218     -28.293 -30.514  17.888  1.00  3.81           C
ATOM   1717  CG  ASP A 218     -28.285 -31.778  18.721  1.00  3.94           C
ATOM   1718  OD1 ASP A 218     -27.441 -32.675  18.493  1.00  3.78           O
ATOM   1719  OD2 ASP A 218     -29.146 -31.861  19.614  1.00  4.10           O
ATOM   1720  N   GLY A 219     -27.249 -27.471  17.063  1.00  3.14           N
ATOM   1721  CA  GLY A 219     -26.951 -26.420  16.101  1.00  3.01           C
ATOM   1722  C   GLY A 219     -25.472 -26.292  15.790  1.00  2.94           C
ATOM   1723  O   GLY A 219     -25.075 -25.999  14.656  1.00  2.80           O
ATOM   1724  N   VAL A 220     -24.653 -26.435  16.814  1.00  2.91           N
ATOM   1725  CA  VAL A 220     -23.205 -26.409  16.682  1.00  2.83           C
ATOM   1726  C   VAL A 220     -22.775 -27.542  15.750  1.00  2.80           C
ATOM   1727  O   VAL A 220     -21.970 -27.369  14.850  1.00  2.46           O
ATOM   1728  CB  VAL A 220     -22.590 -26.481  18.122  1.00  2.94           C
ATOM   1729  CG1 VAL A 220     -21.116 -26.944  18.137  1.00  3.11           C
ATOM   1730  CG2 VAL A 220     -22.685 -25.144  18.761  1.00  3.12           C
ATOM   1731  N   VAL A 221     -23.381 -28.683  15.905  1.00  2.75           N
ATOM   1732  CA  VAL A 221     -23.099 -29.795  15.048  1.00  2.64           C
ATOM   1733  C   VAL A 221     -23.529 -29.467  13.642  1.00  2.60           C
ATOM   1734  O   VAL A 221     -22.803 -29.739  12.698  1.00  2.51           O
ATOM   1735  CB  VAL A 221     -23.800 -31.063  15.537  1.00  2.68           C
ATOM   1736  CG1 VAL A 221     -23.613 -32.103  14.577  1.00  2.67           C
ATOM   1737  CG2 VAL A 221     -23.229 -31.510  16.850  1.00  2.71           C
ATOM   1738  N   LEU A 222     -24.768 -28.972  13.475  1.00  2.63           N
ATOM   1739  CA  LEU A 222     -25.233 -28.801  12.108  1.00  2.63           C
ATOM   1740  C   LEU A 222     -24.449 -27.704  11.406  1.00  2.55           C
ATOM   1741  O   LEU A 222     -24.035 -27.877  10.236  1.00  2.47           O
ATOM   1742  CB  LEU A 222     -26.745 -28.567  12.122  1.00  2.89           C
ATOM   1743  CG  LEU A 222     -27.418 -27.849  10.966  1.00  2.97           C
ATOM   1744  CD1 LEU A 222     -27.593 -28.778   9.793  1.00  2.79           C
ATOM   1745  CD2 LEU A 222     -28.800 -27.203  11.451  1.00  3.10           C
ATOM   1746  N   ARG A 223     -24.075 -26.652  12.135  1.00  2.54           N
ATOM   1747  CA  ARG A 223     -23.068 -25.717  11.570  1.00  2.64           C
ATOM   1748  C   ARG A 223     -21.887 -26.405  10.865  1.00  2.52           C
ATOM   1749  O   ARG A 223     -21.603 -26.217   9.679  1.00  2.47           O
ATOM   1750  CB  ARG A 223     -22.438 -24.867  12.646  1.00  2.74           C
ATOM   1751  CG  ARG A 223     -21.384 -24.094  11.956  1.00  2.86           C
ATOM   1752  CD  ARG A 223     -21.853 -22.650  11.907  1.00  3.04           C
ATOM   1753  NE  ARG A 223     -21.268 -22.049  13.067  1.00  3.21           N
ATOM   1754  CZ  ARG A 223     -21.581 -20.882  13.617  1.00  3.37           C
ATOM   1755  NH1 ARG A 223     -20.899 -20.509  14.696  1.00  3.45           N
ATOM   1756  NH2 ARG A 223     -22.542 -20.136  13.138  1.00  3.55           N
ATOM   1757  N   GLN A 224     -21.208 -27.231  11.639  1.00  2.52           N
ATOM   1758  CA  GLN A 224     -19.981 -27.883  11.217  1.00  2.48           C
ATOM   1759  C   GLN A 224     -20.231 -28.828  10.070  1.00  2.45           C
ATOM   1760  O   GLN A 224     -19.372 -28.989   9.188  1.00  2.52           O
ATOM   1761  CB  GLN A 224     -19.390 -28.632  12.432  1.00  2.50           C
ATOM   1762  CG  GLN A 224     -18.722 -27.788  13.430  1.00  2.49           C
ATOM   1763  CD  GLN A 224     -17.866 -26.651  12.792  1.00  2.59           C
ATOM   1764  OE1 GLN A 224     -16.960 -26.894  12.013  1.00  2.71           O
ATOM   1765  NE2 GLN A 224     -18.140 -25.441  13.187  1.00  2.69           N
ATOM   1766  N   LEU A 225     -21.391 -29.474  10.092  1.00  2.39           N
ATOM   1767  CA  LEU A 225     -21.877 -30.291   9.012  1.00  2.42           C
ATOM   1768  C   LEU A 225     -22.095 -29.450   7.764  1.00  2.43           C
ATOM   1769  O   LEU A 225     -21.581 -29.780   6.713  1.00  2.45           O
ATOM   1770  CB  LEU A 225     -23.189 -30.966   9.420  1.00  2.40           C
ATOM   1771  CG  LEU A 225     -23.747 -32.043   8.484  1.00  2.63           C
ATOM   1772  CD1 LEU A 225     -22.683 -33.061   8.025  1.00  2.57           C
ATOM   1773  CD2 LEU A 225     -24.968 -32.753   8.977  1.00  2.95           C
ATOM   1774  N   LEU A 226     -22.829 -28.326   7.885  1.00  2.44           N
ATOM   1775  CA  LEU A 226     -23.164 -27.528   6.700  1.00  2.50           C
ATOM   1776  C   LEU A 226     -21.926 -26.920   6.059  1.00  2.59           C
ATOM   1777  O   LEU A 226     -21.953 -26.670   4.846  1.00  2.42           O
ATOM   1778  CB  LEU A 226     -24.187 -26.491   7.056  1.00  2.61           C
ATOM   1779  CG  LEU A 226     -25.636 -26.944   6.970  1.00  2.63           C
ATOM   1780  CD1 LEU A 226     -26.687 -26.055   7.740  1.00  3.16           C
ATOM   1781  CD2 LEU A 226     -26.187 -27.271   5.518  1.00  2.51           C
ATOM   1782  N   PHE A 227     -20.808 -26.961   6.814  1.00  2.47           N
ATOM   1783  CA  PHE A 227     -19.437 -26.596   6.464  1.00  2.55           C
ATOM   1784  C   PHE A 227     -18.687 -27.636   5.690  1.00  2.75           C
ATOM   1785  O   PHE A 227     -17.828 -27.300   4.906  1.00  2.52           O
ATOM   1786  CB  PHE A 227     -18.596 -26.395   7.682  1.00  2.69           C
ATOM   1787  CG  PHE A 227     -18.832 -25.083   8.351  1.00  2.75           C
ATOM   1788  CD1 PHE A 227     -19.456 -24.043   7.665  1.00  2.85           C
ATOM   1789  CD2 PHE A 227     -18.473 -24.915   9.645  1.00  2.75           C
ATOM   1790  CE1 PHE A 227     -19.740 -22.840   8.291  1.00  2.97           C
ATOM   1791  CE2 PHE A 227     -18.746 -23.753  10.265  1.00  2.85           C
ATOM   1792  CZ  PHE A 227     -19.386 -22.682   9.558  1.00  3.02           C
ATOM   1793  N   THR A 228     -18.876 -28.894   6.006  1.00  2.62           N
ATOM   1794  CA  THR A 228     -18.077 -29.887   5.329  1.00  2.66           C
ATOM   1795  C   THR A 228     -18.570 -30.033   3.885  1.00  3.61           C
ATOM   1796  O   THR A 228     -17.758 -29.963   2.969  1.00  2.49           O
ATOM   1797  CB  THR A 228     -18.017 -31.161   6.201  1.00  2.89           C
ATOM   1798  OG1 THR A 228     -17.031 -30.937   7.224  1.00  2.83           O
ATOM   1799  CG2 THR A 228     -17.581 -32.404   5.494  1.00  3.02           C
ATOM   1800  N   ILE A 229     -19.905 -30.023   3.674  1.00  2.44           N
ATOM   1801  CA  ILE A 229     -20.580 -29.980   2.368  1.00  2.67           C
ATOM   1802  C   ILE A 229     -20.129 -28.748   1.590  1.00  2.62           C
ATOM   1803  O   ILE A 229     -19.417 -28.905   0.609  1.00  2.75           O
ATOM   1804  CB  ILE A 229     -22.126 -30.093   2.535  1.00  2.80           C
ATOM   1805  CG1 ILE A 229     -22.569 -31.548   2.937  1.00  2.78           C
ATOM   1806  CG2 ILE A 229     -22.919 -29.515   1.393  1.00  2.90           C
ATOM   1807  CD1 ILE A 229     -23.142 -31.550   4.352  1.00  2.63           C
ATOM   1808  N   ALA A 230     -20.487 -27.548   2.073  1.00  2.57           N
ATOM   1809  CA  ALA A 230     -20.093 -26.231   1.578  1.00  2.56           C
ATOM   1810  C   ALA A 230     -18.704 -26.225   0.965  1.00  2.52           C
ATOM   1811  O   ALA A 230     -18.590 -25.867  -0.219  1.00  2.59           O
ATOM   1812  CB  ALA A 230     -20.095 -25.222   2.703  1.00  2.57           C
ATOM   1813  N   ASP A 231     -17.683 -26.498   1.839  1.00  3.39           N
ATOM   1814  CA  ASP A 231     -16.224 -26.803   1.686  1.00  2.57           C
ATOM   1815  C   ASP A 231     -15.793 -27.856   0.639  1.00  2.36           C
ATOM   1816  O   ASP A 231     -14.936 -27.588  -0.210  1.00  2.73           O
ATOM   1817  CB  ASP A 231     -15.564 -27.420   2.972  1.00  2.71           C
ATOM   1818  CG  ASP A 231     -15.020 -26.389   4.097  1.00  2.69           C
ATOM   1819  OD1 ASP A 231     -15.634 -25.373   4.495  1.00  2.69           O
ATOM   1820  OD2 ASP A 231     -13.956 -26.711   4.605  1.00  2.71           O
ATOM   1821  N   ILE A 232     -16.160 -29.105   0.855  1.00  2.66           N
ATOM   1822  CA  ILE A 232     -15.952 -30.164  -0.141  1.00  2.75           C
ATOM   1823  C   ILE A 232     -16.599 -29.787  -1.467  1.00  2.76           C
ATOM   1824  O   ILE A 232     -16.220 -30.300  -2.516  1.00  2.97           O
ATOM   1825  CB  ILE A 232     -16.499 -31.502   0.407  1.00  2.99           C
ATOM   1826  CG1 ILE A 232     -15.692 -31.883   1.681  1.00  3.03           C
ATOM   1827  CG2 ILE A 232     -16.579 -32.623  -0.678  1.00  3.04           C
ATOM   1828  CD1 ILE A 232     -16.278 -32.956   2.520  1.00  3.01           C
ATOM   1829  N   SER A 233     -17.625 -28.956  -1.441  1.00  2.81           N
ATOM   1830  CA  SER A 233     -18.177 -28.544  -2.721  1.00  2.78           C
ATOM   1831  C   SER A 233     -17.500 -27.275  -3.277  1.00  2.72           C
ATOM   1832  O   SER A 233     -17.132 -27.272  -4.408  1.00  2.71           O
ATOM   1833  CB  SER A 233     -19.687 -28.431  -2.570  1.00  2.86           C
ATOM   1834  OG  SER A 233     -20.238 -29.779  -2.579  1.00  2.99           O
ATOM   1835  N   SER A 234     -17.233 -26.231  -2.505  1.00  2.93           N
ATOM   1836  CA  SER A 234     -16.609 -25.025  -3.067  1.00  2.60           C
ATOM   1837  C   SER A 234     -15.118 -25.187  -3.213  1.00  2.58           C
ATOM   1838  O   SER A 234     -14.527 -24.483  -3.970  1.00  2.66           O
ATOM   1839  CB  SER A 234     -16.790 -23.839  -2.212  1.00  2.59           C
ATOM   1840  OG  SER A 234     -15.625 -23.762  -1.445  1.00  2.58           O
ATOM   1841  N   LYS A 235     -14.489 -26.068  -2.444  1.00  2.61           N
ATOM   1842  CA  LYS A 235     -13.082 -26.102  -2.634  1.00  2.74           C
ATOM   1843  C   LYS A 235     -12.892 -27.307  -3.403  1.00  2.65           C
ATOM   1844  O   LYS A 235     -12.179 -27.160  -4.404  1.00  2.66           O
ATOM   1845  CB  LYS A 235     -12.188 -26.150  -1.393  1.00  2.69           C
ATOM   1846  CG  LYS A 235     -12.833 -25.465  -0.220  1.00  2.64           C
ATOM   1847  CD  LYS A 235     -12.230 -24.429   0.708  1.00  2.53           C
ATOM   1848  CE  LYS A 235     -13.455 -23.533   0.677  1.00  2.58           C
ATOM   1849  NZ  LYS A 235     -13.025 -22.124   0.684  1.00  2.55           N
ATOM   1850  N   VAL A 236     -13.420 -28.434  -2.955  1.00  2.80           N
ATOM   1851  CA  VAL A 236     -12.923 -29.769  -3.381  1.00  2.94           C
ATOM   1852  C   VAL A 236     -13.663 -30.181  -4.630  1.00  2.94           C
ATOM   1853  O   VAL A 236     -13.075 -30.252  -5.714  1.00  2.98           O
ATOM   1854  CB  VAL A 236     -13.038 -30.838  -2.271  1.00  2.95           C
ATOM   1855  CG1 VAL A 236     -12.811 -32.213  -2.864  1.00  2.94           C
ATOM   1856  CG2 VAL A 236     -12.075 -30.544  -1.218  1.00  2.89           C
ATOM   1857  N   ILE A 237     -14.986 -30.348  -4.490  1.00  2.92           N
ATOM   1858  CA  ILE A 237     -15.815 -30.725  -5.612  1.00  3.03           C
ATOM   1859  C   ILE A 237     -15.776 -29.655  -6.669  1.00  3.08           C
ATOM   1860  O   ILE A 237     -15.494 -29.968  -7.823  1.00  2.97           O
ATOM   1861  CB  ILE A 237     -17.276 -31.026  -5.211  1.00  3.19           C
ATOM   1862  CG1 ILE A 237     -17.410 -32.396  -4.550  1.00  3.38           C
ATOM   1863  CG2 ILE A 237     -18.157 -30.852  -6.426  1.00  3.29           C
ATOM   1864  CD1 ILE A 237     -18.898 -32.709  -4.001  1.00  3.72           C
ATOM   1865  N   TYR A 238     -16.024 -28.379  -6.289  1.00  2.92           N
ATOM   1866  CA  TYR A 238     -15.828 -27.274  -7.264  1.00  3.06           C
ATOM   1867  C   TYR A 238     -14.563 -27.395  -8.055  1.00  3.04           C
ATOM   1868  O   TYR A 238     -14.586 -27.164  -9.267  1.00  3.14           O
ATOM   1869  CB  TYR A 238     -15.772 -25.892  -6.612  1.00  2.99           C
ATOM   1870  CG  TYR A 238     -15.697 -24.714  -7.557  1.00  3.19           C
ATOM   1871  CD1 TYR A 238     -16.816 -24.261  -8.245  1.00  3.32           C
ATOM   1872  CD2 TYR A 238     -14.494 -24.028  -7.734  1.00  3.16           C
ATOM   1873  CE1 TYR A 238     -16.715 -23.172  -9.112  1.00  3.54           C
ATOM   1874  CE2 TYR A 238     -14.391 -22.974  -8.534  1.00  3.20           C
ATOM   1875  CZ  TYR A 238     -15.447 -22.552  -9.298  1.00  3.54           C
ATOM   1876  OH  TYR A 238     -15.252 -21.435 -10.127  1.00  3.80           O
ATOM   1877  N   GLY A 239     -13.439 -27.612  -7.347  1.00  2.90           N
ATOM   1878  CA  GLY A 239     -12.121 -27.907  -7.831  1.00  2.96           C
ATOM   1879  C   GLY A 239     -11.990 -28.902  -8.963  1.00  3.15           C
ATOM   1880  O   GLY A 239     -11.580 -28.513 -10.059  1.00  3.24           O
ATOM   1881  N   LEU A 240     -12.222 -30.178  -8.708  1.00  3.14           N
ATOM   1882  CA  LEU A 240     -12.288 -31.198  -9.756  1.00  3.40           C
ATOM   1883  C   LEU A 240     -13.087 -30.757 -11.050  1.00  3.38           C
ATOM   1884  O   LEU A 240     -12.588 -30.921 -12.188  1.00  3.48           O
ATOM   1885  CB  LEU A 240     -12.881 -32.460  -9.125  1.00  3.52           C
ATOM   1886  CG  LEU A 240     -12.015 -33.351  -8.268  1.00  3.79           C
ATOM   1887  CD1 LEU A 240     -13.017 -34.058  -7.367  1.00  3.69           C
ATOM   1888  CD2 LEU A 240     -11.301 -34.231  -9.191  1.00  3.79           C
ATOM   1889  N   MET A 241     -14.285 -30.158 -10.871  1.00  3.46           N
ATOM   1890  CA  MET A 241     -15.011 -29.529 -11.992  1.00  3.61           C
ATOM   1891  C   MET A 241     -14.117 -28.592 -12.792  1.00  3.65           C
ATOM   1892  O   MET A 241     -14.002 -28.704 -14.030  1.00  3.60           O
ATOM   1893  CB  MET A 241     -16.152 -28.659 -11.497  1.00  3.80           C
ATOM   1894  CG  MET A 241     -17.505 -29.202 -11.244  1.00  3.74           C
ATOM   1895  SD  MET A 241     -18.776 -29.630 -12.442  1.00  4.87           S
ATOM   1896  CE  MET A 241     -18.344 -28.732 -13.932  1.00  4.14           C
ATOM   1897  N   ILE A 242     -13.474 -27.650 -12.065  1.00  3.45           N
ATOM   1898  CA  ILE A 242     -12.596 -26.670 -12.724  1.00  3.67           C
ATOM   1899  C   ILE A 242     -11.441 -27.351 -13.446  1.00  3.65           C
ATOM   1900  O   ILE A 242     -11.035 -26.896 -14.498  1.00  3.76           O
ATOM   1901  CB  ILE A 242     -12.129 -25.618 -11.700  1.00  3.46           C
ATOM   1902  CG1 ILE A 242     -13.322 -24.747 -11.295  1.00  3.43           C
ATOM   1903  CG2 ILE A 242     -10.951 -24.722 -12.221  1.00  3.48           C
ATOM   1904  CD1 ILE A 242     -13.401 -23.385 -12.154  1.00  3.45           C
ATOM   1905  N   THR A 243     -10.945 -28.499 -12.948  1.00  3.65           N
ATOM   1906  CA  THR A 243      -9.787 -29.127 -13.597  1.00  3.65           C
ATOM   1907  C   THR A 243     -10.074 -29.939 -14.871  1.00  3.98           C
ATOM   1908  O   THR A 243      -9.194 -29.962 -15.768  1.00  3.99           O
ATOM   1909  CB  THR A 243      -9.033 -29.951 -12.594  1.00  3.41           C
ATOM   1910  OG1 THR A 243      -8.219 -29.033 -11.858  1.00  3.46           O
ATOM   1911  CG2 THR A 243      -8.178 -30.926 -13.213  1.00  3.58           C
ATOM   1912  N   TYR A 244     -11.271 -30.577 -14.971  1.00  3.96           N
ATOM   1913  CA  TYR A 244     -11.736 -31.213 -16.202  1.00  4.35           C
ATOM   1914  C   TYR A 244     -11.813 -30.239 -17.358  1.00  4.30           C
ATOM   1915  O   TYR A 244     -11.447 -30.575 -18.480  1.00  4.49           O
ATOM   1916  CB  TYR A 244     -13.134 -31.806 -16.027  1.00  4.39           C
ATOM   1917  CG  TYR A 244     -13.786 -32.136 -17.367  1.00  4.49           C
ATOM   1918  CD1 TYR A 244     -13.531 -33.332 -18.012  1.00  4.78           C
ATOM   1919  CD2 TYR A 244     -14.614 -31.252 -17.967  1.00  4.59           C
ATOM   1920  CE1 TYR A 244     -14.108 -33.636 -19.235  1.00  4.96           C
ATOM   1921  CE2 TYR A 244     -15.214 -31.519 -19.173  1.00  4.86           C
ATOM   1922  CZ  TYR A 244     -14.949 -32.719 -19.833  1.00  5.40           C
ATOM   1923  OH  TYR A 244     -15.549 -33.002 -21.045  1.00  5.48           O
ATOM   1924  N   ILE A 245     -12.328 -29.039 -17.118  1.00  4.08           N
ATOM   1925  CA  ILE A 245     -12.481 -28.056 -18.168  1.00  4.26           C
ATOM   1926  C   ILE A 245     -11.119 -27.685 -18.779  1.00  4.50           C
ATOM   1927  O   ILE A 245     -10.956 -27.657 -20.007  1.00  4.62           O
ATOM   1928  CB  ILE A 245     -13.281 -26.851 -17.593  1.00  4.43           C
ATOM   1929  CG1 ILE A 245     -14.817 -27.201 -17.513  1.00  4.35           C
ATOM   1930  CG2 ILE A 245     -12.965 -25.539 -18.274  1.00  4.58           C
ATOM   1931  CD1 ILE A 245     -15.745 -26.090 -16.859  1.00  4.82           C
ATOM   1932  N   ALA A 246     -10.097 -27.494 -17.943  1.00  4.38           N
ATOM   1933  CA  ALA A 246      -8.807 -27.035 -18.468  1.00  4.47           C
ATOM   1934  C   ALA A 246      -8.156 -28.113 -19.315  1.00  4.56           C
ATOM   1935  O   ALA A 246      -7.641 -27.836 -20.400  1.00  4.59           O
ATOM   1936  CB  ALA A 246      -7.902 -26.605 -17.334  1.00  4.53           C
ATOM   1937  N   ILE A 247      -8.251 -29.363 -18.883  1.00  4.66           N
ATOM   1938  CA  ILE A 247      -7.727 -30.466 -19.693  1.00  4.81           C
ATOM   1939  C   ILE A 247      -8.485 -30.609 -21.011  1.00  5.04           C
ATOM   1940  O   ILE A 247      -7.877 -30.776 -22.076  1.00  5.31           O
ATOM   1941  CB  ILE A 247      -7.733 -31.770 -18.870  1.00  5.12           C
ATOM   1942  CG1 ILE A 247      -6.858 -31.629 -17.624  1.00  4.84           C
ATOM   1943  CG2 ILE A 247      -7.213 -32.959 -19.691  1.00  5.58           C
ATOM   1944  CD1 ILE A 247      -6.708 -32.937 -16.815  1.00  4.62           C
ATOM   1945  N   GLN A 248      -9.812 -30.560 -20.972  1.00  5.25           N
ATOM   1946  CA  GLN A 248     -10.594 -30.683 -22.208  1.00  5.33           C
ATOM   1947  C   GLN A 248     -10.242 -29.584 -23.207  1.00  5.32           C
ATOM   1948  O   GLN A 248     -10.226 -29.822 -24.416  1.00  5.48           O
ATOM   1949  CB  GLN A 248     -12.109 -30.598 -21.924  1.00  5.12           C
ATOM   1950  CG  GLN A 248     -12.875 -30.861 -23.163  1.00  5.35           C
ATOM   1951  CD  GLN A 248     -12.623 -32.262 -23.603  1.00  5.90           C
ATOM   1952  OE1 GLN A 248     -12.948 -33.181 -22.861  1.00  6.11           O
ATOM   1953  NE2 GLN A 248     -11.920 -32.445 -24.719  1.00  6.15           N
ATOM   1954  N   GLN A 249     -10.066 -28.355 -22.714  1.00  5.24           N
ATOM   1955  CA  GLN A 249      -9.724 -27.223 -23.558  1.00  5.34           C
ATOM   1956  C   GLN A 249      -8.288 -27.325 -24.045  1.00  5.16           C
ATOM   1957  O   GLN A 249      -7.979 -26.967 -25.206  1.00  5.35           O
ATOM   1958  CB  GLN A 249      -9.905 -25.938 -22.781  1.00  5.02           C
ATOM   1959  CG  GLN A 249     -11.282 -25.526 -22.460  1.00  5.18           C
ATOM   1960  CD  GLN A 249     -11.480 -24.004 -22.317  1.00  5.27           C
ATOM   1961  OE1 GLN A 249     -11.857 -23.306 -23.292  1.00  5.27           O
ATOM   1962  NE2 GLN A 249     -11.263 -23.482 -21.118  1.00  5.09           N
ATOM   1963  N   SER A 250      -7.389 -27.793 -23.159  1.00  4.99           N
ATOM   1964  CA  SER A 250      -6.008 -28.050 -23.545  1.00  5.23           C
ATOM   1965  C   SER A 250      -5.961 -29.035 -24.701  1.00  5.53           C
ATOM   1966  O   SER A 250      -5.260 -28.807 -25.692  1.00  5.56           O
ATOM   1967  CB  SER A 250      -5.186 -28.595 -22.361  1.00  5.13           C
ATOM   1968  OG  SER A 250      -5.123 -27.729 -21.243  1.00  4.59           O
ATOM   1969  N   ALA A 251      -6.754 -30.111 -24.619  1.00  5.49           N
ATOM   1970  CA  ALA A 251      -6.782 -31.100 -25.687  1.00  5.91           C
ATOM   1971  C   ALA A 251      -7.291 -30.486 -26.990  1.00  5.85           C
ATOM   1972  O   ALA A 251      -6.654 -30.623 -28.050  1.00  5.79           O
ATOM   1973  CB  ALA A 251      -7.637 -32.286 -25.248  1.00  6.70           C
ATOM   1974  N   ALA A 252      -8.426 -29.772 -26.943  1.00  5.34           N
ATOM   1975  CA  ALA A 252      -8.889 -29.131 -28.195  1.00  5.51           C
ATOM   1976  C   ALA A 252      -7.924 -28.041 -28.746  1.00  5.59           C
ATOM   1977  O   ALA A 252      -8.064 -27.621 -29.916  1.00  5.47           O
ATOM   1978  CB  ALA A 252     -10.296 -28.535 -27.986  1.00  5.33           C
ATOM   1979  N   ALA A 253      -6.979 -27.573 -27.937  1.00  5.48           N
ATOM   1980  CA  ALA A 253      -5.967 -26.614 -28.365  1.00  5.65           C
ATOM   1981  C   ALA A 253      -4.718 -27.272 -28.961  1.00  6.23           C
ATOM   1982  O   ALA A 253      -3.770 -26.541 -29.336  1.00  6.06           O
ATOM   1983  CB  ALA A 253      -5.542 -25.707 -27.217  1.00  5.70           C
ATOM   1984  N   GLY A 254      -4.698 -28.616 -29.071  1.00  5.82           N
ATOM   1985  CA  GLY A 254      -3.559 -29.318 -29.635  1.00  6.31           C
ATOM   1986  C   GLY A 254      -2.487 -29.712 -28.637  1.00  6.48           C
ATOM   1987  O   GLY A 254      -1.398 -30.126 -29.073  1.00  6.64           O
ATOM   1988  N   TYR A 255      -2.756 -29.605 -27.318  1.00  6.04           N
ATOM   1989  CA  TYR A 255      -1.791 -29.971 -26.298  1.00  6.39           C
ATOM   1990  C   TYR A 255      -1.807 -31.479 -26.169  1.00  7.01           C
ATOM   1991  O   TYR A 255      -2.733 -32.060 -25.579  1.00  7.36           O
ATOM   1992  CB  TYR A 255      -2.093 -29.317 -24.954  1.00  6.19           C
ATOM   1993  CG  TYR A 255      -0.941 -29.444 -23.962  1.00  5.96           C
ATOM   1994  CD1 TYR A 255       0.342 -28.935 -24.252  1.00  5.76           C
ATOM   1995  CD2 TYR A 255      -1.125 -30.045 -22.721  1.00  5.77           C
ATOM   1996  CE1 TYR A 255       1.364 -29.021 -23.334  1.00  5.12           C
ATOM   1997  CE2 TYR A 255      -0.131 -30.156 -21.854  1.00  5.34           C
ATOM   1998  CZ  TYR A 255       1.110 -29.637 -22.132  1.00  4.94           C
ATOM   1999  OH  TYR A 255       2.111 -29.797 -21.188  1.00  4.70           O
ATOM   2000  N   VAL A 256      -0.759 -32.099 -26.689  1.00  6.94           N
ATOM   2001  CA  VAL A 256      -0.759 -33.550 -26.879  1.00  7.14           C
ATOM   2002  C   VAL A 256      -0.906 -34.304 -25.558  1.00  8.38           C
ATOM   2003  O   VAL A 256      -1.759 -35.204 -25.470  1.00  9.15           O
ATOM   2004  CB  VAL A 256       0.463 -33.952 -27.723  1.00  6.95           C
ATOM   2005  CG1 VAL A 256       0.782 -35.443 -27.664  1.00  7.61           C
ATOM   2006  CG2 VAL A 256       0.233 -33.484 -29.157  1.00  6.07           C
ATOM   2007  N   PRO A 257      -0.176 -33.963 -24.487  1.00  7.58           N
ATOM   2008  CA  PRO A 257      -0.409 -34.697 -23.239  1.00  8.20           C
ATOM   2009  C   PRO A 257      -1.880 -34.630 -22.789  1.00  8.51           C
ATOM   2010  O   PRO A 257      -2.427 -35.620 -22.280  1.00  9.09           O
ATOM   2011  CB  PRO A 257       0.546 -34.032 -22.243  1.00  6.91           C
ATOM   2012  CG  PRO A 257       1.389 -33.168 -22.962  1.00  6.64           C
ATOM   2013  CD  PRO A 257       0.851 -32.915 -24.334  1.00  6.82           C
ATOM   2014  N   ALA A 258      -2.575 -33.536 -23.029  1.00  7.87           N
ATOM   2015  CA  ALA A 258      -3.980 -33.566 -22.651  1.00  8.45           C
ATOM   2016  C   ALA A 258      -4.725 -34.591 -23.496  1.00 10.03           C
ATOM   2017  O   ALA A 258      -5.546 -35.354 -22.970  1.00 11.11           O
ATOM   2018  CB  ALA A 258      -4.617 -32.184 -22.755  1.00  7.10           C
ATOM   2019  N   GLN A 259      -4.366 -34.661 -24.785  1.00  9.31           N
ATOM   2020  CA  GLN A 259      -5.014 -35.554 -25.746  1.00 10.15           C
ATOM   2021  C   GLN A 259      -4.782 -37.027 -25.404  1.00 12.13           C
ATOM   2022  O   GLN A 259      -5.721 -37.835 -25.399  1.00 12.96           O
ATOM   2023  CB  GLN A 259      -4.510 -35.213 -27.160  1.00  9.08           C
ATOM   2024  CG  GLN A 259      -5.068 -33.909 -27.709  1.00  8.14           C
ATOM   2025  CD  GLN A 259      -4.449 -33.485 -29.031  1.00  7.37           C
ATOM   2026  OE1 GLN A 259      -3.437 -34.042 -29.459  1.00  7.42           O
ATOM   2027  NE2 GLN A 259      -5.050 -32.486 -29.681  1.00  6.87           N
ATOM   2028  N   GLN A 260      -3.541 -37.391 -25.076  1.00 12.02           N
ATOM   2029  CA  GLN A 260      -3.269 -38.752 -24.640  1.00 13.45           C
ATOM   2030  C   GLN A 260      -3.963 -39.044 -23.317  1.00 14.84           C
ATOM   2031  O   GLN A 260      -4.516 -40.134 -23.122  1.00 16.69           O
ATOM   2032  CB  GLN A 260      -1.769 -38.942 -24.500  1.00 13.72           C
ATOM   2033  CG  GLN A 260      -0.964 -38.536 -25.727  1.00 14.11           C
ATOM   2034  CD  GLN A 260       0.503 -38.824 -25.517  1.00 15.45           C
ATOM   2035  OE1 GLN A 260       1.278 -38.811 -26.488  1.00 21.03           O
ATOM   2036  NE2 GLN A 260       0.912 -39.071 -24.266  1.00 16.42           N
ATOM   2037  N   ALA A 261      -3.931 -38.073 -22.388  1.00 13.60           N
ATOM   2038  CA  ALA A 261      -4.587 -38.240 -21.091  1.00 14.06           C
ATOM   2039  C   ALA A 261      -6.082 -38.460 -21.282  1.00 15.33           C
ATOM   2040  O   ALA A 261      -6.663 -39.392 -20.711  1.00 16.72           O
ATOM   2041  CB  ALA A 261      -4.312 -37.021 -20.186  1.00 11.50           C
ATOM   2042  N   LEU A 262      -6.716 -37.640 -22.118  1.00 14.61           N
ATOM   2043  CA  LEU A 262      -8.133 -37.872 -22.388  1.00 16.26           C
ATOM   2044  C   LEU A 262      -8.359 -39.246 -23.027  1.00 17.42           C
ATOM   2045  O   LEU A 262      -9.123 -40.059 -22.498  1.00 19.23           O
ATOM   2046  CB  LEU A 262      -8.734 -36.740 -23.243  1.00 14.15           C
ATOM   2047  CG  LEU A 262      -9.114 -35.431 -22.502  1.00 10.60           C
ATOM   2048  CD1 LEU A 262      -9.765 -34.464 -23.451  1.00  7.86           C
ATOM   2049  CD2 LEU A 262      -9.929 -35.593 -21.194  1.00 11.78           C
ATOM   2050  N   GLY A 263      -7.721 -39.521 -24.175  1.00 17.22           N
ATOM   2051  CA  GLY A 263      -7.919 -40.814 -24.847  1.00 19.61           C
ATOM   2052  C   GLY A 263      -7.614 -42.049 -24.007  1.00 20.42           C
ATOM   2053  O   GLY A 263      -8.193 -43.127 -24.240  1.00 22.00           O
ATOM   2054  N   ARG A 264      -6.683 -41.925 -23.042  1.00 20.96           N
ATOM   2055  CA  ARG A 264      -6.319 -43.054 -22.183  1.00 21.90           C
ATOM   2056  C   ARG A 264      -7.514 -43.549 -21.400  1.00 23.14           C
ATOM   2057  O   ARG A 264      -7.608 -44.739 -21.079  1.00 23.84           O
ATOM   2058  CB  ARG A 264      -5.209 -42.665 -21.205  1.00 21.76           C
ATOM   2059  CG  ARG A 264      -4.007 -43.630 -21.163  1.00 24.62           C
ATOM   2060  CD  ARG A 264      -2.992 -43.239 -20.052  1.00 25.85           C
ATOM   2061  NE  ARG A 264      -1.899 -42.361 -20.494  1.00 24.05           N
ATOM   2062  CZ  ARG A 264      -1.658 -41.139 -20.014  1.00 21.62           C
ATOM   2063  NH1 ARG A 264      -2.440 -40.616 -19.081  1.00 19.87           N
ATOM   2064  NH2 ARG A 264      -0.629 -40.419 -20.477  1.00 26.45           N
ATOM   2065  N   ILE A 265      -8.437 -42.658 -21.096  1.00 22.13           N
ATOM   2066  CA  ILE A 265      -9.655 -43.034 -20.401  1.00 23.31           C
ATOM   2067  C   ILE A 265     -10.824 -42.957 -21.365  1.00 23.80           C
ATOM   2068  O   ILE A 265     -10.699 -43.351 -22.527  1.00 23.79           O
ATOM   2069  CB  ILE A 265      -9.872 -42.145 -19.195  1.00 23.40           C
ATOM   2070  CG1 ILE A 265      -9.926 -40.685 -19.659  1.00 21.85           C
ATOM   2071  CG2 ILE A 265      -8.765 -42.369 -18.166  1.00 23.65           C
ATOM   2072  CD1 ILE A 265      -9.971 -39.690 -18.530  1.00 20.51           C
TER
HETATM 2073 CL    CL B   1     -11.061 -22.387   4.567  0.83  2.66          Cl
HETATM 2074 CL    CL B   2      -0.973 -22.841 -23.881  0.60  4.33          Cl
HETATM 2075  C1  RET C 235     -21.203 -14.564   5.763  1.00  3.19           C
HETATM 2076  C10 RET C 235     -18.361 -17.872   2.146  1.00  2.47           C
HETATM 2077  C11 RET C 235     -17.706 -18.805   1.087  1.00  2.51           C
HETATM 2078  C12 RET C 235     -16.351 -19.017   0.938  1.00  2.52           C
HETATM 2079  C13 RET C 235     -15.971 -19.960  -0.288  1.00  2.60           C
HETATM 2080  C14 RET C 235     -14.880 -20.817  -0.376  1.00  2.54           C
HETATM 2081  C15 RET C 235     -13.940 -21.010   0.772  1.00  2.55           C
HETATM 2082  C16 RET C 235     -19.766 -14.091   5.461  1.00  3.12           C
HETATM 2083  C17 RET C 235     -21.038 -15.707   6.792  1.00  3.25           C
HETATM 2084  C18 RET C 235     -23.493 -13.754   2.700  1.00  2.96           C
HETATM 2085  C19 RET C 235     -20.373 -17.463   0.653  1.00  2.35           C
HETATM 2086  C2  RET C 235     -22.157 -13.496   6.667  1.00  3.31           C
HETATM 2087  C20 RET C 235     -16.817 -19.981  -1.555  1.00  2.70           C
HETATM 2088  C3  RET C 235     -23.651 -14.077   6.565  1.00  3.19           C
HETATM 2089  C4  RET C 235     -24.048 -13.859   5.171  1.00  3.20           C
HETATM 2090  C5  RET C 235     -23.040 -14.072   4.182  1.00  3.10           C
HETATM 2091  C6  RET C 235     -21.990 -14.742   4.349  1.00  3.01           C
HETATM 2092  C7  RET C 235     -21.341 -15.612   3.105  1.00  2.78           C
HETATM 2093  C8  RET C 235     -20.173 -16.320   3.066  1.00  2.58           C
HETATM 2094  C9  RET C 235     -19.581 -17.190   1.924  1.00  2.70           C
HETATM 2095  C1  OLA D   1     -23.619  -1.653  14.288  0.81  4.28           C
HETATM 2096  C10 OLA D   1     -20.045  -1.295   4.398  0.36  3.93           C
HETATM 2097  C11 OLA D   1     -18.627  -1.175   4.864  1.00  4.05           C
HETATM 2098  C12 OLA D   1     -17.778  -0.913   3.614  0.66  4.41           C
HETATM 2099  C2  OLA D   1     -22.745  -1.802  13.046  0.86  4.15           C
HETATM 2100  C3  OLA D   1     -23.447  -2.310  11.774  1.00  3.87           C
HETATM 2101  C4  OLA D   1     -23.096  -1.374  10.578  0.93  3.73           C
HETATM 2102  C5  OLA D   1     -23.003  -2.034   9.198  1.00  3.55           C
HETATM 2103  C6  OLA D   1     -23.506  -1.113   8.054  0.75  3.51           C
HETATM 2104  C7  OLA D   1     -22.366  -0.313   7.355  1.00  3.48           C
HETATM 2105  C8  OLA D   1     -21.238  -1.131   6.692  0.69  3.58           C
HETATM 2106  C9  OLA D   1     -21.092  -0.731   5.236  0.97  3.64           C
HETATM 2107  O1  OLA D   1     -23.349  -0.809  15.145  0.49  4.38           O
HETATM 2108  O2  OLA D   1     -24.626  -2.337  14.537  0.90  4.52           O
HETATM 2109  C1  OLA D   2     -25.109 -37.110  16.593  0.83  3.36           C
HETATM 2110  C10 OLA D   2     -23.136 -37.847   6.858  0.97  2.74           C
HETATM 2111  C11 OLA D   2     -22.074 -36.809   7.171  0.44  2.61           C
HETATM 2112  C12 OLA D   2     -21.091 -36.869   6.011  1.00  2.57           C
HETATM 2113  C13 OLA D   2     -20.812 -35.565   5.273  0.98  2.67           C
HETATM 2114  C14 OLA D   2     -20.271 -35.864   3.855  0.65  2.67           C
HETATM 2115  C15 OLA D   2     -20.237 -34.666   2.898  1.00  2.63           C
HETATM 2116  C16 OLA D   2     -21.042 -34.928   1.629  0.37  2.65           C
HETATM 2117  C17 OLA D   2     -20.577 -34.053   0.468  0.35  2.81           C
HETATM 2118  C18 OLA D   2     -21.652 -33.886  -0.611  0.66  2.88           C
HETATM 2119  C2  OLA D   2     -25.647 -37.027  15.176  0.70  3.60           C
HETATM 2120  C3  OLA D   2     -25.418 -38.354  14.484  1.00  3.58           C
HETATM 2121  C4  OLA D   2     -24.778 -37.979  13.152  0.29  3.26           C
HETATM 2122  C5  OLA D   2     -25.644 -38.466  12.009  1.00  3.20           C
HETATM 2123  C6  OLA D   2     -24.872 -39.369  11.025  1.00  2.93           C
HETATM 2124  C7  OLA D   2     -25.327 -39.201   9.587  0.98  3.02           C
HETATM 2125  C8  OLA D   2     -24.087 -38.661   8.933  0.80  2.92           C
HETATM 2126  C9  OLA D   2     -24.365 -37.982   7.616  0.73  2.90           C
HETATM 2127  O1  OLA D   2     -25.725 -36.563  17.563  0.66  3.65           O
HETATM 2128  O2  OLA D   2     -24.084 -37.799  16.822  0.74  3.30           O
HETATM 2129  C1  OLA D   3     -17.935 -34.438 -18.000  0.79  4.74           C
HETATM 2130  C10 OLA D   3     -18.090 -35.791  -8.839  0.86  4.27           C
HETATM 2131  C11 OLA D   3     -19.375 -35.274  -8.167  0.65  4.30           C
HETATM 2132  C12 OLA D   3     -20.285 -36.296  -7.422  1.00  4.33           C
HETATM 2133  C13 OLA D   3     -21.673 -36.627  -8.001  0.21  4.24           C
HETATM 2134  C14 OLA D   3     -22.892 -36.700  -7.047  1.00  4.04           C
HETATM 2135  C15 OLA D   3     -22.840 -37.902  -6.120  0.74  3.87           C
HETATM 2136  C16 OLA D   3     -24.157 -38.687  -6.056  1.00  3.71           C
HETATM 2137  C2  OLA D   3     -17.629 -34.407 -16.548  0.86  4.56           C
HETATM 2138  C3  OLA D   3     -17.397 -32.957 -16.216  0.92  4.38           C
HETATM 2139  C4  OLA D   3     -17.573 -32.857 -14.720  0.46  4.02           C
HETATM 2140  C5  OLA D   3     -16.531 -33.770 -14.062  0.79  3.89           C
HETATM 2141  C6  OLA D   3     -16.332 -33.438 -12.593  0.82  3.89           C
HETATM 2142  C7  OLA D   3     -17.030 -34.396 -11.615  0.80  3.93           C
HETATM 2143  C8  OLA D   3     -16.818 -33.928 -10.158  0.78  3.98           C
HETATM 2144  C9  OLA D   3     -16.856 -35.014  -9.102  1.00  4.12           C
HETATM 2145  O1  OLA D   3     -17.728 -35.544 -18.549  0.67  5.09           O
HETATM 2146  O2  OLA D   3     -18.358 -33.385 -18.577  0.84  4.94           O
HETATM 2147  C1  OLA D   5       4.445 -36.297 -10.573  0.73  2.58           C
HETATM 2148  C10 OLA D   5       2.125 -38.207  -1.136  0.84  2.66           C
HETATM 2149  C2  OLA D   5       4.618 -37.072  -9.272  1.00  2.43           C
HETATM 2150  C3  OLA D   5       3.560 -36.580  -8.315  0.25  2.66           C
HETATM 2151  C4  OLA D   5       3.849 -37.162  -6.955  1.00  2.69           C
HETATM 2152  C5  OLA D   5       2.623 -36.987  -6.099  0.55  2.73           C
HETATM 2153  C6  OLA D   5       2.976 -37.045  -4.617  0.93  2.74           C
HETATM 2154  C7  OLA D   5       4.270 -37.781  -4.242  0.97  2.80           C
HETATM 2155  C8  OLA D   5       4.182 -38.062  -2.737  1.00  2.70           C
HETATM 2156  C9  OLA D   5       2.844 -38.647  -2.359  1.00  2.60           C
HETATM 2157  O1  OLA D   5       3.550 -36.593 -11.390  0.65  2.69           O
HETATM 2158  O2  OLA D   5       5.168 -35.324 -10.871  0.57  2.60           O
HETATM 2159  C1  OLA D   6     -10.239 -39.190  -8.966  0.06  3.65           C
HETATM 2160  C10 OLA D   6     -10.764 -40.035   0.399  0.94  4.70           C
HETATM 2161  C11 OLA D   6      -9.462 -40.673   0.837  0.54  4.90           C
HETATM 2162  C12 OLA D   6      -9.508 -41.312   2.232  0.74  4.79           C
HETATM 2163  C13 OLA D   6      -9.970 -40.372   3.336  0.97  4.00           C
HETATM 2164  C14 OLA D   6      -8.759 -39.848   4.087  0.67  3.51           C
HETATM 2165  C15 OLA D   6      -9.024 -39.544   5.552  0.84  3.19           C
HETATM 2166  C16 OLA D   6      -8.719 -40.736   6.452  0.78  2.75           C
HETATM 2167  C17 OLA D   6      -8.867 -40.366   7.921  0.31  3.75           C
HETATM 2168  C18 OLA D   6      -8.047 -39.117   8.242  1.00  2.82           C
HETATM 2169  C2  OLA D   6      -9.169 -38.350  -8.320  0.87  3.63           C
HETATM 2170  C3  OLA D   6      -9.840 -37.380  -7.341  0.70  3.61           C
HETATM 2171  C4  OLA D   6      -9.777 -37.807  -5.868  0.81  3.74           C
HETATM 2172  C5  OLA D   6     -11.099 -37.400  -5.186  0.44  3.74           C
HETATM 2173  C6  OLA D   6     -11.077 -37.278  -3.656  0.80  4.13           C
HETATM 2174  C7  OLA D   6     -11.679 -38.459  -2.880  0.61  4.52           C
HETATM 2175  C8  OLA D   6     -10.603 -39.239  -2.104  0.49  4.61           C
HETATM 2176  C9  OLA D   6     -11.194 -40.119  -1.017  0.84  4.54           C
HETATM 2177  O1  OLA D   6     -10.010 -39.950  -9.960  0.78  3.78           O
HETATM 2178  O2  OLA D   6     -11.379 -39.092  -8.459  0.65  4.02           O
HETATM 2179  C10 OLA D   7      -5.927 -39.653  -5.702  0.85  2.93           C
HETATM 2180  C11 OLA D   7      -4.715 -39.115  -5.011  0.92  2.96           C
HETATM 2181  C6  OLA D   7      -2.821 -40.225  -9.514  0.30  3.07           C
HETATM 2182  C7  OLA D   7      -4.071 -40.819  -8.857  0.89  2.69           C
HETATM 2183  C8  OLA D   7      -4.258 -40.179  -7.485  0.83  3.06           C
HETATM 2184  C9  OLA D   7      -5.652 -40.333  -6.974  0.62  2.87           C
HETATM 2185  C10 OLA D   8     -10.170 -35.125 -15.989  0.92  5.66           C
HETATM 2186  C11 OLA D   8     -11.321 -35.649 -15.129  0.79  5.17           C
HETATM 2187  C12 OLA D   8     -11.742 -34.640 -14.059  0.67  4.53           C
HETATM 2188  C13 OLA D   8     -13.010 -35.108 -13.353  0.54  4.09           C
HETATM 2189  C14 OLA D   8     -12.641 -36.221 -12.375  0.58  3.81           C
HETATM 2190  C6  OLA D   8      -6.191 -38.397 -16.158  0.99  9.37           C
HETATM 2191  C7  OLA D   8      -7.511 -37.886 -16.761  0.77 10.58           C
HETATM 2192  C8  OLA D   8      -8.109 -36.701 -15.997  0.78  7.82           C
HETATM 2193  C9  OLA D   8      -9.285 -36.064 -16.709  0.54  7.26           C
HETATM 2194  O   HOH S   1     -18.550 -26.448  28.351  1.00  3.23           O
HETATM 2195  O   HOH S   2     -14.734 -23.181   4.029  1.00  2.73           O
HETATM 2196  O   HOH S   3     -19.733 -17.752  10.862  1.00  3.25           O
HETATM 2197  O   HOH S   4     -10.952 -25.256  -6.277  1.00  2.38           O
HETATM 2198  O   HOH S   5     -24.690 -27.940  27.476  0.77  3.60           O
HETATM 2199  O   HOH S   6     -19.119 -17.945  12.973  0.93  3.31           O
HETATM 2200  O   HOH S   7     -15.540 -22.205  -5.797  0.88  3.17           O
HETATM 2201  O   HOH S   8     -15.521 -22.987  22.458  0.99  3.41           O
HETATM 2202  O   HOH S   9     -10.243 -22.780  16.736  0.46  2.94           O
HETATM 2203  O   HOH S  10      -1.537 -21.056 -16.850  0.80  3.78           O
HETATM 2204  O   HOH S  11      -3.021 -27.289  10.416  0.92  2.71           O
HETATM 2205  O   HOH S  12      -8.340 -24.458  21.459  0.80  3.40           O
HETATM 2206  O   HOH S  13     -23.150 -39.585  23.359  0.71  2.65           O
HETATM 2207  O   HOH S  14     -20.135 -24.884  14.664  1.00  2.69           O
HETATM 2208  O   HOH S  15     -24.871  -8.416 -16.446  1.00  3.74           O
HETATM 2209  O   HOH S  16     -21.950 -33.766  32.631  0.66  3.81           O
HETATM 2210  O   HOH S  17       2.324 -33.054 -12.507  0.84  3.45           O
HETATM 2211  O   HOH S  18     -21.772 -26.495  31.131  0.58  3.49           O
HETATM 2212  O   HOH S  19     -13.585 -26.646 -29.690  0.90  5.42           O
HETATM 2213  O   HOH S  20     -15.129 -28.188   8.307  1.00  2.60           O
HETATM 2214  O   HOH S  21     -20.797 -12.968  20.729  0.96  5.62           O
HETATM 2215  O   HOH S  22       3.634 -32.600 -19.480  0.85  3.94           O
HETATM 2216  O   HOH S  23      -8.005 -26.121  33.628  0.89  3.66           O
HETATM 2217  O   HOH S  24     -18.011 -24.474  25.844  0.85  3.53           O
HETATM 2218  O   HOH S  25      -4.950 -25.007  15.772  1.00  3.21           O
HETATM 2219  O   HOH S  26     -20.618 -39.733  17.226  0.76  2.80           O
HETATM 2220  O   HOH S  27      -8.949 -33.588  27.232  0.88  3.30           O
HETATM 2221  O   HOH S  28     -15.000 -30.884   6.955  0.82  2.73           O
HETATM 2222  O   HOH S  29      -5.850 -24.709  20.409  0.78  3.67           O
HETATM 2223  O   HOH S  30     -12.578 -25.226  32.872  1.00  3.64           O
HETATM 2224  O   HOH S  31     -14.184 -36.585  35.215  0.71  3.67           O
HETATM 2225  O   HOH S  32     -21.038 -19.589   8.489  0.86  3.31           O
HETATM 2226  O   HOH S  33     -24.913 -31.606  24.637  0.99  3.67           O
HETATM 2227  O   HOH S  34      -8.332 -27.306  32.169  0.83  3.65           O
HETATM 2228  O   HOH S  35     -10.517 -35.937  27.513  1.00  2.88           O
HETATM 2229  O   HOH S  36      -5.116 -31.847  21.492  0.94  3.64           O
HETATM 2230  O   HOH S  37      -8.966 -27.663 -10.515  0.90  3.13           O
HETATM 2231  O   HOH S  38     -27.215 -16.899  19.479  0.57  4.38           O
HETATM 2232  O   HOH S  39     -27.807 -31.442  22.517  0.79  3.85           O
HETATM 2233  O   HOH S  40     -34.323 -24.953  16.505  0.56  2.61           O
HETATM 2234  O   HOH S  41     -29.663  -8.537  19.507  0.87  5.39           O
HETATM 2235  O   HOH S  42     -18.035 -15.525  18.051  0.82  4.95           O
HETATM 2236  O   HOH S  43     -19.895 -30.840 -19.396  0.69  4.76           O
HETATM 2237  O   HOH S  44     -14.009  -6.221 -17.004  1.00  9.31           O
HETATM 2238  O   HOH S  45      -7.653 -26.335  26.847  1.00  3.35           O
HETATM 2239  O   HOH S  46     -21.227 -38.287  27.370  0.58  2.61           O
HETATM 2240  O   HOH S  47     -17.580 -20.061  15.925  0.99  3.21           O
HETATM 2241  O   HOH S  48      -8.744 -30.651  26.697  0.79  3.53           O
HETATM 2242  O   HOH S  49     -14.963 -24.618  12.090  0.89  2.91           O
HETATM 2243  O   HOH S  50     -27.090 -27.647  24.119  0.82  3.66           O
HETATM 2244  O   HOH S  51       1.736 -30.457 -27.369  0.90  5.59           O
HETATM 2245  O   HOH S  52     -18.723 -31.257  35.522  0.88  3.68           O
HETATM 2246  O   HOH S  53     -10.678 -34.316  24.261  0.82  3.15           O
HETATM 2247  O   HOH S  54      -9.793 -11.546 -21.854  0.73  8.95           O
HETATM 2248  O   HOH S  55     -10.309 -35.993  22.216  0.78  2.81           O
HETATM 2249  O   HOH S  56      -7.886 -23.233  13.258  0.82  2.99           O
HETATM 2250  O   HOH S  57     -12.525 -36.261  34.075  0.84  3.71           O
HETATM 2251  O   HOH S  58     -17.108 -25.871 -26.914  1.00  5.55           O
HETATM 2252  O   HOH S  59     -29.125 -11.714  20.830  0.64  5.33           O
HETATM 2253  O   HOH S  60      -6.963 -33.560  24.208  0.49  3.37           O
HETATM 2254  O   HOH S  61      -5.966 -33.884  18.055  0.88  3.15           O
HETATM 2255  O   HOH S  62     -13.957  -5.278 -14.982  0.67  8.20           O
HETATM 2256  O   HOH S  63     -21.730 -16.696 -24.733  0.81  7.14           O
HETATM 2257  O   HOH S  64      -1.417 -33.081 -34.156  0.41  4.51           O
HETATM 2258  O   HOH S  65     -18.682 -24.110  28.577  0.59  3.39           O
HETATM 2259  O   HOH S  66     -29.101 -16.065  -3.010  0.72  3.20           O
HETATM 2260  O   HOH S  67     -16.111  -3.020   8.159  0.67  4.56           O
HETATM 2261  O   HOH S  68     -18.115  -3.569 -10.288  0.90  5.88           O
HETATM 2262  O   HOH S  69     -15.936  -3.562   3.822  0.50  4.46           O
HETATM 2263  O   HOH S  70     -18.951 -40.641  14.239  0.79  2.96           O
HETATM 2264  O   HOH S  71     -22.469  -5.003  20.108  0.49  5.16           O
HETATM 2265  O   HOH S  72     -18.985  -4.607  19.657  0.43  6.21           O
HETATM 2266  O   HOH S  73     -14.225  -2.480   4.330  0.50  5.60           O
HETATM 2267  O   HOH S  74     -22.193 -30.277 -19.331  0.70  4.98           O
HETATM 2268  O   HOH S  75      -6.699 -29.370  28.682  0.81  3.50           O
HETATM 2269  O   HOH S  76     -22.392 -28.672  32.931  0.44  3.81           O
HETATM 2270  O   HOH S  77     -13.019 -38.261  19.074  0.83  2.82           O
HETATM 2271  O   HOH S  78     -19.973 -27.226  32.921  0.91  3.88           O
HETATM 2272  O   HOH S  79     -27.732 -16.864  -4.730  0.69  3.11           O
HETATM 2273  O   HOH S  80     -27.907 -21.695 -16.605  0.72  4.38           O
HETATM 2274  O   HOH S  81     -11.246 -37.094  24.814  0.63  2.60           O
HETATM 2275  O   HOH S  82     -27.536 -22.505 -19.792  0.85  5.80           O
HETATM 2276  O   HOH S  83      -3.447 -21.154   5.409  0.67  2.97           O
HETATM 2277  O   HOH S  84      -2.575 -20.118   3.010  0.62  2.46           O
HETATM 2278  O   HOH S  85     -13.931 -15.077  15.750  0.86  2.83           O
HETATM 2279  O   HOH S  86     -13.981  -3.818   1.375  0.76  5.24           O
HETATM 2280  O   HOH S  87     -13.480 -14.673 -23.233  0.59  6.80           O
HETATM 2281  O   HOH S  88      -3.363 -23.812  15.481  0.66  3.44           O
HETATM 2282  O   HOH S  89     -17.739  -4.524 -13.070  0.69  4.81           O
HETATM 2283  O   HOH S  90     -10.017 -19.971 -26.480  0.97  6.10           O
HETATM 2284  O   HOH S  91      -9.085 -32.543  25.158  1.00  2.41           O
HETATM 2285  O   HOH S  92      -8.517 -34.578  15.655  0.65  2.66           O
HETATM 2286  O   HOH S  93       0.635 -27.501  10.552  0.65  2.63           O
HETATM 2287  O   HOH S  94      -5.095 -31.050  24.986  0.55  3.75           O
HETATM 2288  O   HOH S  95     -29.587 -19.193  -5.923  0.76  3.12           O
HETATM 2289  O   HOH S  96      -4.984 -22.639   6.241  0.88  2.75           O
HETATM 2290  O   HOH S  97     -26.190 -29.349  25.845  0.57  3.69           O
HETATM 2291  O   HOH S  98      -7.386 -28.943  31.160  0.80  3.56           O
HETATM 2292  O   HOH S  99      -1.450 -31.085 -31.832  0.86  5.32           O
HETATM 2293  O   HOH S 100      -1.600 -23.340  17.066  0.88  3.67           O
HETATM 2294  O   HOH S 101     -22.056 -24.666  30.153  0.69  3.42           O
HETATM 2295  O   HOH S 102     -20.969 -24.616  32.013  0.37  3.46           O
HETATM 2296  O   HOH S 103     -28.877 -21.306  -4.702  0.68  3.09           O
HETATM 2297  O   HOH S 104     -23.377 -16.618  12.487  0.79  3.41           O
HETATM 2298  O   HOH S 105      -6.781 -17.056 -19.393  0.79  6.44           O
HETATM 2299  O   HOH S 106      -0.090 -26.797 -12.162  0.61  3.00           O
END
