# Supplementary material for: Early-stage dynamics of chloride ion–pumping rhodopsin revealed by a femtosecond X-ray laser
Source: Proc Natl Acad Sci U S A. 2021 Mar 22;118(13):e2020486118. doi: 10.1073/pnas.2020486118 (PMC8020794; doi:10.1073/pnas.2020486118)
Supplement: Supplementary File [file pnas.2020486118.sd05.txt]

REMARK   3
REMARK   3 REFINEMENT.
REMARK   3   PROGRAM     : PHENIX (1.18.2_3874: ???)
REMARK   3   AUTHORS     : Adams,Afonine,Bunkoczi,Burnley,Chen,Dar,Davis,
REMARK   3               : Draizen,Echols,Gildea,Gros,Grosse-Kunstleve,Headd,
REMARK   3               : Hintze,Hung,Ioerger,Liebschner,McCoy,McKee,Moriarty,
REMARK   3               : Oeffner,Poon,Read,Richardson,Richardson,Sacchettini,
REMARK   3               : Sauter,Sobolev,Storoni,Terwilliger,Williams,Zwart
REMARK   3
REMARK   3  X-RAY DATA.
REMARK   3  
REMARK   3  REFINEMENT TARGET : ML
REMARK   3  
REMARK   3  DATA USED IN REFINEMENT.
REMARK   3   RESOLUTION RANGE HIGH (ANGSTROMS) : 1.85    
REMARK   3   RESOLUTION RANGE LOW  (ANGSTROMS) : 20.64   
REMARK   3   MIN(FOBS/SIGMA_FOBS)              : 0.00  
REMARK   3   COMPLETENESS FOR RANGE        (%) : 94.95 
REMARK   3   NUMBER OF REFLECTIONS             : 27265     
REMARK   3   NUMBER OF REFLECTIONS (NON-ANOMALOUS) : 27265     
REMARK   3  
REMARK   3  FIT TO DATA USED IN REFINEMENT.
REMARK   3   R VALUE     (WORKING + TEST SET) : 0.2816
REMARK   3   R VALUE            (WORKING SET) : 0.2790
REMARK   3   FREE R VALUE                     : 0.3302
REMARK   3   FREE R VALUE TEST SET SIZE   (%) : 5.03  
REMARK   3   FREE R VALUE TEST SET COUNT      : 1372      
REMARK   3  
REMARK   3  FIT TO DATA USED IN REFINEMENT (IN BINS).
REMARK   3   BIN  RESOLUTION RANGE  COMPL.    NWORK NFREE   RWORK  RFREE  CCWORK CCFREE
REMARK   3     1   20.64 -    3.98    0.99     2787   133  0.1437 0.2036   0.958  0.934
REMARK   3     2    3.98 -    3.16    0.99     2729   145  0.1870 0.2249   0.905  0.859
REMARK   3     3    3.16 -    2.76    0.98     2660   148  0.2404 0.2869   0.831  0.719
REMARK   3     4    2.76 -    2.51    0.97     2648   142  0.2793 0.3323   0.770  0.676
REMARK   3     5    2.51 -    2.33    0.96     2637   143  0.3133 0.3422   0.716  0.684
REMARK   3     6    2.33 -    2.19    0.96     2580   153  0.3414 0.4210   0.656  0.530
REMARK   3     7    2.19 -    2.08    0.94     2553   121  0.3860 0.4084   0.587  0.443
REMARK   3     8    2.08 -    1.99    0.92     2487   126  0.3824 0.4231   0.560  0.481
REMARK   3     9    1.99 -    1.92    0.91     2443   139  0.4025 0.4912   0.508  0.353
REMARK   3    10    1.92 -    1.85    0.87     2369   122  0.4113 0.4156   0.476  0.460
REMARK   3  
REMARK   3  BULK SOLVENT MODELLING.
REMARK   3   METHOD USED        : FLAT BULK SOLVENT MODEL
REMARK   3   SOLVENT RADIUS     : 1.11    
REMARK   3   SHRINKAGE RADIUS   : 0.90    
REMARK   3   GRID STEP FACTOR   : 4.00    
REMARK   3  
REMARK   3  ERROR ESTIMATES.
REMARK   3   COORDINATE ERROR (MAXIMUM-LIKELIHOOD BASED)     : 0.31    
REMARK   3   PHASE ERROR (DEGREES, MAXIMUM-LIKELIHOOD BASED) : 35.55   
REMARK   3  
REMARK   3  STRUCTURE FACTORS CALCULATION ALGORITHM : FFT
REMARK   3  
REMARK   3  
REMARK   3  GEOMETRY RESTRAINTS LIBRARY: GEOSTD + MONOMER LIBRARY + CDL V1.2
REMARK   3  DEVIATIONS FROM IDEAL VALUES.
REMARK   3    BOND      :  0.023   0.157   2236
REMARK   3    ANGLE     :  2.423  19.098   3013
REMARK   3    CHIRALITY :  0.108   0.514    341
REMARK   3    PLANARITY :  0.015   0.125    358
REMARK   3    DIHEDRAL  : 23.249 179.680    799
REMARK   3    MIN NONBONDED DISTANCE : 1.752
REMARK   3  
REMARK   3  MOLPROBITY STATISTICS.
REMARK   3    ALL-ATOM CLASHSCORE : 25.07
REMARK   3    RAMACHANDRAN PLOT:
REMARK   3      OUTLIERS :  2.67 %
REMARK   3      ALLOWED  :  9.92 %
REMARK   3      FAVORED  : 87.40 %
REMARK   3    ROTAMER OUTLIERS :  0.00 %
REMARK   3    CBETA DEVIATIONS :  0.00 %
REMARK   3    PEPTIDE PLANE:
REMARK   3      CIS-PROLINE     : 0.00 %
REMARK   3      CIS-GENERAL     : 0.00 %
REMARK   3      TWISTED PROLINE : 0.00 %
REMARK   3      TWISTED GENERAL : 0.00 %
REMARK   3  
REMARK   3  RAMA-Z (RAMACHANDRAN PLOT Z-SCORE):
REMARK   3  INTERPRETATION: BAD |RAMA-Z| > 3; SUSPICIOUS 2 < |RAMA-Z| < 3; GOOD |RAMA-Z| < 2.
REMARK   3  SCORES FOR WHOLE/HELIX/SHEET/LOOP ARE SCALED INDEPENDENTLY;
REMARK   3  THEREFORE, THE VALUES ARE NOT RELATED IN A SIMPLE MANNER.
REMARK   3    WHOLE: -4.01 (0.44), RESIDUES: 262
REMARK   3    HELIX: -2.91 (0.28), RESIDUES: 198
REMARK   3    SHEET:  NONE (NONE), RESIDUES: 0
REMARK   3    LOOP : -0.84 (0.80), RESIDUES: 64
REMARK   3  
REMARK   3                  min    max   mean <Bi,j>   iso aniso
REMARK   3     Overall:    2.60  28.50   4.48   0.44  2299     0
REMARK   3     Protein:    2.68  28.50   4.44   0.39  2072     0
REMARK   3     Water:      2.60  13.11   4.42    N/A   106     0
REMARK   3     Other:      3.01  16.06   5.19    N/A   121     0
REMARK   3     Chain  A:   2.68  28.50   4.44    N/A  2072     0
REMARK   3     Chain  C:   3.01   3.81   3.31    N/A    20     0
REMARK   3     Chain  B:   3.13   4.98   4.06    N/A     2     0
REMARK   3     Chain  S:   2.60  13.11   4.42    N/A   106     0
REMARK   3     Chain  D:   3.07  16.06   5.59    N/A    99     0
REMARK   3     Histogram:
REMARK   3         Values      Number of atoms
REMARK   3       2.60 - 5.19       1959
REMARK   3       5.19 - 7.78        238
REMARK   3       7.78 - 10.37        53
REMARK   3      10.37 - 12.96        14
REMARK   3      12.96 - 15.55         8
REMARK   3      15.55 - 18.14         7
REMARK   3      18.14 - 20.73        11
REMARK   3      20.73 - 23.32         8
REMARK   3      23.32 - 25.91         0
REMARK   3      25.91 - 28.50         1
REMARK   3  
REMARK   3
LINK         NZ  LYS A 235                 C15 RET C 235 
CRYST1  103.370   50.090   69.390  90.00 109.69  90.00 C 1 2 1
SCALE1      0.009674  0.000000  0.003462        0.00000
SCALE2      0.000000  0.019964  0.000000        0.00000
SCALE3      0.000000  0.000000  0.015306        0.00000
ATOM      1  N   LYS A   2     -17.377 -15.699  22.860  1.00  5.08           N
ATOM      2  CA  LYS A   2     -18.098 -14.825  21.954  1.00  5.33           C
ATOM      3  C   LYS A   2     -18.882 -15.612  20.883  1.00  4.84           C
ATOM      4  O   LYS A   2     -19.730 -15.059  20.123  1.00  4.70           O
ATOM      5  CB  LYS A   2     -17.116 -13.842  21.304  1.00  5.42           C
ATOM      6  CG  LYS A   2     -17.453 -12.364  21.622  1.00  5.79           C
ATOM      7  CD  LYS A   2     -16.351 -11.400  21.235  1.00  6.16           C
ATOM      8  CE  LYS A   2     -16.879  -9.998  20.965  1.00  6.28           C
ATOM      9  NZ  LYS A   2     -15.889  -9.299  20.093  1.00  6.25           N
ATOM     10  N   ASN A   3     -18.607 -16.909  20.844  1.00  4.48           N
ATOM     11  CA  ASN A   3     -19.210 -17.812  19.868  1.00  4.34           C
ATOM     12  C   ASN A   3     -20.047 -18.880  20.570  1.00  4.21           C
ATOM     13  O   ASN A   3     -19.675 -19.389  21.642  1.00  4.21           O
ATOM     14  CB  ASN A   3     -18.126 -18.474  19.025  1.00  4.21           C
ATOM     15  CG  ASN A   3     -17.141 -19.192  19.887  1.00  4.38           C
ATOM     16  OD1 ASN A   3     -17.317 -20.378  20.217  1.00  4.28           O
ATOM     17  ND2 ASN A   3     -16.140 -18.455  20.364  1.00  4.61           N
ATOM     18  N   ILE A   4     -21.169 -19.230  19.958  1.00  4.09           N
ATOM     19  CA  ILE A   4     -22.076 -20.200  20.564  1.00  4.07           C
ATOM     20  C   ILE A   4     -21.359 -21.485  20.892  1.00  3.98           C
ATOM     21  O   ILE A   4     -21.792 -22.210  21.777  1.00  4.01           O
ATOM     22  CB  ILE A   4     -23.305 -20.496  19.672  1.00  4.19           C
ATOM     23  CG1 ILE A   4     -22.916 -21.153  18.345  1.00  3.92           C
ATOM     24  CG2 ILE A   4     -24.161 -19.249  19.444  1.00  4.23           C
ATOM     25  CD1 ILE A   4     -24.123 -21.877  17.724  1.00  4.19           C
ATOM     26  N   GLU A   5     -20.263 -21.807  20.198  1.00  4.02           N
ATOM     27  CA  GLU A   5     -19.602 -23.064  20.522  1.00  3.97           C
ATOM     28  C   GLU A   5     -19.179 -23.111  21.983  1.00  3.98           C
ATOM     29  O   GLU A   5     -19.195 -24.168  22.573  1.00  3.87           O
ATOM     30  CB  GLU A   5     -18.399 -23.311  19.631  1.00  3.93           C
ATOM     31  CG  GLU A   5     -18.792 -23.816  18.343  1.00  3.89           C
ATOM     32  CD  GLU A   5     -19.045 -22.656  17.356  1.00  3.83           C
ATOM     33  OE1 GLU A   5     -19.345 -22.906  16.158  1.00  3.67           O
ATOM     34  OE2 GLU A   5     -18.945 -21.497  17.806  1.00  3.94           O
ATOM     35  N   SER A   6     -18.809 -21.978  22.579  1.00  4.04           N
ATOM     36  CA  SER A   6     -18.310 -21.948  23.951  1.00  3.96           C
ATOM     37  C   SER A   6     -19.410 -22.115  24.980  1.00  3.98           C
ATOM     38  O   SER A   6     -19.122 -22.387  26.155  1.00  3.88           O
ATOM     39  CB  SER A   6     -17.572 -20.610  24.145  1.00  4.24           C
ATOM     40  OG  SER A   6     -18.318 -19.516  23.603  1.00  4.29           O
ATOM     41  N   LEU A   7     -20.670 -22.045  24.534  1.00  3.99           N
ATOM     42  CA  LEU A   7     -21.805 -21.971  25.428  1.00  3.98           C
ATOM     43  C   LEU A   7     -22.186 -23.328  26.013  1.00  3.94           C
ATOM     44  O   LEU A   7     -22.727 -23.376  27.129  1.00  3.93           O
ATOM     45  CB  LEU A   7     -22.994 -21.372  24.691  1.00  3.96           C
ATOM     46  CG  LEU A   7     -22.996 -19.939  24.239  1.00  4.02           C
ATOM     47  CD1 LEU A   7     -24.370 -19.590  23.722  1.00  4.16           C
ATOM     48  CD2 LEU A   7     -22.501 -18.986  25.287  1.00  4.01           C
ATOM     49  N   PHE A   8     -21.923 -24.418  25.297  1.00  3.86           N
ATOM     50  CA  PHE A   8     -22.436 -25.709  25.680  1.00  3.89           C
ATOM     51  C   PHE A   8     -21.342 -26.697  26.073  1.00  3.85           C
ATOM     52  O   PHE A   8     -20.153 -26.552  25.753  1.00  3.85           O
ATOM     53  CB  PHE A   8     -23.299 -26.280  24.562  1.00  3.85           C
ATOM     54  CG  PHE A   8     -24.159 -25.222  23.896  1.00  4.01           C
ATOM     55  CD1 PHE A   8     -25.307 -24.748  24.525  1.00  3.95           C
ATOM     56  CD2 PHE A   8     -23.805 -24.668  22.677  1.00  3.98           C
ATOM     57  CE1 PHE A   8     -26.098 -23.786  23.934  1.00  3.98           C
ATOM     58  CE2 PHE A   8     -24.610 -23.657  22.065  1.00  3.99           C
ATOM     59  CZ  PHE A   8     -25.739 -23.237  22.695  1.00  4.06           C
ATOM     60  N   ASP A   9     -21.796 -27.680  26.831  1.00  3.83           N
ATOM     61  CA  ASP A   9     -21.165 -28.989  26.934  1.00  3.85           C
ATOM     62  C   ASP A   9     -21.715 -29.910  25.854  1.00  3.85           C
ATOM     63  O   ASP A   9     -22.833 -29.719  25.363  1.00  3.80           O
ATOM     64  CB  ASP A   9     -21.386 -29.628  28.306  1.00  4.06           C
ATOM     65  CG  ASP A   9     -20.989 -28.725  29.441  1.00  4.12           C
ATOM     66  OD1 ASP A   9     -19.956 -28.009  29.329  1.00  3.99           O
ATOM     67  OD2 ASP A   9     -21.703 -28.787  30.459  1.00  4.23           O
ATOM     68  N   TYR A  10     -20.868 -30.858  25.433  1.00  3.78           N
ATOM     69  CA  TYR A  10     -21.131 -31.731  24.280  1.00  3.69           C
ATOM     70  C   TYR A  10     -21.297 -33.201  24.704  1.00  3.64           C
ATOM     71  O   TYR A  10     -20.517 -33.702  25.498  1.00  3.55           O
ATOM     72  CB  TYR A  10     -20.016 -31.542  23.246  1.00  3.76           C
ATOM     73  CG  TYR A  10     -20.115 -30.115  22.715  1.00  3.83           C
ATOM     74  CD1 TYR A  10     -19.340 -29.105  23.273  1.00  3.84           C
ATOM     75  CD2 TYR A  10     -21.112 -29.763  21.790  1.00  3.82           C
ATOM     76  CE1 TYR A  10     -19.475 -27.786  22.863  1.00  3.81           C
ATOM     77  CE2 TYR A  10     -21.259 -28.397  21.321  1.00  3.87           C
ATOM     78  CZ  TYR A  10     -20.431 -27.427  21.865  1.00  3.91           C
ATOM     79  OH  TYR A  10     -20.535 -26.084  21.489  1.00  3.75           O
ATOM     80  N   SER A  11     -22.339 -33.891  24.193  1.00  3.63           N
ATOM     81  CA  SER A  11     -22.325 -35.336  24.362  1.00  3.54           C
ATOM     82  C   SER A  11     -21.030 -35.864  23.738  1.00  3.45           C
ATOM     83  O   SER A  11     -20.421 -35.209  22.903  1.00  3.44           O
ATOM     84  CB  SER A  11     -23.533 -36.017  23.716  1.00  3.43           C
ATOM     85  OG  SER A  11     -23.456 -35.923  22.301  1.00  3.35           O
ATOM     86  N   ALA A  12     -20.589 -37.030  24.206  1.00  3.57           N
ATOM     87  CA  ALA A  12     -19.494 -37.706  23.536  1.00  3.46           C
ATOM     88  C   ALA A  12     -19.826 -37.931  22.062  1.00  3.47           C
ATOM     89  O   ALA A  12     -18.942 -37.868  21.208  1.00  3.38           O
ATOM     90  CB  ALA A  12     -19.178 -39.024  24.246  1.00  3.68           C
ATOM     91  N   GLY A  13     -21.084 -38.237  21.729  1.00  3.38           N
ATOM     92  CA  GLY A  13     -21.395 -38.420  20.306  1.00  3.49           C
ATOM     93  C   GLY A  13     -21.318 -37.123  19.499  1.00  3.38           C
ATOM     94  O   GLY A  13     -20.918 -37.107  18.346  1.00  3.41           O
ATOM     95  N   GLN A  14     -21.682 -36.017  20.099  1.00  3.36           N
ATOM     96  CA  GLN A  14     -21.534 -34.738  19.432  1.00  3.34           C
ATOM     97  C   GLN A  14     -20.050 -34.382  19.208  1.00  3.33           C
ATOM     98  O   GLN A  14     -19.649 -34.022  18.094  1.00  3.28           O
ATOM     99  CB  GLN A  14     -22.277 -33.683  20.256  1.00  3.42           C
ATOM    100  CG  GLN A  14     -23.795 -33.827  20.240  1.00  3.40           C
ATOM    101  CD  GLN A  14     -24.488 -32.851  21.193  1.00  3.76           C
ATOM    102  OE1 GLN A  14     -23.971 -32.471  22.257  1.00  3.58           O
ATOM    103  NE2 GLN A  14     -25.640 -32.401  20.785  1.00  4.04           N
ATOM    104  N   PHE A  15     -19.213 -34.525  20.246  1.00  3.37           N
ATOM    105  CA  PHE A  15     -17.805 -34.127  20.164  1.00  3.41           C
ATOM    106  C   PHE A  15     -17.038 -35.006  19.180  1.00  3.39           C
ATOM    107  O   PHE A  15     -16.153 -34.509  18.427  1.00  3.39           O
ATOM    108  CB  PHE A  15     -17.178 -34.146  21.571  1.00  3.51           C
ATOM    109  CG  PHE A  15     -15.712 -33.828  21.603  1.00  3.53           C
ATOM    110  CD1 PHE A  15     -15.278 -32.535  21.690  1.00  3.61           C
ATOM    111  CD2 PHE A  15     -14.774 -34.829  21.641  1.00  3.63           C
ATOM    112  CE1 PHE A  15     -13.902 -32.264  21.709  1.00  3.55           C
ATOM    113  CE2 PHE A  15     -13.455 -34.554  21.642  1.00  3.58           C
ATOM    114  CZ  PHE A  15     -13.024 -33.316  21.677  1.00  3.56           C
ATOM    115  N   GLU A  16     -17.394 -36.299  19.144  1.00  3.38           N
ATOM    116  CA  GLU A  16     -16.736 -37.236  18.253  1.00  3.33           C
ATOM    117  C   GLU A  16     -17.166 -37.017  16.829  1.00  3.23           C
ATOM    118  O   GLU A  16     -16.328 -37.027  15.916  1.00  3.18           O
ATOM    119  CB  GLU A  16     -17.006 -38.657  18.699  1.00  3.39           C
ATOM    120  CG  GLU A  16     -16.309 -38.890  20.060  1.00  3.72           C
ATOM    121  CD  GLU A  16     -16.179 -40.309  20.548  1.00  4.28           C
ATOM    122  OE1 GLU A  16     -15.040 -40.645  20.970  1.00  4.63           O
ATOM    123  OE2 GLU A  16     -17.179 -41.069  20.564  1.00  4.26           O
ATOM    124  N   PHE A  17     -18.445 -36.757  16.614  1.00  3.09           N
ATOM    125  CA  PHE A  17     -18.901 -36.479  15.262  1.00  3.16           C
ATOM    126  C   PHE A  17     -18.236 -35.244  14.655  1.00  3.08           C
ATOM    127  O   PHE A  17     -17.801 -35.279  13.491  1.00  3.04           O
ATOM    128  CB  PHE A  17     -20.414 -36.304  15.255  1.00  3.20           C
ATOM    129  CG  PHE A  17     -20.960 -36.118  13.901  1.00  3.13           C
ATOM    130  CD1 PHE A  17     -20.753 -37.082  12.944  1.00  3.11           C
ATOM    131  CD2 PHE A  17     -21.662 -34.987  13.570  1.00  3.22           C
ATOM    132  CE1 PHE A  17     -21.275 -36.917  11.668  1.00  3.13           C
ATOM    133  CE2 PHE A  17     -22.165 -34.794  12.306  1.00  3.19           C
ATOM    134  CZ  PHE A  17     -21.978 -35.780  11.334  1.00  3.25           C
ATOM    135  N   ILE A  18     -18.192 -34.141  15.410  1.00  3.13           N
ATOM    136  CA  ILE A  18     -17.473 -32.945  14.969  1.00  3.14           C
ATOM    137  C   ILE A  18     -16.019 -33.267  14.654  1.00  3.06           C
ATOM    138  O   ILE A  18     -15.465 -32.775  13.681  1.00  2.92           O
ATOM    139  CB  ILE A  18     -17.579 -31.827  16.014  1.00  3.12           C
ATOM    140  CG1 ILE A  18     -18.883 -31.095  15.775  1.00  3.22           C
ATOM    141  CG2 ILE A  18     -16.501 -30.796  15.786  1.00  3.16           C
ATOM    142  CD1 ILE A  18     -19.491 -30.288  16.957  1.00  3.23           C
ATOM    143  N   ASP A  19     -15.345 -34.033  15.525  1.00  3.15           N
ATOM    144  CA  ASP A  19     -13.921 -34.337  15.296  1.00  3.08           C
ATOM    145  C   ASP A  19     -13.700 -35.245  14.079  1.00  3.03           C
ATOM    146  O   ASP A  19     -12.759 -35.025  13.301  1.00  3.01           O
ATOM    147  CB  ASP A  19     -13.355 -34.945  16.579  1.00  3.18           C
ATOM    148  CG  ASP A  19     -11.853 -35.245  16.527  1.00  3.29           C
ATOM    149  OD1 ASP A  19     -11.029 -34.347  16.214  1.00  3.30           O
ATOM    150  OD2 ASP A  19     -11.507 -36.393  16.893  1.00  3.32           O
ATOM    151  N   HIS A  20     -14.590 -36.226  13.835  1.00  3.01           N
ATOM    152  CA  HIS A  20     -14.443 -37.046  12.610  1.00  3.00           C
ATOM    153  C   HIS A  20     -14.794 -36.248  11.359  1.00  3.05           C
ATOM    154  O   HIS A  20     -14.164 -36.422  10.316  1.00  3.01           O
ATOM    155  CB  HIS A  20     -15.344 -38.298  12.669  1.00  3.01           C
ATOM    156  CG  HIS A  20     -15.115 -39.127  13.874  1.00  2.77           C
ATOM    157  ND1 HIS A  20     -13.942 -39.039  14.596  1.00  2.91           N
ATOM    158  CD2 HIS A  20     -15.872 -40.064  14.486  1.00  2.80           C
ATOM    159  CE1 HIS A  20     -14.001 -39.873  15.626  1.00  2.80           C
ATOM    160  NE2 HIS A  20     -15.154 -40.516  15.578  1.00  2.79           N
ATOM    161  N   LEU A  21     -15.795 -35.364  11.467  1.00  2.91           N
ATOM    162  CA  LEU A  21     -16.129 -34.460  10.381  1.00  2.98           C
ATOM    163  C   LEU A  21     -14.928 -33.679   9.922  1.00  2.99           C
ATOM    164  O   LEU A  21     -14.609 -33.622   8.720  1.00  2.91           O
ATOM    165  CB  LEU A  21     -17.207 -33.464  10.803  1.00  3.01           C
ATOM    166  CG  LEU A  21     -18.658 -33.770  10.578  1.00  2.97           C
ATOM    167  CD1 LEU A  21     -19.573 -32.589  11.060  1.00  2.95           C
ATOM    168  CD2 LEU A  21     -18.854 -34.192   9.085  1.00  2.96           C
ATOM    169  N   LEU A  22     -14.291 -33.010  10.875  1.00  3.05           N
ATOM    170  CA  LEU A  22     -13.170 -32.141  10.573  1.00  3.10           C
ATOM    171  C   LEU A  22     -11.985 -32.945  10.000  1.00  3.09           C
ATOM    172  O   LEU A  22     -11.295 -32.499   9.077  1.00  3.01           O
ATOM    173  CB  LEU A  22     -12.795 -31.376  11.847  1.00  3.11           C
ATOM    174  CG  LEU A  22     -13.696 -30.209  12.360  1.00  3.24           C
ATOM    175  CD1 LEU A  22     -13.303 -29.546  13.731  1.00  3.40           C
ATOM    176  CD2 LEU A  22     -13.866 -29.113  11.333  1.00  3.46           C
ATOM    177  N   THR A  23     -11.807 -34.166  10.497  1.00  3.06           N
ATOM    178  CA  THR A  23     -10.706 -35.040  10.123  1.00  3.17           C
ATOM    179  C   THR A  23     -10.939 -35.659   8.742  1.00  3.32           C
ATOM    180  O   THR A  23     -10.040 -35.651   7.891  1.00  3.42           O
ATOM    181  CB  THR A  23     -10.567 -36.082  11.228  1.00  3.23           C
ATOM    182  OG1 THR A  23     -10.515 -35.379  12.467  1.00  3.27           O
ATOM    183  CG2 THR A  23      -9.252 -36.869  11.133  1.00  3.18           C
ATOM    184  N   MET A  24     -12.141 -36.204   8.495  1.00  3.26           N
ATOM    185  CA  MET A  24     -12.535 -36.512   7.120  1.00  3.43           C
ATOM    186  C   MET A  24     -12.179 -35.376   6.182  1.00  3.46           C
ATOM    187  O   MET A  24     -11.705 -35.626   5.068  1.00  3.52           O
ATOM    188  CB  MET A  24     -14.028 -36.769   7.028  1.00  3.60           C
ATOM    189  CG  MET A  24     -14.439 -37.680   5.888  1.00  3.87           C
ATOM    190  SD  MET A  24     -16.127 -37.252   5.472  1.00  6.28           S
ATOM    191  CE  MET A  24     -15.766 -35.680   4.722  1.00  3.82           C
ATOM    192  N   GLY A  25     -12.362 -34.143   6.649  1.00  3.33           N
ATOM    193  CA  GLY A  25     -11.958 -32.921   5.949  1.00  3.27           C
ATOM    194  C   GLY A  25     -10.488 -32.890   5.609  1.00  3.38           C
ATOM    195  O   GLY A  25     -10.178 -33.039   4.419  1.00  3.44           O
ATOM    196  N   VAL A  26      -9.582 -32.828   6.610  1.00  3.34           N
ATOM    197  CA  VAL A  26      -8.143 -32.862   6.310  1.00  3.56           C
ATOM    198  C   VAL A  26      -7.897 -33.944   5.266  1.00  3.51           C
ATOM    199  O   VAL A  26      -7.123 -33.716   4.341  1.00  3.57           O
ATOM    200  CB  VAL A  26      -7.203 -33.106   7.517  1.00  3.59           C
ATOM    201  CG1 VAL A  26      -5.836 -32.602   7.191  1.00  3.66           C
ATOM    202  CG2 VAL A  26      -7.690 -32.426   8.806  1.00  3.51           C
ATOM    203  N   GLY A  27      -8.542 -35.111   5.422  1.00  3.48           N
ATOM    204  CA  GLY A  27      -8.255 -36.260   4.577  1.00  3.86           C
ATOM    205  C   GLY A  27      -8.493 -36.008   3.106  1.00  3.80           C
ATOM    206  O   GLY A  27      -7.707 -36.420   2.266  1.00  3.83           O
ATOM    207  N   VAL A  28      -9.589 -35.325   2.797  1.00  3.60           N
ATOM    208  CA  VAL A  28     -10.110 -35.104   1.473  1.00  3.70           C
ATOM    209  C   VAL A  28      -9.400 -33.930   0.796  1.00  3.59           C
ATOM    210  O   VAL A  28      -9.052 -34.003  -0.390  1.00  3.57           O
ATOM    211  CB  VAL A  28     -11.619 -34.879   1.626  1.00  3.65           C
ATOM    212  CG1 VAL A  28     -12.186 -34.058   0.560  1.00  3.58           C
ATOM    213  CG2 VAL A  28     -12.358 -36.240   1.812  1.00  4.07           C
ATOM    214  N   HIS A  29      -9.145 -32.853   1.543  1.00  3.48           N
ATOM    215  CA  HIS A  29      -8.469 -31.718   0.925  1.00  3.45           C
ATOM    216  C   HIS A  29      -7.042 -32.118   0.463  1.00  3.40           C
ATOM    217  O   HIS A  29      -6.719 -31.969  -0.724  1.00  3.31           O
ATOM    218  CB  HIS A  29      -8.576 -30.528   1.893  1.00  3.42           C
ATOM    219  CG  HIS A  29     -10.013 -30.070   2.126  1.00  3.36           C
ATOM    220  ND1 HIS A  29     -10.917 -30.732   2.937  1.00  3.38           N
ATOM    221  CD2 HIS A  29     -10.691 -29.022   1.619  1.00  3.29           C
ATOM    222  CE1 HIS A  29     -12.092 -30.133   2.891  1.00  3.34           C
ATOM    223  NE2 HIS A  29     -11.980 -29.085   2.097  1.00  3.25           N
ATOM    224  N   PHE A  30      -6.324 -32.881   1.331  1.00  3.43           N
ATOM    225  CA  PHE A  30      -5.038 -33.549   1.090  1.00  3.52           C
ATOM    226  C   PHE A  30      -5.070 -34.715   0.084  1.00  3.67           C
ATOM    227  O   PHE A  30      -4.170 -34.818  -0.756  1.00  3.65           O
ATOM    228  CB  PHE A  30      -4.449 -33.955   2.455  1.00  3.47           C
ATOM    229  CG  PHE A  30      -3.818 -32.757   3.165  1.00  3.43           C
ATOM    230  CD1 PHE A  30      -2.499 -32.390   2.888  1.00  3.51           C
ATOM    231  CD2 PHE A  30      -4.505 -31.995   3.986  1.00  3.40           C
ATOM    232  CE1 PHE A  30      -1.915 -31.340   3.454  1.00  3.44           C
ATOM    233  CE2 PHE A  30      -3.907 -30.830   4.584  1.00  3.42           C
ATOM    234  CZ  PHE A  30      -2.655 -30.524   4.321  1.00  3.52           C
ATOM    235  N   ALA A  31      -6.068 -35.604   0.093  1.00  3.61           N
ATOM    236  CA  ALA A  31      -6.051 -36.575  -1.017  1.00  3.80           C
ATOM    237  C   ALA A  31      -6.290 -35.903  -2.370  1.00  3.96           C
ATOM    238  O   ALA A  31      -5.685 -36.302  -3.382  1.00  4.24           O
ATOM    239  CB  ALA A  31      -7.044 -37.693  -0.791  1.00  4.69           C
ATOM    240  N   ALA A  32      -7.217 -34.941  -2.426  1.00  3.79           N
ATOM    241  CA  ALA A  32      -7.478 -34.147  -3.630  1.00  3.91           C
ATOM    242  C   ALA A  32      -6.291 -33.269  -3.957  1.00  3.70           C
ATOM    243  O   ALA A  32      -6.046 -32.952  -5.115  1.00  3.77           O
ATOM    244  CB  ALA A  32      -8.695 -33.219  -3.459  1.00  3.58           C
ATOM    245  N   LEU A  33      -5.570 -32.873  -2.939  1.00  3.65           N
ATOM    246  CA  LEU A  33      -4.287 -32.207  -3.150  1.00  3.68           C
ATOM    247  C   LEU A  33      -3.403 -32.996  -4.121  1.00  3.76           C
ATOM    248  O   LEU A  33      -2.820 -32.375  -4.992  1.00  3.69           O
ATOM    249  CB  LEU A  33      -3.596 -31.923  -1.813  1.00  3.57           C
ATOM    250  CG  LEU A  33      -2.271 -31.124  -1.775  1.00  3.63           C
ATOM    251  CD1 LEU A  33      -2.336 -29.853  -2.725  1.00  3.55           C
ATOM    252  CD2 LEU A  33      -1.853 -30.727  -0.403  1.00  3.64           C
ATOM    253  N   ILE A  34      -3.318 -34.348  -4.012  1.00  3.82           N
ATOM    254  CA  ILE A  34      -2.355 -35.168  -4.826  1.00  4.06           C
ATOM    255  C   ILE A  34      -2.864 -35.368  -6.273  1.00  4.20           C
ATOM    256  O   ILE A  34      -2.074 -35.459  -7.225  1.00  4.23           O
ATOM    257  CB  ILE A  34      -2.081 -36.560  -4.164  1.00  4.25           C
ATOM    258  CG1 ILE A  34      -1.617 -36.509  -2.679  1.00  3.95           C
ATOM    259  CG2 ILE A  34      -1.162 -37.486  -5.073  1.00  4.32           C
ATOM    260  CD1 ILE A  34      -0.242 -35.912  -2.384  1.00  3.62           C
ATOM    261  N   PHE A  35      -4.178 -35.546  -6.435  1.00  4.40           N
ATOM    262  CA  PHE A  35      -4.821 -35.636  -7.752  1.00  4.66           C
ATOM    263  C   PHE A  35      -4.490 -34.421  -8.594  1.00  4.46           C
ATOM    264  O   PHE A  35      -3.970 -34.550  -9.720  1.00  4.53           O
ATOM    265  CB  PHE A  35      -6.364 -35.813  -7.597  1.00  5.21           C
ATOM    266  CG  PHE A  35      -7.068 -35.939  -8.900  1.00  5.37           C
ATOM    267  CD1 PHE A  35      -6.949 -37.102  -9.653  1.00  6.28           C
ATOM    268  CD2 PHE A  35      -7.724 -34.851  -9.460  1.00  5.33           C
ATOM    269  CE1 PHE A  35      -7.544 -37.196 -10.933  1.00  5.94           C
ATOM    270  CE2 PHE A  35      -8.319 -34.929 -10.703  1.00  5.54           C
ATOM    271  CZ  PHE A  35      -8.212 -36.109 -11.458  1.00  5.87           C
ATOM    272  N   PHE A  36      -4.781 -33.230  -8.027  1.00  4.20           N
ATOM    273  CA  PHE A  36      -4.487 -31.873  -8.519  1.00  4.12           C
ATOM    274  C   PHE A  36      -3.027 -31.659  -8.940  1.00  4.00           C
ATOM    275  O   PHE A  36      -2.756 -30.921  -9.894  1.00  4.18           O
ATOM    276  CB  PHE A  36      -4.902 -30.878  -7.400  1.00  3.76           C
ATOM    277  CG  PHE A  36      -6.431 -30.659  -7.239  1.00  3.67           C
ATOM    278  CD1 PHE A  36      -7.295 -30.828  -8.296  1.00  3.70           C
ATOM    279  CD2 PHE A  36      -6.994 -30.313  -6.012  1.00  3.50           C
ATOM    280  CE1 PHE A  36      -8.629 -30.609  -8.187  1.00  3.72           C
ATOM    281  CE2 PHE A  36      -8.379 -30.156  -5.845  1.00  3.44           C
ATOM    282  CZ  PHE A  36      -9.214 -30.259  -6.908  1.00  3.62           C
ATOM    283  N   LEU A  37      -2.077 -32.331  -8.292  1.00  4.13           N
ATOM    284  CA  LEU A  37      -0.670 -32.252  -8.700  1.00  4.14           C
ATOM    285  C   LEU A  37      -0.379 -33.139  -9.913  1.00  4.22           C
ATOM    286  O   LEU A  37       0.260 -32.697 -10.902  1.00  4.15           O
ATOM    287  CB  LEU A  37       0.237 -32.645  -7.524  1.00  3.98           C
ATOM    288  CG  LEU A  37       1.721 -32.597  -7.794  1.00  4.06           C
ATOM    289  CD1 LEU A  37       2.334 -31.261  -8.146  1.00  3.82           C
ATOM    290  CD2 LEU A  37       2.409 -33.202  -6.603  1.00  4.03           C
ATOM    291  N   VAL A  38      -0.859 -34.391  -9.861  1.00  4.32           N
ATOM    292  CA  VAL A  38      -0.404 -35.397 -10.815  1.00  4.34           C
ATOM    293  C   VAL A  38      -0.913 -35.048 -12.179  1.00  4.54           C
ATOM    294  O   VAL A  38      -0.200 -35.187 -13.205  1.00  4.57           O
ATOM    295  CB  VAL A  38      -0.827 -36.823 -10.381  1.00  4.29           C
ATOM    296  CG1 VAL A  38      -0.660 -37.722 -11.503  1.00  4.63           C
ATOM    297  CG2 VAL A  38       0.060 -37.335  -9.212  1.00  4.13           C
ATOM    298  N   VAL A  39      -2.157 -34.568 -12.223  1.00  4.57           N
ATOM    299  CA  VAL A  39      -2.768 -34.349 -13.526  1.00  4.77           C
ATOM    300  C   VAL A  39      -2.352 -33.041 -14.145  1.00  4.58           C
ATOM    301  O   VAL A  39      -2.554 -32.888 -15.361  1.00  4.54           O
ATOM    302  CB  VAL A  39      -4.308 -34.390 -13.476  1.00  4.91           C
ATOM    303  CG1 VAL A  39      -4.737 -35.692 -12.868  1.00  4.90           C
ATOM    304  CG2 VAL A  39      -4.820 -33.139 -12.732  1.00  4.66           C
ATOM    305  N   SER A  40      -1.732 -32.125 -13.357  1.00  4.39           N
ATOM    306  CA  SER A  40      -1.273 -30.837 -13.909  1.00  4.42           C
ATOM    307  C   SER A  40      -0.337 -30.994 -15.107  1.00  4.46           C
ATOM    308  O   SER A  40      -0.243 -30.086 -15.941  1.00  4.36           O
ATOM    309  CB  SER A  40      -0.569 -30.005 -12.826  1.00  4.12           C
ATOM    310  OG  SER A  40       0.756 -30.480 -12.555  1.00  4.32           O
ATOM    311  N   GLN A  41       0.381 -32.104 -15.212  1.00  4.58           N
ATOM    312  CA  GLN A  41       1.231 -32.268 -16.379  1.00  4.62           C
ATOM    313  C   GLN A  41       0.458 -32.469 -17.682  1.00  5.07           C
ATOM    314  O   GLN A  41       1.080 -32.473 -18.740  1.00  5.20           O
ATOM    315  CB  GLN A  41       2.156 -33.454 -16.163  1.00  4.72           C
ATOM    316  CG  GLN A  41       1.406 -34.667 -15.747  1.00  5.04           C
ATOM    317  CD  GLN A  41       2.237 -35.889 -15.636  1.00  4.90           C
ATOM    318  OE1 GLN A  41       2.984 -36.236 -16.522  1.00  5.14           O
ATOM    319  NE2 GLN A  41       2.027 -36.616 -14.576  1.00  4.89           N
ATOM    320  N   PHE A  42      -0.864 -32.667 -17.659  1.00  5.05           N
ATOM    321  CA  PHE A  42      -1.638 -32.805 -18.901  1.00  5.45           C
ATOM    322  C   PHE A  42      -2.396 -31.539 -19.260  1.00  5.42           C
ATOM    323  O   PHE A  42      -3.201 -31.557 -20.194  1.00  5.64           O
ATOM    324  CB  PHE A  42      -2.636 -33.966 -18.800  1.00  5.85           C
ATOM    325  CG  PHE A  42      -2.030 -35.253 -18.269  1.00  6.17           C
ATOM    326  CD1 PHE A  42      -1.181 -36.046 -19.080  1.00  6.80           C
ATOM    327  CD2 PHE A  42      -2.271 -35.657 -16.958  1.00  6.00           C
ATOM    328  CE1 PHE A  42      -0.638 -37.227 -18.611  1.00  7.08           C
ATOM    329  CE2 PHE A  42      -1.727 -36.813 -16.482  1.00  6.02           C
ATOM    330  CZ  PHE A  42      -0.905 -37.617 -17.319  1.00  6.86           C
ATOM    331  N   VAL A  43      -2.186 -30.455 -18.526  1.00  4.84           N
ATOM    332  CA  VAL A  43      -2.864 -29.177 -18.743  1.00  4.72           C
ATOM    333  C   VAL A  43      -1.877 -28.278 -19.457  1.00  4.45           C
ATOM    334  O   VAL A  43      -0.724 -28.181 -19.039  1.00  4.38           O
ATOM    335  CB  VAL A  43      -3.326 -28.569 -17.406  1.00  4.44           C
ATOM    336  CG1 VAL A  43      -4.152 -27.335 -17.593  1.00  4.27           C
ATOM    337  CG2 VAL A  43      -4.138 -29.608 -16.657  1.00  4.78           C
ATOM    338  N   ALA A  44      -2.283 -27.744 -20.587  1.00  4.44           N
ATOM    339  CA  ALA A  44      -1.570 -26.829 -21.475  1.00  4.48           C
ATOM    340  C   ALA A  44      -1.014 -25.660 -20.661  1.00  4.22           C
ATOM    341  O   ALA A  44      -1.625 -25.266 -19.648  1.00  4.06           O
ATOM    342  CB  ALA A  44      -2.516 -26.264 -22.567  1.00  4.31           C
ATOM    343  N   PRO A  45       0.124 -25.083 -21.045  1.00  4.07           N
ATOM    344  CA  PRO A  45       0.651 -23.954 -20.252  1.00  4.00           C
ATOM    345  C   PRO A  45      -0.360 -22.852 -19.913  1.00  4.07           C
ATOM    346  O   PRO A  45      -0.286 -22.342 -18.799  1.00  4.10           O
ATOM    347  CB  PRO A  45       1.780 -23.408 -21.156  1.00  4.15           C
ATOM    348  CG  PRO A  45       2.333 -24.600 -21.877  1.00  3.97           C
ATOM    349  CD  PRO A  45       1.141 -25.599 -21.999  1.00  4.37           C
ATOM    350  N   LYS A  46      -1.300 -22.475 -20.813  1.00  4.14           N
ATOM    351  CA  LYS A  46      -2.198 -21.341 -20.543  1.00  4.17           C
ATOM    352  C   LYS A  46      -3.208 -21.637 -19.430  1.00  4.21           C
ATOM    353  O   LYS A  46      -3.754 -20.707 -18.810  1.00  4.12           O
ATOM    354  CB  LYS A  46      -2.923 -20.917 -21.817  1.00  4.28           C
ATOM    355  CG  LYS A  46      -3.819 -21.970 -22.479  1.00  4.38           C
ATOM    356  CD  LYS A  46      -4.873 -21.380 -23.483  1.00  4.65           C
ATOM    357  CE  LYS A  46      -4.341 -21.444 -24.980  1.00  4.91           C
ATOM    358  NZ  LYS A  46      -5.391 -21.593 -26.031  1.00  5.37           N
ATOM    359  N   TYR A  47      -3.454 -22.907 -19.130  1.00  4.17           N
ATOM    360  CA  TYR A  47      -4.452 -23.223 -18.131  1.00  4.18           C
ATOM    361  C   TYR A  47      -3.848 -23.788 -16.891  1.00  3.83           C
ATOM    362  O   TYR A  47      -4.541 -23.846 -15.865  1.00  3.81           O
ATOM    363  CB  TYR A  47      -5.457 -24.232 -18.692  1.00  4.34           C
ATOM    364  CG  TYR A  47      -6.246 -23.714 -19.833  1.00  4.51           C
ATOM    365  CD1 TYR A  47      -6.961 -22.503 -19.721  1.00  4.63           C
ATOM    366  CD2 TYR A  47      -6.310 -24.444 -21.053  1.00  4.67           C
ATOM    367  CE1 TYR A  47      -7.664 -22.013 -20.785  1.00  4.78           C
ATOM    368  CE2 TYR A  47      -7.024 -23.963 -22.131  1.00  4.83           C
ATOM    369  CZ  TYR A  47      -7.707 -22.762 -21.989  1.00  4.86           C
ATOM    370  OH  TYR A  47      -8.395 -22.284 -23.052  1.00  5.04           O
ATOM    371  N   ARG A  48      -2.567 -24.173 -16.971  1.00  3.76           N
ATOM    372  CA  ARG A  48      -1.898 -24.954 -15.951  1.00  3.74           C
ATOM    373  C   ARG A  48      -1.863 -24.264 -14.583  1.00  3.44           C
ATOM    374  O   ARG A  48      -1.681 -24.954 -13.561  1.00  3.30           O
ATOM    375  CB  ARG A  48      -0.489 -25.301 -16.420  1.00  3.78           C
ATOM    376  CG  ARG A  48      -0.134 -26.707 -16.031  1.00  3.96           C
ATOM    377  CD  ARG A  48       1.298 -27.028 -16.243  1.00  3.98           C
ATOM    378  NE  ARG A  48       1.476 -27.513 -17.599  1.00  4.17           N
ATOM    379  CZ  ARG A  48       2.470 -27.163 -18.384  1.00  4.13           C
ATOM    380  NH1 ARG A  48       3.427 -26.289 -17.999  1.00  4.10           N
ATOM    381  NH2 ARG A  48       2.484 -27.683 -19.575  1.00  4.30           N
ATOM    382  N   ILE A  49      -2.045 -22.939 -14.524  1.00  3.29           N
ATOM    383  CA  ILE A  49      -2.134 -22.340 -13.211  1.00  3.14           C
ATOM    384  C   ILE A  49      -3.496 -22.613 -12.604  1.00  3.12           C
ATOM    385  O   ILE A  49      -3.684 -22.403 -11.394  1.00  3.06           O
ATOM    386  CB  ILE A  49      -1.778 -20.837 -13.239  1.00  3.16           C
ATOM    387  CG1 ILE A  49      -2.067 -20.137 -11.895  1.00  3.02           C
ATOM    388  CG2 ILE A  49      -2.628 -20.018 -14.246  1.00  3.17           C
ATOM    389  CD1 ILE A  49      -1.038 -20.301 -10.769  1.00  3.06           C
ATOM    390  N   ALA A  50      -4.468 -23.128 -13.375  1.00  3.16           N
ATOM    391  CA  ALA A  50      -5.739 -23.147 -12.695  1.00  3.20           C
ATOM    392  C   ALA A  50      -5.714 -24.286 -11.721  1.00  3.18           C
ATOM    393  O   ALA A  50      -6.036 -24.111 -10.524  1.00  3.05           O
ATOM    394  CB  ALA A  50      -6.948 -23.261 -13.655  1.00  3.32           C
ATOM    395  N   THR A  51      -5.306 -25.444 -12.274  1.00  3.25           N
ATOM    396  CA  THR A  51      -4.790 -26.650 -11.666  1.00  3.21           C
ATOM    397  C   THR A  51      -3.987 -26.297 -10.415  1.00  3.10           C
ATOM    398  O   THR A  51      -4.433 -26.621  -9.315  1.00  3.11           O
ATOM    399  CB  THR A  51      -4.005 -27.466 -12.728  1.00  3.61           C
ATOM    400  OG1 THR A  51      -4.884 -28.036 -13.722  1.00  3.66           O
ATOM    401  CG2 THR A  51      -3.384 -28.633 -12.106  1.00  3.70           C
ATOM    402  N   ALA A  52      -2.869 -25.562 -10.577  1.00  3.06           N
ATOM    403  CA  ALA A  52      -2.010 -25.150  -9.470  1.00  2.99           C
ATOM    404  C   ALA A  52      -2.771 -24.405  -8.394  1.00  2.96           C
ATOM    405  O   ALA A  52      -2.616 -24.721  -7.214  1.00  2.85           O
ATOM    406  CB  ALA A  52      -0.818 -24.314  -9.979  1.00  2.82           C
ATOM    407  N   LEU A  53      -3.572 -23.390  -8.787  1.00  2.83           N
ATOM    408  CA  LEU A  53      -4.282 -22.529  -7.820  1.00  2.95           C
ATOM    409  C   LEU A  53      -5.069 -23.338  -6.814  1.00  2.96           C
ATOM    410  O   LEU A  53      -5.121 -22.991  -5.649  1.00  2.93           O
ATOM    411  CB  LEU A  53      -5.265 -21.569  -8.513  1.00  2.94           C
ATOM    412  CG  LEU A  53      -4.564 -20.388  -9.186  1.00  3.06           C
ATOM    413  CD1 LEU A  53      -5.455 -19.370  -9.800  1.00  3.09           C
ATOM    414  CD2 LEU A  53      -3.538 -19.780  -8.269  1.00  2.83           C
ATOM    415  N   SER A  54      -5.676 -24.432  -7.280  1.00  2.94           N
ATOM    416  CA  SER A  54      -6.412 -25.456  -6.532  1.00  3.02           C
ATOM    417  C   SER A  54      -5.530 -26.236  -5.507  1.00  3.01           C
ATOM    418  O   SER A  54      -6.044 -26.851  -4.542  1.00  2.97           O
ATOM    419  CB  SER A  54      -7.020 -26.321  -7.654  1.00  3.13           C
ATOM    420  OG  SER A  54      -7.893 -27.326  -7.238  1.00  3.21           O
ATOM    421  N   CYS A  55      -4.206 -26.224  -5.672  1.00  2.98           N
ATOM    422  CA  CYS A  55      -3.404 -26.864  -4.649  1.00  2.99           C
ATOM    423  C   CYS A  55      -3.303 -25.977  -3.407  1.00  2.95           C
ATOM    424  O   CYS A  55      -3.363 -26.519  -2.314  1.00  2.96           O
ATOM    425  CB  CYS A  55      -2.030 -27.297  -5.193  1.00  3.00           C
ATOM    426  SG  CYS A  55      -1.933 -28.078  -6.973  1.00  3.50           S
ATOM    427  N   ILE A  56      -3.354 -24.645  -3.596  1.00  2.94           N
ATOM    428  CA  ILE A  56      -3.327 -23.590  -2.559  1.00  2.95           C
ATOM    429  C   ILE A  56      -4.605 -23.620  -1.728  1.00  2.98           C
ATOM    430  O   ILE A  56      -4.582 -23.440  -0.500  1.00  2.93           O
ATOM    431  CB  ILE A  56      -3.159 -22.189  -3.227  1.00  2.95           C
ATOM    432  CG1 ILE A  56      -1.775 -21.847  -3.748  1.00  3.11           C
ATOM    433  CG2 ILE A  56      -3.700 -20.986  -2.367  1.00  3.12           C
ATOM    434  CD1 ILE A  56      -1.163 -22.874  -4.687  1.00  2.93           C
ATOM    435  N   VAL A  57      -5.732 -23.635  -2.438  1.00  2.95           N
ATOM    436  CA  VAL A  57      -7.061 -23.938  -1.923  1.00  2.96           C
ATOM    437  C   VAL A  57      -7.020 -25.173  -1.050  1.00  2.97           C
ATOM    438  O   VAL A  57      -7.396 -25.149   0.148  1.00  2.99           O
ATOM    439  CB  VAL A  57      -8.030 -24.123  -3.111  1.00  2.95           C
ATOM    440  CG1 VAL A  57      -9.391 -24.301  -2.604  1.00  2.92           C
ATOM    441  CG2 VAL A  57      -7.945 -22.913  -4.002  1.00  3.05           C
ATOM    442  N   MET A  58      -6.545 -26.250  -1.630  1.00  2.92           N
ATOM    443  CA  MET A  58      -6.480 -27.513  -0.910  1.00  2.95           C
ATOM    444  C   MET A  58      -5.632 -27.395   0.324  1.00  2.98           C
ATOM    445  O   MET A  58      -6.074 -27.837   1.372  1.00  3.03           O
ATOM    446  CB  MET A  58      -5.997 -28.634  -1.820  1.00  3.11           C
ATOM    447  CG  MET A  58      -7.188 -29.211  -2.605  1.00  3.16           C
ATOM    448  SD  MET A  58      -8.821 -29.582  -1.848  1.00  2.85           S
ATOM    449  CE  MET A  58      -9.726 -28.693  -3.094  1.00  3.10           C
ATOM    450  N   VAL A  59      -4.501 -26.675   0.270  1.00  3.03           N
ATOM    451  CA  VAL A  59      -3.580 -26.593   1.399  1.00  3.05           C
ATOM    452  C   VAL A  59      -3.819 -25.414   2.364  1.00  3.05           C
ATOM    453  O   VAL A  59      -3.560 -25.561   3.554  1.00  3.08           O
ATOM    454  CB  VAL A  59      -2.104 -26.700   0.874  1.00  3.13           C
ATOM    455  CG1 VAL A  59      -1.701 -25.680   0.020  1.00  3.06           C
ATOM    456  CG2 VAL A  59      -1.101 -26.882   1.957  1.00  3.14           C
ATOM    457  N   SER A  60      -4.368 -24.269   1.938  1.00  3.05           N
ATOM    458  CA  SER A  60      -5.059 -23.390   2.882  1.00  3.13           C
ATOM    459  C   SER A  60      -6.021 -24.097   3.833  1.00  3.12           C
ATOM    460  O   SER A  60      -5.796 -24.145   5.070  1.00  3.14           O
ATOM    461  CB  SER A  60      -5.940 -22.324   2.197  1.00  3.28           C
ATOM    462  OG  SER A  60      -5.272 -21.101   2.004  1.00  3.65           O
ATOM    463  N   ALA A  61      -7.158 -24.485   3.232  1.00  3.14           N
ATOM    464  CA  ALA A  61      -8.215 -25.328   3.770  1.00  3.13           C
ATOM    465  C   ALA A  61      -7.748 -26.364   4.743  1.00  3.10           C
ATOM    466  O   ALA A  61      -7.938 -26.175   5.922  1.00  3.17           O
ATOM    467  CB  ALA A  61      -8.925 -26.062   2.655  1.00  3.13           C
ATOM    468  N   GLY A  62      -7.135 -27.440   4.215  1.00  3.17           N
ATOM    469  CA  GLY A  62      -6.590 -28.554   4.968  1.00  3.20           C
ATOM    470  C   GLY A  62      -5.862 -28.094   6.182  1.00  3.15           C
ATOM    471  O   GLY A  62      -6.345 -28.393   7.279  1.00  3.17           O
ATOM    472  N   LEU A  63      -4.746 -27.348   5.992  1.00  3.13           N
ATOM    473  CA  LEU A  63      -3.952 -26.828   7.113  1.00  3.16           C
ATOM    474  C   LEU A  63      -4.830 -26.161   8.168  1.00  3.19           C
ATOM    475  O   LEU A  63      -4.786 -26.551   9.324  1.00  3.28           O
ATOM    476  CB  LEU A  63      -2.860 -25.844   6.642  1.00  3.12           C
ATOM    477  CG  LEU A  63      -1.728 -26.611   5.963  1.00  3.17           C
ATOM    478  CD1 LEU A  63      -0.961 -25.792   5.103  1.00  3.01           C
ATOM    479  CD2 LEU A  63      -0.891 -27.148   7.080  1.00  3.22           C
ATOM    480  N   ILE A  64      -5.656 -25.197   7.772  1.00  3.22           N
ATOM    481  CA  ILE A  64      -6.647 -24.594   8.650  1.00  3.24           C
ATOM    482  C   ILE A  64      -7.746 -25.574   9.038  1.00  3.19           C
ATOM    483  O   ILE A  64      -8.235 -25.514  10.163  1.00  3.20           O
ATOM    484  CB  ILE A  64      -7.203 -23.303   7.999  1.00  3.26           C
ATOM    485  CG1 ILE A  64      -7.407 -22.299   9.077  1.00  3.60           C
ATOM    486  CG2 ILE A  64      -8.558 -23.431   7.500  1.00  3.27           C
ATOM    487  CD1 ILE A  64      -7.574 -20.934   8.502  1.00  3.86           C
ATOM    488  N   LEU A  65      -8.152 -26.526   8.183  1.00  3.20           N
ATOM    489  CA  LEU A  65      -9.173 -27.464   8.685  1.00  3.20           C
ATOM    490  C   LEU A  65      -8.584 -28.324   9.802  1.00  3.20           C
ATOM    491  O   LEU A  65      -9.139 -28.454  10.910  1.00  3.11           O
ATOM    492  CB  LEU A  65      -9.735 -28.353   7.553  1.00  3.21           C
ATOM    493  CG  LEU A  65     -10.852 -28.209   6.488  1.00  3.30           C
ATOM    494  CD1 LEU A  65     -11.287 -29.627   6.147  1.00  3.29           C
ATOM    495  CD2 LEU A  65     -12.055 -27.320   6.874  1.00  3.34           C
ATOM    496  N   ASN A  66      -7.417 -28.865   9.545  1.00  3.29           N
ATOM    497  CA  ASN A  66      -6.682 -29.604  10.573  1.00  3.31           C
ATOM    498  C   ASN A  66      -6.450 -28.771  11.837  1.00  3.33           C
ATOM    499  O   ASN A  66      -6.512 -29.295  12.963  1.00  3.34           O
ATOM    500  CB  ASN A  66      -5.366 -30.097   9.942  1.00  3.44           C
ATOM    501  CG  ASN A  66      -4.493 -30.903  10.893  1.00  3.73           C
ATOM    502  OD1 ASN A  66      -4.857 -31.990  11.333  1.00  3.84           O
ATOM    503  ND2 ASN A  66      -3.331 -30.391  11.173  1.00  3.95           N
ATOM    504  N   SER A  67      -6.203 -27.458  11.666  1.00  3.37           N
ATOM    505  CA  SER A  67      -6.074 -26.545  12.796  1.00  3.49           C
ATOM    506  C   SER A  67      -7.308 -26.599  13.700  1.00  3.55           C
ATOM    507  O   SER A  67      -7.177 -26.708  14.914  1.00  3.63           O
ATOM    508  CB  SER A  67      -5.845 -25.119  12.270  1.00  3.55           C
ATOM    509  OG  SER A  67      -5.304 -24.219  13.228  1.00  4.21           O
ATOM    510  N   GLN A  68      -8.494 -26.536  13.100  1.00  3.38           N
ATOM    511  CA  GLN A  68      -9.771 -26.531  13.795  1.00  3.50           C
ATOM    512  C   GLN A  68      -9.965 -27.830  14.572  1.00  3.52           C
ATOM    513  O   GLN A  68     -10.381 -27.793  15.718  1.00  3.56           O
ATOM    514  CB  GLN A  68     -10.919 -26.344  12.807  1.00  3.50           C
ATOM    515  CG  GLN A  68     -10.985 -24.919  12.102  1.00  3.61           C
ATOM    516  CD  GLN A  68     -11.210 -23.733  13.051  1.00  3.95           C
ATOM    517  OE1 GLN A  68     -10.259 -23.069  13.490  1.00  4.18           O
ATOM    518  NE2 GLN A  68     -12.464 -23.443  13.344  1.00  3.82           N
ATOM    519  N   ALA A  69      -9.619 -28.984  13.980  1.00  3.38           N
ATOM    520  CA  ALA A  69      -9.801 -30.228  14.729  1.00  3.41           C
ATOM    521  C   ALA A  69      -8.790 -30.370  15.867  1.00  3.54           C
ATOM    522  O   ALA A  69      -9.143 -30.899  16.940  1.00  3.56           O
ATOM    523  CB  ALA A  69      -9.768 -31.443  13.781  1.00  3.46           C
ATOM    524  N   VAL A  70      -7.556 -29.889  15.708  1.00  3.56           N
ATOM    525  CA  VAL A  70      -6.697 -29.962  16.883  1.00  3.65           C
ATOM    526  C   VAL A  70      -7.180 -29.000  17.966  1.00  3.73           C
ATOM    527  O   VAL A  70      -7.085 -29.293  19.154  1.00  3.71           O
ATOM    528  CB  VAL A  70      -5.255 -29.721  16.482  1.00  3.75           C
ATOM    529  CG1 VAL A  70      -4.308 -30.005  17.642  1.00  4.06           C
ATOM    530  CG2 VAL A  70      -4.992 -30.580  15.324  1.00  3.97           C
ATOM    531  N   MET A  71      -7.703 -27.837  17.575  1.00  3.68           N
ATOM    532  CA  MET A  71      -8.206 -26.915  18.588  1.00  3.82           C
ATOM    533  C   MET A  71      -9.443 -27.449  19.277  1.00  3.73           C
ATOM    534  O   MET A  71      -9.659 -27.179  20.464  1.00  3.82           O
ATOM    535  CB  MET A  71      -8.539 -25.578  17.965  1.00  4.00           C
ATOM    536  CG  MET A  71      -7.409 -24.962  17.306  1.00  4.18           C
ATOM    537  SD  MET A  71      -7.570 -23.186  17.083  1.00  5.69           S
ATOM    538  CE  MET A  71      -7.946 -22.638  18.789  1.00  4.66           C
ATOM    539  N   TRP A  72     -10.278 -28.177  18.538  1.00  3.62           N
ATOM    540  CA  TRP A  72     -11.460 -28.812  19.105  1.00  3.62           C
ATOM    541  C   TRP A  72     -11.099 -29.758  20.242  1.00  3.65           C
ATOM    542  O   TRP A  72     -11.673 -29.685  21.333  1.00  3.68           O
ATOM    543  CB  TRP A  72     -12.179 -29.539  17.985  1.00  3.52           C
ATOM    544  CG  TRP A  72     -13.423 -30.274  18.351  1.00  3.41           C
ATOM    545  CD1 TRP A  72     -13.661 -31.650  18.219  1.00  3.37           C
ATOM    546  CD2 TRP A  72     -14.653 -29.696  18.825  1.00  3.44           C
ATOM    547  NE1 TRP A  72     -14.959 -31.917  18.595  1.00  3.40           N
ATOM    548  CE2 TRP A  72     -15.578 -30.749  18.990  1.00  3.41           C
ATOM    549  CE3 TRP A  72     -15.041 -28.400  19.154  1.00  3.53           C
ATOM    550  CZ2 TRP A  72     -16.888 -30.529  19.456  1.00  3.45           C
ATOM    551  CZ3 TRP A  72     -16.290 -28.183  19.593  1.00  3.57           C
ATOM    552  CH2 TRP A  72     -17.220 -29.241  19.761  1.00  3.53           C
ATOM    553  N   THR A  73     -10.135 -30.676  20.003  1.00  3.70           N
ATOM    554  CA  THR A  73      -9.672 -31.580  21.052  1.00  3.67           C
ATOM    555  C   THR A  73      -8.863 -30.862  22.159  1.00  3.70           C
ATOM    556  O   THR A  73      -8.836 -31.345  23.287  1.00  3.78           O
ATOM    557  CB  THR A  73      -8.861 -32.705  20.426  1.00  3.71           C
ATOM    558  OG1 THR A  73      -7.691 -32.167  19.763  1.00  3.89           O
ATOM    559  CG2 THR A  73      -9.727 -33.434  19.357  1.00  3.72           C
ATOM    560  N   ASP A  74      -8.171 -29.772  21.826  1.00  3.66           N
ATOM    561  CA  ASP A  74      -7.430 -28.953  22.783  1.00  3.81           C
ATOM    562  C   ASP A  74      -8.379 -28.305  23.767  1.00  3.76           C
ATOM    563  O   ASP A  74      -8.129 -28.303  24.975  1.00  3.73           O
ATOM    564  CB  ASP A  74      -6.644 -27.856  22.054  1.00  3.97           C
ATOM    565  CG  ASP A  74      -5.186 -28.240  21.790  1.00  4.09           C
ATOM    566  OD1 ASP A  74      -4.749 -29.424  22.017  1.00  4.12           O
ATOM    567  OD2 ASP A  74      -4.513 -27.350  21.338  1.00  4.23           O
ATOM    568  N   ALA A  75      -9.497 -27.803  23.247  1.00  3.68           N
ATOM    569  CA  ALA A  75     -10.409 -26.974  23.990  1.00  3.91           C
ATOM    570  C   ALA A  75     -11.220 -27.785  24.984  1.00  3.93           C
ATOM    571  O   ALA A  75     -11.505 -27.285  26.087  1.00  3.92           O
ATOM    572  CB  ALA A  75     -11.316 -26.223  23.008  1.00  3.99           C
ATOM    573  N   TYR A  76     -11.621 -29.011  24.628  1.00  3.76           N
ATOM    574  CA  TYR A  76     -12.642 -29.756  25.417  1.00  3.84           C
ATOM    575  C   TYR A  76     -12.093 -31.026  26.036  1.00  3.78           C
ATOM    576  O   TYR A  76     -11.193 -31.649  25.496  1.00  3.62           O
ATOM    577  CB  TYR A  76     -13.824 -30.171  24.572  1.00  3.76           C
ATOM    578  CG  TYR A  76     -14.572 -28.963  24.184  1.00  3.93           C
ATOM    579  CD1 TYR A  76     -14.204 -28.203  23.052  1.00  3.85           C
ATOM    580  CD2 TYR A  76     -15.636 -28.537  24.932  1.00  3.96           C
ATOM    581  CE1 TYR A  76     -14.884 -27.085  22.736  1.00  3.82           C
ATOM    582  CE2 TYR A  76     -16.293 -27.384  24.625  1.00  3.96           C
ATOM    583  CZ  TYR A  76     -15.911 -26.679  23.542  1.00  3.92           C
ATOM    584  OH  TYR A  76     -16.639 -25.586  23.181  1.00  4.04           O
ATOM    585  N   ALA A  77     -12.655 -31.412  27.165  1.00  3.72           N
ATOM    586  CA  ALA A  77     -12.150 -32.594  27.833  1.00  3.82           C
ATOM    587  C   ALA A  77     -13.335 -33.286  28.499  1.00  3.93           C
ATOM    588  O   ALA A  77     -14.258 -32.626  28.968  1.00  3.81           O
ATOM    589  CB  ALA A  77     -11.037 -32.255  28.837  1.00  3.79           C
ATOM    590  N   TYR A  78     -13.283 -34.620  28.554  1.00  3.98           N
ATOM    591  CA  TYR A  78     -14.399 -35.407  29.065  1.00  3.96           C
ATOM    592  C   TYR A  78     -14.409 -35.362  30.579  1.00  4.14           C
ATOM    593  O   TYR A  78     -13.461 -35.838  31.216  1.00  3.98           O
ATOM    594  CB  TYR A  78     -14.319 -36.841  28.564  1.00  4.05           C
ATOM    595  CG  TYR A  78     -15.563 -37.551  28.874  1.00  4.04           C
ATOM    596  CD1 TYR A  78     -16.645 -37.443  28.038  1.00  3.89           C
ATOM    597  CD2 TYR A  78     -15.704 -38.251  30.075  1.00  3.98           C
ATOM    598  CE1 TYR A  78     -17.825 -38.059  28.366  1.00  3.91           C
ATOM    599  CE2 TYR A  78     -16.887 -38.851  30.418  1.00  3.87           C
ATOM    600  CZ  TYR A  78     -17.929 -38.776  29.543  1.00  4.04           C
ATOM    601  OH  TYR A  78     -19.108 -39.402  29.865  1.00  5.20           O
ATOM    602  N   VAL A  79     -15.492 -34.812  31.151  1.00  4.04           N
ATOM    603  CA  VAL A  79     -15.561 -34.397  32.556  1.00  4.04           C
ATOM    604  C   VAL A  79     -16.959 -34.667  33.072  1.00  4.03           C
ATOM    605  O   VAL A  79     -17.934 -34.191  32.471  1.00  3.98           O
ATOM    606  CB  VAL A  79     -15.221 -32.913  32.736  1.00  4.09           C
ATOM    607  CG1 VAL A  79     -15.533 -32.466  34.160  1.00  4.19           C
ATOM    608  CG2 VAL A  79     -13.714 -32.667  32.353  1.00  4.07           C
ATOM    609  N   ASP A  80     -17.070 -35.475  34.142  1.00  4.03           N
ATOM    610  CA  ASP A  80     -18.356 -35.769  34.784  1.00  4.05           C
ATOM    611  C   ASP A  80     -19.444 -36.119  33.768  1.00  4.17           C
ATOM    612  O   ASP A  80     -20.601 -35.701  33.888  1.00  4.50           O
ATOM    613  CB  ASP A  80     -18.841 -34.585  35.664  1.00  4.28           C
ATOM    614  CG  ASP A  80     -17.840 -34.143  36.755  1.00  4.09           C
ATOM    615  OD1 ASP A  80     -17.002 -34.953  37.246  1.00  4.11           O
ATOM    616  OD2 ASP A  80     -17.959 -32.957  37.188  1.00  4.14           O
ATOM    617  N   GLY A  81     -19.070 -36.834  32.717  1.00  4.01           N
ATOM    618  CA  GLY A  81     -20.054 -37.348  31.807  1.00  4.14           C
ATOM    619  C   GLY A  81     -20.279 -36.527  30.563  1.00  4.12           C
ATOM    620  O   GLY A  81     -21.139 -36.907  29.747  1.00  4.15           O
ATOM    621  N   SER A  82     -19.538 -35.430  30.370  1.00  4.18           N
ATOM    622  CA  SER A  82     -19.637 -34.704  29.113  1.00  4.08           C
ATOM    623  C   SER A  82     -18.290 -34.077  28.730  1.00  3.92           C
ATOM    624  O   SER A  82     -17.339 -34.042  29.497  1.00  4.07           O
ATOM    625  CB  SER A  82     -20.763 -33.653  29.178  1.00  3.93           C
ATOM    626  OG  SER A  82     -20.385 -32.489  29.929  1.00  4.08           O
ATOM    627  N   TYR A  83     -18.204 -33.617  27.502  1.00  3.84           N
ATOM    628  CA  TYR A  83     -17.061 -32.817  27.094  1.00  3.88           C
ATOM    629  C   TYR A  83     -17.216 -31.351  27.504  1.00  3.98           C
ATOM    630  O   TYR A  83     -18.090 -30.623  27.008  1.00  3.97           O
ATOM    631  CB  TYR A  83     -16.861 -32.984  25.606  1.00  3.82           C
ATOM    632  CG  TYR A  83     -16.164 -34.233  25.288  1.00  3.80           C
ATOM    633  CD1 TYR A  83     -14.804 -34.291  25.397  1.00  3.72           C
ATOM    634  CD2 TYR A  83     -16.865 -35.379  24.826  1.00  3.72           C
ATOM    635  CE1 TYR A  83     -14.105 -35.396  25.077  1.00  3.77           C
ATOM    636  CE2 TYR A  83     -16.178 -36.539  24.534  1.00  3.75           C
ATOM    637  CZ  TYR A  83     -14.782 -36.534  24.640  1.00  3.82           C
ATOM    638  OH  TYR A  83     -14.030 -37.626  24.330  1.00  4.04           O
ATOM    639  N   GLN A  84     -16.416 -30.918  28.450  1.00  3.97           N
ATOM    640  CA  GLN A  84     -16.566 -29.558  28.915  1.00  4.05           C
ATOM    641  C   GLN A  84     -15.374 -28.724  28.464  1.00  3.98           C
ATOM    642  O   GLN A  84     -14.284 -29.229  28.310  1.00  3.83           O
ATOM    643  CB  GLN A  84     -16.745 -29.518  30.430  1.00  4.12           C
ATOM    644  CG  GLN A  84     -17.787 -30.535  30.885  1.00  4.11           C
ATOM    645  CD  GLN A  84     -18.328 -30.254  32.226  1.00  4.28           C
ATOM    646  OE1 GLN A  84     -18.516 -29.094  32.578  1.00  4.56           O
ATOM    647  NE2 GLN A  84     -18.596 -31.295  33.007  1.00  4.13           N
ATOM    648  N   LEU A  85     -15.655 -27.456  28.219  1.00  4.02           N
ATOM    649  CA  LEU A  85     -14.690 -26.493  27.764  1.00  4.05           C
ATOM    650  C   LEU A  85     -13.586 -26.293  28.807  1.00  4.10           C
ATOM    651  O   LEU A  85     -13.858 -26.141  29.980  1.00  3.95           O
ATOM    652  CB  LEU A  85     -15.447 -25.181  27.498  1.00  4.00           C
ATOM    653  CG  LEU A  85     -14.417 -24.110  27.092  1.00  4.43           C
ATOM    654  CD1 LEU A  85     -13.921 -24.321  25.671  1.00  4.15           C
ATOM    655  CD2 LEU A  85     -14.964 -22.732  27.315  1.00  4.45           C
ATOM    656  N   GLN A  86     -12.339 -26.229  28.367  1.00  4.05           N
ATOM    657  CA  GLN A  86     -11.234 -26.225  29.316  1.00  4.08           C
ATOM    658  C   GLN A  86     -10.597 -24.842  29.339  1.00  4.18           C
ATOM    659  O   GLN A  86     -11.335 -23.879  29.369  1.00  4.07           O
ATOM    660  CB  GLN A  86     -10.282 -27.363  28.981  1.00  4.11           C
ATOM    661  CG  GLN A  86     -10.951 -28.701  29.175  1.00  3.98           C
ATOM    662  CD  GLN A  86     -11.301 -28.984  30.644  1.00  4.06           C
ATOM    663  OE1 GLN A  86     -10.432 -28.911  31.534  1.00  3.93           O
ATOM    664  NE2 GLN A  86     -12.593 -29.211  30.916  1.00  3.92           N
ATOM    665  N   ASP A  87      -9.252 -24.723  29.330  1.00  4.40           N
ATOM    666  CA  ASP A  87      -8.541 -23.442  29.236  1.00  4.36           C
ATOM    667  C   ASP A  87      -8.415 -22.866  27.806  1.00  4.29           C
ATOM    668  O   ASP A  87      -8.297 -21.649  27.648  1.00  4.41           O
ATOM    669  CB  ASP A  87      -7.162 -23.612  29.873  1.00  4.53           C
ATOM    670  CG  ASP A  87      -7.262 -24.173  31.305  1.00  4.71           C
ATOM    671  OD1 ASP A  87      -8.247 -23.817  31.975  1.00  4.70           O
ATOM    672  OD2 ASP A  87      -6.401 -24.977  31.772  1.00  4.89           O
ATOM    673  N   LEU A  88      -8.382 -23.673  26.752  1.00  4.47           N
ATOM    674  CA  LEU A  88      -8.295 -23.076  25.428  1.00  4.30           C
ATOM    675  C   LEU A  88      -9.697 -23.006  24.828  1.00  4.48           C
ATOM    676  O   LEU A  88     -10.628 -23.674  25.291  1.00  4.55           O
ATOM    677  CB  LEU A  88      -7.352 -23.870  24.507  1.00  4.18           C
ATOM    678  CG  LEU A  88      -5.887 -24.006  24.982  1.00  4.45           C
ATOM    679  CD1 LEU A  88      -5.147 -25.207  24.393  1.00  4.20           C
ATOM    680  CD2 LEU A  88      -5.107 -22.704  24.769  1.00  4.16           C
ATOM    681  N   THR A  89      -9.853 -22.201  23.773  1.00  4.38           N
ATOM    682  CA  THR A  89     -11.196 -22.001  23.245  1.00  4.48           C
ATOM    683  C   THR A  89     -11.275 -22.483  21.811  1.00  4.46           C
ATOM    684  O   THR A  89     -10.275 -22.711  21.117  1.00  4.61           O
ATOM    685  CB  THR A  89     -11.704 -20.530  23.333  1.00  4.65           C
ATOM    686  OG1 THR A  89     -10.642 -19.566  23.092  1.00  5.22           O
ATOM    687  CG2 THR A  89     -12.428 -20.292  24.676  1.00  4.63           C
ATOM    688  N   PHE A  90     -12.476 -22.667  21.366  1.00  4.49           N
ATOM    689  CA  PHE A  90     -12.648 -23.056  19.990  1.00  4.23           C
ATOM    690  C   PHE A  90     -13.431 -21.929  19.348  1.00  4.25           C
ATOM    691  O   PHE A  90     -14.170 -21.223  20.047  1.00  4.49           O
ATOM    692  CB  PHE A  90     -13.351 -24.396  19.891  1.00  4.23           C
ATOM    693  CG  PHE A  90     -13.695 -24.799  18.474  1.00  4.11           C
ATOM    694  CD1 PHE A  90     -12.777 -25.441  17.734  1.00  3.85           C
ATOM    695  CD2 PHE A  90     -14.937 -24.508  17.908  1.00  4.03           C
ATOM    696  CE1 PHE A  90     -13.040 -25.877  16.448  1.00  3.91           C
ATOM    697  CE2 PHE A  90     -15.217 -24.916  16.593  1.00  3.94           C
ATOM    698  CZ  PHE A  90     -14.256 -25.610  15.876  1.00  3.86           C
ATOM    699  N   SER A  91     -13.222 -21.704  18.045  1.00  3.93           N
ATOM    700  CA  SER A  91     -13.992 -20.703  17.292  1.00  4.01           C
ATOM    701  C   SER A  91     -13.717 -20.939  15.824  1.00  3.99           C
ATOM    702  O   SER A  91     -12.853 -21.742  15.466  1.00  4.05           O
ATOM    703  CB  SER A  91     -13.651 -19.247  17.663  1.00  3.83           C
ATOM    704  OG  SER A  91     -12.744 -18.630  16.742  1.00  4.33           O
ATOM    705  N   ASN A  92     -14.460 -20.230  14.983  1.00  3.85           N
ATOM    706  CA  ASN A  92     -14.471 -20.459  13.558  1.00  3.78           C
ATOM    707  C   ASN A  92     -13.831 -19.292  12.799  1.00  3.74           C
ATOM    708  O   ASN A  92     -14.099 -19.096  11.631  1.00  3.69           O
ATOM    709  CB  ASN A  92     -15.914 -20.763  13.129  1.00  3.87           C
ATOM    710  CG  ASN A  92     -16.401 -22.157  13.687  1.00  4.09           C
ATOM    711  OD1 ASN A  92     -15.585 -23.055  13.764  1.00  3.93           O
ATOM    712  ND2 ASN A  92     -17.689 -22.302  14.106  1.00  4.04           N
ATOM    713  N   GLY A  93     -12.884 -18.603  13.433  1.00  3.87           N
ATOM    714  CA  GLY A  93     -12.380 -17.351  12.895  1.00  3.73           C
ATOM    715  C   GLY A  93     -11.520 -17.520  11.662  1.00  3.66           C
ATOM    716  O   GLY A  93     -11.616 -16.725  10.753  1.00  3.70           O
ATOM    717  N   TYR A  94     -10.675 -18.570  11.620  1.00  3.71           N
ATOM    718  CA  TYR A  94      -9.624 -18.810  10.627  1.00  3.76           C
ATOM    719  C   TYR A  94     -10.154 -19.374   9.333  1.00  3.67           C
ATOM    720  O   TYR A  94      -9.450 -19.316   8.328  1.00  3.61           O
ATOM    721  CB  TYR A  94      -8.569 -19.796  11.191  1.00  3.91           C
ATOM    722  CG  TYR A  94      -8.416 -19.550  12.639  1.00  3.91           C
ATOM    723  CD1 TYR A  94      -7.390 -18.732  13.098  1.00  3.88           C
ATOM    724  CD2 TYR A  94      -9.341 -20.050  13.556  1.00  3.82           C
ATOM    725  CE1 TYR A  94      -7.261 -18.445  14.451  1.00  3.83           C
ATOM    726  CE2 TYR A  94      -9.239 -19.762  14.928  1.00  3.89           C
ATOM    727  CZ  TYR A  94      -8.186 -18.963  15.367  1.00  4.31           C
ATOM    728  OH  TYR A  94      -8.046 -18.660  16.705  1.00  4.43           O
ATOM    729  N   ARG A  95     -11.322 -19.993   9.397  1.00  3.66           N
ATOM    730  CA  ARG A  95     -12.178 -20.404   8.294  1.00  3.59           C
ATOM    731  C   ARG A  95     -12.384 -19.282   7.285  1.00  3.47           C
ATOM    732  O   ARG A  95     -11.938 -19.340   6.126  1.00  3.32           O
ATOM    733  CB  ARG A  95     -13.561 -20.793   8.863  1.00  3.63           C
ATOM    734  CG  ARG A  95     -13.733 -22.110   9.505  1.00  3.83           C
ATOM    735  CD  ARG A  95     -14.103 -22.930   8.362  1.00  3.90           C
ATOM    736  NE  ARG A  95     -14.764 -24.165   8.662  1.00  3.86           N
ATOM    737  CZ  ARG A  95     -14.684 -25.165   7.834  1.00  3.60           C
ATOM    738  NH1 ARG A  95     -15.275 -26.315   8.084  1.00  3.66           N
ATOM    739  NH2 ARG A  95     -13.956 -24.981   6.753  1.00  3.79           N
ATOM    740  N   TYR A  96     -13.252 -18.367   7.714  1.00  3.51           N
ATOM    741  CA  TYR A  96     -13.393 -16.958   7.357  1.00  3.48           C
ATOM    742  C   TYR A  96     -12.105 -16.268   6.973  1.00  3.43           C
ATOM    743  O   TYR A  96     -11.999 -15.704   5.878  1.00  3.53           O
ATOM    744  CB  TYR A  96     -13.928 -16.187   8.550  1.00  3.58           C
ATOM    745  CG  TYR A  96     -15.276 -16.509   8.989  1.00  3.66           C
ATOM    746  CD1 TYR A  96     -16.265 -15.513   9.003  1.00  3.78           C
ATOM    747  CD2 TYR A  96     -15.614 -17.787   9.476  1.00  3.68           C
ATOM    748  CE1 TYR A  96     -17.493 -15.765   9.449  1.00  3.72           C
ATOM    749  CE2 TYR A  96     -16.920 -18.031   9.941  1.00  3.80           C
ATOM    750  CZ  TYR A  96     -17.833 -17.001   9.923  1.00  3.70           C
ATOM    751  OH  TYR A  96     -19.118 -17.244  10.325  1.00  3.74           O
ATOM    752  N   VAL A  97     -11.147 -16.294   7.904  1.00  3.53           N
ATOM    753  CA  VAL A  97      -9.896 -15.562   7.792  1.00  3.54           C
ATOM    754  C   VAL A  97      -9.117 -16.064   6.596  1.00  3.48           C
ATOM    755  O   VAL A  97      -8.374 -15.322   5.981  1.00  3.51           O
ATOM    756  CB  VAL A  97      -9.153 -15.691   9.122  1.00  3.60           C
ATOM    757  CG1 VAL A  97      -7.674 -15.571   8.957  1.00  3.67           C
ATOM    758  CG2 VAL A  97      -9.677 -14.654  10.110  1.00  3.72           C
ATOM    759  N   ASN A  98      -9.342 -17.322   6.247  1.00  3.55           N
ATOM    760  CA  ASN A  98      -8.921 -18.144   5.122  1.00  3.33           C
ATOM    761  C   ASN A  98     -10.039 -18.282   4.087  1.00  3.32           C
ATOM    762  O   ASN A  98      -9.776 -18.769   3.003  1.00  3.27           O
ATOM    763  CB  ASN A  98      -8.647 -19.545   5.671  1.00  3.37           C
ATOM    764  CG  ASN A  98      -7.440 -20.214   5.091  1.00  3.34           C
ATOM    765  OD1 ASN A  98      -6.491 -19.575   4.688  1.00  3.48           O
ATOM    766  ND2 ASN A  98      -7.464 -21.537   5.095  1.00  3.27           N
ATOM    767  N   TRP A  99     -11.315 -18.023   4.440  1.00  3.31           N
ATOM    768  CA  TRP A  99     -12.294 -17.704   3.394  1.00  3.29           C
ATOM    769  C   TRP A  99     -11.710 -16.632   2.560  1.00  3.25           C
ATOM    770  O   TRP A  99     -11.570 -16.838   1.385  1.00  3.08           O
ATOM    771  CB  TRP A  99     -13.653 -17.228   3.906  1.00  3.23           C
ATOM    772  CG  TRP A  99     -14.569 -18.347   4.305  1.00  3.23           C
ATOM    773  CD1 TRP A  99     -14.461 -19.640   3.955  1.00  3.19           C
ATOM    774  CD2 TRP A  99     -15.700 -18.279   5.214  1.00  3.33           C
ATOM    775  NE1 TRP A  99     -15.420 -20.388   4.542  1.00  3.22           N
ATOM    776  CE2 TRP A  99     -16.225 -19.583   5.307  1.00  3.34           C
ATOM    777  CE3 TRP A  99     -16.338 -17.246   5.896  1.00  3.29           C
ATOM    778  CZ2 TRP A  99     -17.375 -19.881   6.059  1.00  3.52           C
ATOM    779  CZ3 TRP A  99     -17.468 -17.534   6.643  1.00  3.39           C
ATOM    780  CH2 TRP A  99     -17.941 -18.861   6.778  1.00  3.45           C
ATOM    781  N   MET A 100     -11.207 -15.556   3.215  1.00  3.38           N
ATOM    782  CA  MET A 100     -10.483 -14.352   2.743  1.00  3.45           C
ATOM    783  C   MET A 100      -9.314 -14.548   1.787  1.00  3.38           C
ATOM    784  O   MET A 100      -8.475 -13.642   1.607  1.00  3.40           O
ATOM    785  CB  MET A 100      -9.908 -13.575   3.928  1.00  3.61           C
ATOM    786  CG  MET A 100     -10.599 -12.329   4.368  1.00  3.86           C
ATOM    787  SD  MET A 100     -10.870 -11.036   3.180  1.00  5.34           S
ATOM    788  CE  MET A 100      -9.469 -10.003   3.655  1.00  4.34           C
ATOM    789  N   ALA A 101      -9.230 -15.720   1.172  1.00  3.27           N
ATOM    790  CA  ALA A 101      -8.067 -16.031   0.376  1.00  3.13           C
ATOM    791  C   ALA A 101      -8.303 -17.371  -0.233  1.00  3.08           C
ATOM    792  O   ALA A 101      -7.466 -17.865  -1.000  1.00  3.16           O
ATOM    793  CB  ALA A 101      -6.802 -16.074   1.221  1.00  3.13           C
ATOM    794  N   THR A 102      -9.401 -17.998   0.114  1.00  3.05           N
ATOM    795  CA  THR A 102      -9.519 -19.263  -0.563  1.00  3.14           C
ATOM    796  C   THR A 102     -10.052 -18.993  -1.955  1.00  3.08           C
ATOM    797  O   THR A 102      -9.472 -19.475  -2.926  1.00  3.21           O
ATOM    798  CB  THR A 102     -10.266 -20.293   0.312  1.00  3.12           C
ATOM    799  OG1 THR A 102     -11.329 -19.707   1.084  1.00  3.23           O
ATOM    800  CG2 THR A 102      -9.251 -20.936   1.277  1.00  3.15           C
ATOM    801  N   ILE A 103     -10.872 -17.957  -2.034  1.00  2.94           N
ATOM    802  CA  ILE A 103     -11.708 -17.404  -3.087  1.00  3.02           C
ATOM    803  C   ILE A 103     -10.957 -16.648  -4.197  1.00  3.06           C
ATOM    804  O   ILE A 103     -11.347 -16.807  -5.360  1.00  3.10           O
ATOM    805  CB  ILE A 103     -12.747 -16.448  -2.467  1.00  3.07           C
ATOM    806  CG1 ILE A 103     -13.471 -17.092  -1.312  1.00  3.04           C
ATOM    807  CG2 ILE A 103     -13.755 -15.895  -3.505  1.00  3.24           C
ATOM    808  CD1 ILE A 103     -14.733 -16.354  -1.026  1.00  3.14           C
ATOM    809  N   PRO A 104     -10.046 -15.680  -3.898  1.00  2.97           N
ATOM    810  CA  PRO A 104      -9.240 -15.111  -4.960  1.00  3.15           C
ATOM    811  C   PRO A 104      -8.799 -16.181  -5.895  1.00  3.06           C
ATOM    812  O   PRO A 104      -9.222 -16.187  -7.032  1.00  2.99           O
ATOM    813  CB  PRO A 104      -8.043 -14.506  -4.215  1.00  3.12           C
ATOM    814  CG  PRO A 104      -8.434 -14.321  -2.928  1.00  3.11           C
ATOM    815  CD  PRO A 104      -9.872 -14.830  -2.725  1.00  3.14           C
ATOM    816  N   CYS A 105      -8.034 -17.152  -5.350  1.00  3.12           N
ATOM    817  CA  CYS A 105      -7.517 -18.254  -6.145  1.00  3.06           C
ATOM    818  C   CYS A 105      -8.627 -19.029  -6.902  1.00  3.05           C
ATOM    819  O   CYS A 105      -8.410 -19.437  -8.047  1.00  3.05           O
ATOM    820  CB  CYS A 105      -6.665 -19.141  -5.235  1.00  3.08           C
ATOM    821  SG  CYS A 105      -5.355 -18.185  -4.222  1.00  3.40           S
ATOM    822  N   LEU A 106      -9.814 -19.187  -6.283  1.00  3.08           N
ATOM    823  CA  LEU A 106     -11.005 -19.837  -6.858  1.00  3.09           C
ATOM    824  C   LEU A 106     -11.605 -19.097  -8.057  1.00  3.19           C
ATOM    825  O   LEU A 106     -11.842 -19.678  -9.121  1.00  3.19           O
ATOM    826  CB  LEU A 106     -12.079 -19.895  -5.813  1.00  3.12           C
ATOM    827  CG  LEU A 106     -11.784 -20.730  -4.628  1.00  3.06           C
ATOM    828  CD1 LEU A 106     -12.944 -20.769  -3.679  1.00  3.04           C
ATOM    829  CD2 LEU A 106     -11.466 -22.062  -5.165  1.00  3.08           C
ATOM    830  N   LEU A 107     -12.030 -17.861  -7.844  1.00  3.19           N
ATOM    831  CA  LEU A 107     -12.501 -17.121  -8.985  1.00  3.19           C
ATOM    832  C   LEU A 107     -11.360 -16.888  -9.925  1.00  3.36           C
ATOM    833  O   LEU A 107     -11.602 -16.697 -11.111  1.00  3.45           O
ATOM    834  CB  LEU A 107     -13.072 -15.799  -8.583  1.00  3.21           C
ATOM    835  CG  LEU A 107     -13.957 -15.896  -7.376  1.00  3.13           C
ATOM    836  CD1 LEU A 107     -13.733 -14.512  -6.803  1.00  3.43           C
ATOM    837  CD2 LEU A 107     -15.365 -16.081  -7.808  1.00  3.22           C
ATOM    838  N   LEU A 108     -10.115 -16.905  -9.419  1.00  3.22           N
ATOM    839  CA  LEU A 108      -9.016 -16.810 -10.356  1.00  3.27           C
ATOM    840  C   LEU A 108      -8.991 -18.031 -11.285  1.00  3.38           C
ATOM    841  O   LEU A 108      -8.860 -17.882 -12.508  1.00  3.49           O
ATOM    842  CB  LEU A 108      -7.701 -16.596  -9.612  1.00  3.13           C
ATOM    843  CG  LEU A 108      -6.512 -16.080 -10.458  1.00  3.34           C
ATOM    844  CD1 LEU A 108      -6.900 -15.136 -11.613  1.00  3.58           C
ATOM    845  CD2 LEU A 108      -5.537 -15.363  -9.570  1.00  3.10           C
ATOM    846  N   GLN A 109      -9.128 -19.253 -10.749  1.00  3.26           N
ATOM    847  CA  GLN A 109      -9.027 -20.348 -11.720  1.00  3.37           C
ATOM    848  C   GLN A 109     -10.307 -20.479 -12.535  1.00  3.45           C
ATOM    849  O   GLN A 109     -10.251 -20.875 -13.704  1.00  3.58           O
ATOM    850  CB  GLN A 109      -8.552 -21.683 -11.070  1.00  3.33           C
ATOM    851  CG  GLN A 109      -9.356 -22.218  -9.932  1.00  3.33           C
ATOM    852  CD  GLN A 109      -9.224 -23.671  -9.797  1.00  3.42           C
ATOM    853  OE1 GLN A 109      -9.980 -24.282  -9.086  1.00  3.50           O
ATOM    854  NE2 GLN A 109      -8.225 -24.255 -10.480  1.00  3.35           N
ATOM    855  N   LEU A 110     -11.451 -20.012 -12.021  1.00  3.51           N
ATOM    856  CA  LEU A 110     -12.579 -19.812 -12.939  1.00  3.62           C
ATOM    857  C   LEU A 110     -12.181 -18.851 -14.057  1.00  3.86           C
ATOM    858  O   LEU A 110     -12.344 -19.164 -15.234  1.00  3.88           O
ATOM    859  CB  LEU A 110     -13.825 -19.294 -12.213  1.00  3.66           C
ATOM    860  CG  LEU A 110     -15.096 -19.000 -13.006  1.00  3.87           C
ATOM    861  CD1 LEU A 110     -15.812 -20.213 -13.450  1.00  4.23           C
ATOM    862  CD2 LEU A 110     -15.999 -18.153 -12.126  1.00  3.81           C
ATOM    863  N   LEU A 111     -11.709 -17.651 -13.696  1.00  3.80           N
ATOM    864  CA  LEU A 111     -11.379 -16.667 -14.738  1.00  4.03           C
ATOM    865  C   LEU A 111     -10.348 -17.188 -15.741  1.00  4.17           C
ATOM    866  O   LEU A 111     -10.427 -16.838 -16.920  1.00  4.58           O
ATOM    867  CB  LEU A 111     -10.929 -15.337 -14.106  1.00  4.10           C
ATOM    868  CG  LEU A 111     -11.929 -14.777 -13.081  1.00  4.09           C
ATOM    869  CD1 LEU A 111     -11.153 -13.709 -12.341  1.00  4.50           C
ATOM    870  CD2 LEU A 111     -13.111 -14.211 -13.743  1.00  4.67           C
ATOM    871  N   ILE A 112      -9.401 -18.039 -15.313  1.00  3.97           N
ATOM    872  CA  ILE A 112      -8.436 -18.636 -16.235  1.00  4.13           C
ATOM    873  C   ILE A 112      -9.151 -19.489 -17.283  1.00  4.28           C
ATOM    874  O   ILE A 112      -8.876 -19.391 -18.488  1.00  4.44           O
ATOM    875  CB  ILE A 112      -7.371 -19.461 -15.468  1.00  3.99           C
ATOM    876  CG1 ILE A 112      -6.479 -18.565 -14.601  1.00  4.04           C
ATOM    877  CG2 ILE A 112      -6.453 -20.185 -16.403  1.00  4.15           C
ATOM    878  CD1 ILE A 112      -6.316 -17.182 -15.108  1.00  4.54           C
ATOM    879  N   VAL A 113     -10.110 -20.301 -16.857  1.00  4.18           N
ATOM    880  CA  VAL A 113     -10.635 -21.275 -17.797  1.00  4.30           C
ATOM    881  C   VAL A 113     -11.695 -20.651 -18.692  1.00  4.54           C
ATOM    882  O   VAL A 113     -12.022 -21.207 -19.746  1.00  4.53           O
ATOM    883  CB  VAL A 113     -11.169 -22.531 -17.078  1.00  4.35           C
ATOM    884  CG1 VAL A 113     -10.019 -23.375 -16.632  1.00  4.23           C
ATOM    885  CG2 VAL A 113     -12.071 -22.196 -15.934  1.00  4.11           C
ATOM    886  N   LEU A 114     -12.235 -19.517 -18.279  1.00  4.53           N
ATOM    887  CA  LEU A 114     -13.066 -18.620 -19.073  1.00  4.72           C
ATOM    888  C   LEU A 114     -12.281 -17.912 -20.156  1.00  4.94           C
ATOM    889  O   LEU A 114     -12.875 -17.303 -21.037  1.00  5.16           O
ATOM    890  CB  LEU A 114     -13.718 -17.634 -18.139  1.00  4.85           C
ATOM    891  CG  LEU A 114     -15.062 -18.076 -17.617  1.00  4.80           C
ATOM    892  CD1 LEU A 114     -15.606 -16.958 -16.823  1.00  4.55           C
ATOM    893  CD2 LEU A 114     -15.955 -18.431 -18.853  1.00  5.07           C
ATOM    894  N   ASN A 115     -10.958 -18.036 -20.154  1.00  4.97           N
ATOM    895  CA  ASN A 115     -10.120 -17.653 -21.277  1.00  5.28           C
ATOM    896  C   ASN A 115      -9.857 -16.163 -21.194  1.00  5.73           C
ATOM    897  O   ASN A 115      -9.363 -15.583 -22.121  1.00  6.02           O
ATOM    898  CB  ASN A 115     -10.703 -18.037 -22.648  1.00  5.13           C
ATOM    899  CG  ASN A 115     -10.543 -19.522 -22.938  1.00  4.96           C
ATOM    900  OD1 ASN A 115      -9.466 -20.034 -22.793  1.00  5.16           O
ATOM    901  ND2 ASN A 115     -11.596 -20.199 -23.329  1.00  4.90           N
ATOM    902  N   LEU A 116     -10.133 -15.534 -20.061  1.00  5.73           N
ATOM    903  CA  LEU A 116      -9.746 -14.138 -19.945  1.00  6.39           C
ATOM    904  C   LEU A 116      -8.229 -14.017 -19.812  1.00  6.41           C
ATOM    905  O   LEU A 116      -7.567 -14.853 -19.207  1.00  6.37           O
ATOM    906  CB  LEU A 116     -10.427 -13.465 -18.734  1.00  6.47           C
ATOM    907  CG  LEU A 116     -11.869 -13.679 -18.268  1.00  6.10           C
ATOM    908  CD1 LEU A 116     -12.238 -12.581 -17.162  1.00  5.82           C
ATOM    909  CD2 LEU A 116     -12.891 -13.669 -19.444  1.00  5.96           C
ATOM    910  N   LYS A 117      -7.707 -12.917 -20.343  1.00  7.01           N
ATOM    911  CA  LYS A 117      -6.287 -12.632 -20.513  1.00  7.27           C
ATOM    912  C   LYS A 117      -6.073 -11.139 -20.300  1.00  7.89           C
ATOM    913  O   LYS A 117      -6.922 -10.308 -20.659  1.00  7.83           O
ATOM    914  CB  LYS A 117      -5.787 -13.007 -21.905  1.00  7.42           C
ATOM    915  CG  LYS A 117      -6.561 -12.305 -23.039  1.00  7.59           C
ATOM    916  CD  LYS A 117      -5.788 -12.401 -24.366  1.00  8.09           C
ATOM    917  CE  LYS A 117      -4.550 -11.520 -24.344  1.00  8.60           C
ATOM    918  NZ  LYS A 117      -3.408 -12.233 -24.979  1.00  9.98           N
ATOM    919  N   GLY A 118      -4.947 -10.805 -19.702  1.00  7.85           N
ATOM    920  CA  GLY A 118      -4.525  -9.427 -19.790  1.00  8.20           C
ATOM    921  C   GLY A 118      -5.239  -8.471 -18.865  1.00  8.69           C
ATOM    922  O   GLY A 118      -5.094  -8.552 -17.635  1.00  8.76           O
ATOM    923  N   LYS A 119      -6.001  -7.550 -19.455  1.00  8.99           N
ATOM    924  CA  LYS A 119      -6.521  -6.412 -18.712  1.00  9.49           C
ATOM    925  C   LYS A 119      -7.910  -6.659 -18.138  1.00  8.74           C
ATOM    926  O   LYS A 119      -8.176  -6.324 -16.970  1.00  8.25           O
ATOM    927  CB  LYS A 119      -6.547  -5.196 -19.629  1.00 11.83           C
ATOM    928  CG  LYS A 119      -6.524  -3.905 -18.888  1.00 13.87           C
ATOM    929  CD  LYS A 119      -6.458  -2.832 -19.902  1.00 16.98           C
ATOM    930  CE  LYS A 119      -7.720  -2.003 -19.912  1.00 20.45           C
ATOM    931  NZ  LYS A 119      -7.934  -1.592 -21.355  1.00 28.50           N
ATOM    932  N   GLU A 120      -8.815  -7.183 -18.983  1.00  8.31           N
ATOM    933  CA  GLU A 120     -10.048  -7.778 -18.494  1.00  7.81           C
ATOM    934  C   GLU A 120      -9.784  -8.823 -17.411  1.00  7.55           C
ATOM    935  O   GLU A 120     -10.597  -9.004 -16.506  1.00  7.20           O
ATOM    936  CB  GLU A 120     -10.805  -8.434 -19.646  1.00  7.49           C
ATOM    937  CG  GLU A 120     -12.150  -9.018 -19.209  1.00  7.26           C
ATOM    938  CD  GLU A 120     -12.977  -9.470 -20.369  1.00  7.17           C
ATOM    939  OE1 GLU A 120     -12.853  -8.855 -21.437  1.00  8.04           O
ATOM    940  OE2 GLU A 120     -13.747 -10.441 -20.234  1.00  7.05           O
ATOM    941  N   LEU A 121      -8.675  -9.556 -17.515  1.00  7.65           N
ATOM    942  CA  LEU A 121      -8.410 -10.581 -16.512  1.00  7.47           C
ATOM    943  C   LEU A 121      -8.028  -9.929 -15.196  1.00  7.22           C
ATOM    944  O   LEU A 121      -8.657 -10.191 -14.164  1.00  7.05           O
ATOM    945  CB  LEU A 121      -7.338 -11.537 -17.028  1.00  7.37           C
ATOM    946  CG  LEU A 121      -6.485 -12.309 -16.014  1.00  7.20           C
ATOM    947  CD1 LEU A 121      -7.357 -13.228 -15.206  1.00  6.43           C
ATOM    948  CD2 LEU A 121      -5.337 -13.069 -16.757  1.00  7.30           C
ATOM    949  N   PHE A 122      -7.066  -8.990 -15.245  1.00  7.49           N
ATOM    950  CA  PHE A 122      -6.610  -8.273 -14.051  1.00  7.63           C
ATOM    951  C   PHE A 122      -7.739  -7.461 -13.433  1.00  7.08           C
ATOM    952  O   PHE A 122      -7.897  -7.438 -12.207  1.00  6.71           O
ATOM    953  CB  PHE A 122      -5.424  -7.357 -14.403  1.00  7.81           C
ATOM    954  CG  PHE A 122      -5.053  -6.369 -13.291  1.00  8.09           C
ATOM    955  CD1 PHE A 122      -4.386  -6.786 -12.152  1.00  7.82           C
ATOM    956  CD2 PHE A 122      -5.364  -5.025 -13.404  1.00  7.69           C
ATOM    957  CE1 PHE A 122      -4.047  -5.894 -11.153  1.00  8.12           C
ATOM    958  CE2 PHE A 122      -5.034  -4.139 -12.389  1.00  7.70           C
ATOM    959  CZ  PHE A 122      -4.368  -4.587 -11.265  1.00  7.77           C
ATOM    960  N   SER A 123      -8.550  -6.831 -14.283  1.00  7.03           N
ATOM    961  CA  SER A 123      -9.582  -5.902 -13.840  1.00  6.93           C
ATOM    962  C   SER A 123     -10.713  -6.656 -13.216  1.00  6.54           C
ATOM    963  O   SER A 123     -11.130  -6.357 -12.093  1.00  6.28           O
ATOM    964  CB  SER A 123     -10.081  -5.050 -15.008  1.00  7.23           C
ATOM    965  OG  SER A 123     -11.042  -5.756 -15.788  1.00  7.54           O
ATOM    966  N   THR A 124     -11.109  -7.731 -13.874  1.00  6.68           N
ATOM    967  CA  THR A 124     -12.153  -8.547 -13.302  1.00  6.49           C
ATOM    968  C   THR A 124     -11.710  -9.152 -11.987  1.00  5.96           C
ATOM    969  O   THR A 124     -12.476  -9.184 -11.019  1.00  5.54           O
ATOM    970  CB  THR A 124     -12.560  -9.606 -14.295  1.00  6.32           C
ATOM    971  OG1 THR A 124     -12.969  -8.947 -15.505  1.00  6.80           O
ATOM    972  CG2 THR A 124     -13.679 -10.457 -13.725  1.00  5.68           C
ATOM    973  N   ALA A 125     -10.475  -9.637 -11.929  1.00  6.18           N
ATOM    974  CA  ALA A 125     -10.042 -10.276 -10.702  1.00  5.78           C
ATOM    975  C   ALA A 125      -9.986  -9.242  -9.568  1.00  5.57           C
ATOM    976  O   ALA A 125     -10.390  -9.538  -8.448  1.00  5.08           O
ATOM    977  CB  ALA A 125      -8.697 -10.987 -10.950  1.00  5.79           C
ATOM    978  N   THR A 126      -9.625  -7.991  -9.881  1.00  5.85           N
ATOM    979  CA  THR A 126      -9.501  -6.963  -8.841  1.00  5.61           C
ATOM    980  C   THR A 126     -10.861  -6.682  -8.162  1.00  5.34           C
ATOM    981  O   THR A 126     -11.019  -6.830  -6.919  1.00  5.07           O
ATOM    982  CB  THR A 126      -8.836  -5.721  -9.468  1.00  6.01           C
ATOM    983  OG1 THR A 126      -7.473  -6.042  -9.779  1.00  6.30           O
ATOM    984  CG2 THR A 126      -8.791  -4.475  -8.521  1.00  5.67           C
ATOM    985  N   TRP A 127     -11.868  -6.359  -8.980  1.00  5.37           N
ATOM    986  CA  TRP A 127     -13.213  -6.096  -8.488  1.00  5.12           C
ATOM    987  C   TRP A 127     -13.758  -7.291  -7.740  1.00  4.91           C
ATOM    988  O   TRP A 127     -14.512  -7.141  -6.768  1.00  4.83           O
ATOM    989  CB  TRP A 127     -14.143  -5.728  -9.662  1.00  5.32           C
ATOM    990  CG  TRP A 127     -13.840  -4.380 -10.164  1.00  5.59           C
ATOM    991  CD1 TRP A 127     -13.327  -4.048 -11.387  1.00  5.92           C
ATOM    992  CD2 TRP A 127     -13.978  -3.161  -9.438  1.00  5.53           C
ATOM    993  NE1 TRP A 127     -13.166  -2.679 -11.474  1.00  6.13           N
ATOM    994  CE2 TRP A 127     -13.551  -2.121 -10.276  1.00  5.87           C
ATOM    995  CE3 TRP A 127     -14.406  -2.847  -8.134  1.00  5.69           C
ATOM    996  CZ2 TRP A 127     -13.558  -0.791  -9.862  1.00  6.15           C
ATOM    997  CZ3 TRP A 127     -14.421  -1.543  -7.733  1.00  5.87           C
ATOM    998  CH2 TRP A 127     -14.010  -0.518  -8.596  1.00  6.22           C
ATOM    999  N   LEU A 128     -13.427  -8.484  -8.213  1.00  4.99           N
ATOM   1000  CA  LEU A 128     -13.957  -9.698  -7.616  1.00  4.69           C
ATOM   1001  C   LEU A 128     -13.375  -9.913  -6.242  1.00  4.54           C
ATOM   1002  O   LEU A 128     -14.098 -10.187  -5.282  1.00  4.54           O
ATOM   1003  CB  LEU A 128     -13.656 -10.908  -8.498  1.00  4.76           C
ATOM   1004  CG  LEU A 128     -14.792 -11.194  -9.493  1.00  4.55           C
ATOM   1005  CD1 LEU A 128     -14.542 -12.320 -10.585  1.00  4.41           C
ATOM   1006  CD2 LEU A 128     -16.119 -11.413  -8.736  1.00  4.22           C
ATOM   1007  N   ILE A 129     -12.057  -9.777  -6.125  1.00  4.61           N
ATOM   1008  CA  ILE A 129     -11.421  -9.945  -4.828  1.00  4.57           C
ATOM   1009  C   ILE A 129     -11.935  -8.918  -3.817  1.00  4.46           C
ATOM   1010  O   ILE A 129     -12.195  -9.271  -2.666  1.00  4.38           O
ATOM   1011  CB  ILE A 129      -9.901  -9.910  -5.025  1.00  4.46           C
ATOM   1012  CG1 ILE A 129      -9.564 -11.076  -5.901  1.00  4.21           C
ATOM   1013  CG2 ILE A 129      -9.187 -10.119  -3.739  1.00  4.07           C
ATOM   1014  CD1 ILE A 129      -8.181 -11.032  -6.520  1.00  4.38           C
ATOM   1015  N   LEU A 130     -12.151  -7.660  -4.251  1.00  4.50           N
ATOM   1016  CA  LEU A 130     -12.661  -6.595  -3.378  1.00  4.38           C
ATOM   1017  C   LEU A 130     -14.039  -6.931  -2.782  1.00  4.40           C
ATOM   1018  O   LEU A 130     -14.265  -6.781  -1.565  1.00  4.43           O
ATOM   1019  CB  LEU A 130     -12.716  -5.278  -4.156  1.00  4.70           C
ATOM   1020  CG  LEU A 130     -11.376  -4.767  -4.674  1.00  4.99           C
ATOM   1021  CD1 LEU A 130     -11.562  -3.521  -5.441  1.00  5.05           C
ATOM   1022  CD2 LEU A 130     -10.479  -4.566  -3.499  1.00  4.59           C
ATOM   1023  N   ALA A 131     -14.953  -7.416  -3.615  1.00  4.36           N
ATOM   1024  CA  ALA A 131     -16.340  -7.686  -3.260  1.00  4.27           C
ATOM   1025  C   ALA A 131     -16.532  -9.040  -2.578  1.00  4.13           C
ATOM   1026  O   ALA A 131     -17.423  -9.178  -1.727  1.00  3.92           O
ATOM   1027  CB  ALA A 131     -17.214  -7.607  -4.502  1.00  3.99           C
ATOM   1028  N   ALA A 132     -15.752 -10.053  -2.946  1.00  4.22           N
ATOM   1029  CA  ALA A 132     -15.819 -11.300  -2.187  1.00  4.06           C
ATOM   1030  C   ALA A 132     -15.310 -11.098  -0.758  1.00  4.04           C
ATOM   1031  O   ALA A 132     -15.951 -11.532   0.222  1.00  3.78           O
ATOM   1032  CB  ALA A 132     -15.005 -12.384  -2.889  1.00  3.96           C
ATOM   1033  N   TRP A 133     -14.099 -10.533  -0.659  1.00  4.14           N
ATOM   1034  CA  TRP A 133     -13.367  -9.996   0.505  1.00  4.16           C
ATOM   1035  C   TRP A 133     -14.262  -9.201   1.422  1.00  4.17           C
ATOM   1036  O   TRP A 133     -14.047  -9.189   2.628  1.00  4.08           O
ATOM   1037  CB  TRP A 133     -12.264  -8.974   0.120  1.00  4.19           C
ATOM   1038  CG  TRP A 133     -10.910  -9.393  -0.194  1.00  4.29           C
ATOM   1039  CD1 TRP A 133     -10.437 -10.656  -0.348  1.00  4.27           C
ATOM   1040  CD2 TRP A 133      -9.792  -8.521  -0.351  1.00  4.29           C
ATOM   1041  NE1 TRP A 133      -9.098 -10.630  -0.642  1.00  4.29           N
ATOM   1042  CE2 TRP A 133      -8.670  -9.327  -0.642  1.00  4.25           C
ATOM   1043  CE3 TRP A 133      -9.631  -7.127  -0.278  1.00  4.32           C
ATOM   1044  CZ2 TRP A 133      -7.387  -8.791  -0.843  1.00  4.32           C
ATOM   1045  CZ3 TRP A 133      -8.347  -6.581  -0.485  1.00  4.32           C
ATOM   1046  CH2 TRP A 133      -7.244  -7.418  -0.738  1.00  4.06           C
ATOM   1047  N   GLY A 134     -15.218  -8.505   0.797  1.00  4.06           N
ATOM   1048  CA  GLY A 134     -16.141  -7.590   1.365  1.00  4.04           C
ATOM   1049  C   GLY A 134     -17.339  -8.362   1.795  1.00  3.88           C
ATOM   1050  O   GLY A 134     -17.850  -8.085   2.849  1.00  3.76           O
ATOM   1051  N   MET A 135     -17.785  -9.360   1.039  1.00  3.93           N
ATOM   1052  CA  MET A 135     -18.636 -10.354   1.677  1.00  3.70           C
ATOM   1053  C   MET A 135     -17.900 -10.950   2.877  1.00  3.75           C
ATOM   1054  O   MET A 135     -18.404 -10.874   3.985  1.00  3.75           O
ATOM   1055  CB  MET A 135     -19.069 -11.440   0.705  1.00  3.56           C
ATOM   1056  CG  MET A 135     -19.625 -12.674   1.387  1.00  3.40           C
ATOM   1057  SD  MET A 135     -19.740 -14.151   0.328  1.00  3.39           S
ATOM   1058  CE  MET A 135     -17.892 -14.354   0.200  1.00  3.25           C
ATOM   1059  N   ILE A 136     -16.656 -11.459   2.679  1.00  3.73           N
ATOM   1060  CA  ILE A 136     -15.980 -12.261   3.719  1.00  3.78           C
ATOM   1061  C   ILE A 136     -15.883 -11.541   5.088  1.00  3.92           C
ATOM   1062  O   ILE A 136     -16.123 -12.160   6.127  1.00  3.95           O
ATOM   1063  CB  ILE A 136     -14.565 -12.738   3.256  1.00  3.71           C
ATOM   1064  CG1 ILE A 136     -14.643 -13.893   2.278  1.00  3.55           C
ATOM   1065  CG2 ILE A 136     -13.747 -13.153   4.517  1.00  3.63           C
ATOM   1066  CD1 ILE A 136     -13.525 -14.040   1.321  1.00  3.45           C
ATOM   1067  N   ILE A 137     -15.503 -10.239   5.104  1.00  4.03           N
ATOM   1068  CA  ILE A 137     -15.227  -9.426   6.295  1.00  4.11           C
ATOM   1069  C   ILE A 137     -16.511  -8.924   7.017  1.00  4.23           C
ATOM   1070  O   ILE A 137     -16.544  -8.859   8.277  1.00  4.26           O
ATOM   1071  CB  ILE A 137     -14.335  -8.248   5.847  1.00  4.47           C
ATOM   1072  CG1 ILE A 137     -12.855  -8.648   5.724  1.00  4.53           C
ATOM   1073  CG2 ILE A 137     -14.624  -6.949   6.662  1.00  5.22           C
ATOM   1074  CD1 ILE A 137     -12.046  -7.501   5.201  1.00  4.96           C
ATOM   1075  N   THR A 138     -17.563  -8.508   6.268  1.00  4.03           N
ATOM   1076  CA  THR A 138     -18.830  -8.061   6.884  1.00  4.11           C
ATOM   1077  C   THR A 138     -19.447  -9.197   7.639  1.00  4.11           C
ATOM   1078  O   THR A 138     -19.792  -9.061   8.823  1.00  4.05           O
ATOM   1079  CB  THR A 138     -19.868  -7.522   5.857  1.00  3.99           C
ATOM   1080  OG1 THR A 138     -19.865  -8.246   4.612  1.00  3.83           O
ATOM   1081  CG2 THR A 138     -19.649  -5.992   5.524  1.00  4.06           C
ATOM   1082  N   GLY A 139     -19.477 -10.376   6.969  1.00  4.04           N
ATOM   1083  CA  GLY A 139     -19.815 -11.607   7.633  1.00  4.04           C
ATOM   1084  C   GLY A 139     -18.937 -11.940   8.820  1.00  4.07           C
ATOM   1085  O   GLY A 139     -19.426 -12.429   9.823  1.00  4.12           O
ATOM   1086  N   TYR A 140     -17.643 -11.588   8.763  1.00  4.15           N
ATOM   1087  CA  TYR A 140     -16.825 -11.738   9.970  1.00  4.17           C
ATOM   1088  C   TYR A 140     -17.293 -10.810  11.123  1.00  4.29           C
ATOM   1089  O   TYR A 140     -17.397 -11.258  12.266  1.00  4.25           O
ATOM   1090  CB  TYR A 140     -15.337 -11.629   9.632  1.00  4.08           C
ATOM   1091  CG  TYR A 140     -14.349 -11.990  10.762  1.00  4.19           C
ATOM   1092  CD1 TYR A 140     -13.937 -13.310  10.999  1.00  4.12           C
ATOM   1093  CD2 TYR A 140     -13.797 -10.995  11.537  1.00  4.16           C
ATOM   1094  CE1 TYR A 140     -13.027 -13.614  12.049  1.00  4.03           C
ATOM   1095  CE2 TYR A 140     -12.892 -11.252  12.528  1.00  4.16           C
ATOM   1096  CZ  TYR A 140     -12.517 -12.559  12.816  1.00  4.19           C
ATOM   1097  OH  TYR A 140     -11.613 -12.729  13.886  1.00  4.30           O
ATOM   1098  N   VAL A 141     -17.745  -9.582  10.865  1.00  4.38           N
ATOM   1099  CA  VAL A 141     -18.124  -8.833  12.075  1.00  4.35           C
ATOM   1100  C   VAL A 141     -19.525  -9.165  12.612  1.00  4.41           C
ATOM   1101  O   VAL A 141     -20.132  -8.329  13.257  1.00  4.44           O
ATOM   1102  CB  VAL A 141     -18.084  -7.309  11.881  1.00  4.49           C
ATOM   1103  CG1 VAL A 141     -17.970  -6.651  13.250  1.00  4.56           C
ATOM   1104  CG2 VAL A 141     -17.061  -6.836  10.801  1.00  4.73           C
ATOM   1105  N   GLY A 142     -20.093 -10.333  12.354  1.00  4.39           N
ATOM   1106  CA  GLY A 142     -21.423 -10.503  12.919  1.00  4.34           C
ATOM   1107  C   GLY A 142     -21.600 -11.758  13.730  1.00  4.45           C
ATOM   1108  O   GLY A 142     -22.427 -11.833  14.691  1.00  4.40           O
ATOM   1109  N   GLN A 143     -20.841 -12.769  13.256  1.00  4.40           N
ATOM   1110  CA  GLN A 143     -20.558 -14.003  14.005  1.00  4.34           C
ATOM   1111  C   GLN A 143     -19.773 -13.736  15.236  1.00  4.43           C
ATOM   1112  O   GLN A 143     -19.496 -14.686  15.975  1.00  4.35           O
ATOM   1113  CB  GLN A 143     -19.720 -14.977  13.201  1.00  4.18           C
ATOM   1114  CG  GLN A 143     -18.521 -14.411  12.475  1.00  4.13           C
ATOM   1115  CD  GLN A 143     -17.263 -14.395  13.275  1.00  4.16           C
ATOM   1116  OE1 GLN A 143     -16.931 -15.347  13.933  1.00  3.96           O
ATOM   1117  NE2 GLN A 143     -16.564 -13.278  13.242  1.00  4.25           N
ATOM   1118  N   LEU A 144     -19.213 -12.526  15.305  1.00  4.45           N
ATOM   1119  CA  LEU A 144     -18.556 -11.985  16.473  1.00  4.51           C
ATOM   1120  C   LEU A 144     -19.591 -11.547  17.481  1.00  4.73           C
ATOM   1121  O   LEU A 144     -19.349 -11.593  18.692  1.00  4.94           O
ATOM   1122  CB  LEU A 144     -17.660 -10.814  16.042  1.00  4.61           C
ATOM   1123  CG  LEU A 144     -16.178 -11.072  15.677  1.00  4.59           C
ATOM   1124  CD1 LEU A 144     -15.707 -10.061  14.600  1.00  4.53           C
ATOM   1125  CD2 LEU A 144     -15.218 -11.061  16.922  1.00  4.60           C
ATOM   1126  N   TYR A 145     -20.752 -11.135  16.979  1.00  4.56           N
ATOM   1127  CA  TYR A 145     -21.910 -10.859  17.787  1.00  4.62           C
ATOM   1128  C   TYR A 145     -22.861 -12.043  17.889  1.00  4.66           C
ATOM   1129  O   TYR A 145     -23.953 -11.880  18.480  1.00  4.56           O
ATOM   1130  CB  TYR A 145     -22.606  -9.662  17.197  1.00  4.60           C
ATOM   1131  CG  TYR A 145     -21.737  -8.499  17.281  1.00  4.69           C
ATOM   1132  CD1 TYR A 145     -21.644  -7.749  18.461  1.00  4.94           C
ATOM   1133  CD2 TYR A 145     -20.983  -8.128  16.191  1.00  4.78           C
ATOM   1134  CE1 TYR A 145     -20.797  -6.619  18.525  1.00  5.09           C
ATOM   1135  CE2 TYR A 145     -20.131  -7.050  16.254  1.00  5.09           C
ATOM   1136  CZ  TYR A 145     -20.025  -6.303  17.419  1.00  5.18           C
ATOM   1137  OH  TYR A 145     -19.148  -5.214  17.395  1.00  6.01           O
ATOM   1138  N   GLU A 146     -22.472 -13.211  17.320  1.00  4.48           N
ATOM   1139  CA  GLU A 146     -23.306 -14.427  17.258  1.00  4.59           C
ATOM   1140  C   GLU A 146     -23.824 -14.908  18.618  1.00  4.69           C
ATOM   1141  O   GLU A 146     -24.699 -15.781  18.676  1.00  4.78           O
ATOM   1142  CB  GLU A 146     -22.576 -15.582  16.508  1.00  4.37           C
ATOM   1143  CG  GLU A 146     -21.858 -16.709  17.258  1.00  4.30           C
ATOM   1144  CD  GLU A 146     -21.407 -17.934  16.365  1.00  4.09           C
ATOM   1145  OE1 GLU A 146     -21.844 -18.086  15.227  1.00  4.16           O
ATOM   1146  OE2 GLU A 146     -20.626 -18.807  16.801  1.00  4.04           O
ATOM   1147  N   VAL A 147     -23.384 -14.323  19.713  1.00  4.80           N
ATOM   1148  CA  VAL A 147     -23.941 -14.628  21.031  1.00  4.87           C
ATOM   1149  C   VAL A 147     -24.458 -13.369  21.714  1.00  5.02           C
ATOM   1150  O   VAL A 147     -25.588 -13.318  22.207  1.00  5.28           O
ATOM   1151  CB  VAL A 147     -22.899 -15.344  21.926  1.00  4.86           C
ATOM   1152  CG1 VAL A 147     -23.373 -15.491  23.363  1.00  4.85           C
ATOM   1153  CG2 VAL A 147     -22.496 -16.717  21.324  1.00  4.67           C
ATOM   1154  N   ASP A 148     -23.664 -12.320  21.679  1.00  5.22           N
ATOM   1155  CA  ASP A 148     -23.960 -11.076  22.380  1.00  5.36           C
ATOM   1156  C   ASP A 148     -25.114 -10.309  21.722  1.00  5.17           C
ATOM   1157  O   ASP A 148     -25.997  -9.827  22.405  1.00  5.00           O
ATOM   1158  CB  ASP A 148     -22.657 -10.249  22.449  1.00  5.25           C
ATOM   1159  CG  ASP A 148     -21.617 -10.866  23.424  1.00  6.14           C
ATOM   1160  OD1 ASP A 148     -21.983 -11.807  24.194  1.00  5.99           O
ATOM   1161  OD2 ASP A 148     -20.451 -10.400  23.451  1.00  7.23           O
ATOM   1162  N   ASP A 149     -25.144 -10.203  20.406  1.00  4.88           N
ATOM   1163  CA  ASP A 149     -26.042  -9.207  19.788  1.00  5.11           C
ATOM   1164  C   ASP A 149     -26.538  -9.737  18.429  1.00  4.81           C
ATOM   1165  O   ASP A 149     -25.967  -9.440  17.377  1.00  4.90           O
ATOM   1166  CB  ASP A 149     -25.310  -7.868  19.693  1.00  4.85           C
ATOM   1167  CG  ASP A 149     -26.209  -6.706  19.394  1.00  5.06           C
ATOM   1168  OD1 ASP A 149     -27.427  -6.882  19.154  1.00  5.05           O
ATOM   1169  OD2 ASP A 149     -25.671  -5.597  19.377  1.00  5.22           O
ATOM   1170  N   ILE A 150     -27.647 -10.478  18.482  1.00  4.87           N
ATOM   1171  CA  ILE A 150     -28.140 -11.224  17.334  1.00  4.90           C
ATOM   1172  C   ILE A 150     -28.548 -10.280  16.222  1.00  4.89           C
ATOM   1173  O   ILE A 150     -28.387 -10.618  15.033  1.00  4.73           O
ATOM   1174  CB  ILE A 150     -29.305 -12.162  17.744  1.00  5.13           C
ATOM   1175  CG1 ILE A 150     -28.794 -13.540  18.185  1.00  5.03           C
ATOM   1176  CG2 ILE A 150     -30.257 -12.445  16.591  1.00  4.92           C
ATOM   1177  CD1 ILE A 150     -28.190 -14.284  17.032  1.00  4.78           C
ATOM   1178  N   ALA A 151     -29.004  -9.056  16.570  1.00  4.83           N
ATOM   1179  CA  ALA A 151     -29.369  -8.088  15.522  1.00  4.76           C
ATOM   1180  C   ALA A 151     -28.134  -7.594  14.791  1.00  4.68           C
ATOM   1181  O   ALA A 151     -28.248  -7.117  13.659  1.00  4.59           O
ATOM   1182  CB  ALA A 151     -30.195  -6.930  16.098  1.00  4.88           C
ATOM   1183  N   GLN A 152     -26.965  -7.756  15.411  1.00  4.73           N
ATOM   1184  CA  GLN A 152     -25.672  -7.522  14.791  1.00  4.76           C
ATOM   1185  C   GLN A 152     -25.269  -8.723  13.924  1.00  4.56           C
ATOM   1186  O   GLN A 152     -24.582  -8.540  12.899  1.00  4.56           O
ATOM   1187  CB  GLN A 152     -24.615  -7.172  15.890  1.00  4.88           C
ATOM   1188  CG  GLN A 152     -23.594  -6.089  15.532  1.00  4.94           C
ATOM   1189  CD  GLN A 152     -23.248  -5.080  16.605  1.00  5.07           C
ATOM   1190  OE1 GLN A 152     -24.101  -4.690  17.407  1.00  5.44           O
ATOM   1191  NE2 GLN A 152     -22.008  -4.586  16.591  1.00  5.29           N
ATOM   1192  N   LEU A 153     -25.648  -9.950  14.315  1.00  4.46           N
ATOM   1193  CA  LEU A 153     -25.606 -11.018  13.345  1.00  4.54           C
ATOM   1194  C   LEU A 153     -26.569 -10.681  12.180  1.00  4.51           C
ATOM   1195  O   LEU A 153     -26.137 -10.568  11.033  1.00  4.33           O
ATOM   1196  CB  LEU A 153     -25.874 -12.389  14.009  1.00  4.58           C
ATOM   1197  CG  LEU A 153     -25.460 -13.661  13.197  1.00  4.49           C
ATOM   1198  CD1 LEU A 153     -24.623 -14.646  13.963  1.00  4.49           C
ATOM   1199  CD2 LEU A 153     -26.609 -14.406  12.499  1.00  4.54           C
ATOM   1200  N   MET A 154     -27.843 -10.387  12.472  1.00  4.66           N
ATOM   1201  CA  MET A 154     -28.768 -10.074  11.392  1.00  4.64           C
ATOM   1202  C   MET A 154     -28.287  -8.889  10.567  1.00  4.41           C
ATOM   1203  O   MET A 154     -28.306  -8.984   9.356  1.00  4.46           O
ATOM   1204  CB  MET A 154     -30.184  -9.859  11.905  1.00  4.95           C
ATOM   1205  CG  MET A 154     -30.740 -11.061  12.617  1.00  5.18           C
ATOM   1206  SD  MET A 154     -30.628 -12.621  11.725  1.00  9.35           S
ATOM   1207  CE  MET A 154     -32.080 -13.450  12.387  1.00  5.71           C
ATOM   1208  N   ILE A 155     -27.728  -7.824  11.175  1.00  4.35           N
ATOM   1209  CA  ILE A 155     -27.325  -6.678  10.356  1.00  4.38           C
ATOM   1210  C   ILE A 155     -26.043  -6.957   9.566  1.00  4.15           C
ATOM   1211  O   ILE A 155     -25.954  -6.552   8.412  1.00  4.09           O
ATOM   1212  CB  ILE A 155     -27.205  -5.375  11.148  1.00  4.46           C
ATOM   1213  CG1 ILE A 155     -28.574  -4.847  11.595  1.00  4.60           C
ATOM   1214  CG2 ILE A 155     -26.601  -4.307  10.335  1.00  4.29           C
ATOM   1215  CD1 ILE A 155     -29.760  -5.188  10.686  1.00  4.62           C
ATOM   1216  N   TRP A 156     -25.020  -7.595  10.160  1.00  4.14           N
ATOM   1217  CA  TRP A 156     -23.803  -7.825   9.383  1.00  4.11           C
ATOM   1218  C   TRP A 156     -24.077  -8.836   8.301  1.00  3.92           C
ATOM   1219  O   TRP A 156     -23.666  -8.649   7.164  1.00  3.76           O
ATOM   1220  CB  TRP A 156     -22.612  -8.258  10.244  1.00  4.25           C
ATOM   1221  CG  TRP A 156     -21.991  -7.050  10.862  1.00  4.43           C
ATOM   1222  CD1 TRP A 156     -22.229  -6.599  12.113  1.00  4.46           C
ATOM   1223  CD2 TRP A 156     -21.147  -6.044  10.230  1.00  4.31           C
ATOM   1224  NE1 TRP A 156     -21.551  -5.421  12.319  1.00  4.54           N
ATOM   1225  CE2 TRP A 156     -20.938  -5.036  11.161  1.00  4.37           C
ATOM   1226  CE3 TRP A 156     -20.599  -5.900   8.968  1.00  4.33           C
ATOM   1227  CZ2 TRP A 156     -20.117  -3.935  10.915  1.00  4.60           C
ATOM   1228  CZ3 TRP A 156     -19.823  -4.760   8.687  1.00  4.54           C
ATOM   1229  CH2 TRP A 156     -19.602  -3.796   9.664  1.00  4.74           C
ATOM   1230  N   GLY A 157     -24.781  -9.889   8.649  1.00  3.93           N
ATOM   1231  CA  GLY A 157     -25.399 -10.833   7.747  1.00  4.02           C
ATOM   1232  C   GLY A 157     -25.991 -10.167   6.524  1.00  3.89           C
ATOM   1233  O   GLY A 157     -25.528 -10.397   5.387  1.00  3.73           O
ATOM   1234  N   ALA A 158     -26.964  -9.286   6.747  1.00  3.90           N
ATOM   1235  CA  ALA A 158     -27.574  -8.515   5.643  1.00  3.77           C
ATOM   1236  C   ALA A 158     -26.556  -7.926   4.679  1.00  3.71           C
ATOM   1237  O   ALA A 158     -26.701  -8.021   3.448  1.00  3.68           O
ATOM   1238  CB  ALA A 158     -28.430  -7.387   6.217  1.00  3.92           C
ATOM   1239  N   VAL A 159     -25.498  -7.318   5.225  1.00  3.73           N
ATOM   1240  CA  VAL A 159     -24.552  -6.550   4.422  1.00  3.60           C
ATOM   1241  C   VAL A 159     -23.651  -7.508   3.651  1.00  3.56           C
ATOM   1242  O   VAL A 159     -23.436  -7.335   2.449  1.00  3.60           O
ATOM   1243  CB  VAL A 159     -23.785  -5.551   5.339  1.00  3.69           C
ATOM   1244  CG1 VAL A 159     -22.902  -4.511   4.594  1.00  3.65           C
ATOM   1245  CG2 VAL A 159     -24.717  -4.754   6.248  1.00  3.69           C
ATOM   1246  N   SER A 160     -23.084  -8.519   4.341  1.00  3.54           N
ATOM   1247  CA  SER A 160     -22.384  -9.596   3.661  1.00  3.60           C
ATOM   1248  C   SER A 160     -23.239 -10.153   2.536  1.00  3.45           C
ATOM   1249  O   SER A 160     -22.785 -10.267   1.393  1.00  3.37           O
ATOM   1250  CB  SER A 160     -22.043 -10.706   4.617  1.00  3.60           C
ATOM   1251  OG  SER A 160     -21.102 -11.567   4.048  1.00  3.66           O
ATOM   1252  N   THR A 161     -24.496 -10.486   2.845  1.00  3.45           N
ATOM   1253  CA  THR A 161     -25.349 -10.992   1.795  1.00  3.45           C
ATOM   1254  C   THR A 161     -25.361 -10.060   0.636  1.00  3.35           C
ATOM   1255  O   THR A 161     -25.117 -10.480  -0.490  1.00  3.27           O
ATOM   1256  CB  THR A 161     -26.733 -11.242   2.265  1.00  3.44           C
ATOM   1257  OG1 THR A 161     -26.646 -12.476   2.873  1.00  3.65           O
ATOM   1258  CG2 THR A 161     -27.678 -11.448   1.017  1.00  3.47           C
ATOM   1259  N   ALA A 162     -25.640  -8.788   0.900  1.00  3.47           N
ATOM   1260  CA  ALA A 162     -25.628  -7.814  -0.182  1.00  3.30           C
ATOM   1261  C   ALA A 162     -24.392  -7.995  -1.023  1.00  3.38           C
ATOM   1262  O   ALA A 162     -24.454  -8.072  -2.263  1.00  3.22           O
ATOM   1263  CB  ALA A 162     -25.711  -6.430   0.402  1.00  3.48           C
ATOM   1264  N   PHE A 163     -23.260  -8.171  -0.345  1.00  3.37           N
ATOM   1265  CA  PHE A 163     -22.014  -8.348  -1.061  1.00  3.52           C
ATOM   1266  C   PHE A 163     -22.036  -9.631  -1.899  1.00  3.28           C
ATOM   1267  O   PHE A 163     -21.623  -9.591  -3.038  1.00  3.41           O
ATOM   1268  CB  PHE A 163     -20.868  -8.308  -0.037  1.00  3.58           C
ATOM   1269  CG  PHE A 163     -20.163  -6.994   0.035  1.00  3.76           C
ATOM   1270  CD1 PHE A 163     -19.510  -6.471  -1.091  1.00  3.89           C
ATOM   1271  CD2 PHE A 163     -20.094  -6.290   1.234  1.00  3.91           C
ATOM   1272  CE1 PHE A 163     -18.818  -5.314  -1.037  1.00  4.14           C
ATOM   1273  CE2 PHE A 163     -19.389  -5.086   1.306  1.00  3.99           C
ATOM   1274  CZ  PHE A 163     -18.786  -4.595   0.158  1.00  4.40           C
ATOM   1275  N   PHE A 164     -22.523 -10.766  -1.329  1.00  3.25           N
ATOM   1276  CA  PHE A 164     -22.752 -12.038  -2.033  1.00  3.24           C
ATOM   1277  C   PHE A 164     -23.634 -11.858  -3.260  1.00  3.25           C
ATOM   1278  O   PHE A 164     -23.171 -12.142  -4.371  1.00  3.29           O
ATOM   1279  CB  PHE A 164     -23.268 -13.139  -1.050  1.00  3.16           C
ATOM   1280  CG  PHE A 164     -23.380 -14.565  -1.634  1.00  3.25           C
ATOM   1281  CD1 PHE A 164     -22.505 -15.029  -2.579  1.00  3.14           C
ATOM   1282  CD2 PHE A 164     -24.376 -15.437  -1.196  1.00  3.11           C
ATOM   1283  CE1 PHE A 164     -22.610 -16.315  -3.128  1.00  3.30           C
ATOM   1284  CE2 PHE A 164     -24.473 -16.730  -1.703  1.00  3.16           C
ATOM   1285  CZ  PHE A 164     -23.594 -17.153  -2.717  1.00  3.21           C
ATOM   1286  N   VAL A 165     -24.858 -11.285  -3.111  1.00  3.27           N
ATOM   1287  CA  VAL A 165     -25.696 -11.004  -4.289  1.00  3.19           C
ATOM   1288  C   VAL A 165     -24.859 -10.332  -5.332  1.00  3.23           C
ATOM   1289  O   VAL A 165     -24.703 -10.827  -6.449  1.00  3.21           O
ATOM   1290  CB  VAL A 165     -26.880 -10.072  -3.995  1.00  3.17           C
ATOM   1291  CG1 VAL A 165     -27.627  -9.733  -5.365  1.00  3.13           C
ATOM   1292  CG2 VAL A 165     -27.805 -10.517  -3.012  1.00  3.23           C
ATOM   1293  N   VAL A 166     -24.254  -9.205  -4.946  1.00  3.22           N
ATOM   1294  CA  VAL A 166     -23.546  -8.411  -5.942  1.00  3.27           C
ATOM   1295  C   VAL A 166     -22.416  -9.207  -6.647  1.00  3.35           C
ATOM   1296  O   VAL A 166     -22.194  -9.023  -7.845  1.00  3.50           O
ATOM   1297  CB  VAL A 166     -23.040  -7.100  -5.313  1.00  3.20           C
ATOM   1298  CG1 VAL A 166     -22.096  -6.407  -6.279  1.00  3.13           C
ATOM   1299  CG2 VAL A 166     -24.187  -6.182  -5.066  1.00  3.21           C
ATOM   1300  N   MET A 167     -21.744 -10.135  -5.959  1.00  3.34           N
ATOM   1301  CA  MET A 167     -20.594 -10.815  -6.564  1.00  3.40           C
ATOM   1302  C   MET A 167     -20.989 -11.961  -7.457  1.00  3.43           C
ATOM   1303  O   MET A 167     -20.306 -12.263  -8.450  1.00  3.50           O
ATOM   1304  CB  MET A 167     -19.630 -11.370  -5.533  1.00  3.51           C
ATOM   1305  CG  MET A 167     -18.412 -11.997  -6.254  1.00  3.83           C
ATOM   1306  SD  MET A 167     -17.322 -12.974  -5.258  1.00  4.39           S
ATOM   1307  CE  MET A 167     -18.412 -13.327  -3.907  1.00  3.73           C
ATOM   1308  N   ASN A 168     -22.080 -12.609  -7.168  1.00  3.40           N
ATOM   1309  CA  ASN A 168     -22.465 -13.567  -8.164  1.00  3.33           C
ATOM   1310  C   ASN A 168     -22.949 -12.891  -9.444  1.00  3.43           C
ATOM   1311  O   ASN A 168     -23.114 -13.580 -10.430  1.00  3.46           O
ATOM   1312  CB  ASN A 168     -23.512 -14.511  -7.589  1.00  3.34           C
ATOM   1313  CG  ASN A 168     -23.277 -14.783  -6.109  1.00  3.28           C
ATOM   1314  OD1 ASN A 168     -22.175 -15.145  -5.713  1.00  3.46           O
ATOM   1315  ND2 ASN A 168     -24.270 -14.523  -5.290  1.00  3.28           N
ATOM   1316  N   TRP A 169     -23.086 -11.559  -9.479  1.00  3.41           N
ATOM   1317  CA  TRP A 169     -23.420 -10.925 -10.738  1.00  3.51           C
ATOM   1318  C   TRP A 169     -22.187 -10.750 -11.594  1.00  3.69           C
ATOM   1319  O   TRP A 169     -22.219 -10.946 -12.829  1.00  3.73           O
ATOM   1320  CB  TRP A 169     -24.112  -9.571 -10.492  1.00  3.43           C
ATOM   1321  CG  TRP A 169     -24.293  -8.764 -11.688  1.00  3.58           C
ATOM   1322  CD1 TRP A 169     -25.314  -8.872 -12.625  1.00  3.60           C
ATOM   1323  CD2 TRP A 169     -23.475  -7.661 -12.128  1.00  3.65           C
ATOM   1324  NE1 TRP A 169     -25.139  -7.957 -13.624  1.00  3.65           N
ATOM   1325  CE2 TRP A 169     -24.047  -7.178 -13.344  1.00  3.72           C
ATOM   1326  CE3 TRP A 169     -22.323  -7.058 -11.632  1.00  3.62           C
ATOM   1327  CZ2 TRP A 169     -23.517  -6.113 -14.044  1.00  3.83           C
ATOM   1328  CZ3 TRP A 169     -21.802  -5.983 -12.307  1.00  3.86           C
ATOM   1329  CH2 TRP A 169     -22.371  -5.524 -13.526  1.00  3.79           C
ATOM   1330  N   ILE A 170     -21.093 -10.363 -10.970  1.00  3.67           N
ATOM   1331  CA  ILE A 170     -19.872 -10.303 -11.756  1.00  3.77           C
ATOM   1332  C   ILE A 170     -19.564 -11.658 -12.371  1.00  3.97           C
ATOM   1333  O   ILE A 170     -19.257 -11.774 -13.567  1.00  4.14           O
ATOM   1334  CB  ILE A 170     -18.727  -9.796 -10.896  1.00  3.98           C
ATOM   1335  CG1 ILE A 170     -19.049  -8.352 -10.505  1.00  3.78           C
ATOM   1336  CG2 ILE A 170     -17.407 -10.081 -11.629  1.00  4.09           C
ATOM   1337  CD1 ILE A 170     -18.079  -7.780  -9.454  1.00  4.11           C
ATOM   1338  N   VAL A 171     -19.618 -12.700 -11.571  1.00  3.82           N
ATOM   1339  CA  VAL A 171     -19.262 -13.998 -12.082  1.00  4.00           C
ATOM   1340  C   VAL A 171     -20.299 -14.484 -13.085  1.00  4.02           C
ATOM   1341  O   VAL A 171     -19.951 -14.924 -14.192  1.00  4.25           O
ATOM   1342  CB  VAL A 171     -19.103 -14.976 -10.921  1.00  3.95           C
ATOM   1343  CG1 VAL A 171     -19.016 -16.322 -11.470  1.00  4.04           C
ATOM   1344  CG2 VAL A 171     -17.851 -14.544 -10.075  1.00  3.81           C
ATOM   1345  N   GLY A 172     -21.573 -14.389 -12.726  1.00  3.92           N
ATOM   1346  CA  GLY A 172     -22.606 -14.634 -13.728  1.00  4.16           C
ATOM   1347  C   GLY A 172     -22.339 -13.985 -15.081  1.00  4.12           C
ATOM   1348  O   GLY A 172     -22.289 -14.624 -16.143  1.00  4.34           O
ATOM   1349  N   THR A 173     -22.123 -12.702 -15.054  1.00  4.09           N
ATOM   1350  CA  THR A 173     -21.965 -11.966 -16.317  1.00  4.24           C
ATOM   1351  C   THR A 173     -20.750 -12.450 -17.105  1.00  4.59           C
ATOM   1352  O   THR A 173     -20.850 -12.761 -18.315  1.00  4.68           O
ATOM   1353  CB  THR A 173     -21.896 -10.473 -16.008  1.00  4.25           C
ATOM   1354  OG1 THR A 173     -23.156 -10.085 -15.435  1.00  3.95           O
ATOM   1355  CG2 THR A 173     -21.493  -9.639 -17.248  1.00  4.46           C
ATOM   1356  N   LYS A 174     -19.577 -12.511 -16.448  1.00  4.62           N
ATOM   1357  CA  LYS A 174     -18.400 -12.982 -17.181  1.00  4.77           C
ATOM   1358  C   LYS A 174     -18.640 -14.391 -17.755  1.00  4.87           C
ATOM   1359  O   LYS A 174     -18.200 -14.678 -18.863  1.00  5.25           O
ATOM   1360  CB  LYS A 174     -17.163 -12.961 -16.301  1.00  4.82           C
ATOM   1361  CG  LYS A 174     -16.566 -11.595 -15.942  1.00  5.64           C
ATOM   1362  CD  LYS A 174     -16.700 -10.570 -17.033  1.00  5.79           C
ATOM   1363  CE  LYS A 174     -15.891  -9.257 -16.660  1.00  6.46           C
ATOM   1364  NZ  LYS A 174     -15.436  -8.522 -17.889  1.00  6.91           N
ATOM   1365  N   ILE A 175     -19.364 -15.279 -17.042  1.00  4.73           N
ATOM   1366  CA  ILE A 175     -19.503 -16.661 -17.522  1.00  4.82           C
ATOM   1367  C   ILE A 175     -20.374 -16.698 -18.777  1.00  5.03           C
ATOM   1368  O   ILE A 175     -19.931 -17.111 -19.857  1.00  5.22           O
ATOM   1369  CB  ILE A 175     -20.035 -17.620 -16.433  1.00  4.82           C
ATOM   1370  CG1 ILE A 175     -18.935 -18.090 -15.482  1.00  4.57           C
ATOM   1371  CG2 ILE A 175     -20.602 -18.954 -17.097  1.00  4.74           C
ATOM   1372  CD1 ILE A 175     -19.364 -18.364 -14.078  1.00  4.51           C
ATOM   1373  N   PHE A 176     -21.605 -16.209 -18.665  1.00  5.00           N
ATOM   1374  CA  PHE A 176     -22.495 -16.142 -19.794  1.00  5.10           C
ATOM   1375  C   PHE A 176     -21.945 -15.287 -20.940  1.00  5.36           C
ATOM   1376  O   PHE A 176     -22.321 -15.505 -22.091  1.00  5.66           O
ATOM   1377  CB  PHE A 176     -23.845 -15.658 -19.281  1.00  4.87           C
ATOM   1378  CG  PHE A 176     -24.426 -16.586 -18.236  1.00  4.98           C
ATOM   1379  CD1 PHE A 176     -24.463 -17.956 -18.456  1.00  4.94           C
ATOM   1380  CD2 PHE A 176     -24.858 -16.118 -17.012  1.00  4.62           C
ATOM   1381  CE1 PHE A 176     -24.988 -18.830 -17.503  1.00  4.80           C
ATOM   1382  CE2 PHE A 176     -25.395 -17.009 -16.061  1.00  4.69           C
ATOM   1383  CZ  PHE A 176     -25.466 -18.355 -16.322  1.00  4.60           C
ATOM   1384  N   LYS A 177     -21.042 -14.333 -20.668  1.00  5.47           N
ATOM   1385  CA  LYS A 177     -20.470 -13.529 -21.755  1.00  5.55           C
ATOM   1386  C   LYS A 177     -19.270 -14.178 -22.424  1.00  5.57           C
ATOM   1387  O   LYS A 177     -18.953 -13.788 -23.549  1.00  5.79           O
ATOM   1388  CB  LYS A 177     -20.002 -12.159 -21.272  1.00  5.72           C
ATOM   1389  CG  LYS A 177     -20.399 -10.964 -22.187  1.00  6.03           C
ATOM   1390  CD  LYS A 177     -21.663 -10.319 -21.618  1.00  5.97           C
ATOM   1391  CE  LYS A 177     -21.784  -8.895 -22.114  1.00 10.03           C
ATOM   1392  NZ  LYS A 177     -23.011  -8.271 -21.627  1.00  5.87           N
ATOM   1393  N   ASN A 178     -18.568 -15.107 -21.741  1.00  5.55           N
ATOM   1394  CA  ASN A 178     -17.337 -15.759 -22.233  1.00  5.52           C
ATOM   1395  C   ASN A 178     -17.484 -17.262 -22.484  1.00  5.51           C
ATOM   1396  O   ASN A 178     -16.525 -17.905 -22.901  1.00  5.44           O
ATOM   1397  CB  ASN A 178     -16.175 -15.519 -21.265  1.00  5.55           C
ATOM   1398  CG  ASN A 178     -15.772 -14.059 -21.199  1.00  5.82           C
ATOM   1399  OD1 ASN A 178     -14.942 -13.616 -21.998  1.00  6.28           O
ATOM   1400  ND2 ASN A 178     -16.352 -13.296 -20.237  1.00  5.84           N
ATOM   1401  N   ARG A 179     -18.659 -17.821 -22.229  1.00  5.40           N
ATOM   1402  CA  ARG A 179     -19.056 -19.125 -22.723  1.00  5.40           C
ATOM   1403  C   ARG A 179     -18.568 -19.397 -24.154  1.00  5.30           C
ATOM   1404  O   ARG A 179     -17.945 -20.435 -24.433  1.00  5.33           O
ATOM   1405  CB  ARG A 179     -20.589 -19.171 -22.617  1.00  5.50           C
ATOM   1406  CG  ARG A 179     -21.196 -20.481 -22.239  1.00  5.65           C
ATOM   1407  CD  ARG A 179     -22.721 -20.444 -22.199  1.00  5.72           C
ATOM   1408  NE  ARG A 179     -23.242 -21.769 -22.552  1.00  5.38           N
ATOM   1409  CZ  ARG A 179     -23.311 -22.203 -23.804  1.00  5.95           C
ATOM   1410  NH1 ARG A 179     -22.930 -21.387 -24.807  1.00  5.95           N
ATOM   1411  NH2 ARG A 179     -23.799 -23.422 -24.057  1.00  6.12           N
ATOM   1412  N   ALA A 180     -18.836 -18.458 -25.078  1.00  5.41           N
ATOM   1413  CA  ALA A 180     -18.594 -18.701 -26.491  1.00  5.12           C
ATOM   1414  C   ALA A 180     -17.113 -18.893 -26.803  1.00  5.23           C
ATOM   1415  O   ALA A 180     -16.772 -19.422 -27.887  1.00  5.07           O
ATOM   1416  CB  ALA A 180     -19.185 -17.552 -27.324  1.00  5.05           C
ATOM   1417  N   THR A 181     -16.224 -18.460 -25.894  1.00  5.06           N
ATOM   1418  CA  THR A 181     -14.778 -18.556 -26.162  1.00  5.12           C
ATOM   1419  C   THR A 181     -14.270 -19.952 -25.993  1.00  5.13           C
ATOM   1420  O   THR A 181     -13.145 -20.244 -26.415  1.00  5.16           O
ATOM   1421  CB  THR A 181     -13.941 -17.716 -25.221  1.00  5.08           C
ATOM   1422  OG1 THR A 181     -14.313 -18.024 -23.896  1.00  5.43           O
ATOM   1423  CG2 THR A 181     -14.189 -16.299 -25.435  1.00  5.27           C
ATOM   1424  N   MET A 182     -15.075 -20.801 -25.371  1.00  5.08           N
ATOM   1425  CA  MET A 182     -14.581 -21.956 -24.667  1.00  5.03           C
ATOM   1426  C   MET A 182     -14.590 -23.204 -25.523  1.00  4.94           C
ATOM   1427  O   MET A 182     -15.449 -23.390 -26.385  1.00  4.99           O
ATOM   1428  CB  MET A 182     -15.405 -22.132 -23.398  1.00  5.05           C
ATOM   1429  CG  MET A 182     -15.031 -21.147 -22.371  1.00  5.10           C
ATOM   1430  SD  MET A 182     -15.923 -21.655 -20.916  1.00  4.76           S
ATOM   1431  CE  MET A 182     -14.814 -22.909 -20.217  1.00  4.89           C
ATOM   1432  N   LEU A 183     -13.602 -24.076 -25.284  1.00  5.04           N
ATOM   1433  CA  LEU A 183     -13.218 -25.082 -26.257  1.00  4.87           C
ATOM   1434  C   LEU A 183     -13.666 -26.472 -25.840  1.00  4.86           C
ATOM   1435  O   LEU A 183     -13.963 -26.752 -24.662  1.00  4.76           O
ATOM   1436  CB  LEU A 183     -11.686 -25.049 -26.514  1.00  4.96           C
ATOM   1437  CG  LEU A 183     -11.113 -23.757 -27.095  1.00  5.03           C
ATOM   1438  CD1 LEU A 183      -9.650 -23.898 -27.595  1.00  4.93           C
ATOM   1439  CD2 LEU A 183     -12.014 -23.346 -28.221  1.00  4.69           C
ATOM   1440  N   GLY A 184     -13.695 -27.348 -26.861  1.00  4.70           N
ATOM   1441  CA  GLY A 184     -13.993 -28.757 -26.743  1.00  4.81           C
ATOM   1442  C   GLY A 184     -15.242 -29.177 -25.981  1.00  4.82           C
ATOM   1443  O   GLY A 184     -15.301 -30.304 -25.468  1.00  4.74           O
ATOM   1444  N   GLY A 185     -16.235 -28.296 -25.883  1.00  4.66           N
ATOM   1445  CA  GLY A 185     -17.536 -28.683 -25.366  1.00  4.85           C
ATOM   1446  C   GLY A 185     -17.851 -28.093 -24.030  1.00  4.80           C
ATOM   1447  O   GLY A 185     -18.984 -28.278 -23.505  1.00  4.80           O
ATOM   1448  N   THR A 186     -16.853 -27.454 -23.446  1.00  4.69           N
ATOM   1449  CA  THR A 186     -16.848 -26.969 -22.080  1.00  4.82           C
ATOM   1450  C   THR A 186     -17.644 -25.675 -21.916  1.00  4.82           C
ATOM   1451  O   THR A 186     -17.904 -25.252 -20.783  1.00  4.76           O
ATOM   1452  CB  THR A 186     -15.389 -26.807 -21.653  1.00  4.72           C
ATOM   1453  OG1 THR A 186     -14.811 -25.730 -22.389  1.00  4.64           O
ATOM   1454  CG2 THR A 186     -14.633 -28.117 -21.952  1.00  4.71           C
ATOM   1455  N   ASP A 187     -18.112 -25.097 -23.012  1.00  4.79           N
ATOM   1456  CA  ASP A 187     -19.044 -23.983 -22.926  1.00  5.04           C
ATOM   1457  C   ASP A 187     -20.358 -24.410 -22.269  1.00  4.98           C
ATOM   1458  O   ASP A 187     -20.930 -23.639 -21.469  1.00  5.10           O
ATOM   1459  CB  ASP A 187     -19.272 -23.393 -24.311  1.00  5.19           C
ATOM   1460  CG  ASP A 187     -19.938 -24.368 -25.256  1.00  5.15           C
ATOM   1461  OD1 ASP A 187     -19.248 -25.319 -25.720  1.00  5.17           O
ATOM   1462  OD2 ASP A 187     -21.131 -24.203 -25.534  1.00  5.25           O
ATOM   1463  N   SER A 188     -20.789 -25.653 -22.525  1.00  5.01           N
ATOM   1464  CA  SER A 188     -21.845 -26.274 -21.722  1.00  4.99           C
ATOM   1465  C   SER A 188     -21.402 -26.519 -20.290  1.00  4.85           C
ATOM   1466  O   SER A 188     -22.183 -26.320 -19.350  1.00  4.86           O
ATOM   1467  CB  SER A 188     -22.302 -27.589 -22.356  1.00  4.93           C
ATOM   1468  OG  SER A 188     -22.831 -28.503 -21.379  1.00  4.69           O
ATOM   1469  N   THR A 189     -20.170 -26.998 -20.098  1.00  4.81           N
ATOM   1470  CA  THR A 189     -19.759 -27.403 -18.753  1.00  4.74           C
ATOM   1471  C   THR A 189     -19.688 -26.207 -17.819  1.00  4.73           C
ATOM   1472  O   THR A 189     -20.017 -26.319 -16.632  1.00  4.67           O
ATOM   1473  CB  THR A 189     -18.384 -28.111 -18.791  1.00  4.81           C
ATOM   1474  OG1 THR A 189     -18.321 -29.053 -19.893  1.00  4.54           O
ATOM   1475  CG2 THR A 189     -18.127 -28.823 -17.452  1.00  4.83           C
ATOM   1476  N   ILE A 190     -19.178 -25.078 -18.310  1.00  4.70           N
ATOM   1477  CA  ILE A 190     -18.972 -23.950 -17.400  1.00  4.84           C
ATOM   1478  C   ILE A 190     -20.312 -23.488 -16.794  1.00  4.65           C
ATOM   1479  O   ILE A 190     -20.352 -23.050 -15.649  1.00  4.40           O
ATOM   1480  CB  ILE A 190     -18.164 -22.815 -18.103  1.00  4.77           C
ATOM   1481  CG1 ILE A 190     -17.508 -21.843 -17.092  1.00  4.85           C
ATOM   1482  CG2 ILE A 190     -18.996 -22.111 -19.110  1.00  4.88           C
ATOM   1483  CD1 ILE A 190     -16.485 -22.467 -16.242  1.00  4.68           C
ATOM   1484  N   THR A 191     -21.436 -23.628 -17.515  1.00  4.81           N
ATOM   1485  CA  THR A 191     -22.691 -23.262 -16.866  1.00  4.61           C
ATOM   1486  C   THR A 191     -23.011 -24.139 -15.652  1.00  4.46           C
ATOM   1487  O   THR A 191     -23.681 -23.670 -14.741  1.00  4.48           O
ATOM   1488  CB  THR A 191     -23.862 -23.349 -17.820  1.00  4.70           C
ATOM   1489  OG1 THR A 191     -24.085 -24.723 -18.158  1.00  4.91           O
ATOM   1490  CG2 THR A 191     -23.662 -22.512 -18.992  1.00  4.89           C
ATOM   1491  N   LYS A 192     -22.585 -25.415 -15.628  1.00  4.53           N
ATOM   1492  CA  LYS A 192     -22.806 -26.262 -14.431  1.00  4.52           C
ATOM   1493  C   LYS A 192     -21.992 -25.779 -13.215  1.00  4.31           C
ATOM   1494  O   LYS A 192     -22.457 -25.829 -12.045  1.00  4.10           O
ATOM   1495  CB  LYS A 192     -22.441 -27.732 -14.712  1.00  4.40           C
ATOM   1496  CG  LYS A 192     -23.529 -28.658 -15.288  1.00  4.63           C
ATOM   1497  CD  LYS A 192     -24.254 -28.103 -16.542  1.00  4.80           C
ATOM   1498  CE  LYS A 192     -23.760 -28.797 -17.853  1.00  4.64           C
ATOM   1499  NZ  LYS A 192     -24.467 -28.520 -19.172  1.00  4.68           N
ATOM   1500  N   VAL A 193     -20.750 -25.389 -13.446  1.00  4.21           N
ATOM   1501  CA  VAL A 193     -19.938 -25.015 -12.316  1.00  4.09           C
ATOM   1502  C   VAL A 193     -20.520 -23.786 -11.651  1.00  3.95           C
ATOM   1503  O   VAL A 193     -20.644 -23.749 -10.440  1.00  3.86           O
ATOM   1504  CB  VAL A 193     -18.471 -24.815 -12.711  1.00  4.29           C
ATOM   1505  CG1 VAL A 193     -17.758 -24.382 -11.475  1.00  3.89           C
ATOM   1506  CG2 VAL A 193     -17.886 -26.089 -13.250  1.00  4.44           C
ATOM   1507  N   PHE A 194     -20.927 -22.789 -12.428  1.00  4.04           N
ATOM   1508  CA  PHE A 194     -21.727 -21.664 -11.911  1.00  4.01           C
ATOM   1509  C   PHE A 194     -22.857 -22.090 -10.955  1.00  3.98           C
ATOM   1510  O   PHE A 194     -22.969 -21.584  -9.846  1.00  3.80           O
ATOM   1511  CB  PHE A 194     -22.300 -20.884 -13.090  1.00  4.06           C
ATOM   1512  CG  PHE A 194     -23.428 -19.949 -12.714  1.00  4.41           C
ATOM   1513  CD1 PHE A 194     -23.171 -18.645 -12.360  1.00  4.28           C
ATOM   1514  CD2 PHE A 194     -24.733 -20.389 -12.669  1.00  4.46           C
ATOM   1515  CE1 PHE A 194     -24.192 -17.810 -11.978  1.00  4.35           C
ATOM   1516  CE2 PHE A 194     -25.731 -19.551 -12.300  1.00  4.56           C
ATOM   1517  CZ  PHE A 194     -25.461 -18.256 -11.967  1.00  4.32           C
ATOM   1518  N   TRP A 195     -23.724 -23.017 -11.388  1.00  4.09           N
ATOM   1519  CA  TRP A 195     -24.797 -23.490 -10.514  1.00  4.11           C
ATOM   1520  C   TRP A 195     -24.264 -24.252  -9.311  1.00  3.89           C
ATOM   1521  O   TRP A 195     -24.695 -24.007  -8.178  1.00  3.76           O
ATOM   1522  CB  TRP A 195     -25.741 -24.354 -11.317  1.00  4.36           C
ATOM   1523  CG  TRP A 195     -26.606 -23.522 -12.107  1.00  4.56           C
ATOM   1524  CD1 TRP A 195     -26.618 -23.396 -13.509  1.00  4.80           C
ATOM   1525  CD2 TRP A 195     -27.557 -22.597 -11.607  1.00  4.65           C
ATOM   1526  NE1 TRP A 195     -27.571 -22.463 -13.877  1.00  4.92           N
ATOM   1527  CE2 TRP A 195     -28.172 -21.977 -12.731  1.00  4.83           C
ATOM   1528  CE3 TRP A 195     -28.010 -22.279 -10.320  1.00  4.88           C
ATOM   1529  CZ2 TRP A 195     -29.194 -21.045 -12.593  1.00  5.29           C
ATOM   1530  CZ3 TRP A 195     -29.002 -21.342 -10.182  1.00  5.02           C
ATOM   1531  CH2 TRP A 195     -29.597 -20.740 -11.320  1.00  5.47           C
ATOM   1532  N   LEU A 196     -23.392 -25.244  -9.566  1.00  3.83           N
ATOM   1533  CA  LEU A 196     -22.630 -26.009  -8.561  1.00  3.85           C
ATOM   1534  C   LEU A 196     -22.256 -25.121  -7.424  1.00  3.68           C
ATOM   1535  O   LEU A 196     -22.606 -25.401  -6.271  1.00  3.43           O
ATOM   1536  CB  LEU A 196     -21.344 -26.578  -9.192  1.00  3.95           C
ATOM   1537  CG  LEU A 196     -20.080 -27.117  -8.498  1.00  4.07           C
ATOM   1538  CD1 LEU A 196     -20.324 -28.136  -7.362  1.00  3.90           C
ATOM   1539  CD2 LEU A 196     -19.080 -27.687  -9.491  1.00  4.03           C
ATOM   1540  N   MET A 197     -21.630 -23.991  -7.843  1.00  3.67           N
ATOM   1541  CA  MET A 197     -21.113 -22.804  -7.147  1.00  3.61           C
ATOM   1542  C   MET A 197     -22.152 -22.004  -6.358  1.00  3.47           C
ATOM   1543  O   MET A 197     -21.761 -21.211  -5.527  1.00  3.38           O
ATOM   1544  CB  MET A 197     -20.533 -21.826  -8.200  1.00  3.77           C
ATOM   1545  CG  MET A 197     -19.020 -21.669  -8.578  1.00  3.72           C
ATOM   1546  SD  MET A 197     -18.780 -20.549 -10.121  1.00  4.14           S
ATOM   1547  CE  MET A 197     -18.270 -19.070  -9.263  1.00  3.90           C
ATOM   1548  N   MET A 198     -23.445 -22.109  -6.634  1.00  3.57           N
ATOM   1549  CA  MET A 198     -24.338 -21.209  -5.901  1.00  3.60           C
ATOM   1550  C   MET A 198     -24.755 -21.882  -4.628  1.00  3.41           C
ATOM   1551  O   MET A 198     -24.719 -21.273  -3.547  1.00  3.39           O
ATOM   1552  CB  MET A 198     -25.602 -20.862  -6.703  1.00  3.82           C
ATOM   1553  CG  MET A 198     -25.404 -20.076  -7.985  1.00  4.04           C
ATOM   1554  SD  MET A 198     -25.643 -18.285  -7.783  1.00  5.04           S
ATOM   1555  CE  MET A 198     -24.179 -17.648  -8.618  1.00  3.86           C
ATOM   1556  N   PHE A 199     -25.068 -23.189  -4.798  1.00  3.40           N
ATOM   1557  CA  PHE A 199     -25.499 -24.129  -3.779  1.00  3.30           C
ATOM   1558  C   PHE A 199     -24.603 -24.025  -2.569  1.00  3.22           C
ATOM   1559  O   PHE A 199     -25.102 -23.545  -1.560  1.00  3.28           O
ATOM   1560  CB  PHE A 199     -25.543 -25.551  -4.338  1.00  3.47           C
ATOM   1561  CG  PHE A 199     -26.059 -26.593  -3.371  1.00  3.36           C
ATOM   1562  CD1 PHE A 199     -27.272 -26.450  -2.736  1.00  3.50           C
ATOM   1563  CD2 PHE A 199     -25.325 -27.725  -3.156  1.00  3.37           C
ATOM   1564  CE1 PHE A 199     -27.743 -27.478  -1.829  1.00  3.29           C
ATOM   1565  CE2 PHE A 199     -25.763 -28.690  -2.336  1.00  3.29           C
ATOM   1566  CZ  PHE A 199     -26.952 -28.577  -1.657  1.00  3.38           C
ATOM   1567  N   ALA A 200     -23.312 -24.411  -2.692  1.00  3.14           N
ATOM   1568  CA  ALA A 200     -22.355 -24.486  -1.592  1.00  3.18           C
ATOM   1569  C   ALA A 200     -22.221 -23.176  -0.854  1.00  3.16           C
ATOM   1570  O   ALA A 200     -21.906 -23.159   0.345  1.00  3.20           O
ATOM   1571  CB  ALA A 200     -20.957 -24.907  -2.084  1.00  3.04           C
ATOM   1572  N   TRP A 201     -22.439 -22.075  -1.556  1.00  3.22           N
ATOM   1573  CA  TRP A 201     -22.194 -20.761  -1.012  1.00  3.11           C
ATOM   1574  C   TRP A 201     -23.411 -20.191  -0.347  1.00  3.41           C
ATOM   1575  O   TRP A 201     -23.340 -19.136   0.226  1.00  3.14           O
ATOM   1576  CB  TRP A 201     -21.791 -19.875  -2.137  1.00  3.24           C
ATOM   1577  CG  TRP A 201     -20.518 -20.242  -2.786  1.00  3.27           C
ATOM   1578  CD1 TRP A 201     -20.045 -21.498  -3.087  1.00  3.25           C
ATOM   1579  CD2 TRP A 201     -19.615 -19.315  -3.395  1.00  3.36           C
ATOM   1580  NE1 TRP A 201     -18.856 -21.395  -3.751  1.00  3.21           N
ATOM   1581  CE2 TRP A 201     -18.572 -20.066  -3.976  1.00  3.32           C
ATOM   1582  CE3 TRP A 201     -19.569 -17.908  -3.473  1.00  3.46           C
ATOM   1583  CZ2 TRP A 201     -17.477 -19.456  -4.636  1.00  3.36           C
ATOM   1584  CZ3 TRP A 201     -18.453 -17.290  -4.120  1.00  3.49           C
ATOM   1585  CH2 TRP A 201     -17.444 -18.074  -4.707  1.00  3.37           C
ATOM   1586  N   THR A 202     -24.564 -20.787  -0.530  1.00  3.15           N
ATOM   1587  CA  THR A 202     -25.704 -20.437   0.285  1.00  3.16           C
ATOM   1588  C   THR A 202     -25.784 -21.346   1.506  1.00  3.16           C
ATOM   1589  O   THR A 202     -26.449 -20.978   2.497  1.00  3.28           O
ATOM   1590  CB  THR A 202     -26.988 -20.474  -0.570  1.00  3.21           C
ATOM   1591  OG1 THR A 202     -26.940 -19.462  -1.591  1.00  3.25           O
ATOM   1592  CG2 THR A 202     -28.253 -20.242   0.210  1.00  3.03           C
ATOM   1593  N   LEU A 203     -25.015 -22.438   1.500  1.00  3.31           N
ATOM   1594  CA  LEU A 203     -24.952 -23.289   2.651  1.00  3.18           C
ATOM   1595  C   LEU A 203     -24.436 -22.494   3.802  1.00  3.12           C
ATOM   1596  O   LEU A 203     -24.990 -22.545   4.872  1.00  3.37           O
ATOM   1597  CB  LEU A 203     -24.062 -24.492   2.411  1.00  3.22           C
ATOM   1598  CG  LEU A 203     -24.030 -25.476   1.234  1.00  3.23           C
ATOM   1599  CD1 LEU A 203     -23.287 -26.682   1.688  1.00  3.09           C
ATOM   1600  CD2 LEU A 203     -25.350 -25.861   0.546  1.00  3.27           C
ATOM   1601  N   TYR A 204     -23.371 -21.732   3.550  1.00  3.30           N
ATOM   1602  CA  TYR A 204     -22.791 -20.745   4.474  1.00  3.30           C
ATOM   1603  C   TYR A 204     -23.666 -19.625   4.991  1.00  3.39           C
ATOM   1604  O   TYR A 204     -23.321 -19.053   6.043  1.00  3.44           O
ATOM   1605  CB  TYR A 204     -21.702 -19.995   3.742  1.00  3.24           C
ATOM   1606  CG  TYR A 204     -20.571 -20.770   3.247  1.00  3.23           C
ATOM   1607  CD1 TYR A 204     -19.705 -21.408   4.115  1.00  3.22           C
ATOM   1608  CD2 TYR A 204     -20.318 -20.809   1.910  1.00  3.16           C
ATOM   1609  CE1 TYR A 204     -18.614 -22.099   3.619  1.00  3.21           C
ATOM   1610  CE2 TYR A 204     -19.208 -21.487   1.415  1.00  3.12           C
ATOM   1611  CZ  TYR A 204     -18.371 -22.132   2.277  1.00  3.17           C
ATOM   1612  OH  TYR A 204     -17.302 -22.834   1.755  1.00  3.17           O
ATOM   1613  N   PRO A 205     -24.587 -19.056   4.247  1.00  3.39           N
ATOM   1614  CA  PRO A 205     -25.505 -18.205   4.991  1.00  3.52           C
ATOM   1615  C   PRO A 205     -26.423 -19.079   5.816  1.00  3.48           C
ATOM   1616  O   PRO A 205     -26.647 -18.747   6.978  1.00  3.66           O
ATOM   1617  CB  PRO A 205     -26.186 -17.336   3.937  1.00  3.55           C
ATOM   1618  CG  PRO A 205     -25.629 -17.746   2.633  1.00  3.43           C
ATOM   1619  CD  PRO A 205     -24.332 -18.458   2.932  1.00  3.37           C
ATOM   1620  N   ILE A 206     -26.878 -20.238   5.303  1.00  3.50           N
ATOM   1621  CA  ILE A 206     -27.573 -21.166   6.195  1.00  3.53           C
ATOM   1622  C   ILE A 206     -26.701 -21.438   7.413  1.00  3.52           C
ATOM   1623  O   ILE A 206     -27.126 -21.214   8.561  1.00  3.70           O
ATOM   1624  CB  ILE A 206     -27.994 -22.443   5.443  1.00  3.44           C
ATOM   1625  CG1 ILE A 206     -28.927 -22.032   4.303  1.00  3.38           C
ATOM   1626  CG2 ILE A 206     -28.730 -23.370   6.379  1.00  3.42           C
ATOM   1627  CD1 ILE A 206     -29.116 -23.049   3.177  1.00  3.29           C
ATOM   1628  N   ALA A 207     -25.429 -21.722   7.174  1.00  3.47           N
ATOM   1629  CA  ALA A 207     -24.516 -21.884   8.276  1.00  3.54           C
ATOM   1630  C   ALA A 207     -24.391 -20.636   9.195  1.00  3.68           C
ATOM   1631  O   ALA A 207     -24.186 -20.821  10.400  1.00  3.74           O
ATOM   1632  CB  ALA A 207     -23.195 -22.360   7.772  1.00  3.51           C
ATOM   1633  N   TYR A 208     -24.658 -19.384   8.719  1.00  3.69           N
ATOM   1634  CA  TYR A 208     -24.585 -18.194   9.610  1.00  3.82           C
ATOM   1635  C   TYR A 208     -25.835 -17.957  10.482  1.00  3.88           C
ATOM   1636  O   TYR A 208     -25.688 -17.490  11.596  1.00  3.86           O
ATOM   1637  CB  TYR A 208     -24.198 -16.934   8.816  1.00  3.77           C
ATOM   1638  CG  TYR A 208     -24.018 -15.471   9.388  1.00  4.00           C
ATOM   1639  CD1 TYR A 208     -22.771 -14.913   9.585  1.00  4.10           C
ATOM   1640  CD2 TYR A 208     -25.107 -14.600   9.544  1.00  4.09           C
ATOM   1641  CE1 TYR A 208     -22.596 -13.531  10.008  1.00  4.18           C
ATOM   1642  CE2 TYR A 208     -24.970 -13.267   9.975  1.00  4.16           C
ATOM   1643  CZ  TYR A 208     -23.712 -12.723  10.217  1.00  4.27           C
ATOM   1644  OH  TYR A 208     -23.619 -11.367  10.629  1.00  4.05           O
ATOM   1645  N   LEU A 209     -27.065 -18.286  10.078  1.00  3.80           N
ATOM   1646  CA  LEU A 209     -28.184 -17.855  10.906  1.00  3.88           C
ATOM   1647  C   LEU A 209     -28.516 -18.877  11.959  1.00  3.94           C
ATOM   1648  O   LEU A 209     -29.628 -18.886  12.487  1.00  4.04           O
ATOM   1649  CB  LEU A 209     -29.391 -17.534  10.048  1.00  3.75           C
ATOM   1650  CG  LEU A 209     -29.091 -16.745   8.791  1.00  3.87           C
ATOM   1651  CD1 LEU A 209     -30.427 -16.281   8.179  1.00  3.90           C
ATOM   1652  CD2 LEU A 209     -28.025 -15.618   8.932  1.00  4.18           C
ATOM   1653  N   VAL A 210     -27.529 -19.680  12.339  1.00  3.87           N
ATOM   1654  CA  VAL A 210     -27.675 -20.891  13.105  1.00  3.86           C
ATOM   1655  C   VAL A 210     -27.816 -20.500  14.573  1.00  3.97           C
ATOM   1656  O   VAL A 210     -28.746 -21.010  15.202  1.00  3.93           O
ATOM   1657  CB  VAL A 210     -26.523 -21.858  12.794  1.00  3.92           C
ATOM   1658  CG1 VAL A 210     -26.631 -23.102  13.563  1.00  3.96           C
ATOM   1659  CG2 VAL A 210     -26.545 -22.267  11.310  1.00  3.78           C
ATOM   1660  N   PRO A 211     -26.937 -19.633  15.187  1.00  3.90           N
ATOM   1661  CA  PRO A 211     -27.335 -19.037  16.445  1.00  4.00           C
ATOM   1662  C   PRO A 211     -28.744 -18.440  16.345  1.00  4.03           C
ATOM   1663  O   PRO A 211     -29.538 -18.622  17.260  1.00  4.30           O
ATOM   1664  CB  PRO A 211     -26.267 -17.955  16.654  1.00  4.18           C
ATOM   1665  CG  PRO A 211     -25.134 -18.389  15.914  1.00  4.11           C
ATOM   1666  CD  PRO A 211     -25.658 -19.093  14.735  1.00  3.90           C
ATOM   1667  N   ALA A 212     -29.112 -17.774  15.244  1.00  3.95           N
ATOM   1668  CA  ALA A 212     -30.437 -17.126  15.287  1.00  4.18           C
ATOM   1669  C   ALA A 212     -31.580 -18.140  15.411  1.00  4.16           C
ATOM   1670  O   ALA A 212     -32.600 -17.835  16.038  1.00  4.53           O
ATOM   1671  CB  ALA A 212     -30.657 -16.228  14.071  1.00  4.34           C
ATOM   1672  N   PHE A 213     -31.413 -19.354  14.881  1.00  4.07           N
ATOM   1673  CA  PHE A 213     -32.515 -20.300  14.739  1.00  4.16           C
ATOM   1674  C   PHE A 213     -32.245 -21.640  15.390  1.00  4.19           C
ATOM   1675  O   PHE A 213     -33.167 -22.459  15.502  1.00  4.19           O
ATOM   1676  CB  PHE A 213     -32.954 -20.486  13.243  1.00  4.15           C
ATOM   1677  CG  PHE A 213     -31.967 -21.198  12.338  1.00  3.96           C
ATOM   1678  CD1 PHE A 213     -31.851 -22.565  12.357  1.00  4.05           C
ATOM   1679  CD2 PHE A 213     -31.267 -20.497  11.354  1.00  3.92           C
ATOM   1680  CE1 PHE A 213     -30.954 -23.239  11.499  1.00  4.03           C
ATOM   1681  CE2 PHE A 213     -30.312 -21.114  10.523  1.00  3.92           C
ATOM   1682  CZ  PHE A 213     -30.166 -22.512  10.567  1.00  4.02           C
ATOM   1683  N   MET A 214     -31.048 -21.864  15.894  1.00  4.15           N
ATOM   1684  CA  MET A 214     -30.791 -23.135  16.551  1.00  4.15           C
ATOM   1685  C   MET A 214     -29.592 -22.976  17.417  1.00  4.09           C
ATOM   1686  O   MET A 214     -28.526 -23.504  17.088  1.00  4.10           O
ATOM   1687  CB  MET A 214     -30.541 -24.268  15.567  1.00  4.09           C
ATOM   1688  CG  MET A 214     -30.593 -25.634  16.265  1.00  4.07           C
ATOM   1689  SD  MET A 214     -30.244 -27.067  15.225  1.00  4.89           S
ATOM   1690  CE  MET A 214     -31.467 -26.930  13.977  1.00  4.02           C
ATOM   1691  N   ASN A 215     -29.746 -22.194  18.481  1.00  4.14           N
ATOM   1692  CA  ASN A 215     -28.669 -21.984  19.452  1.00  4.14           C
ATOM   1693  C   ASN A 215     -28.784 -23.026  20.561  1.00  4.04           C
ATOM   1694  O   ASN A 215     -29.423 -22.815  21.587  1.00  4.10           O
ATOM   1695  CB  ASN A 215     -28.734 -20.561  19.986  1.00  4.25           C
ATOM   1696  CG  ASN A 215     -27.666 -20.255  20.962  1.00  4.65           C
ATOM   1697  OD1 ASN A 215     -26.550 -20.792  20.929  1.00  5.04           O
ATOM   1698  ND2 ASN A 215     -27.977 -19.335  21.835  1.00  5.00           N
ATOM   1699  N   ASN A 216     -28.143 -24.152  20.322  1.00  4.03           N
ATOM   1700  CA  ASN A 216     -28.048 -25.292  21.210  1.00  3.94           C
ATOM   1701  C   ASN A 216     -26.937 -26.148  20.623  1.00  3.97           C
ATOM   1702  O   ASN A 216     -26.357 -25.816  19.579  1.00  3.91           O
ATOM   1703  CB  ASN A 216     -29.390 -26.013  21.358  1.00  3.99           C
ATOM   1704  CG  ASN A 216     -30.007 -26.397  20.014  1.00  4.14           C
ATOM   1705  OD1 ASN A 216     -29.313 -26.935  19.143  1.00  3.95           O
ATOM   1706  ND2 ASN A 216     -31.342 -26.112  19.831  1.00  4.28           N
ATOM   1707  N   ALA A 217     -26.623 -27.248  21.304  1.00  4.06           N
ATOM   1708  CA  ALA A 217     -25.455 -28.020  20.901  1.00  3.93           C
ATOM   1709  C   ALA A 217     -25.667 -28.714  19.549  1.00  3.94           C
ATOM   1710  O   ALA A 217     -24.729 -28.854  18.745  1.00  3.82           O
ATOM   1711  CB  ALA A 217     -25.109 -29.010  22.000  1.00  3.87           C
ATOM   1712  N   ASP A 218     -26.890 -29.100  19.226  1.00  3.98           N
ATOM   1713  CA  ASP A 218     -27.030 -29.753  17.937  1.00  4.04           C
ATOM   1714  C   ASP A 218     -26.850 -28.757  16.811  1.00  3.80           C
ATOM   1715  O   ASP A 218     -26.455 -29.139  15.703  1.00  3.63           O
ATOM   1716  CB  ASP A 218     -28.381 -30.453  17.823  1.00  4.22           C
ATOM   1717  CG  ASP A 218     -28.454 -31.721  18.674  1.00  4.51           C
ATOM   1718  OD1 ASP A 218     -27.499 -32.504  18.699  1.00  4.56           O
ATOM   1719  OD2 ASP A 218     -29.459 -31.886  19.365  1.00  4.63           O
ATOM   1720  N   GLY A 219     -27.179 -27.488  17.080  1.00  3.85           N
ATOM   1721  CA  GLY A 219     -26.917 -26.412  16.135  1.00  3.74           C
ATOM   1722  C   GLY A 219     -25.438 -26.253  15.832  1.00  3.64           C
ATOM   1723  O   GLY A 219     -25.058 -26.093  14.673  1.00  3.57           O
ATOM   1724  N   VAL A 220     -24.612 -26.250  16.878  1.00  3.67           N
ATOM   1725  CA  VAL A 220     -23.156 -26.337  16.752  1.00  3.60           C
ATOM   1726  C   VAL A 220     -22.818 -27.467  15.823  1.00  3.49           C
ATOM   1727  O   VAL A 220     -22.078 -27.289  14.850  1.00  3.40           O
ATOM   1728  CB  VAL A 220     -22.497 -26.540  18.115  1.00  3.68           C
ATOM   1729  CG1 VAL A 220     -21.011 -26.784  17.971  1.00  3.65           C
ATOM   1730  CG2 VAL A 220     -22.794 -25.358  19.057  1.00  3.89           C
ATOM   1731  N   VAL A 221     -23.402 -28.648  16.073  1.00  3.53           N
ATOM   1732  CA  VAL A 221     -23.152 -29.769  15.160  1.00  3.49           C
ATOM   1733  C   VAL A 221     -23.553 -29.409  13.721  1.00  3.28           C
ATOM   1734  O   VAL A 221     -22.802 -29.675  12.792  1.00  3.18           O
ATOM   1735  CB  VAL A 221     -23.862 -31.047  15.613  1.00  3.47           C
ATOM   1736  CG1 VAL A 221     -23.505 -32.141  14.692  1.00  3.42           C
ATOM   1737  CG2 VAL A 221     -23.435 -31.418  17.046  1.00  3.59           C
ATOM   1738  N   LEU A 222     -24.776 -28.893  13.516  1.00  3.39           N
ATOM   1739  CA  LEU A 222     -25.264 -28.667  12.155  1.00  3.30           C
ATOM   1740  C   LEU A 222     -24.407 -27.642  11.389  1.00  3.04           C
ATOM   1741  O   LEU A 222     -24.010 -27.864  10.223  1.00  3.05           O
ATOM   1742  CB  LEU A 222     -26.729 -28.251  12.195  1.00  3.49           C
ATOM   1743  CG  LEU A 222     -27.444 -27.760  10.968  1.00  3.37           C
ATOM   1744  CD1 LEU A 222     -27.539 -28.815   9.842  1.00  3.32           C
ATOM   1745  CD2 LEU A 222     -28.824 -27.423  11.385  1.00  3.69           C
ATOM   1746  N   ARG A 223     -24.052 -26.545  12.040  1.00  3.22           N
ATOM   1747  CA  ARG A 223     -22.986 -25.698  11.515  1.00  3.14           C
ATOM   1748  C   ARG A 223     -21.825 -26.486  10.897  1.00  3.14           C
ATOM   1749  O   ARG A 223     -21.451 -26.291   9.736  1.00  3.18           O
ATOM   1750  CB  ARG A 223     -22.445 -24.849  12.664  1.00  3.41           C
ATOM   1751  CG  ARG A 223     -21.399 -24.015  12.163  1.00  3.58           C
ATOM   1752  CD  ARG A 223     -21.959 -22.649  11.935  1.00  3.71           C
ATOM   1753  NE  ARG A 223     -21.510 -21.880  13.048  1.00  3.77           N
ATOM   1754  CZ  ARG A 223     -21.781 -20.600  13.244  1.00  4.02           C
ATOM   1755  NH1 ARG A 223     -21.340 -20.022  14.359  1.00  4.07           N
ATOM   1756  NH2 ARG A 223     -22.473 -19.886  12.350  1.00  4.10           N
ATOM   1757  N   GLN A 224     -21.204 -27.360  11.688  1.00  3.11           N
ATOM   1758  CA  GLN A 224     -19.981 -27.965  11.213  1.00  2.89           C
ATOM   1759  C   GLN A 224     -20.270 -28.912  10.066  1.00  2.88           C
ATOM   1760  O   GLN A 224     -19.419 -29.087   9.185  1.00  2.95           O
ATOM   1761  CB  GLN A 224     -19.233 -28.695  12.359  1.00  3.09           C
ATOM   1762  CG  GLN A 224     -18.750 -27.780  13.471  1.00  3.21           C
ATOM   1763  CD  GLN A 224     -17.924 -26.521  13.000  1.00  3.40           C
ATOM   1764  OE1 GLN A 224     -16.937 -26.644  12.317  1.00  3.62           O
ATOM   1765  NE2 GLN A 224     -18.375 -25.324  13.361  1.00  3.53           N
ATOM   1766  N   LEU A 225     -21.437 -29.570  10.120  1.00  2.96           N
ATOM   1767  CA  LEU A 225     -21.894 -30.384   9.021  1.00  2.80           C
ATOM   1768  C   LEU A 225     -22.088 -29.533   7.783  1.00  2.83           C
ATOM   1769  O   LEU A 225     -21.655 -29.914   6.690  1.00  2.84           O
ATOM   1770  CB  LEU A 225     -23.207 -31.053   9.411  1.00  2.85           C
ATOM   1771  CG  LEU A 225     -23.799 -32.069   8.437  1.00  2.81           C
ATOM   1772  CD1 LEU A 225     -22.883 -33.265   8.151  1.00  2.83           C
ATOM   1773  CD2 LEU A 225     -25.050 -32.582   9.006  1.00  2.95           C
ATOM   1774  N   LEU A 226     -22.853 -28.413   7.939  1.00  2.93           N
ATOM   1775  CA  LEU A 226     -23.006 -27.375   6.918  1.00  2.80           C
ATOM   1776  C   LEU A 226     -21.644 -26.824   6.502  1.00  2.72           C
ATOM   1777  O   LEU A 226     -21.482 -26.442   5.341  1.00  2.90           O
ATOM   1778  CB  LEU A 226     -24.029 -26.301   7.431  1.00  2.94           C
ATOM   1779  CG  LEU A 226     -25.511 -26.667   7.219  1.00  2.98           C
ATOM   1780  CD1 LEU A 226     -26.686 -25.798   7.935  1.00  3.27           C
ATOM   1781  CD2 LEU A 226     -25.890 -26.748   5.772  1.00  3.02           C
ATOM   1782  N   PHE A 227     -20.622 -26.978   7.354  1.00  2.83           N
ATOM   1783  CA  PHE A 227     -19.230 -26.629   7.024  1.00  3.00           C
ATOM   1784  C   PHE A 227     -18.516 -27.708   6.179  1.00  2.90           C
ATOM   1785  O   PHE A 227     -17.919 -27.378   5.135  1.00  3.18           O
ATOM   1786  CB  PHE A 227     -18.451 -26.252   8.312  1.00  3.17           C
ATOM   1787  CG  PHE A 227     -18.731 -24.855   8.816  1.00  3.36           C
ATOM   1788  CD1 PHE A 227     -19.346 -23.924   8.010  1.00  3.47           C
ATOM   1789  CD2 PHE A 227     -18.384 -24.453  10.123  1.00  3.53           C
ATOM   1790  CE1 PHE A 227     -19.629 -22.604   8.498  1.00  3.76           C
ATOM   1791  CE2 PHE A 227     -18.640 -23.140  10.584  1.00  3.74           C
ATOM   1792  CZ  PHE A 227     -19.264 -22.234   9.739  1.00  3.80           C
ATOM   1793  N   THR A 228     -18.602 -29.004   6.533  1.00  2.91           N
ATOM   1794  CA  THR A 228     -17.817 -29.982   5.775  1.00  2.94           C
ATOM   1795  C   THR A 228     -18.288 -30.101   4.280  1.00  3.04           C
ATOM   1796  O   THR A 228     -17.442 -30.139   3.374  1.00  3.04           O
ATOM   1797  CB  THR A 228     -17.739 -31.320   6.512  1.00  2.99           C
ATOM   1798  OG1 THR A 228     -17.283 -31.105   7.845  1.00  2.97           O
ATOM   1799  CG2 THR A 228     -16.682 -32.294   5.842  1.00  3.15           C
ATOM   1800  N   ILE A 229     -19.606 -30.022   4.021  1.00  2.93           N
ATOM   1801  CA  ILE A 229     -20.192 -30.108   2.670  1.00  2.96           C
ATOM   1802  C   ILE A 229     -19.815 -28.899   1.802  1.00  3.05           C
ATOM   1803  O   ILE A 229     -19.438 -29.055   0.629  1.00  3.13           O
ATOM   1804  CB  ILE A 229     -21.734 -30.243   2.745  1.00  2.98           C
ATOM   1805  CG1 ILE A 229     -22.232 -31.672   3.146  1.00  3.05           C
ATOM   1806  CG2 ILE A 229     -22.327 -29.935   1.396  1.00  3.10           C
ATOM   1807  CD1 ILE A 229     -23.334 -31.708   4.270  1.00  2.92           C
ATOM   1808  N   ALA A 230     -20.054 -27.689   2.334  1.00  2.94           N
ATOM   1809  CA  ALA A 230     -19.738 -26.403   1.745  1.00  2.82           C
ATOM   1810  C   ALA A 230     -18.456 -26.478   0.974  1.00  2.70           C
ATOM   1811  O   ALA A 230     -18.416 -26.157  -0.218  1.00  3.18           O
ATOM   1812  CB  ALA A 230     -19.618 -25.359   2.878  1.00  3.02           C
ATOM   1813  N   ASP A 231     -17.429 -26.935   1.734  1.00  3.13           N
ATOM   1814  CA  ASP A 231     -16.024 -27.284   1.519  1.00  3.13           C
ATOM   1815  C   ASP A 231     -15.792 -28.444   0.510  1.00  2.68           C
ATOM   1816  O   ASP A 231     -14.764 -28.492  -0.118  1.00  3.20           O
ATOM   1817  CB  ASP A 231     -15.469 -27.753   2.881  1.00  3.06           C
ATOM   1818  CG  ASP A 231     -15.078 -26.625   3.964  1.00  3.25           C
ATOM   1819  OD1 ASP A 231     -15.744 -25.715   4.478  1.00  3.25           O
ATOM   1820  OD2 ASP A 231     -14.000 -26.777   4.432  1.00  3.24           O
ATOM   1821  N   ILE A 232     -16.653 -29.462   0.415  1.00  3.10           N
ATOM   1822  CA  ILE A 232     -16.403 -30.495  -0.589  1.00  3.02           C
ATOM   1823  C   ILE A 232     -16.814 -29.939  -1.961  1.00  3.14           C
ATOM   1824  O   ILE A 232     -16.216 -30.281  -2.996  1.00  3.17           O
ATOM   1825  CB  ILE A 232     -17.089 -31.849  -0.211  1.00  3.12           C
ATOM   1826  CG1 ILE A 232     -16.600 -32.325   1.161  1.00  3.21           C
ATOM   1827  CG2 ILE A 232     -16.733 -32.992  -1.173  1.00  3.16           C
ATOM   1828  CD1 ILE A 232     -17.557 -32.898   2.030  1.00  3.28           C
ATOM   1829  N   SER A 233     -17.683 -28.939  -1.948  1.00  3.12           N
ATOM   1830  CA  SER A 233     -18.163 -28.279  -3.146  1.00  3.15           C
ATOM   1831  C   SER A 233     -17.376 -27.016  -3.484  1.00  2.98           C
ATOM   1832  O   SER A 233     -16.734 -26.979  -4.533  1.00  3.05           O
ATOM   1833  CB  SER A 233     -19.669 -28.089  -3.002  1.00  3.05           C
ATOM   1834  OG  SER A 233     -20.262 -29.403  -2.596  1.00  3.09           O
ATOM   1835  N   SER A 234     -17.374 -25.970  -2.645  1.00  2.91           N
ATOM   1836  CA  SER A 234     -16.665 -24.760  -3.178  1.00  2.97           C
ATOM   1837  C   SER A 234     -15.184 -24.938  -3.371  1.00  2.73           C
ATOM   1838  O   SER A 234     -14.601 -24.254  -4.207  1.00  2.98           O
ATOM   1839  CB  SER A 234     -16.812 -23.485  -2.332  1.00  2.91           C
ATOM   1840  OG  SER A 234     -16.878 -23.663  -0.974  1.00  2.96           O
ATOM   1841  N   LYS A 235     -14.579 -25.836  -2.602  1.00  2.83           N
ATOM   1842  CA  LYS A 235     -13.172 -26.115  -2.702  1.00  3.20           C
ATOM   1843  C   LYS A 235     -12.976 -27.380  -3.492  1.00  2.77           C
ATOM   1844  O   LYS A 235     -12.457 -27.120  -4.635  1.00  3.04           O
ATOM   1845  CB  LYS A 235     -12.454 -26.258  -1.340  1.00  2.76           C
ATOM   1846  CG  LYS A 235     -12.791 -25.105  -0.398  1.00  2.89           C
ATOM   1847  CD  LYS A 235     -12.218 -25.044   1.052  1.00  2.95           C
ATOM   1848  CE  LYS A 235     -12.107 -23.546   1.355  1.00  3.03           C
ATOM   1849  NZ  LYS A 235     -12.934 -22.596   0.547  1.00  2.95           N
ATOM   1850  N   VAL A 236     -13.431 -28.562  -3.075  1.00  2.97           N
ATOM   1851  CA  VAL A 236     -13.020 -29.835  -3.656  1.00  3.12           C
ATOM   1852  C   VAL A 236     -13.691 -30.106  -5.000  1.00  3.17           C
ATOM   1853  O   VAL A 236     -13.074 -30.724  -5.807  1.00  3.35           O
ATOM   1854  CB  VAL A 236     -13.220 -31.074  -2.692  1.00  3.10           C
ATOM   1855  CG1 VAL A 236     -12.529 -32.328  -3.305  1.00  3.20           C
ATOM   1856  CG2 VAL A 236     -12.599 -30.873  -1.322  1.00  3.12           C
ATOM   1857  N   ILE A 237     -14.921 -29.624  -5.250  1.00  3.21           N
ATOM   1858  CA  ILE A 237     -15.697 -30.082  -6.406  1.00  3.27           C
ATOM   1859  C   ILE A 237     -15.866 -28.976  -7.461  1.00  3.38           C
ATOM   1860  O   ILE A 237     -15.912 -29.259  -8.652  1.00  3.53           O
ATOM   1861  CB  ILE A 237     -17.041 -30.678  -5.903  1.00  3.29           C
ATOM   1862  CG1 ILE A 237     -16.746 -32.094  -5.440  1.00  3.35           C
ATOM   1863  CG2 ILE A 237     -18.162 -30.563  -6.799  1.00  3.43           C
ATOM   1864  CD1 ILE A 237     -17.691 -32.569  -4.489  1.00  3.39           C
ATOM   1865  N   TYR A 238     -15.794 -27.717  -7.089  1.00  3.35           N
ATOM   1866  CA  TYR A 238     -15.402 -26.742  -8.081  1.00  3.37           C
ATOM   1867  C   TYR A 238     -13.997 -27.023  -8.501  1.00  3.39           C
ATOM   1868  O   TYR A 238     -13.675 -26.944  -9.684  1.00  3.48           O
ATOM   1869  CB  TYR A 238     -15.555 -25.376  -7.490  1.00  3.32           C
ATOM   1870  CG  TYR A 238     -15.079 -24.065  -8.084  1.00  3.38           C
ATOM   1871  CD1 TYR A 238     -15.834 -23.422  -9.010  1.00  3.38           C
ATOM   1872  CD2 TYR A 238     -14.012 -23.384  -7.523  1.00  3.30           C
ATOM   1873  CE1 TYR A 238     -15.547 -22.195  -9.421  1.00  3.62           C
ATOM   1874  CE2 TYR A 238     -13.644 -22.140  -7.990  1.00  3.37           C
ATOM   1875  CZ  TYR A 238     -14.475 -21.567  -8.953  1.00  3.55           C
ATOM   1876  OH  TYR A 238     -14.265 -20.367  -9.475  1.00  3.70           O
ATOM   1877  N   GLY A 239     -13.143 -27.302  -7.542  1.00  3.32           N
ATOM   1878  CA  GLY A 239     -11.833 -27.900  -7.714  1.00  3.41           C
ATOM   1879  C   GLY A 239     -11.595 -28.725  -8.966  1.00  3.58           C
ATOM   1880  O   GLY A 239     -10.977 -28.248  -9.929  1.00  3.65           O
ATOM   1881  N   LEU A 240     -12.079 -29.962  -8.889  1.00  3.63           N
ATOM   1882  CA  LEU A 240     -12.180 -30.963  -9.947  1.00  3.87           C
ATOM   1883  C   LEU A 240     -12.831 -30.484 -11.247  1.00  3.92           C
ATOM   1884  O   LEU A 240     -12.273 -30.694 -12.335  1.00  3.94           O
ATOM   1885  CB  LEU A 240     -12.983 -32.151  -9.388  1.00  4.00           C
ATOM   1886  CG  LEU A 240     -12.316 -33.262  -8.565  1.00  4.46           C
ATOM   1887  CD1 LEU A 240     -13.459 -34.031  -7.756  1.00  4.50           C
ATOM   1888  CD2 LEU A 240     -11.577 -34.163  -9.458  1.00  4.93           C
ATOM   1889  N   MET A 241     -14.105 -30.067 -11.169  1.00  3.83           N
ATOM   1890  CA  MET A 241     -14.865 -29.519 -12.290  1.00  3.96           C
ATOM   1891  C   MET A 241     -14.072 -28.477 -13.067  1.00  3.96           C
ATOM   1892  O   MET A 241     -13.916 -28.588 -14.274  1.00  3.97           O
ATOM   1893  CB  MET A 241     -16.164 -28.879 -11.774  1.00  3.95           C
ATOM   1894  CG  MET A 241     -17.278 -29.933 -11.603  1.00  4.39           C
ATOM   1895  SD  MET A 241     -18.821 -29.358 -12.261  1.00  5.84           S
ATOM   1896  CE  MET A 241     -18.788 -29.682 -14.002  1.00  4.57           C
ATOM   1897  N   ILE A 242     -13.606 -27.426 -12.389  1.00  3.79           N
ATOM   1898  CA  ILE A 242     -12.601 -26.547 -13.035  1.00  3.88           C
ATOM   1899  C   ILE A 242     -11.439 -27.370 -13.642  1.00  3.94           C
ATOM   1900  O   ILE A 242     -10.972 -27.091 -14.746  1.00  4.01           O
ATOM   1901  CB  ILE A 242     -12.124 -25.474 -12.024  1.00  3.71           C
ATOM   1902  CG1 ILE A 242     -13.299 -24.529 -11.711  1.00  3.66           C
ATOM   1903  CG2 ILE A 242     -10.953 -24.627 -12.562  1.00  3.65           C
ATOM   1904  CD1 ILE A 242     -13.252 -23.294 -12.544  1.00  3.73           C
ATOM   1905  N   THR A 243     -10.999 -28.450 -12.997  1.00  3.93           N
ATOM   1906  CA  THR A 243      -9.845 -29.088 -13.606  1.00  4.08           C
ATOM   1907  C   THR A 243     -10.156 -29.767 -14.934  1.00  4.31           C
ATOM   1908  O   THR A 243      -9.401 -29.584 -15.896  1.00  4.45           O
ATOM   1909  CB  THR A 243      -9.156 -30.025 -12.648  1.00  4.11           C
ATOM   1910  OG1 THR A 243      -8.347 -29.187 -11.833  1.00  4.21           O
ATOM   1911  CG2 THR A 243      -8.250 -31.000 -13.389  1.00  4.31           C
ATOM   1912  N   TYR A 244     -11.205 -30.608 -14.999  1.00  4.40           N
ATOM   1913  CA  TYR A 244     -11.712 -31.182 -16.253  1.00  4.56           C
ATOM   1914  C   TYR A 244     -11.785 -30.223 -17.451  1.00  4.49           C
ATOM   1915  O   TYR A 244     -11.389 -30.566 -18.576  1.00  4.55           O
ATOM   1916  CB  TYR A 244     -13.114 -31.731 -16.018  1.00  4.71           C
ATOM   1917  CG  TYR A 244     -13.792 -32.048 -17.339  1.00  4.75           C
ATOM   1918  CD1 TYR A 244     -13.469 -33.228 -18.022  1.00  4.79           C
ATOM   1919  CD2 TYR A 244     -14.723 -31.186 -17.896  1.00  4.39           C
ATOM   1920  CE1 TYR A 244     -14.082 -33.564 -19.188  1.00  4.55           C
ATOM   1921  CE2 TYR A 244     -15.343 -31.508 -19.045  1.00  4.49           C
ATOM   1922  CZ  TYR A 244     -15.015 -32.703 -19.705  1.00  4.54           C
ATOM   1923  OH  TYR A 244     -15.570 -33.054 -20.929  1.00  4.51           O
ATOM   1924  N   ILE A 245     -12.288 -29.008 -17.194  1.00  4.28           N
ATOM   1925  CA  ILE A 245     -12.416 -27.959 -18.187  1.00  4.38           C
ATOM   1926  C   ILE A 245     -11.057 -27.591 -18.783  1.00  4.49           C
ATOM   1927  O   ILE A 245     -10.919 -27.454 -20.012  1.00  4.52           O
ATOM   1928  CB  ILE A 245     -13.088 -26.734 -17.561  1.00  4.38           C
ATOM   1929  CG1 ILE A 245     -14.598 -26.913 -17.496  1.00  4.58           C
ATOM   1930  CG2 ILE A 245     -12.825 -25.519 -18.383  1.00  4.47           C
ATOM   1931  CD1 ILE A 245     -15.205 -25.639 -16.768  1.00  4.51           C
ATOM   1932  N   ALA A 246     -10.039 -27.407 -17.921  1.00  4.40           N
ATOM   1933  CA  ALA A 246      -8.695 -27.037 -18.404  1.00  4.40           C
ATOM   1934  C   ALA A 246      -8.104 -28.127 -19.276  1.00  4.55           C
ATOM   1935  O   ALA A 246      -7.457 -27.851 -20.311  1.00  4.62           O
ATOM   1936  CB  ALA A 246      -7.800 -26.764 -17.192  1.00  4.37           C
ATOM   1937  N   ILE A 247      -8.292 -29.390 -18.874  1.00  4.69           N
ATOM   1938  CA  ILE A 247      -7.677 -30.494 -19.614  1.00  5.03           C
ATOM   1939  C   ILE A 247      -8.353 -30.643 -20.972  1.00  4.92           C
ATOM   1940  O   ILE A 247      -7.689 -30.737 -22.009  1.00  5.06           O
ATOM   1941  CB  ILE A 247      -7.713 -31.800 -18.829  1.00  5.43           C
ATOM   1942  CG1 ILE A 247      -6.718 -31.762 -17.680  1.00  5.65           C
ATOM   1943  CG2 ILE A 247      -7.203 -32.958 -19.749  1.00  6.50           C
ATOM   1944  CD1 ILE A 247      -6.786 -32.986 -16.735  1.00  6.14           C
ATOM   1945  N   GLN A 248      -9.665 -30.526 -20.980  1.00  4.87           N
ATOM   1946  CA  GLN A 248     -10.474 -30.635 -22.185  1.00  4.95           C
ATOM   1947  C   GLN A 248     -10.172 -29.498 -23.136  1.00  4.97           C
ATOM   1948  O   GLN A 248     -10.068 -29.686 -24.366  1.00  5.05           O
ATOM   1949  CB  GLN A 248     -11.964 -30.587 -21.778  1.00  4.87           C
ATOM   1950  CG  GLN A 248     -12.962 -30.865 -22.836  1.00  4.83           C
ATOM   1951  CD  GLN A 248     -12.647 -32.171 -23.528  1.00  5.02           C
ATOM   1952  OE1 GLN A 248     -12.887 -33.252 -22.975  1.00  5.35           O
ATOM   1953  NE2 GLN A 248     -12.053 -32.087 -24.718  1.00  5.24           N
ATOM   1954  N   GLN A 249     -10.155 -28.290 -22.601  1.00  4.68           N
ATOM   1955  CA  GLN A 249      -9.757 -27.174 -23.438  1.00  4.98           C
ATOM   1956  C   GLN A 249      -8.332 -27.337 -23.929  1.00  4.90           C
ATOM   1957  O   GLN A 249      -8.057 -27.025 -25.082  1.00  5.03           O
ATOM   1958  CB  GLN A 249      -9.944 -25.863 -22.700  1.00  4.78           C
ATOM   1959  CG  GLN A 249     -11.415 -25.468 -22.563  1.00  4.74           C
ATOM   1960  CD  GLN A 249     -11.544 -24.034 -22.251  1.00  4.83           C
ATOM   1961  OE1 GLN A 249     -11.944 -23.198 -23.096  1.00  4.87           O
ATOM   1962  NE2 GLN A 249     -11.173 -23.704 -21.063  1.00  4.67           N
ATOM   1963  N   SER A 250      -7.402 -27.821 -23.084  1.00  4.80           N
ATOM   1964  CA  SER A 250      -6.027 -28.083 -23.568  1.00  4.93           C
ATOM   1965  C   SER A 250      -6.039 -29.030 -24.787  1.00  5.17           C
ATOM   1966  O   SER A 250      -5.368 -28.776 -25.797  1.00  5.15           O
ATOM   1967  CB  SER A 250      -5.131 -28.652 -22.451  1.00  4.85           C
ATOM   1968  OG  SER A 250      -5.217 -27.964 -21.155  1.00  4.55           O
ATOM   1969  N   ALA A 251      -6.820 -30.117 -24.713  1.00  5.27           N
ATOM   1970  CA  ALA A 251      -6.856 -31.101 -25.789  1.00  5.72           C
ATOM   1971  C   ALA A 251      -7.393 -30.476 -27.049  1.00  5.46           C
ATOM   1972  O   ALA A 251      -6.905 -30.711 -28.183  1.00  5.46           O
ATOM   1973  CB  ALA A 251      -7.771 -32.237 -25.366  1.00  6.09           C
ATOM   1974  N   ALA A 252      -8.468 -29.734 -26.857  1.00  5.29           N
ATOM   1975  CA  ALA A 252      -9.118 -28.997 -27.927  1.00  5.22           C
ATOM   1976  C   ALA A 252      -8.164 -28.044 -28.639  1.00  5.30           C
ATOM   1977  O   ALA A 252      -8.293 -27.837 -29.857  1.00  5.28           O
ATOM   1978  CB  ALA A 252     -10.275 -28.215 -27.323  1.00  5.08           C
ATOM   1979  N   ALA A 253      -7.239 -27.401 -27.890  1.00  5.23           N
ATOM   1980  CA  ALA A 253      -6.218 -26.519 -28.448  1.00  5.10           C
ATOM   1981  C   ALA A 253      -4.929 -27.209 -28.889  1.00  5.28           C
ATOM   1982  O   ALA A 253      -4.002 -26.500 -29.307  1.00  5.34           O
ATOM   1983  CB  ALA A 253      -5.852 -25.439 -27.430  1.00  5.03           C
ATOM   1984  N   GLY A 254      -4.805 -28.537 -28.801  1.00  5.21           N
ATOM   1985  CA  GLY A 254      -3.713 -29.216 -29.509  1.00  5.67           C
ATOM   1986  C   GLY A 254      -2.576 -29.635 -28.619  1.00  5.87           C
ATOM   1987  O   GLY A 254      -1.480 -29.984 -29.114  1.00  5.83           O
ATOM   1988  N   TYR A 255      -2.798 -29.618 -27.328  1.00  5.64           N
ATOM   1989  CA  TYR A 255      -1.766 -29.992 -26.386  1.00  5.83           C
ATOM   1990  C   TYR A 255      -1.769 -31.506 -26.238  1.00  6.37           C
ATOM   1991  O   TYR A 255      -2.604 -32.076 -25.539  1.00  6.44           O
ATOM   1992  CB  TYR A 255      -1.991 -29.321 -25.046  1.00  5.77           C
ATOM   1993  CG  TYR A 255      -0.839 -29.479 -24.088  1.00  5.59           C
ATOM   1994  CD1 TYR A 255       0.421 -29.020 -24.415  1.00  5.32           C
ATOM   1995  CD2 TYR A 255      -1.014 -30.115 -22.863  1.00  5.57           C
ATOM   1996  CE1 TYR A 255       1.421 -29.139 -23.550  1.00  5.21           C
ATOM   1997  CE2 TYR A 255      -0.017 -30.252 -22.007  1.00  5.27           C
ATOM   1998  CZ  TYR A 255       1.210 -29.760 -22.332  1.00  5.07           C
ATOM   1999  OH  TYR A 255       2.270 -29.914 -21.469  1.00  4.71           O
ATOM   2000  N   VAL A 256      -0.723 -32.118 -26.759  1.00  6.41           N
ATOM   2001  CA  VAL A 256      -0.728 -33.556 -26.918  1.00  6.84           C
ATOM   2002  C   VAL A 256      -0.851 -34.315 -25.605  1.00  7.28           C
ATOM   2003  O   VAL A 256      -1.671 -35.244 -25.547  1.00  7.78           O
ATOM   2004  CB  VAL A 256       0.466 -33.981 -27.778  1.00  6.61           C
ATOM   2005  CG1 VAL A 256       0.568 -35.478 -27.835  1.00  7.32           C
ATOM   2006  CG2 VAL A 256       0.341 -33.305 -29.185  1.00  6.30           C
ATOM   2007  N   PRO A 257      -0.155 -33.964 -24.507  1.00  6.74           N
ATOM   2008  CA  PRO A 257      -0.388 -34.741 -23.274  1.00  7.15           C
ATOM   2009  C   PRO A 257      -1.851 -34.588 -22.731  1.00  7.53           C
ATOM   2010  O   PRO A 257      -2.332 -35.446 -21.968  1.00  7.62           O
ATOM   2011  CB  PRO A 257       0.687 -34.219 -22.286  1.00  6.42           C
ATOM   2012  CG  PRO A 257       1.605 -33.177 -23.078  1.00  6.18           C
ATOM   2013  CD  PRO A 257       0.869 -32.898 -24.357  1.00  6.45           C
ATOM   2014  N   ALA A 258      -2.565 -33.505 -23.070  1.00  7.20           N
ATOM   2015  CA  ALA A 258      -3.971 -33.478 -22.663  1.00  7.32           C
ATOM   2016  C   ALA A 258      -4.776 -34.401 -23.551  1.00  8.24           C
ATOM   2017  O   ALA A 258      -5.722 -35.051 -23.081  1.00  9.09           O
ATOM   2018  CB  ALA A 258      -4.562 -32.074 -22.725  1.00  6.35           C
ATOM   2019  N   GLN A 259      -4.395 -34.485 -24.823  1.00  8.05           N
ATOM   2020  CA  GLN A 259      -5.097 -35.341 -25.767  1.00  8.46           C
ATOM   2021  C   GLN A 259      -4.898 -36.786 -25.393  1.00 10.02           C
ATOM   2022  O   GLN A 259      -5.866 -37.550 -25.233  1.00 11.10           O
ATOM   2023  CB  GLN A 259      -4.596 -35.108 -27.172  1.00  7.47           C
ATOM   2024  CG  GLN A 259      -4.997 -33.781 -27.779  1.00  7.15           C
ATOM   2025  CD  GLN A 259      -4.254 -33.545 -29.103  1.00  6.65           C
ATOM   2026  OE1 GLN A 259      -3.195 -34.090 -29.284  1.00  6.78           O
ATOM   2027  NE2 GLN A 259      -4.827 -32.772 -30.017  1.00  6.23           N
ATOM   2028  N   GLN A 260      -3.644 -37.157 -25.185  1.00  9.55           N
ATOM   2029  CA  GLN A 260      -3.352 -38.509 -24.780  1.00 10.27           C
ATOM   2030  C   GLN A 260      -3.967 -38.850 -23.420  1.00 11.93           C
ATOM   2031  O   GLN A 260      -4.423 -39.981 -23.218  1.00 13.56           O
ATOM   2032  CB  GLN A 260      -1.880 -38.676 -24.731  1.00  9.84           C
ATOM   2033  CG  GLN A 260      -1.162 -38.278 -25.976  1.00  9.28           C
ATOM   2034  CD  GLN A 260       0.268 -38.586 -25.690  1.00  9.24           C
ATOM   2035  OE1 GLN A 260       0.532 -38.953 -24.553  1.00  9.33           O
ATOM   2036  NE2 GLN A 260       1.181 -38.525 -26.689  1.00  9.79           N
ATOM   2037  N   ALA A 261      -3.975 -37.892 -22.474  1.00 11.24           N
ATOM   2038  CA  ALA A 261      -4.584 -38.144 -21.163  1.00 11.82           C
ATOM   2039  C   ALA A 261      -6.069 -38.453 -21.296  1.00 13.64           C
ATOM   2040  O   ALA A 261      -6.576 -39.427 -20.710  1.00 15.15           O
ATOM   2041  CB  ALA A 261      -4.388 -36.949 -20.232  1.00 10.35           C
ATOM   2042  N   LEU A 262      -6.795 -37.633 -22.063  1.00 12.86           N
ATOM   2043  CA  LEU A 262      -8.206 -37.956 -22.277  1.00 14.05           C
ATOM   2044  C   LEU A 262      -8.357 -39.319 -22.954  1.00 15.94           C
ATOM   2045  O   LEU A 262      -9.184 -40.131 -22.532  1.00 17.38           O
ATOM   2046  CB  LEU A 262      -8.911 -36.836 -23.057  1.00 12.53           C
ATOM   2047  CG  LEU A 262      -9.245 -35.625 -22.135  1.00 11.25           C
ATOM   2048  CD1 LEU A 262     -10.127 -34.560 -22.827  1.00  8.26           C
ATOM   2049  CD2 LEU A 262      -9.783 -35.923 -20.681  1.00 11.82           C
ATOM   2050  N   GLY A 263      -7.533 -39.609 -23.969  1.00 15.78           N
ATOM   2051  CA  GLY A 263      -7.642 -40.888 -24.665  1.00 16.97           C
ATOM   2052  C   GLY A 263      -7.450 -42.095 -23.761  1.00 18.85           C
ATOM   2053  O   GLY A 263      -8.198 -43.071 -23.846  1.00 20.37           O
ATOM   2054  N   ARG A 264      -6.437 -42.055 -22.897  1.00 18.40           N
ATOM   2055  CA  ARG A 264      -6.174 -43.194 -22.025  1.00 19.79           C
ATOM   2056  C   ARG A 264      -7.482 -43.649 -21.372  1.00 20.41           C
ATOM   2057  O   ARG A 264      -7.998 -44.731 -21.692  1.00 22.50           O
ATOM   2058  CB  ARG A 264      -5.116 -42.848 -20.973  1.00 19.82           C
ATOM   2059  CG  ARG A 264      -3.937 -43.835 -20.875  1.00 19.64           C
ATOM   2060  CD  ARG A 264      -2.908 -43.447 -19.786  1.00 19.35           C
ATOM   2061  NE  ARG A 264      -1.930 -42.431 -20.202  1.00 18.29           N
ATOM   2062  CZ  ARG A 264      -1.844 -41.194 -19.700  1.00 16.05           C
ATOM   2063  NH1 ARG A 264      -2.684 -40.788 -18.748  1.00 15.22           N
ATOM   2064  NH2 ARG A 264      -0.915 -40.360 -20.157  1.00 14.70           N
ATOM   2065  N   ILE A 265      -8.058 -42.818 -20.508  1.00 20.88           N
ATOM   2066  CA  ILE A 265      -9.451 -43.024 -20.126  1.00 21.48           C
ATOM   2067  C   ILE A 265     -10.343 -42.880 -21.370  1.00 21.62           C
ATOM   2068  O   ILE A 265     -11.567 -42.934 -21.291  1.00 21.88           O
ATOM   2069  CB  ILE A 265      -9.873 -42.054 -18.999  1.00 22.14           C
ATOM   2070  CG1 ILE A 265      -9.902 -40.613 -19.501  1.00 20.68           C
ATOM   2071  CG2 ILE A 265      -8.960 -42.215 -17.766  1.00 22.65           C
ATOM   2072  CD1 ILE A 265     -11.253 -40.142 -19.902  1.00 20.85           C
TER
HETATM 2073 CL    CL B   1     -11.116 -22.111   4.579  0.89  3.13          Cl
HETATM 2074 CL    CL B   2      -0.833 -23.142 -23.992  0.65  4.98          Cl
HETATM 2075  C1  RET C 235     -21.089 -15.049   5.800  1.00  3.53           C
HETATM 2076  C10 RET C 235     -18.443 -17.861   1.627  1.00  3.03           C
HETATM 2077  C11 RET C 235     -17.489 -18.553   0.574  1.00  3.12           C
HETATM 2078  C12 RET C 235     -16.619 -19.594   0.890  1.00  3.08           C
HETATM 2079  C13 RET C 235     -15.777 -20.244  -0.252  1.00  3.02           C
HETATM 2080  C14 RET C 235     -14.752 -21.112  -0.173  1.00  3.02           C
HETATM 2081  C15 RET C 235     -14.079 -21.817   0.983  1.00  3.01           C
HETATM 2082  C16 RET C 235     -19.588 -14.758   5.894  1.00  3.59           C
HETATM 2083  C17 RET C 235     -21.327 -16.475   6.317  1.00  3.50           C
HETATM 2084  C18 RET C 235     -23.419 -14.035   2.743  1.00  3.45           C
HETATM 2085  C19 RET C 235     -20.584 -17.360   0.125  1.00  3.09           C
HETATM 2086  C2  RET C 235     -21.873 -13.930   6.789  1.00  3.81           C
HETATM 2087  C20 RET C 235     -16.025 -19.963  -1.713  1.00  3.11           C
HETATM 2088  C3  RET C 235     -23.440 -13.594   6.516  1.00  3.68           C
HETATM 2089  C4  RET C 235     -23.849 -14.128   5.179  1.00  3.65           C
HETATM 2090  C5  RET C 235     -22.873 -14.247   4.202  1.00  3.51           C
HETATM 2091  C6  RET C 235     -21.791 -14.910   4.314  1.00  3.45           C
HETATM 2092  C7  RET C 235     -21.183 -15.652   3.027  1.00  3.29           C
HETATM 2093  C8  RET C 235     -20.296 -16.701   2.826  1.00  3.18           C
HETATM 2094  C9  RET C 235     -19.757 -17.300   1.463  1.00  3.09           C
HETATM 2095  C1  OLA D   1     -23.732  -1.375  14.493  0.76  4.67           C
HETATM 2096  C10 OLA D   1     -19.913  -0.747   4.780  0.64  7.85           C
HETATM 2097  C11 OLA D   1     -18.540  -1.277   5.140  1.00  9.21           C
HETATM 2098  C12 OLA D   1     -17.788  -1.851   3.954  1.00  9.52           C
HETATM 2099  C2  OLA D   1     -22.647  -1.394  13.432  0.94  4.59           C
HETATM 2100  C3  OLA D   1     -23.099  -2.191  12.233  0.97  4.58           C
HETATM 2101  C4  OLA D   1     -22.463  -1.589  10.987  0.78  4.67           C
HETATM 2102  C5  OLA D   1     -23.500  -1.380   9.873  0.78  4.72           C
HETATM 2103  C6  OLA D   1     -22.991  -1.639   8.452  0.75  4.90           C
HETATM 2104  C7  OLA D   1     -22.224  -0.451   7.834  0.86  5.54           C
HETATM 2105  C8  OLA D   1     -22.081  -0.615   6.343  0.98  5.57           C
HETATM 2106  C9  OLA D   1     -20.750  -0.068   5.828  0.40  6.85           C
HETATM 2107  O1  OLA D   1     -23.514  -0.660  15.509  0.60  4.89           O
HETATM 2108  O2  OLA D   1     -24.815  -2.053  14.393  0.71  4.74           O
HETATM 2109  C1  OLA D   2     -25.251 -37.341  16.975  0.93  3.94           C
HETATM 2110  C10 OLA D   2     -22.394 -38.345   7.196  0.66  3.15           C
HETATM 2111  C11 OLA D   2     -21.945 -36.924   6.924  0.58  3.22           C
HETATM 2112  C12 OLA D   2     -20.882 -36.992   5.814  0.67  3.39           C
HETATM 2113  C13 OLA D   2     -20.539 -35.647   5.177  0.97  3.32           C
HETATM 2114  C14 OLA D   2     -20.423 -35.872   3.670  0.80  3.37           C
HETATM 2115  C15 OLA D   2     -20.342 -34.540   2.934  0.67  3.33           C
HETATM 2116  C16 OLA D   2     -20.644 -34.734   1.465  0.91  3.33           C
HETATM 2117  C17 OLA D   2     -20.734 -33.358   0.824  0.87  3.29           C
HETATM 2118  C18 OLA D   2     -21.804 -33.249  -0.300  0.58  3.40           C
HETATM 2119  C2  OLA D   2     -25.122 -37.075  15.479  0.80  3.81           C
HETATM 2120  C3  OLA D   2     -25.891 -38.083  14.607  0.66  3.91           C
HETATM 2121  C4  OLA D   2     -25.126 -38.080  13.290  0.71  3.65           C
HETATM 2122  C5  OLA D   2     -25.452 -39.109  12.211  0.77  3.59           C
HETATM 2123  C6  OLA D   2     -25.123 -38.317  10.962  1.00  3.23           C
HETATM 2124  C7  OLA D   2     -25.095 -39.029   9.617  0.69  3.23           C
HETATM 2125  C8  OLA D   2     -24.515 -38.014   8.656  1.00  3.10           C
HETATM 2126  C9  OLA D   2     -23.779 -38.750   7.565  0.58  3.07           C
HETATM 2127  O1  OLA D   2     -26.053 -36.711  17.704  0.52  4.03           O
HETATM 2128  O2  OLA D   2     -24.515 -38.176  17.533  0.63  3.81           O
HETATM 2129  C1  OLA D   3     -18.123 -34.353 -18.036  0.71  4.46           C
HETATM 2130  C10 OLA D   3     -18.968 -35.749  -8.725  0.64  4.44           C
HETATM 2131  C11 OLA D   3     -19.412 -36.122  -7.318  0.70  4.26           C
HETATM 2132  C12 OLA D   3     -20.941 -36.047  -7.058  0.63  4.24           C
HETATM 2133  C13 OLA D   3     -21.863 -36.767  -8.058  0.55  4.19           C
HETATM 2134  C14 OLA D   3     -23.236 -37.098  -7.447  0.56  4.22           C
HETATM 2135  C15 OLA D   3     -23.070 -37.811  -6.109  0.87  4.09           C
HETATM 2136  C16 OLA D   3     -24.365 -38.490  -5.654  0.86  4.02           C
HETATM 2137  C2  OLA D   3     -17.177 -34.277 -16.842  0.63  4.40           C
HETATM 2138  C3  OLA D   3     -17.764 -33.487 -15.673  0.96  4.42           C
HETATM 2139  C4  OLA D   3     -16.675 -33.108 -14.667  0.82  4.50           C
HETATM 2140  C5  OLA D   3     -16.547 -34.132 -13.523  0.97  4.41           C
HETATM 2141  C6  OLA D   3     -16.346 -33.429 -12.182  1.00  4.25           C
HETATM 2142  C7  OLA D   3     -16.341 -34.464 -11.054  0.85  4.43           C
HETATM 2143  C8  OLA D   3     -17.359 -34.130  -9.969  0.74  4.33           C
HETATM 2144  C9  OLA D   3     -17.579 -35.368  -9.106  0.95  4.42           C
HETATM 2145  O1  OLA D   3     -18.585 -35.482 -18.424  0.60  4.63           O
HETATM 2146  O2  OLA D   3     -18.459 -33.297 -18.656  0.57  4.41           O
HETATM 2147  C1  OLA D   5       4.637 -35.873 -10.455  0.60  3.49           C
HETATM 2148  C10 OLA D   5       3.171 -38.872  -0.905  0.79  3.28           C
HETATM 2149  C2  OLA D   5       4.948 -36.858  -9.346  0.57  4.23           C
HETATM 2150  C3  OLA D   5       3.669 -37.048  -8.520  0.58  3.37           C
HETATM 2151  C4  OLA D   5       3.907 -36.741  -7.059  0.83  3.53           C
HETATM 2152  C5  OLA D   5       2.738 -37.239  -6.227  0.60  3.51           C
HETATM 2153  C6  OLA D   5       3.266 -38.229  -5.200  0.62  3.56           C
HETATM 2154  C7  OLA D   5       4.333 -37.567  -4.338  0.70  3.58           C
HETATM 2155  C8  OLA D   5       4.410 -38.246  -2.965  0.87  3.58           C
HETATM 2156  C9  OLA D   5       3.116 -38.171  -2.185  0.74  3.47           C
HETATM 2157  O1  OLA D   5       3.483 -35.846 -10.952  0.70  3.73           O
HETATM 2158  O2  OLA D   5       5.527 -35.099 -10.892  0.58  3.41           O
HETATM 2159  C1  OLA D   6     -10.311 -38.595  -8.560  0.71  6.81           C
HETATM 2160  C10 OLA D   6     -10.508 -40.196   0.199  0.60  8.99           C
HETATM 2161  C11 OLA D   6      -9.520 -41.263   0.597  0.98  8.99           C
HETATM 2162  C12 OLA D   6      -8.640 -40.716   1.719  0.26 12.00           C
HETATM 2163  C13 OLA D   6      -9.445 -39.976   2.773  0.71  6.61           C
HETATM 2164  C14 OLA D   6      -9.614 -40.737   4.083  0.90  6.55           C
HETATM 2165  C15 OLA D   6     -10.635 -39.983   4.953  0.63  5.83           C
HETATM 2166  C16 OLA D   6     -10.271 -39.925   6.443  0.82  5.01           C
HETATM 2167  C17 OLA D   6      -8.934 -39.205   6.666  0.81  4.85           C
HETATM 2168  C18 OLA D   6      -7.994 -40.131   7.435  0.66  4.83           C
HETATM 2169  C2  OLA D   6      -9.254 -38.200  -7.552  0.52  7.12           C
HETATM 2170  C3  OLA D   6      -9.785 -37.152  -6.581  0.48  7.03           C
HETATM 2171  C4  OLA D   6      -9.788 -37.646  -5.132  0.77  7.24           C
HETATM 2172  C5  OLA D   6     -11.104 -38.367  -4.826  0.68  8.11           C
HETATM 2173  C6  OLA D   6     -11.774 -37.880  -3.553  0.95  9.12           C
HETATM 2174  C7  OLA D   6     -10.871 -38.039  -2.371  1.00  8.21           C
HETATM 2175  C8  OLA D   6     -10.356 -39.477  -2.282  0.67  8.78           C
HETATM 2176  C9  OLA D   6     -11.083 -40.167  -1.166  0.67  9.17           C
HETATM 2177  O1  OLA D   6      -9.985 -39.330  -9.538  0.42  8.73           O
HETATM 2178  O2  OLA D   6     -11.505 -38.199  -8.420  0.56  6.95           O
HETATM 2179  C10 OLA D   7      -5.955 -39.920  -6.168  0.83  7.29           C
HETATM 2180  C11 OLA D   7      -4.920 -39.341  -5.228  0.64  6.12           C
HETATM 2181  C6  OLA D   7      -4.998 -40.549 -10.211  0.57  9.43           C
HETATM 2182  C7  OLA D   7      -3.905 -40.945  -9.216  0.59  9.48           C
HETATM 2183  C8  OLA D   7      -4.144 -40.304  -7.849  0.55  8.60           C
HETATM 2184  C9  OLA D   7      -5.379 -40.840  -7.132  0.81  8.39           C
HETATM 2185  C10 OLA D   8      -9.594 -34.984 -16.211  1.00  7.40           C
HETATM 2186  C11 OLA D   8     -10.879 -35.543 -15.605  0.39  6.88           C
HETATM 2187  C12 OLA D   8     -10.931 -35.156 -14.121  0.86  6.39           C
HETATM 2188  C13 OLA D   8     -12.291 -35.379 -13.478  0.60  5.99           C
HETATM 2189  C14 OLA D   8     -12.309 -36.724 -12.728  0.81  6.21           C
HETATM 2190  C6  OLA D   8      -6.009 -38.126 -16.696  0.82 12.34           C
HETATM 2191  C7  OLA D   8      -7.474 -38.036 -17.145  0.26 16.06           C
HETATM 2192  C8  OLA D   8      -8.320 -37.226 -16.166  1.00 10.70           C
HETATM 2193  C9  OLA D   8      -8.712 -35.949 -16.876  0.22  8.67           C
HETATM 2194  O   HOH S   1     -18.576 -26.214  28.255  1.00  3.88           O
HETATM 2195  O   HOH S   2     -14.638 -23.262   4.519  0.98  3.36           O
HETATM 2196  O   HOH S   3     -20.513 -17.488  11.672  0.86  3.99           O
HETATM 2197  O   HOH S   4     -10.453 -25.241  -6.706  1.00  2.99           O
HETATM 2198  O   HOH S   5     -24.996 -28.003  27.647  0.76  4.05           O
HETATM 2199  O   HOH S   6     -19.442 -18.136  13.135  0.98  4.06           O
HETATM 2200  O   HOH S   7     -15.694 -21.948  -5.444  1.00  3.13           O
HETATM 2201  O   HOH S   8     -15.456 -23.156  22.322  0.99  4.19           O
HETATM 2202  O   HOH S   9     -10.431 -23.116  17.137  0.85  4.29           O
HETATM 2203  O   HOH S  10      -1.941 -21.080 -16.685  0.72  3.67           O
HETATM 2204  O   HOH S  11      -2.077 -26.825  10.526  0.66  3.61           O
HETATM 2205  O   HOH S  12      -8.457 -24.429  21.589  0.72  4.34           O
HETATM 2206  O   HOH S  13     -23.040 -39.683  22.932  0.65  3.73           O
HETATM 2207  O   HOH S  14     -20.127 -24.597  14.983  0.95  3.62           O
HETATM 2208  O   HOH S  15     -24.793  -8.366 -16.584  0.98  3.88           O
HETATM 2209  O   HOH S  16     -21.605 -33.439  32.482  0.94  4.38           O
HETATM 2210  O   HOH S  17       2.206 -33.270 -12.659  0.88  4.42           O
HETATM 2211  O   HOH S  18     -20.387 -26.933  31.699  0.70  4.25           O
HETATM 2212  O   HOH S  19     -13.557 -26.765 -29.735  0.58  5.14           O
HETATM 2213  O   HOH S  20     -15.787 -28.510   7.846  1.00  3.23           O
HETATM 2214  O   HOH S  21     -20.942 -12.932  20.454  0.93  5.04           O
HETATM 2215  O   HOH S  22       3.283 -32.596 -19.967  0.95  4.74           O
HETATM 2216  O   HOH S  23      -7.800 -25.747  33.615  0.83  4.47           O
HETATM 2217  O   HOH S  24     -18.224 -24.986  26.034  0.91  3.88           O
HETATM 2218  O   HOH S  25      -4.855 -25.597  16.092  1.00  4.05           O
HETATM 2219  O   HOH S  26     -20.586 -39.879  17.278  0.70  3.27           O
HETATM 2220  O   HOH S  27      -8.453 -34.005  26.878  0.94  3.68           O
HETATM 2221  O   HOH S  28     -14.677 -30.237   6.921  0.78  3.22           O
HETATM 2222  O   HOH S  29      -5.326 -24.536  20.699  0.95  4.07           O
HETATM 2223  O   HOH S  30     -13.264 -25.199  32.581  0.88  4.41           O
HETATM 2224  O   HOH S  31     -14.754 -36.322  35.631  0.82  3.85           O
HETATM 2225  O   HOH S  32     -21.218 -19.348   7.491  0.73  3.52           O
HETATM 2226  O   HOH S  33     -24.729 -31.559  24.691  0.84  3.89           O
HETATM 2227  O   HOH S  34      -8.244 -27.420  32.009  0.77  4.35           O
HETATM 2228  O   HOH S  35     -10.583 -36.014  27.507  1.00  3.28           O
HETATM 2229  O   HOH S  36      -5.528 -32.033  21.332  0.94  4.24           O
HETATM 2230  O   HOH S  37      -7.811 -26.338 -12.143  0.68  3.53           O
HETATM 2231  O   HOH S  38     -27.431 -16.907  19.253  0.68  4.70           O
HETATM 2232  O   HOH S  39     -27.387 -31.732  22.588  0.84  4.68           O
HETATM 2233  O   HOH S  40     -34.026 -24.920  16.437  0.51  3.81           O
HETATM 2234  O   HOH S  41     -29.755  -8.398  19.728  0.70  5.00           O
HETATM 2235  O   HOH S  42     -17.919 -15.417  17.206  0.68  4.38           O
HETATM 2236  O   HOH S  43     -19.802 -31.084 -19.828  0.87  4.47           O
HETATM 2237  O   HOH S  44     -13.696  -6.634 -17.413  0.75  6.74           O
HETATM 2238  O   HOH S  45      -7.707 -26.377  27.158  0.78  4.40           O
HETATM 2239  O   HOH S  46     -21.554 -38.262  26.812  0.91  3.75           O
HETATM 2240  O   HOH S  47     -17.562 -19.972  15.853  0.82  3.95           O
HETATM 2241  O   HOH S  48      -8.451 -30.501  26.216  0.69  3.92           O
HETATM 2242  O   HOH S  49     -15.390 -25.147  11.941  0.81  3.83           O
HETATM 2243  O   HOH S  50     -27.483 -27.502  24.284  0.80  3.85           O
HETATM 2244  O   HOH S  51       1.895 -30.625 -27.375  0.93  5.50           O
HETATM 2245  O   HOH S  52     -18.612 -31.015  35.483  0.87  4.26           O
HETATM 2246  O   HOH S  53     -10.581 -34.220  24.560  0.79  3.70           O
HETATM 2247  O   HOH S  54     -10.488 -11.293 -22.019  0.92  6.72           O
HETATM 2248  O   HOH S  55     -10.174 -35.902  22.614  0.67  3.58           O
HETATM 2249  O   HOH S  56      -7.918 -22.491  13.517  0.85  4.06           O
HETATM 2250  O   HOH S  57     -12.232 -35.993  33.917  0.79  4.16           O
HETATM 2251  O   HOH S  58     -16.647 -25.373 -26.476  0.83  5.11           O
HETATM 2252  O   HOH S  59     -29.189 -11.931  21.115  0.46  5.06           O
HETATM 2253  O   HOH S  60      -7.346 -34.004  24.088  0.76  3.88           O
HETATM 2254  O   HOH S  61      -5.978 -33.496  17.924  0.81  4.27           O
HETATM 2255  O   HOH S  62     -13.802  -5.194 -15.127  0.86  6.41           O
HETATM 2256  O   HOH S  63     -21.136 -17.101 -24.865  0.98  5.31           O
HETATM 2257  O   HOH S  64      -2.692 -32.663 -31.661  0.77  5.69           O
HETATM 2258  O   HOH S  65     -18.469 -24.047  28.498  0.69  4.12           O
HETATM 2259  O   HOH S  66     -28.111 -14.791  -1.876  0.54  3.38           O
HETATM 2260  O   HOH S  67     -16.035  -2.419   7.258  0.57 11.53           O
HETATM 2261  O   HOH S  68     -19.655  -3.554 -10.447  0.41  3.45           O
HETATM 2262  O   HOH S  69     -14.704  -2.640   4.477  0.60 13.11           O
HETATM 2263  O   HOH S  70     -19.517 -40.304  14.712  0.67  2.60           O
HETATM 2264  O   HOH S  71     -23.218  -5.123  21.628  0.63  5.01           O
HETATM 2265  O   HOH S  72     -19.055  -4.672  20.447  0.52  5.26           O
HETATM 2266  O   HOH S  73     -12.866  -3.648   3.645  0.48 11.53           O
HETATM 2267  O   HOH S  74     -21.704 -30.568 -19.223  0.65  4.70           O
HETATM 2268  O   HOH S  75      -6.665 -29.747  28.447  0.89  4.29           O
HETATM 2269  O   HOH S  76     -21.878 -28.152  33.188  0.58  4.09           O
HETATM 2270  O   HOH S  77     -13.375 -38.186  19.006  0.73  3.52           O
HETATM 2271  O   HOH S  78     -19.650 -26.971  34.050  0.62  4.29           O
HETATM 2272  O   HOH S  79     -27.565 -16.758  -3.861  0.72  3.48           O
HETATM 2273  O   HOH S  80     -28.459 -21.741 -16.689  0.68  4.77           O
HETATM 2274  O   HOH S  81     -11.297 -37.004  24.520  0.62  3.43           O
HETATM 2275  O   HOH S  82     -27.868 -22.083 -19.753  0.69  4.66           O
HETATM 2276  O   HOH S  83      -2.639 -20.198   5.569  0.57  2.68           O
HETATM 2277  O   HOH S  84      -3.066 -19.415   3.732  0.87  2.62           O
HETATM 2278  O   HOH S  85     -13.735 -14.843  15.761  0.77  4.19           O
HETATM 2279  O   HOH S  86     -14.174  -3.884   0.936  0.56  7.45           O
HETATM 2280  O   HOH S  87     -12.841 -14.884 -22.405  0.69  5.80           O
HETATM 2281  O   HOH S  88      -3.927 -24.328  14.797  0.59  4.28           O
HETATM 2282  O   HOH S  89     -17.496  -4.411 -12.415  0.65  4.04           O
HETATM 2283  O   HOH S  90      -9.897 -20.045 -26.660  0.73  4.87           O
HETATM 2284  O   HOH S  91      -8.829 -32.582  24.984  1.00  3.28           O
HETATM 2285  O   HOH S  92      -8.110 -34.551  16.357  0.63  3.73           O
HETATM 2286  O   HOH S  93       0.091 -27.708  10.131  0.92  3.65           O
HETATM 2287  O   HOH S  94      -4.766 -30.319  25.048  0.51  4.52           O
HETATM 2288  O   HOH S  95     -29.411 -19.433  -6.033  0.75  4.10           O
HETATM 2289  O   HOH S  96      -4.045 -21.174   5.194  0.89  3.01           O
HETATM 2290  O   HOH S  97     -25.554 -29.087  25.646  0.55  3.72           O
HETATM 2291  O   HOH S  98      -7.416 -28.842  30.914  0.93  4.33           O
HETATM 2292  O   HOH S  99      -1.099 -31.154 -31.620  0.82  5.61           O
HETATM 2293  O   HOH S 100      -1.889 -22.753  16.936  0.60  4.02           O
HETATM 2294  O   HOH S 101     -21.754 -25.006  29.705  0.58  4.14           O
HETATM 2295  O   HOH S 102     -22.188 -25.355  31.828  0.66  3.86           O
HETATM 2296  O   HOH S 103     -29.239 -21.561  -4.340  0.82  3.84           O
HETATM 2297  O   HOH S 104     -23.761 -16.984  12.237  0.83  4.08           O
HETATM 2298  O   HOH S 105      -7.129 -17.100 -19.629  0.70  5.51           O
HETATM 2299  O   HOH S 106      -0.341 -26.767 -12.337  0.51  3.53           O
END
