# Supplementary material for: Early-stage dynamics of chloride ion–pumping rhodopsin revealed by a femtosecond X-ray laser
Source: Proc Natl Acad Sci U S A. 2021 Mar 22;118(13):e2020486118. doi: 10.1073/pnas.2020486118 (PMC8020794; doi:10.1073/pnas.2020486118)
Supplement: Supplementary File [file pnas.2020486118.sd06.txt]

REMARK   3
REMARK   3 REFINEMENT.
REMARK   3   PROGRAM     : PHENIX (1.18.2_3874: ???)
REMARK   3   AUTHORS     : Adams,Afonine,Bunkoczi,Burnley,Chen,Dar,Davis,
REMARK   3               : Draizen,Echols,Gildea,Gros,Grosse-Kunstleve,Headd,
REMARK   3               : Hintze,Hung,Ioerger,Liebschner,McCoy,McKee,Moriarty,
REMARK   3               : Oeffner,Poon,Read,Richardson,Richardson,Sacchettini,
REMARK   3               : Sauter,Sobolev,Storoni,Terwilliger,Williams,Zwart
REMARK   3
REMARK   3  X-RAY DATA.
REMARK   3  
REMARK   3  REFINEMENT TARGET : ML
REMARK   3  
REMARK   3  DATA USED IN REFINEMENT.
REMARK   3   RESOLUTION RANGE HIGH (ANGSTROMS) : 1.85    
REMARK   3   RESOLUTION RANGE LOW  (ANGSTROMS) : 20.64   
REMARK   3   MIN(FOBS/SIGMA_FOBS)              : 0.00  
REMARK   3   COMPLETENESS FOR RANGE        (%) : 94.96 
REMARK   3   NUMBER OF REFLECTIONS             : 27268     
REMARK   3   NUMBER OF REFLECTIONS (NON-ANOMALOUS) : 27268     
REMARK   3  
REMARK   3  FIT TO DATA USED IN REFINEMENT.
REMARK   3   R VALUE     (WORKING + TEST SET) : 0.2828
REMARK   3   R VALUE            (WORKING SET) : 0.2803
REMARK   3   FREE R VALUE                     : 0.3309
REMARK   3   FREE R VALUE TEST SET SIZE   (%) : 5.03  
REMARK   3   FREE R VALUE TEST SET COUNT      : 1372      
REMARK   3  
REMARK   3  FIT TO DATA USED IN REFINEMENT (IN BINS).
REMARK   3   BIN  RESOLUTION RANGE  COMPL.    NWORK NFREE   RWORK  RFREE  CCWORK CCFREE
REMARK   3     1   20.64 -    3.98    0.99     2790   133  0.1474 0.2048   0.957  0.938
REMARK   3     2    3.98 -    3.16    0.99     2729   145  0.1957 0.2507   0.897  0.821
REMARK   3     3    3.16 -    2.76    0.98     2660   148  0.2549 0.3271   0.812  0.638
REMARK   3     4    2.76 -    2.51    0.97     2648   142  0.2906 0.3436   0.750  0.622
REMARK   3     5    2.51 -    2.33    0.96     2637   143  0.3159 0.3694   0.700  0.597
REMARK   3     6    2.33 -    2.19    0.96     2580   153  0.3426 0.3374   0.657  0.674
REMARK   3     7    2.19 -    2.08    0.94     2553   121  0.3667 0.3863   0.612  0.579
REMARK   3     8    2.08 -    1.99    0.92     2487   126  0.3789 0.4588   0.559  0.346
REMARK   3     9    1.99 -    1.92    0.91     2443   139  0.3790 0.4231   0.556  0.478
REMARK   3    10    1.92 -    1.85    0.87     2369   122  0.3949 0.4398   0.504  0.366
REMARK   3  
REMARK   3  BULK SOLVENT MODELLING.
REMARK   3   METHOD USED        : FLAT BULK SOLVENT MODEL
REMARK   3   SOLVENT RADIUS     : 1.11    
REMARK   3   SHRINKAGE RADIUS   : 0.90    
REMARK   3   GRID STEP FACTOR   : 4.00    
REMARK   3  
REMARK   3  ERROR ESTIMATES.
REMARK   3   COORDINATE ERROR (MAXIMUM-LIKELIHOOD BASED)     : 0.32    
REMARK   3   PHASE ERROR (DEGREES, MAXIMUM-LIKELIHOOD BASED) : 35.27   
REMARK   3  
REMARK   3  STRUCTURE FACTORS CALCULATION ALGORITHM : FFT
REMARK   3  
REMARK   3  
REMARK   3  GEOMETRY RESTRAINTS LIBRARY: GEOSTD + MONOMER LIBRARY + CDL V1.2
REMARK   3  DEVIATIONS FROM IDEAL VALUES.
REMARK   3    BOND      :  0.023   0.170   2236
REMARK   3    ANGLE     :  2.275  17.371   3013
REMARK   3    CHIRALITY :  0.102   0.506    341
REMARK   3    PLANARITY :  0.013   0.055    358
REMARK   3    DIHEDRAL  : 22.581 178.767    361
REMARK   3    MIN NONBONDED DISTANCE : 0.838
REMARK   3  
REMARK   3  MOLPROBITY STATISTICS.
REMARK   3    ALL-ATOM CLASHSCORE : 24.17
REMARK   3    RAMACHANDRAN PLOT:
REMARK   3      OUTLIERS :  0.38 %
REMARK   3      ALLOWED  :  6.49 %
REMARK   3      FAVORED  : 93.13 %
REMARK   3    ROTAMER OUTLIERS :  0.00 %
REMARK   3    CBETA DEVIATIONS :  0.00 %
REMARK   3    PEPTIDE PLANE:
REMARK   3      CIS-PROLINE     : 0.00 %
REMARK   3      CIS-GENERAL     : 0.00 %
REMARK   3      TWISTED PROLINE : 0.00 %
REMARK   3      TWISTED GENERAL : 0.00 %
REMARK   3  
REMARK   3  RAMA-Z (RAMACHANDRAN PLOT Z-SCORE):
REMARK   3  INTERPRETATION: BAD |RAMA-Z| > 3; SUSPICIOUS 2 < |RAMA-Z| < 3; GOOD |RAMA-Z| < 2.
REMARK   3  SCORES FOR WHOLE/HELIX/SHEET/LOOP ARE SCALED INDEPENDENTLY;
REMARK   3  THEREFORE, THE VALUES ARE NOT RELATED IN A SIMPLE MANNER.
REMARK   3    WHOLE: -3.88 (0.45), RESIDUES: 262
REMARK   3    HELIX: -3.15 (0.25), RESIDUES: 201
REMARK   3    SHEET:  NONE (NONE), RESIDUES: 0
REMARK   3    LOOP :  0.71 (0.92), RESIDUES: 61
REMARK   3  
REMARK   3                  min    max   mean <Bi,j>   iso aniso
REMARK   3     Overall:    2.25  22.77   4.24   0.40  2299     0
REMARK   3     Protein:    2.43  22.77   4.20   0.31  2072     0
REMARK   3     Water:      2.25  14.54   4.24    N/A   106     0
REMARK   3     Other:      2.38  17.31   4.94    N/A   121     0
REMARK   3     Chain  A:   2.43  22.77   4.20    N/A  2072     0
REMARK   3     Chain  C:   2.71   2.96   2.81    N/A    20     0
REMARK   3     Chain  B:   2.53   4.10   3.31    N/A     2     0
REMARK   3     Chain  S:   2.25  14.54   4.24    N/A   106     0
REMARK   3     Chain  D:   2.38  17.31   5.40    N/A    99     0
REMARK   3     Histogram:
REMARK   3         Values      Number of atoms
REMARK   3       2.25 - 4.30       1646
REMARK   3       4.30 - 6.35        464
REMARK   3       6.35 - 8.41        104
REMARK   3       8.41 - 10.46        35
REMARK   3      10.46 - 12.51        12
REMARK   3      12.51 - 14.56         9
REMARK   3      14.56 - 16.61         8
REMARK   3      16.61 - 18.67         8
REMARK   3      18.67 - 20.72        12
REMARK   3      20.72 - 22.77         1
REMARK   3  
REMARK   3
LINK         NZ  LYS A 235                 C15 RET C 235 
CRYST1  103.370   50.090   69.390  90.00 109.69  90.00 C 1 2 1
SCALE1      0.009674  0.000000  0.003462        0.00000
SCALE2      0.000000  0.019964  0.000000        0.00000
SCALE3      0.000000  0.000000  0.015306        0.00000
ATOM      1  N   LYS A   2     -17.395 -15.790  22.737  1.00  3.91           N
ATOM      2  CA  LYS A   2     -18.119 -14.800  21.952  1.00  4.17           C
ATOM      3  C   LYS A   2     -18.948 -15.625  20.977  1.00  3.98           C
ATOM      4  O   LYS A   2     -19.766 -15.103  20.179  1.00  4.12           O
ATOM      5  CB  LYS A   2     -17.140 -13.827  21.224  1.00  4.24           C
ATOM      6  CG  LYS A   2     -16.935 -12.453  21.913  1.00  4.73           C
ATOM      7  CD  LYS A   2     -15.904 -11.550  21.214  1.00  5.26           C
ATOM      8  CE  LYS A   2     -16.344 -10.069  21.271  1.00  5.43           C
ATOM      9  NZ  LYS A   2     -15.651  -9.191  20.297  1.00  5.28           N
ATOM     10  N   ASN A   3     -18.693 -16.936  21.021  1.00  3.86           N
ATOM     11  CA  ASN A   3     -19.245 -17.864  20.050  1.00  3.67           C
ATOM     12  C   ASN A   3     -20.108 -18.908  20.754  1.00  3.53           C
ATOM     13  O   ASN A   3     -19.864 -19.280  21.915  1.00  3.48           O
ATOM     14  CB  ASN A   3     -18.143 -18.528  19.201  1.00  3.55           C
ATOM     15  CG  ASN A   3     -17.098 -19.257  20.041  1.00  3.62           C
ATOM     16  OD1 ASN A   3     -17.038 -20.496  20.004  1.00  3.56           O
ATOM     17  ND2 ASN A   3     -16.252 -18.493  20.798  1.00  3.80           N
ATOM     18  N   ILE A   4     -21.145 -19.362  20.035  1.00  3.40           N
ATOM     19  CA  ILE A   4     -22.077 -20.303  20.622  1.00  3.39           C
ATOM     20  C   ILE A   4     -21.407 -21.598  21.016  1.00  3.29           C
ATOM     21  O   ILE A   4     -21.954 -22.329  21.850  1.00  3.25           O
ATOM     22  CB  ILE A   4     -23.254 -20.588  19.662  1.00  3.38           C
ATOM     23  CG1 ILE A   4     -22.807 -21.507  18.510  1.00  3.25           C
ATOM     24  CG2 ILE A   4     -23.950 -19.253  19.208  1.00  3.46           C
ATOM     25  CD1 ILE A   4     -23.857 -21.655  17.422  1.00  3.28           C
ATOM     26  N   GLU A   5     -20.286 -21.932  20.361  1.00  3.27           N
ATOM     27  CA  GLU A   5     -19.553 -23.178  20.610  1.00  3.25           C
ATOM     28  C   GLU A   5     -19.051 -23.260  22.054  1.00  3.23           C
ATOM     29  O   GLU A   5     -19.046 -24.340  22.657  1.00  3.26           O
ATOM     30  CB  GLU A   5     -18.351 -23.299  19.645  1.00  3.18           C
ATOM     31  CG  GLU A   5     -18.640 -23.871  18.327  1.00  3.08           C
ATOM     32  CD  GLU A   5     -19.026 -22.817  17.258  1.00  3.11           C
ATOM     33  OE1 GLU A   5     -19.501 -23.235  16.189  1.00  3.03           O
ATOM     34  OE2 GLU A   5     -18.874 -21.598  17.458  1.00  3.15           O
ATOM     35  N   SER A   6     -18.611 -22.125  22.617  1.00  3.30           N
ATOM     36  CA  SER A   6     -18.215 -22.037  24.019  1.00  3.32           C
ATOM     37  C   SER A   6     -19.395 -22.087  24.992  1.00  3.30           C
ATOM     38  O   SER A   6     -19.162 -22.157  26.191  1.00  3.28           O
ATOM     39  CB  SER A   6     -17.428 -20.739  24.244  1.00  3.56           C
ATOM     40  OG  SER A   6     -18.236 -19.602  23.952  1.00  3.65           O
ATOM     41  N   LEU A   7     -20.636 -22.064  24.527  1.00  3.36           N
ATOM     42  CA  LEU A   7     -21.752 -22.026  25.469  1.00  3.27           C
ATOM     43  C   LEU A   7     -22.138 -23.384  26.058  1.00  3.24           C
ATOM     44  O   LEU A   7     -22.789 -23.416  27.146  1.00  3.14           O
ATOM     45  CB  LEU A   7     -23.004 -21.426  24.825  1.00  3.28           C
ATOM     46  CG  LEU A   7     -22.967 -20.031  24.283  1.00  3.35           C
ATOM     47  CD1 LEU A   7     -24.222 -19.875  23.500  1.00  3.38           C
ATOM     48  CD2 LEU A   7     -22.855 -19.001  25.373  1.00  3.41           C
ATOM     49  N   PHE A   8     -21.815 -24.492  25.380  1.00  3.22           N
ATOM     50  CA  PHE A   8     -22.414 -25.777  25.725  1.00  3.30           C
ATOM     51  C   PHE A   8     -21.379 -26.821  26.134  1.00  3.24           C
ATOM     52  O   PHE A   8     -20.193 -26.754  25.782  1.00  3.36           O
ATOM     53  CB  PHE A   8     -23.261 -26.327  24.565  1.00  3.23           C
ATOM     54  CG  PHE A   8     -24.185 -25.324  23.998  1.00  3.23           C
ATOM     55  CD1 PHE A   8     -25.299 -24.908  24.714  1.00  3.21           C
ATOM     56  CD2 PHE A   8     -23.962 -24.775  22.761  1.00  3.20           C
ATOM     57  CE1 PHE A   8     -26.142 -23.973  24.233  1.00  3.19           C
ATOM     58  CE2 PHE A   8     -24.832 -23.816  22.271  1.00  3.22           C
ATOM     59  CZ  PHE A   8     -25.911 -23.406  23.010  1.00  3.34           C
ATOM     60  N   ASP A   9     -21.854 -27.805  26.881  1.00  3.22           N
ATOM     61  CA  ASP A   9     -21.100 -29.043  27.021  1.00  3.34           C
ATOM     62  C   ASP A   9     -21.595 -29.995  25.945  1.00  3.29           C
ATOM     63  O   ASP A   9     -22.710 -29.876  25.486  1.00  3.28           O
ATOM     64  CB  ASP A   9     -21.274 -29.703  28.384  1.00  3.30           C
ATOM     65  CG  ASP A   9     -21.031 -28.759  29.570  1.00  3.35           C
ATOM     66  OD1 ASP A   9     -20.163 -27.890  29.501  1.00  3.26           O
ATOM     67  OD2 ASP A   9     -21.716 -28.947  30.611  1.00  3.46           O
ATOM     68  N   TYR A  10     -20.754 -30.915  25.515  1.00  3.17           N
ATOM     69  CA  TYR A  10     -21.143 -31.783  24.410  1.00  3.19           C
ATOM     70  C   TYR A  10     -21.195 -33.222  24.882  1.00  3.20           C
ATOM     71  O   TYR A  10     -20.290 -33.719  25.547  1.00  3.19           O
ATOM     72  CB  TYR A  10     -20.210 -31.657  23.210  1.00  3.15           C
ATOM     73  CG  TYR A  10     -20.237 -30.204  22.767  1.00  3.12           C
ATOM     74  CD1 TYR A  10     -19.357 -29.292  23.272  1.00  3.11           C
ATOM     75  CD2 TYR A  10     -21.223 -29.747  21.880  1.00  3.18           C
ATOM     76  CE1 TYR A  10     -19.426 -27.927  22.917  1.00  3.06           C
ATOM     77  CE2 TYR A  10     -21.284 -28.415  21.490  1.00  3.15           C
ATOM     78  CZ  TYR A  10     -20.405 -27.499  22.031  1.00  3.09           C
ATOM     79  OH  TYR A  10     -20.526 -26.166  21.612  1.00  3.07           O
ATOM     80  N   SER A  11     -22.210 -33.910  24.434  1.00  3.13           N
ATOM     81  CA  SER A  11     -22.181 -35.339  24.581  1.00  3.15           C
ATOM     82  C   SER A  11     -20.972 -35.875  23.805  1.00  3.14           C
ATOM     83  O   SER A  11     -20.450 -35.237  22.889  1.00  3.08           O
ATOM     84  CB  SER A  11     -23.481 -35.932  24.082  1.00  3.08           C
ATOM     85  OG  SER A  11     -23.349 -36.025  22.651  1.00  3.11           O
ATOM     86  N   ALA A  12     -20.505 -37.052  24.219  1.00  3.11           N
ATOM     87  CA  ALA A  12     -19.430 -37.704  23.477  1.00  3.12           C
ATOM     88  C   ALA A  12     -19.796 -37.939  22.010  1.00  3.15           C
ATOM     89  O   ALA A  12     -18.912 -37.938  21.155  1.00  3.07           O
ATOM     90  CB  ALA A  12     -19.066 -39.037  24.161  1.00  3.06           C
ATOM     91  N   GLY A  13     -21.071 -38.196  21.694  1.00  3.21           N
ATOM     92  CA  GLY A  13     -21.422 -38.450  20.303  1.00  3.22           C
ATOM     93  C   GLY A  13     -21.292 -37.193  19.476  1.00  3.18           C
ATOM     94  O   GLY A  13     -20.622 -37.175  18.452  1.00  3.12           O
ATOM     95  N   GLN A  14     -21.893 -36.114  19.947  1.00  3.12           N
ATOM     96  CA  GLN A  14     -21.667 -34.799  19.358  1.00  3.15           C
ATOM     97  C   GLN A  14     -20.189 -34.452  19.187  1.00  3.01           C
ATOM     98  O   GLN A  14     -19.799 -33.848  18.182  1.00  2.90           O
ATOM     99  CB  GLN A  14     -22.323 -33.744  20.224  1.00  3.08           C
ATOM    100  CG  GLN A  14     -23.838 -33.809  20.189  1.00  3.29           C
ATOM    101  CD  GLN A  14     -24.481 -32.851  21.189  1.00  3.26           C
ATOM    102  OE1 GLN A  14     -23.831 -32.375  22.168  1.00  3.27           O
ATOM    103  NE2 GLN A  14     -25.749 -32.555  20.953  1.00  3.35           N
ATOM    104  N   PHE A  15     -19.378 -34.707  20.208  1.00  3.00           N
ATOM    105  CA  PHE A  15     -18.008 -34.252  20.104  1.00  3.00           C
ATOM    106  C   PHE A  15     -17.189 -35.121  19.152  1.00  3.00           C
ATOM    107  O   PHE A  15     -16.418 -34.589  18.356  1.00  2.96           O
ATOM    108  CB  PHE A  15     -17.408 -34.169  21.473  1.00  3.10           C
ATOM    109  CG  PHE A  15     -15.956 -33.818  21.492  1.00  3.20           C
ATOM    110  CD1 PHE A  15     -15.556 -32.541  21.791  1.00  3.17           C
ATOM    111  CD2 PHE A  15     -14.987 -34.791  21.345  1.00  3.28           C
ATOM    112  CE1 PHE A  15     -14.199 -32.236  21.885  1.00  3.25           C
ATOM    113  CE2 PHE A  15     -13.648 -34.480  21.420  1.00  3.35           C
ATOM    114  CZ  PHE A  15     -13.252 -33.223  21.692  1.00  3.31           C
ATOM    115  N   GLU A  16     -17.304 -36.465  19.242  1.00  2.97           N
ATOM    116  CA  GLU A  16     -16.620 -37.323  18.279  1.00  2.86           C
ATOM    117  C   GLU A  16     -17.065 -37.072  16.861  1.00  2.84           C
ATOM    118  O   GLU A  16     -16.302 -37.300  15.920  1.00  2.72           O
ATOM    119  CB  GLU A  16     -16.853 -38.770  18.659  1.00  2.91           C
ATOM    120  CG  GLU A  16     -16.389 -38.975  20.108  1.00  3.04           C
ATOM    121  CD  GLU A  16     -15.858 -40.315  20.416  1.00  3.28           C
ATOM    122  OE1 GLU A  16     -14.944 -40.357  21.233  1.00  3.78           O
ATOM    123  OE2 GLU A  16     -16.341 -41.320  19.870  1.00  3.52           O
ATOM    124  N   PHE A  17     -18.317 -36.690  16.674  1.00  2.80           N
ATOM    125  CA  PHE A  17     -18.805 -36.487  15.313  1.00  2.82           C
ATOM    126  C   PHE A  17     -18.180 -35.260  14.666  1.00  2.84           C
ATOM    127  O   PHE A  17     -17.755 -35.310  13.499  1.00  2.79           O
ATOM    128  CB  PHE A  17     -20.347 -36.378  15.294  1.00  2.89           C
ATOM    129  CG  PHE A  17     -20.900 -36.213  13.895  1.00  2.95           C
ATOM    130  CD1 PHE A  17     -20.490 -37.065  12.882  1.00  2.96           C
ATOM    131  CD2 PHE A  17     -21.797 -35.227  13.588  1.00  3.00           C
ATOM    132  CE1 PHE A  17     -20.968 -36.905  11.585  1.00  3.02           C
ATOM    133  CE2 PHE A  17     -22.268 -35.058  12.260  1.00  2.95           C
ATOM    134  CZ  PHE A  17     -21.879 -35.928  11.295  1.00  3.06           C
ATOM    135  N   ILE A  18     -18.090 -34.152  15.405  1.00  2.88           N
ATOM    136  CA  ILE A  18     -17.501 -32.937  14.840  1.00  2.85           C
ATOM    137  C   ILE A  18     -16.028 -33.150  14.530  1.00  2.88           C
ATOM    138  O   ILE A  18     -15.479 -32.597  13.558  1.00  2.90           O
ATOM    139  CB  ILE A  18     -17.691 -31.765  15.802  1.00  2.86           C
ATOM    140  CG1 ILE A  18     -19.130 -31.265  15.696  1.00  2.88           C
ATOM    141  CG2 ILE A  18     -16.677 -30.651  15.486  1.00  2.90           C
ATOM    142  CD1 ILE A  18     -19.574 -30.457  17.028  1.00  2.93           C
ATOM    143  N   ASP A  19     -15.350 -33.837  15.429  1.00  2.82           N
ATOM    144  CA  ASP A  19     -13.964 -34.205  15.238  1.00  2.93           C
ATOM    145  C   ASP A  19     -13.792 -35.087  13.996  1.00  2.86           C
ATOM    146  O   ASP A  19     -13.068 -34.709  13.075  1.00  2.89           O
ATOM    147  CB  ASP A  19     -13.457 -34.861  16.513  1.00  2.88           C
ATOM    148  CG  ASP A  19     -12.021 -35.166  16.455  1.00  3.05           C
ATOM    149  OD1 ASP A  19     -11.191 -34.238  16.662  1.00  3.15           O
ATOM    150  OD2 ASP A  19     -11.713 -36.347  16.214  1.00  3.19           O
ATOM    151  N   HIS A  20     -14.550 -36.196  13.882  1.00  2.83           N
ATOM    152  CA  HIS A  20     -14.474 -37.028  12.651  1.00  2.82           C
ATOM    153  C   HIS A  20     -14.815 -36.240  11.378  1.00  2.99           C
ATOM    154  O   HIS A  20     -14.188 -36.443  10.326  1.00  3.06           O
ATOM    155  CB  HIS A  20     -15.376 -38.256  12.803  1.00  2.72           C
ATOM    156  CG  HIS A  20     -14.969 -39.137  13.934  1.00  2.63           C
ATOM    157  ND1 HIS A  20     -13.659 -39.237  14.358  1.00  2.78           N
ATOM    158  CD2 HIS A  20     -15.681 -39.973  14.724  1.00  2.62           C
ATOM    159  CE1 HIS A  20     -13.585 -40.073  15.378  1.00  2.58           C
ATOM    160  NE2 HIS A  20     -14.803 -40.508  15.641  1.00  2.60           N
ATOM    161  N   LEU A  21     -15.811 -35.344  11.444  1.00  2.92           N
ATOM    162  CA  LEU A  21     -16.073 -34.402  10.358  1.00  2.93           C
ATOM    163  C   LEU A  21     -14.821 -33.662   9.892  1.00  3.11           C
ATOM    164  O   LEU A  21     -14.456 -33.727   8.705  1.00  3.13           O
ATOM    165  CB  LEU A  21     -17.135 -33.386  10.775  1.00  2.97           C
ATOM    166  CG  LEU A  21     -18.546 -33.909  10.538  1.00  2.97           C
ATOM    167  CD1 LEU A  21     -19.499 -32.927  11.155  1.00  2.96           C
ATOM    168  CD2 LEU A  21     -18.952 -34.266   9.010  1.00  2.89           C
ATOM    169  N   LEU A  22     -14.215 -32.853  10.783  1.00  3.08           N
ATOM    170  CA  LEU A  22     -13.081 -31.994  10.379  1.00  3.20           C
ATOM    171  C   LEU A  22     -11.896 -32.826   9.888  1.00  3.17           C
ATOM    172  O   LEU A  22     -11.143 -32.421   9.003  1.00  3.14           O
ATOM    173  CB  LEU A  22     -12.648 -31.129  11.588  1.00  3.08           C
ATOM    174  CG  LEU A  22     -13.722 -30.238  12.158  1.00  3.06           C
ATOM    175  CD1 LEU A  22     -13.524 -29.957  13.644  1.00  3.08           C
ATOM    176  CD2 LEU A  22     -13.675 -28.884  11.401  1.00  3.22           C
ATOM    177  N   THR A  23     -11.731 -33.994  10.494  1.00  3.15           N
ATOM    178  CA  THR A  23     -10.652 -34.902  10.186  1.00  3.23           C
ATOM    179  C   THR A  23     -10.877 -35.540   8.824  1.00  3.42           C
ATOM    180  O   THR A  23      -9.990 -35.519   7.955  1.00  3.46           O
ATOM    181  CB  THR A  23     -10.559 -35.934  11.299  1.00  3.18           C
ATOM    182  OG1 THR A  23     -10.328 -35.245  12.522  1.00  3.16           O
ATOM    183  CG2 THR A  23      -9.441 -36.831  11.053  1.00  3.32           C
ATOM    184  N   MET A  24     -12.088 -36.022   8.589  1.00  3.41           N
ATOM    185  CA  MET A  24     -12.429 -36.529   7.267  1.00  3.60           C
ATOM    186  C   MET A  24     -12.239 -35.459   6.209  1.00  3.66           C
ATOM    187  O   MET A  24     -11.815 -35.770   5.083  1.00  3.85           O
ATOM    188  CB  MET A  24     -13.878 -37.025   7.286  1.00  3.71           C
ATOM    189  CG  MET A  24     -14.346 -37.702   6.010  1.00  4.30           C
ATOM    190  SD  MET A  24     -16.067 -37.154   5.735  1.00  5.50           S
ATOM    191  CE  MET A  24     -15.692 -35.661   4.845  1.00  4.25           C
ATOM    192  N   GLY A  25     -12.534 -34.193   6.567  1.00  3.46           N
ATOM    193  CA  GLY A  25     -12.325 -33.012   5.739  1.00  3.47           C
ATOM    194  C   GLY A  25     -10.876 -32.627   5.503  1.00  3.49           C
ATOM    195  O   GLY A  25     -10.555 -32.000   4.481  1.00  3.32           O
ATOM    196  N   VAL A  26     -10.002 -32.977   6.420  1.00  3.30           N
ATOM    197  CA  VAL A  26      -8.570 -32.898   6.151  1.00  3.45           C
ATOM    198  C   VAL A  26      -8.182 -34.012   5.187  1.00  3.56           C
ATOM    199  O   VAL A  26      -7.642 -33.717   4.127  1.00  3.49           O
ATOM    200  CB  VAL A  26      -7.762 -32.921   7.475  1.00  3.34           C
ATOM    201  CG1 VAL A  26      -6.211 -33.004   7.317  1.00  3.32           C
ATOM    202  CG2 VAL A  26      -8.205 -31.730   8.427  1.00  3.15           C
ATOM    203  N   GLY A  27      -8.601 -35.287   5.467  1.00  3.70           N
ATOM    204  CA  GLY A  27      -8.239 -36.421   4.585  1.00  4.03           C
ATOM    205  C   GLY A  27      -8.428 -36.135   3.098  1.00  4.03           C
ATOM    206  O   GLY A  27      -7.632 -36.578   2.262  1.00  4.19           O
ATOM    207  N   VAL A  28      -9.370 -35.255   2.792  1.00  3.79           N
ATOM    208  CA  VAL A  28      -9.943 -35.051   1.486  1.00  3.97           C
ATOM    209  C   VAL A  28      -9.320 -33.862   0.752  1.00  3.75           C
ATOM    210  O   VAL A  28      -9.163 -33.898  -0.482  1.00  3.84           O
ATOM    211  CB  VAL A  28     -11.454 -34.874   1.738  1.00  4.17           C
ATOM    212  CG1 VAL A  28     -12.152 -34.098   0.700  1.00  4.28           C
ATOM    213  CG2 VAL A  28     -12.131 -36.260   1.986  1.00  4.64           C
ATOM    214  N   HIS A  29      -8.999 -32.779   1.460  1.00  3.45           N
ATOM    215  CA  HIS A  29      -8.382 -31.670   0.759  1.00  3.41           C
ATOM    216  C   HIS A  29      -6.981 -32.069   0.368  1.00  3.39           C
ATOM    217  O   HIS A  29      -6.588 -31.878  -0.784  1.00  3.35           O
ATOM    218  CB  HIS A  29      -8.393 -30.367   1.585  1.00  3.22           C
ATOM    219  CG  HIS A  29      -9.722 -29.650   1.557  1.00  3.19           C
ATOM    220  ND1 HIS A  29     -10.895 -30.281   1.899  1.00  3.22           N
ATOM    221  CD2 HIS A  29     -10.074 -28.404   1.147  1.00  3.03           C
ATOM    222  CE1 HIS A  29     -11.896 -29.431   1.801  1.00  3.16           C
ATOM    223  NE2 HIS A  29     -11.437 -28.297   1.302  1.00  2.95           N
ATOM    224  N   PHE A  30      -6.305 -32.805   1.270  1.00  3.47           N
ATOM    225  CA  PHE A  30      -4.960 -33.257   1.009  1.00  3.51           C
ATOM    226  C   PHE A  30      -4.928 -34.464   0.088  1.00  3.57           C
ATOM    227  O   PHE A  30      -3.964 -34.604  -0.641  1.00  3.46           O
ATOM    228  CB  PHE A  30      -4.219 -33.541   2.320  1.00  3.50           C
ATOM    229  CG  PHE A  30      -3.986 -32.304   3.188  1.00  3.44           C
ATOM    230  CD1 PHE A  30      -2.937 -31.412   2.912  1.00  3.37           C
ATOM    231  CD2 PHE A  30      -4.808 -32.051   4.301  1.00  3.35           C
ATOM    232  CE1 PHE A  30      -2.732 -30.284   3.698  1.00  3.30           C
ATOM    233  CE2 PHE A  30      -4.604 -30.908   5.098  1.00  3.35           C
ATOM    234  CZ  PHE A  30      -3.574 -30.035   4.774  1.00  3.11           C
ATOM    235  N   ALA A  31      -5.970 -35.299   0.028  1.00  3.62           N
ATOM    236  CA  ALA A  31      -5.964 -36.296  -1.049  1.00  3.75           C
ATOM    237  C   ALA A  31      -6.403 -35.759  -2.422  1.00  3.77           C
ATOM    238  O   ALA A  31      -5.936 -36.281  -3.438  1.00  3.88           O
ATOM    239  CB  ALA A  31      -6.816 -37.499  -0.684  1.00  4.28           C
ATOM    240  N   ALA A  32      -7.356 -34.817  -2.486  1.00  3.69           N
ATOM    241  CA  ALA A  32      -7.563 -34.005  -3.694  1.00  3.70           C
ATOM    242  C   ALA A  32      -6.316 -33.248  -4.071  1.00  3.49           C
ATOM    243  O   ALA A  32      -6.000 -33.088  -5.252  1.00  3.57           O
ATOM    244  CB  ALA A  32      -8.675 -32.989  -3.494  1.00  3.57           C
ATOM    245  N   LEU A  33      -5.667 -32.677  -3.080  1.00  3.48           N
ATOM    246  CA  LEU A  33      -4.367 -32.074  -3.283  1.00  3.47           C
ATOM    247  C   LEU A  33      -3.467 -32.941  -4.189  1.00  3.53           C
ATOM    248  O   LEU A  33      -2.992 -32.418  -5.187  1.00  3.51           O
ATOM    249  CB  LEU A  33      -3.750 -31.762  -1.925  1.00  3.37           C
ATOM    250  CG  LEU A  33      -2.415 -31.081  -1.729  1.00  3.34           C
ATOM    251  CD1 LEU A  33      -2.361 -29.782  -2.454  1.00  3.16           C
ATOM    252  CD2 LEU A  33      -2.257 -30.856  -0.259  1.00  3.33           C
ATOM    253  N   ILE A  34      -3.320 -34.273  -3.913  1.00  3.56           N
ATOM    254  CA  ILE A  34      -2.428 -35.209  -4.667  1.00  3.62           C
ATOM    255  C   ILE A  34      -2.868 -35.422  -6.129  1.00  3.72           C
ATOM    256  O   ILE A  34      -2.020 -35.532  -7.064  1.00  3.57           O
ATOM    257  CB  ILE A  34      -2.338 -36.582  -3.961  1.00  3.71           C
ATOM    258  CG1 ILE A  34      -1.774 -36.500  -2.524  1.00  3.43           C
ATOM    259  CG2 ILE A  34      -1.513 -37.518  -4.783  1.00  3.66           C
ATOM    260  CD1 ILE A  34      -0.270 -36.292  -2.454  1.00  3.35           C
ATOM    261  N   PHE A  35      -4.176 -35.619  -6.334  1.00  3.84           N
ATOM    262  CA  PHE A  35      -4.728 -35.703  -7.701  1.00  4.08           C
ATOM    263  C   PHE A  35      -4.377 -34.462  -8.527  1.00  3.94           C
ATOM    264  O   PHE A  35      -3.887 -34.582  -9.667  1.00  3.90           O
ATOM    265  CB  PHE A  35      -6.250 -35.930  -7.633  1.00  4.66           C
ATOM    266  CG  PHE A  35      -6.943 -35.961  -8.981  1.00  4.67           C
ATOM    267  CD1 PHE A  35      -6.898 -37.076  -9.777  1.00  5.21           C
ATOM    268  CD2 PHE A  35      -7.706 -34.871  -9.401  1.00  4.61           C
ATOM    269  CE1 PHE A  35      -7.523 -37.076 -11.042  1.00  5.09           C
ATOM    270  CE2 PHE A  35      -8.354 -34.858 -10.618  1.00  4.78           C
ATOM    271  CZ  PHE A  35      -8.271 -35.967 -11.458  1.00  4.92           C
ATOM    272  N   PHE A  36      -4.620 -33.251  -7.945  1.00  3.73           N
ATOM    273  CA  PHE A  36      -4.419 -31.941  -8.609  1.00  3.60           C
ATOM    274  C   PHE A  36      -2.957 -31.726  -8.993  1.00  3.64           C
ATOM    275  O   PHE A  36      -2.642 -30.959  -9.926  1.00  3.72           O
ATOM    276  CB  PHE A  36      -4.785 -30.781  -7.684  1.00  3.40           C
ATOM    277  CG  PHE A  36      -6.254 -30.541  -7.458  1.00  3.31           C
ATOM    278  CD1 PHE A  36      -7.223 -30.710  -8.478  1.00  3.43           C
ATOM    279  CD2 PHE A  36      -6.680 -30.106  -6.209  1.00  3.23           C
ATOM    280  CE1 PHE A  36      -8.571 -30.426  -8.232  1.00  3.36           C
ATOM    281  CE2 PHE A  36      -8.002 -29.882  -5.976  1.00  3.15           C
ATOM    282  CZ  PHE A  36      -8.954 -30.018  -6.995  1.00  3.23           C
ATOM    283  N   LEU A  37      -2.067 -32.296  -8.191  1.00  3.64           N
ATOM    284  CA  LEU A  37      -0.653 -32.367  -8.528  1.00  3.73           C
ATOM    285  C   LEU A  37      -0.397 -33.198  -9.788  1.00  3.84           C
ATOM    286  O   LEU A  37       0.386 -32.813 -10.673  1.00  3.79           O
ATOM    287  CB  LEU A  37       0.085 -32.988  -7.339  1.00  3.67           C
ATOM    288  CG  LEU A  37       1.604 -33.114  -7.360  1.00  3.58           C
ATOM    289  CD1 LEU A  37       2.237 -31.761  -7.620  1.00  3.50           C
ATOM    290  CD2 LEU A  37       2.076 -33.614  -5.990  1.00  3.49           C
ATOM    291  N   VAL A  38      -0.946 -34.401  -9.822  1.00  3.90           N
ATOM    292  CA  VAL A  38      -0.477 -35.376 -10.793  1.00  4.09           C
ATOM    293  C   VAL A  38      -0.996 -35.044 -12.181  1.00  4.22           C
ATOM    294  O   VAL A  38      -0.256 -35.086 -13.164  1.00  4.31           O
ATOM    295  CB  VAL A  38      -0.865 -36.768 -10.307  1.00  4.26           C
ATOM    296  CG1 VAL A  38      -1.023 -37.729 -11.462  1.00  4.51           C
ATOM    297  CG2 VAL A  38       0.193 -37.245  -9.256  1.00  4.16           C
ATOM    298  N   VAL A  39      -2.263 -34.617 -12.264  1.00  4.23           N
ATOM    299  CA  VAL A  39      -2.861 -34.302 -13.549  1.00  4.36           C
ATOM    300  C   VAL A  39      -2.359 -32.976 -14.086  1.00  4.39           C
ATOM    301  O   VAL A  39      -2.662 -32.649 -15.238  1.00  4.40           O
ATOM    302  CB  VAL A  39      -4.402 -34.189 -13.461  1.00  4.58           C
ATOM    303  CG1 VAL A  39      -5.067 -35.501 -13.340  1.00  4.60           C
ATOM    304  CG2 VAL A  39      -4.764 -33.263 -12.290  1.00  4.29           C
ATOM    305  N   SER A  40      -1.613 -32.191 -13.286  1.00  4.21           N
ATOM    306  CA  SER A  40      -1.161 -30.887 -13.801  1.00  4.22           C
ATOM    307  C   SER A  40      -0.239 -31.037 -15.024  1.00  4.26           C
ATOM    308  O   SER A  40      -0.219 -30.164 -15.891  1.00  4.22           O
ATOM    309  CB  SER A  40      -0.470 -30.074 -12.712  1.00  4.03           C
ATOM    310  OG  SER A  40       0.858 -30.473 -12.479  1.00  4.37           O
ATOM    311  N   GLN A  41       0.469 -32.150 -15.160  1.00  4.33           N
ATOM    312  CA  GLN A  41       1.260 -32.277 -16.397  1.00  4.41           C
ATOM    313  C   GLN A  41       0.393 -32.362 -17.662  1.00  4.66           C
ATOM    314  O   GLN A  41       0.903 -32.094 -18.772  1.00  4.71           O
ATOM    315  CB  GLN A  41       2.171 -33.480 -16.351  1.00  4.47           C
ATOM    316  CG  GLN A  41       1.426 -34.839 -16.229  1.00  4.77           C
ATOM    317  CD  GLN A  41       2.377 -35.923 -15.827  1.00  4.59           C
ATOM    318  OE1 GLN A  41       3.381 -36.158 -16.514  1.00  4.57           O
ATOM    319  NE2 GLN A  41       2.100 -36.592 -14.682  1.00  4.49           N
ATOM    320  N   PHE A  42      -0.898 -32.722 -17.548  1.00  4.75           N
ATOM    321  CA  PHE A  42      -1.681 -32.881 -18.773  1.00  5.05           C
ATOM    322  C   PHE A  42      -2.417 -31.620 -19.147  1.00  4.96           C
ATOM    323  O   PHE A  42      -3.205 -31.647 -20.096  1.00  5.23           O
ATOM    324  CB  PHE A  42      -2.703 -34.024 -18.675  1.00  5.50           C
ATOM    325  CG  PHE A  42      -2.131 -35.306 -18.117  1.00  5.70           C
ATOM    326  CD1 PHE A  42      -1.189 -36.053 -18.867  1.00  6.19           C
ATOM    327  CD2 PHE A  42      -2.562 -35.790 -16.871  1.00  5.42           C
ATOM    328  CE1 PHE A  42      -0.674 -37.225 -18.378  1.00  6.47           C
ATOM    329  CE2 PHE A  42      -2.025 -36.958 -16.361  1.00  5.74           C
ATOM    330  CZ  PHE A  42      -1.064 -37.679 -17.112  1.00  6.13           C
ATOM    331  N   VAL A  43      -2.186 -30.537 -18.450  1.00  4.42           N
ATOM    332  CA  VAL A  43      -2.887 -29.291 -18.696  1.00  4.38           C
ATOM    333  C   VAL A  43      -1.940 -28.357 -19.425  1.00  4.29           C
ATOM    334  O   VAL A  43      -0.760 -28.237 -19.047  1.00  4.07           O
ATOM    335  CB  VAL A  43      -3.394 -28.643 -17.389  1.00  4.12           C
ATOM    336  CG1 VAL A  43      -4.165 -27.402 -17.697  1.00  4.12           C
ATOM    337  CG2 VAL A  43      -4.284 -29.572 -16.638  1.00  4.21           C
ATOM    338  N   ALA A  44      -2.465 -27.694 -20.466  1.00  4.32           N
ATOM    339  CA  ALA A  44      -1.697 -26.821 -21.343  1.00  4.15           C
ATOM    340  C   ALA A  44      -1.096 -25.670 -20.548  1.00  3.89           C
ATOM    341  O   ALA A  44      -1.645 -25.276 -19.499  1.00  3.83           O
ATOM    342  CB  ALA A  44      -2.596 -26.238 -22.437  1.00  4.11           C
ATOM    343  N   PRO A  45       0.024 -25.090 -21.029  1.00  3.75           N
ATOM    344  CA  PRO A  45       0.623 -23.967 -20.287  1.00  3.78           C
ATOM    345  C   PRO A  45      -0.350 -22.843 -19.917  1.00  3.85           C
ATOM    346  O   PRO A  45      -0.165 -22.282 -18.838  1.00  3.82           O
ATOM    347  CB  PRO A  45       1.729 -23.457 -21.232  1.00  3.80           C
ATOM    348  CG  PRO A  45       2.158 -24.598 -21.993  1.00  3.67           C
ATOM    349  CD  PRO A  45       0.910 -25.533 -22.126  1.00  3.97           C
ATOM    350  N   LYS A  46      -1.349 -22.484 -20.762  1.00  3.96           N
ATOM    351  CA  LYS A  46      -2.251 -21.353 -20.472  1.00  3.90           C
ATOM    352  C   LYS A  46      -3.305 -21.667 -19.428  1.00  3.84           C
ATOM    353  O   LYS A  46      -3.989 -20.738 -18.963  1.00  3.71           O
ATOM    354  CB  LYS A  46      -2.995 -20.921 -21.720  1.00  4.00           C
ATOM    355  CG  LYS A  46      -3.852 -22.135 -22.235  1.00  4.16           C
ATOM    356  CD  LYS A  46      -4.799 -21.737 -23.372  1.00  4.38           C
ATOM    357  CE  LYS A  46      -4.050 -21.369 -24.681  1.00  4.39           C
ATOM    358  NZ  LYS A  46      -4.891 -21.714 -25.848  1.00  4.27           N
ATOM    359  N   TYR A  47      -3.522 -22.958 -19.103  1.00  3.88           N
ATOM    360  CA  TYR A  47      -4.494 -23.277 -18.050  1.00  3.85           C
ATOM    361  C   TYR A  47      -3.874 -23.787 -16.780  1.00  3.62           C
ATOM    362  O   TYR A  47      -4.594 -23.926 -15.771  1.00  3.59           O
ATOM    363  CB  TYR A  47      -5.509 -24.305 -18.542  1.00  4.05           C
ATOM    364  CG  TYR A  47      -6.310 -23.786 -19.636  1.00  4.25           C
ATOM    365  CD1 TYR A  47      -7.011 -22.591 -19.497  1.00  4.32           C
ATOM    366  CD2 TYR A  47      -6.376 -24.470 -20.847  1.00  4.42           C
ATOM    367  CE1 TYR A  47      -7.784 -22.063 -20.589  1.00  4.50           C
ATOM    368  CE2 TYR A  47      -7.127 -23.972 -21.911  1.00  4.67           C
ATOM    369  CZ  TYR A  47      -7.831 -22.782 -21.777  1.00  4.72           C
ATOM    370  OH  TYR A  47      -8.557 -22.348 -22.857  1.00  4.78           O
ATOM    371  N   ARG A  48      -2.566 -24.033 -16.786  1.00  3.63           N
ATOM    372  CA  ARG A  48      -1.940 -24.855 -15.760  1.00  3.54           C
ATOM    373  C   ARG A  48      -1.938 -24.183 -14.391  1.00  3.33           C
ATOM    374  O   ARG A  48      -2.022 -24.870 -13.375  1.00  3.32           O
ATOM    375  CB  ARG A  48      -0.535 -25.237 -16.205  1.00  3.69           C
ATOM    376  CG  ARG A  48      -0.216 -26.657 -15.809  1.00  3.82           C
ATOM    377  CD  ARG A  48       1.139 -27.108 -16.258  1.00  3.85           C
ATOM    378  NE  ARG A  48       1.209 -27.513 -17.667  1.00  3.92           N
ATOM    379  CZ  ARG A  48       2.234 -27.177 -18.399  1.00  3.79           C
ATOM    380  NH1 ARG A  48       3.183 -26.481 -17.820  1.00  3.61           N
ATOM    381  NH2 ARG A  48       2.327 -27.561 -19.652  1.00  3.87           N
ATOM    382  N   ILE A  49      -1.890 -22.859 -14.333  1.00  3.28           N
ATOM    383  CA  ILE A  49      -2.048 -22.186 -13.047  1.00  3.19           C
ATOM    384  C   ILE A  49      -3.418 -22.469 -12.406  1.00  3.09           C
ATOM    385  O   ILE A  49      -3.560 -22.396 -11.173  1.00  2.93           O
ATOM    386  CB  ILE A  49      -1.804 -20.667 -13.223  1.00  3.24           C
ATOM    387  CG1 ILE A  49      -1.751 -19.953 -11.868  1.00  2.99           C
ATOM    388  CG2 ILE A  49      -2.913 -20.041 -13.976  1.00  3.33           C
ATOM    389  CD1 ILE A  49      -1.014 -20.681 -10.851  1.00  2.91           C
ATOM    390  N   ALA A  50      -4.447 -22.776 -13.205  1.00  3.14           N
ATOM    391  CA  ALA A  50      -5.750 -22.985 -12.583  1.00  3.13           C
ATOM    392  C   ALA A  50      -5.725 -24.268 -11.747  1.00  3.01           C
ATOM    393  O   ALA A  50      -6.205 -24.251 -10.613  1.00  2.94           O
ATOM    394  CB  ALA A  50      -6.893 -22.974 -13.638  1.00  3.22           C
ATOM    395  N   THR A  51      -5.063 -25.348 -12.255  1.00  3.13           N
ATOM    396  CA  THR A  51      -4.894 -26.594 -11.486  1.00  3.06           C
ATOM    397  C   THR A  51      -4.108 -26.306 -10.222  1.00  2.95           C
ATOM    398  O   THR A  51      -4.505 -26.722  -9.118  1.00  2.93           O
ATOM    399  CB  THR A  51      -4.154 -27.754 -12.242  1.00  3.28           C
ATOM    400  OG1 THR A  51      -4.398 -27.839 -13.635  1.00  3.40           O
ATOM    401  CG2 THR A  51      -4.677 -29.067 -11.749  1.00  3.49           C
ATOM    402  N   ALA A  52      -2.989 -25.572 -10.399  1.00  2.90           N
ATOM    403  CA  ALA A  52      -2.082 -25.186  -9.341  1.00  2.84           C
ATOM    404  C   ALA A  52      -2.798 -24.411  -8.251  1.00  2.76           C
ATOM    405  O   ALA A  52      -2.686 -24.783  -7.079  1.00  2.67           O
ATOM    406  CB  ALA A  52      -0.902 -24.369  -9.907  1.00  2.84           C
ATOM    407  N   LEU A  53      -3.498 -23.313  -8.610  1.00  2.75           N
ATOM    408  CA  LEU A  53      -4.356 -22.562  -7.675  1.00  2.73           C
ATOM    409  C   LEU A  53      -5.168 -23.448  -6.760  1.00  2.57           C
ATOM    410  O   LEU A  53      -5.176 -23.120  -5.586  1.00  2.62           O
ATOM    411  CB  LEU A  53      -5.298 -21.539  -8.380  1.00  2.82           C
ATOM    412  CG  LEU A  53      -4.398 -20.380  -8.898  1.00  2.84           C
ATOM    413  CD1 LEU A  53      -4.932 -19.605 -10.009  1.00  2.99           C
ATOM    414  CD2 LEU A  53      -3.849 -19.451  -7.782  1.00  2.85           C
ATOM    415  N   SER A  54      -5.805 -24.543  -7.251  1.00  2.72           N
ATOM    416  CA  SER A  54      -6.501 -25.556  -6.420  1.00  2.67           C
ATOM    417  C   SER A  54      -5.533 -26.337  -5.559  1.00  2.72           C
ATOM    418  O   SER A  54      -5.917 -26.868  -4.511  1.00  2.66           O
ATOM    419  CB  SER A  54      -7.279 -26.615  -7.213  1.00  2.85           C
ATOM    420  OG  SER A  54      -8.002 -26.174  -8.346  1.00  2.93           O
ATOM    421  N   CYS A  55      -4.272 -26.453  -5.968  1.00  2.60           N
ATOM    422  CA  CYS A  55      -3.358 -27.047  -5.011  1.00  2.70           C
ATOM    423  C   CYS A  55      -3.315 -26.168  -3.720  1.00  2.64           C
ATOM    424  O   CYS A  55      -3.391 -26.714  -2.633  1.00  2.73           O
ATOM    425  CB  CYS A  55      -1.994 -27.366  -5.721  1.00  2.77           C
ATOM    426  SG  CYS A  55      -1.971 -28.411  -7.396  1.00  2.94           S
ATOM    427  N   ILE A  56      -3.571 -24.864  -3.840  1.00  2.63           N
ATOM    428  CA  ILE A  56      -3.459 -23.859  -2.774  1.00  2.62           C
ATOM    429  C   ILE A  56      -4.694 -23.800  -1.903  1.00  2.71           C
ATOM    430  O   ILE A  56      -4.586 -23.841  -0.677  1.00  2.69           O
ATOM    431  CB  ILE A  56      -3.142 -22.465  -3.360  1.00  2.68           C
ATOM    432  CG1 ILE A  56      -1.637 -22.324  -3.550  1.00  2.64           C
ATOM    433  CG2 ILE A  56      -3.909 -21.293  -2.554  1.00  2.68           C
ATOM    434  CD1 ILE A  56      -1.186 -21.488  -4.775  1.00  2.69           C
ATOM    435  N   VAL A  57      -5.844 -23.682  -2.540  1.00  2.72           N
ATOM    436  CA  VAL A  57      -7.181 -23.901  -2.025  1.00  2.74           C
ATOM    437  C   VAL A  57      -7.070 -25.135  -1.138  1.00  2.79           C
ATOM    438  O   VAL A  57      -7.276 -25.048   0.075  1.00  2.79           O
ATOM    439  CB  VAL A  57      -8.145 -24.043  -3.228  1.00  2.68           C
ATOM    440  CG1 VAL A  57      -9.520 -24.089  -2.843  1.00  2.75           C
ATOM    441  CG2 VAL A  57      -7.935 -22.900  -4.216  1.00  2.73           C
ATOM    442  N   MET A  58      -6.593 -26.239  -1.719  1.00  2.75           N
ATOM    443  CA  MET A  58      -6.554 -27.498  -0.973  1.00  2.81           C
ATOM    444  C   MET A  58      -5.634 -27.450   0.234  1.00  2.87           C
ATOM    445  O   MET A  58      -5.894 -28.115   1.232  1.00  2.93           O
ATOM    446  CB  MET A  58      -6.155 -28.675  -1.885  1.00  2.93           C
ATOM    447  CG  MET A  58      -7.191 -29.291  -2.811  1.00  3.03           C
ATOM    448  SD  MET A  58      -8.805 -29.297  -2.040  1.00  2.77           S
ATOM    449  CE  MET A  58      -9.628 -28.001  -3.002  1.00  2.97           C
ATOM    450  N   VAL A  59      -4.498 -26.764   0.166  1.00  2.89           N
ATOM    451  CA  VAL A  59      -3.721 -26.801   1.412  1.00  2.85           C
ATOM    452  C   VAL A  59      -4.289 -25.815   2.436  1.00  2.92           C
ATOM    453  O   VAL A  59      -4.041 -25.935   3.646  1.00  2.82           O
ATOM    454  CB  VAL A  59      -2.198 -26.602   1.136  1.00  2.99           C
ATOM    455  CG1 VAL A  59      -1.878 -25.358   0.376  1.00  2.91           C
ATOM    456  CG2 VAL A  59      -1.403 -26.693   2.391  1.00  3.00           C
ATOM    457  N   SER A  60      -5.066 -24.858   1.982  1.00  2.76           N
ATOM    458  CA  SER A  60      -5.412 -23.745   2.840  1.00  2.78           C
ATOM    459  C   SER A  60      -6.677 -24.100   3.631  1.00  2.88           C
ATOM    460  O   SER A  60      -6.707 -24.007   4.870  1.00  2.89           O
ATOM    461  CB  SER A  60      -5.488 -22.468   1.942  1.00  2.90           C
ATOM    462  OG  SER A  60      -6.207 -21.351   2.460  1.00  2.90           O
ATOM    463  N   ALA A  61      -7.693 -24.649   2.966  1.00  2.82           N
ATOM    464  CA  ALA A  61      -8.807 -25.143   3.764  1.00  2.90           C
ATOM    465  C   ALA A  61      -8.333 -26.268   4.668  1.00  2.81           C
ATOM    466  O   ALA A  61      -8.556 -26.251   5.875  1.00  2.75           O
ATOM    467  CB  ALA A  61      -9.949 -25.577   2.859  1.00  2.82           C
ATOM    468  N   GLY A  62      -7.613 -27.228   4.078  1.00  2.89           N
ATOM    469  CA  GLY A  62      -6.698 -28.115   4.753  1.00  2.89           C
ATOM    470  C   GLY A  62      -6.130 -27.627   6.090  1.00  2.82           C
ATOM    471  O   GLY A  62      -6.582 -28.091   7.120  1.00  2.80           O
ATOM    472  N   LEU A  63      -5.117 -26.763   6.094  1.00  2.80           N
ATOM    473  CA  LEU A  63      -4.437 -26.401   7.343  1.00  2.74           C
ATOM    474  C   LEU A  63      -5.431 -25.971   8.432  1.00  2.76           C
ATOM    475  O   LEU A  63      -5.584 -26.642   9.461  1.00  2.72           O
ATOM    476  CB  LEU A  63      -3.390 -25.316   7.097  1.00  2.79           C
ATOM    477  CG  LEU A  63      -2.297 -25.837   6.103  1.00  2.90           C
ATOM    478  CD1 LEU A  63      -1.183 -24.854   5.610  1.00  2.75           C
ATOM    479  CD2 LEU A  63      -1.737 -27.172   6.486  1.00  2.84           C
ATOM    480  N   ILE A  64      -6.164 -24.895   8.174  1.00  2.77           N
ATOM    481  CA  ILE A  64      -7.251 -24.418   9.045  1.00  2.77           C
ATOM    482  C   ILE A  64      -8.200 -25.559   9.465  1.00  2.76           C
ATOM    483  O   ILE A  64      -8.420 -25.744  10.639  1.00  2.76           O
ATOM    484  CB  ILE A  64      -7.981 -23.215   8.361  1.00  2.76           C
ATOM    485  CG1 ILE A  64      -7.445 -21.837   8.857  1.00  3.01           C
ATOM    486  CG2 ILE A  64      -9.519 -23.311   8.314  1.00  2.77           C
ATOM    487  CD1 ILE A  64      -5.883 -21.676   8.837  1.00  3.06           C
ATOM    488  N   LEU A  65      -8.733 -26.362   8.529  1.00  2.78           N
ATOM    489  CA  LEU A  65      -9.493 -27.561   8.906  1.00  2.79           C
ATOM    490  C   LEU A  65      -8.706 -28.420   9.919  1.00  2.80           C
ATOM    491  O   LEU A  65      -9.171 -28.673  11.030  1.00  2.73           O
ATOM    492  CB  LEU A  65      -9.882 -28.371   7.639  1.00  2.87           C
ATOM    493  CG  LEU A  65     -11.030 -28.018   6.585  1.00  2.97           C
ATOM    494  CD1 LEU A  65     -11.566 -29.237   5.947  1.00  3.03           C
ATOM    495  CD2 LEU A  65     -12.255 -27.134   6.998  1.00  2.91           C
ATOM    496  N   ASN A  66      -7.504 -28.878   9.565  1.00  2.86           N
ATOM    497  CA  ASN A  66      -6.688 -29.653  10.533  1.00  2.89           C
ATOM    498  C   ASN A  66      -6.419 -28.872  11.804  1.00  2.90           C
ATOM    499  O   ASN A  66      -6.425 -29.444  12.923  1.00  3.00           O
ATOM    500  CB  ASN A  66      -5.363 -30.119   9.872  1.00  3.06           C
ATOM    501  CG  ASN A  66      -4.434 -30.835  10.842  1.00  3.39           C
ATOM    502  OD1 ASN A  66      -4.766 -31.902  11.339  1.00  3.61           O
ATOM    503  ND2 ASN A  66      -3.275 -30.228  11.136  1.00  3.60           N
ATOM    504  N   SER A  67      -6.272 -27.570  11.667  1.00  2.85           N
ATOM    505  CA  SER A  67      -6.043 -26.690  12.795  1.00  2.91           C
ATOM    506  C   SER A  67      -7.291 -26.607  13.698  1.00  2.97           C
ATOM    507  O   SER A  67      -7.161 -26.618  14.913  1.00  3.06           O
ATOM    508  CB  SER A  67      -5.590 -25.307  12.248  1.00  2.89           C
ATOM    509  OG  SER A  67      -5.294 -24.294  13.219  1.00  2.99           O
ATOM    510  N   GLN A  68      -8.488 -26.488  13.105  1.00  2.83           N
ATOM    511  CA  GLN A  68      -9.747 -26.588  13.861  1.00  2.97           C
ATOM    512  C   GLN A  68      -9.884 -27.927  14.576  1.00  2.98           C
ATOM    513  O   GLN A  68     -10.310 -27.974  15.711  1.00  3.02           O
ATOM    514  CB  GLN A  68     -10.949 -26.380  12.929  1.00  2.98           C
ATOM    515  CG  GLN A  68     -10.935 -25.117  12.147  1.00  2.99           C
ATOM    516  CD  GLN A  68     -11.260 -23.900  13.021  1.00  3.06           C
ATOM    517  OE1 GLN A  68     -10.350 -23.220  13.499  1.00  3.09           O
ATOM    518  NE2 GLN A  68     -12.541 -23.617  13.211  1.00  3.13           N
ATOM    519  N   ALA A  69      -9.520 -29.035  13.943  1.00  2.95           N
ATOM    520  CA  ALA A  69      -9.572 -30.320  14.646  1.00  3.02           C
ATOM    521  C   ALA A  69      -8.622 -30.357  15.863  1.00  3.23           C
ATOM    522  O   ALA A  69      -8.989 -30.835  16.943  1.00  3.19           O
ATOM    523  CB  ALA A  69      -9.260 -31.456  13.647  1.00  3.03           C
ATOM    524  N   VAL A  70      -7.421 -29.804  15.750  1.00  3.21           N
ATOM    525  CA  VAL A  70      -6.570 -29.867  16.939  1.00  3.29           C
ATOM    526  C   VAL A  70      -7.158 -29.002  18.035  1.00  3.30           C
ATOM    527  O   VAL A  70      -7.167 -29.391  19.208  1.00  3.44           O
ATOM    528  CB  VAL A  70      -5.111 -29.480  16.659  1.00  3.41           C
ATOM    529  CG1 VAL A  70      -4.213 -29.839  17.880  1.00  3.67           C
ATOM    530  CG2 VAL A  70      -4.535 -30.110  15.349  1.00  3.52           C
ATOM    531  N   MET A  71      -7.673 -27.820  17.675  1.00  3.20           N
ATOM    532  CA  MET A  71      -8.210 -26.896  18.672  1.00  3.32           C
ATOM    533  C   MET A  71      -9.500 -27.417  19.289  1.00  3.25           C
ATOM    534  O   MET A  71      -9.762 -27.209  20.489  1.00  3.19           O
ATOM    535  CB  MET A  71      -8.439 -25.505  18.048  1.00  3.33           C
ATOM    536  CG  MET A  71      -7.260 -24.918  17.315  1.00  3.41           C
ATOM    537  SD  MET A  71      -7.411 -23.167  16.792  1.00  4.42           S
ATOM    538  CE  MET A  71      -9.177 -22.942  16.789  1.00  3.37           C
ATOM    539  N   TRP A  72     -10.315 -28.110  18.494  1.00  3.20           N
ATOM    540  CA  TRP A  72     -11.419 -28.878  19.055  1.00  3.24           C
ATOM    541  C   TRP A  72     -10.982 -29.800  20.217  1.00  3.22           C
ATOM    542  O   TRP A  72     -11.458 -29.647  21.353  1.00  3.24           O
ATOM    543  CB  TRP A  72     -12.119 -29.601  17.905  1.00  3.14           C
ATOM    544  CG  TRP A  72     -13.458 -30.252  18.249  1.00  3.15           C
ATOM    545  CD1 TRP A  72     -13.772 -31.610  18.131  1.00  3.08           C
ATOM    546  CD2 TRP A  72     -14.679 -29.594  18.692  1.00  3.13           C
ATOM    547  NE1 TRP A  72     -15.105 -31.816  18.477  1.00  3.08           N
ATOM    548  CE2 TRP A  72     -15.663 -30.615  18.876  1.00  3.06           C
ATOM    549  CE3 TRP A  72     -15.029 -28.251  18.958  1.00  3.13           C
ATOM    550  CZ2 TRP A  72     -16.987 -30.336  19.318  1.00  3.03           C
ATOM    551  CZ3 TRP A  72     -16.364 -27.966  19.411  1.00  3.07           C
ATOM    552  CH2 TRP A  72     -17.315 -29.007  19.558  1.00  3.09           C
ATOM    553  N   THR A  73     -10.016 -30.699  19.999  1.00  3.38           N
ATOM    554  CA  THR A  73      -9.617 -31.593  21.098  1.00  3.35           C
ATOM    555  C   THR A  73      -8.836 -30.874  22.189  1.00  3.32           C
ATOM    556  O   THR A  73      -8.942 -31.281  23.361  1.00  3.34           O
ATOM    557  CB  THR A  73      -8.847 -32.826  20.585  1.00  3.42           C
ATOM    558  OG1 THR A  73      -7.707 -32.473  19.771  1.00  3.44           O
ATOM    559  CG2 THR A  73      -9.761 -33.651  19.779  1.00  3.35           C
ATOM    560  N   ASP A  74      -8.148 -29.763  21.858  1.00  3.30           N
ATOM    561  CA  ASP A  74      -7.474 -28.936  22.871  1.00  3.34           C
ATOM    562  C   ASP A  74      -8.465 -28.285  23.835  1.00  3.30           C
ATOM    563  O   ASP A  74      -8.207 -28.191  25.032  1.00  3.31           O
ATOM    564  CB  ASP A  74      -6.623 -27.839  22.199  1.00  3.44           C
ATOM    565  CG  ASP A  74      -5.166 -28.291  21.858  1.00  3.64           C
ATOM    566  OD1 ASP A  74      -4.742 -29.388  22.240  1.00  3.67           O
ATOM    567  OD2 ASP A  74      -4.444 -27.499  21.230  1.00  3.91           O
ATOM    568  N   ALA A  75      -9.583 -27.808  23.319  1.00  3.18           N
ATOM    569  CA  ALA A  75     -10.483 -26.936  24.054  1.00  3.29           C
ATOM    570  C   ALA A  75     -11.353 -27.689  25.051  1.00  3.25           C
ATOM    571  O   ALA A  75     -11.755 -27.131  26.089  1.00  3.22           O
ATOM    572  CB  ALA A  75     -11.348 -26.166  23.063  1.00  3.23           C
ATOM    573  N   TYR A  76     -11.683 -28.922  24.738  1.00  3.23           N
ATOM    574  CA  TYR A  76     -12.683 -29.693  25.469  1.00  3.17           C
ATOM    575  C   TYR A  76     -12.054 -30.950  26.008  1.00  3.21           C
ATOM    576  O   TYR A  76     -11.181 -31.543  25.377  1.00  3.10           O
ATOM    577  CB  TYR A  76     -13.880 -30.089  24.602  1.00  3.11           C
ATOM    578  CG  TYR A  76     -14.664 -28.912  24.262  1.00  3.09           C
ATOM    579  CD1 TYR A  76     -14.294 -28.102  23.204  1.00  3.08           C
ATOM    580  CD2 TYR A  76     -15.810 -28.569  24.983  1.00  3.14           C
ATOM    581  CE1 TYR A  76     -14.996 -26.972  22.919  1.00  3.12           C
ATOM    582  CE2 TYR A  76     -16.558 -27.424  24.662  1.00  3.12           C
ATOM    583  CZ  TYR A  76     -16.141 -26.651  23.622  1.00  3.14           C
ATOM    584  OH  TYR A  76     -16.840 -25.517  23.294  1.00  3.20           O
ATOM    585  N   ALA A  77     -12.546 -31.349  27.179  1.00  3.16           N
ATOM    586  CA  ALA A  77     -12.166 -32.559  27.878  1.00  3.27           C
ATOM    587  C   ALA A  77     -13.430 -33.177  28.464  1.00  3.37           C
ATOM    588  O   ALA A  77     -14.402 -32.454  28.754  1.00  3.19           O
ATOM    589  CB  ALA A  77     -11.175 -32.258  28.996  1.00  3.23           C
ATOM    590  N   TYR A  78     -13.421 -34.528  28.595  1.00  3.41           N
ATOM    591  CA  TYR A  78     -14.513 -35.297  29.226  1.00  3.43           C
ATOM    592  C   TYR A  78     -14.357 -35.202  30.752  1.00  3.53           C
ATOM    593  O   TYR A  78     -13.379 -35.726  31.329  1.00  3.47           O
ATOM    594  CB  TYR A  78     -14.494 -36.745  28.708  1.00  3.49           C
ATOM    595  CG  TYR A  78     -15.718 -37.589  28.942  1.00  3.49           C
ATOM    596  CD1 TYR A  78     -16.850 -37.462  28.162  1.00  3.45           C
ATOM    597  CD2 TYR A  78     -15.741 -38.552  29.964  1.00  3.34           C
ATOM    598  CE1 TYR A  78     -17.958 -38.222  28.413  1.00  3.48           C
ATOM    599  CE2 TYR A  78     -16.858 -39.321  30.220  1.00  3.34           C
ATOM    600  CZ  TYR A  78     -17.960 -39.142  29.423  1.00  3.46           C
ATOM    601  OH  TYR A  78     -19.091 -39.887  29.655  1.00  6.08           O
ATOM    602  N   VAL A  79     -15.289 -34.463  31.386  1.00  3.42           N
ATOM    603  CA  VAL A  79     -15.417 -34.291  32.837  1.00  3.46           C
ATOM    604  C   VAL A  79     -16.832 -34.644  33.228  1.00  3.40           C
ATOM    605  O   VAL A  79     -17.775 -34.126  32.636  1.00  3.44           O
ATOM    606  CB  VAL A  79     -15.143 -32.835  33.286  1.00  3.46           C
ATOM    607  CG1 VAL A  79     -15.093 -32.717  34.809  1.00  3.58           C
ATOM    608  CG2 VAL A  79     -13.922 -32.324  32.623  1.00  3.48           C
ATOM    609  N   ASP A  80     -17.004 -35.497  34.232  1.00  3.47           N
ATOM    610  CA  ASP A  80     -18.372 -35.795  34.694  1.00  3.45           C
ATOM    611  C   ASP A  80     -19.350 -36.040  33.530  1.00  3.52           C
ATOM    612  O   ASP A  80     -20.450 -35.484  33.474  1.00  3.80           O
ATOM    613  CB  ASP A  80     -18.903 -34.656  35.584  1.00  3.65           C
ATOM    614  CG  ASP A  80     -17.878 -34.159  36.617  1.00  3.47           C
ATOM    615  OD1 ASP A  80     -17.007 -34.926  37.060  1.00  3.41           O
ATOM    616  OD2 ASP A  80     -17.950 -32.988  37.007  1.00  3.50           O
ATOM    617  N   GLY A  81     -18.948 -36.867  32.564  1.00  3.49           N
ATOM    618  CA  GLY A  81     -19.912 -37.414  31.650  1.00  3.45           C
ATOM    619  C   GLY A  81     -20.279 -36.562  30.457  1.00  3.51           C
ATOM    620  O   GLY A  81     -21.124 -37.010  29.668  1.00  3.46           O
ATOM    621  N   SER A  82     -19.693 -35.354  30.322  1.00  3.43           N
ATOM    622  CA  SER A  82     -19.788 -34.501  29.138  1.00  3.52           C
ATOM    623  C   SER A  82     -18.411 -33.932  28.753  1.00  3.42           C
ATOM    624  O   SER A  82     -17.461 -33.872  29.551  1.00  3.43           O
ATOM    625  CB  SER A  82     -20.831 -33.358  29.337  1.00  3.47           C
ATOM    626  OG  SER A  82     -20.311 -32.279  30.093  1.00  3.51           O
ATOM    627  N   TYR A  83     -18.284 -33.588  27.472  1.00  3.31           N
ATOM    628  CA  TYR A  83     -17.143 -32.790  27.035  1.00  3.37           C
ATOM    629  C   TYR A  83     -17.359 -31.310  27.362  1.00  3.34           C
ATOM    630  O   TYR A  83     -18.277 -30.629  26.836  1.00  3.30           O
ATOM    631  CB  TYR A  83     -16.912 -32.992  25.547  1.00  3.32           C
ATOM    632  CG  TYR A  83     -16.166 -34.208  25.236  1.00  3.43           C
ATOM    633  CD1 TYR A  83     -14.779 -34.250  25.391  1.00  3.37           C
ATOM    634  CD2 TYR A  83     -16.821 -35.359  24.756  1.00  3.38           C
ATOM    635  CE1 TYR A  83     -14.065 -35.402  25.077  1.00  3.50           C
ATOM    636  CE2 TYR A  83     -16.110 -36.499  24.442  1.00  3.44           C
ATOM    637  CZ  TYR A  83     -14.741 -36.529  24.604  1.00  3.63           C
ATOM    638  OH  TYR A  83     -14.074 -37.701  24.263  1.00  3.92           O
ATOM    639  N   GLN A  84     -16.495 -30.799  28.204  1.00  3.23           N
ATOM    640  CA  GLN A  84     -16.627 -29.457  28.693  1.00  3.33           C
ATOM    641  C   GLN A  84     -15.379 -28.694  28.304  1.00  3.27           C
ATOM    642  O   GLN A  84     -14.283 -29.246  28.298  1.00  3.30           O
ATOM    643  CB  GLN A  84     -16.841 -29.383  30.253  1.00  3.37           C
ATOM    644  CG  GLN A  84     -17.633 -30.490  30.862  1.00  3.40           C
ATOM    645  CD  GLN A  84     -18.269 -30.093  32.204  1.00  3.51           C
ATOM    646  OE1 GLN A  84     -18.317 -28.913  32.580  1.00  3.65           O
ATOM    647  NE2 GLN A  84     -18.775 -31.073  32.922  1.00  3.54           N
ATOM    648  N   LEU A  85     -15.593 -27.429  27.995  1.00  3.32           N
ATOM    649  CA  LEU A  85     -14.568 -26.468  27.685  1.00  3.34           C
ATOM    650  C   LEU A  85     -13.560 -26.316  28.830  1.00  3.46           C
ATOM    651  O   LEU A  85     -13.902 -26.108  30.002  1.00  3.43           O
ATOM    652  CB  LEU A  85     -15.206 -25.109  27.404  1.00  3.45           C
ATOM    653  CG  LEU A  85     -14.028 -24.238  26.954  1.00  3.59           C
ATOM    654  CD1 LEU A  85     -13.709 -24.550  25.465  1.00  3.48           C
ATOM    655  CD2 LEU A  85     -14.125 -22.738  27.260  1.00  4.40           C
ATOM    656  N   GLN A  86     -12.298 -26.353  28.458  1.00  3.49           N
ATOM    657  CA  GLN A  86     -11.192 -26.271  29.395  1.00  3.45           C
ATOM    658  C   GLN A  86     -10.600 -24.865  29.286  1.00  3.52           C
ATOM    659  O   GLN A  86     -11.372 -23.916  29.149  1.00  3.48           O
ATOM    660  CB  GLN A  86     -10.241 -27.423  29.082  1.00  3.48           C
ATOM    661  CG  GLN A  86     -10.909 -28.715  29.288  1.00  3.45           C
ATOM    662  CD  GLN A  86     -11.306 -28.888  30.711  1.00  3.56           C
ATOM    663  OE1 GLN A  86     -10.447 -28.865  31.616  1.00  3.59           O
ATOM    664  NE2 GLN A  86     -12.640 -28.964  30.957  1.00  3.45           N
ATOM    665  N   ASP A  87      -9.278 -24.726  29.213  1.00  3.53           N
ATOM    666  CA  ASP A  87      -8.558 -23.457  29.192  1.00  3.49           C
ATOM    667  C   ASP A  87      -8.517 -22.793  27.823  1.00  3.46           C
ATOM    668  O   ASP A  87      -8.372 -21.571  27.743  1.00  3.65           O
ATOM    669  CB  ASP A  87      -7.128 -23.700  29.674  1.00  3.30           C
ATOM    670  CG  ASP A  87      -7.107 -24.358  31.021  1.00  3.54           C
ATOM    671  OD1 ASP A  87      -8.125 -24.202  31.760  1.00  3.67           O
ATOM    672  OD2 ASP A  87      -6.111 -25.037  31.356  1.00  3.61           O
ATOM    673  N   LEU A  88      -8.567 -23.550  26.744  1.00  3.55           N
ATOM    674  CA  LEU A  88      -8.414 -22.971  25.421  1.00  3.48           C
ATOM    675  C   LEU A  88      -9.770 -22.950  24.697  1.00  3.56           C
ATOM    676  O   LEU A  88     -10.614 -23.828  24.881  1.00  3.68           O
ATOM    677  CB  LEU A  88      -7.361 -23.747  24.601  1.00  3.49           C
ATOM    678  CG  LEU A  88      -5.853 -23.843  25.019  1.00  3.44           C
ATOM    679  CD1 LEU A  88      -5.239 -25.097  24.499  1.00  3.52           C
ATOM    680  CD2 LEU A  88      -5.009 -22.689  24.467  1.00  3.42           C
ATOM    681  N   THR A  89      -9.963 -21.967  23.836  1.00  3.62           N
ATOM    682  CA  THR A  89     -11.230 -21.867  23.134  1.00  3.56           C
ATOM    683  C   THR A  89     -11.162 -22.526  21.764  1.00  3.54           C
ATOM    684  O   THR A  89     -10.094 -22.784  21.194  1.00  3.59           O
ATOM    685  CB  THR A  89     -11.655 -20.419  22.997  1.00  3.54           C
ATOM    686  OG1 THR A  89     -10.492 -19.603  22.772  1.00  3.84           O
ATOM    687  CG2 THR A  89     -12.404 -19.951  24.269  1.00  3.59           C
ATOM    688  N   PHE A  90     -12.334 -22.856  21.256  1.00  3.46           N
ATOM    689  CA  PHE A  90     -12.463 -23.167  19.850  1.00  3.32           C
ATOM    690  C   PHE A  90     -13.247 -22.018  19.212  1.00  3.31           C
ATOM    691  O   PHE A  90     -13.910 -21.246  19.911  1.00  3.42           O
ATOM    692  CB  PHE A  90     -13.126 -24.546  19.678  1.00  3.28           C
ATOM    693  CG  PHE A  90     -13.566 -24.847  18.308  1.00  3.21           C
ATOM    694  CD1 PHE A  90     -12.756 -25.557  17.446  1.00  3.16           C
ATOM    695  CD2 PHE A  90     -14.834 -24.422  17.858  1.00  3.23           C
ATOM    696  CE1 PHE A  90     -13.187 -25.809  16.195  1.00  3.12           C
ATOM    697  CE2 PHE A  90     -15.264 -24.651  16.573  1.00  3.11           C
ATOM    698  CZ  PHE A  90     -14.444 -25.388  15.754  1.00  3.15           C
ATOM    699  N   SER A  91     -13.140 -21.868  17.888  1.00  3.19           N
ATOM    700  CA  SER A  91     -13.963 -20.854  17.238  1.00  3.16           C
ATOM    701  C   SER A  91     -13.851 -21.070  15.742  1.00  3.11           C
ATOM    702  O   SER A  91     -12.939 -21.753  15.277  1.00  3.12           O
ATOM    703  CB  SER A  91     -13.539 -19.437  17.669  1.00  3.10           C
ATOM    704  OG  SER A  91     -12.709 -18.770  16.763  1.00  3.21           O
ATOM    705  N   ASN A  92     -14.817 -20.548  14.984  1.00  3.15           N
ATOM    706  CA  ASN A  92     -14.640 -20.587  13.539  1.00  3.16           C
ATOM    707  C   ASN A  92     -14.055 -19.302  13.031  1.00  3.11           C
ATOM    708  O   ASN A  92     -13.983 -19.087  11.821  1.00  3.08           O
ATOM    709  CB  ASN A  92     -15.954 -20.930  12.828  1.00  3.19           C
ATOM    710  CG  ASN A  92     -16.593 -22.121  13.442  1.00  3.21           C
ATOM    711  OD1 ASN A  92     -15.887 -23.030  13.839  1.00  3.21           O
ATOM    712  ND2 ASN A  92     -17.899 -22.122  13.565  1.00  3.32           N
ATOM    713  N   GLY A  93     -13.538 -18.478  13.933  1.00  3.07           N
ATOM    714  CA  GLY A  93     -12.964 -17.220  13.489  1.00  3.17           C
ATOM    715  C   GLY A  93     -11.894 -17.404  12.435  1.00  3.01           C
ATOM    716  O   GLY A  93     -11.822 -16.644  11.472  1.00  3.02           O
ATOM    717  N   TYR A  94     -11.008 -18.378  12.632  1.00  2.93           N
ATOM    718  CA  TYR A  94      -9.958 -18.608  11.643  1.00  2.85           C
ATOM    719  C   TYR A  94     -10.506 -19.149  10.320  1.00  2.96           C
ATOM    720  O   TYR A  94      -9.798 -19.076   9.302  1.00  3.02           O
ATOM    721  CB  TYR A  94      -8.876 -19.567  12.197  1.00  2.84           C
ATOM    722  CG  TYR A  94      -8.653 -19.407  13.678  1.00  2.81           C
ATOM    723  CD1 TYR A  94      -7.685 -18.507  14.168  1.00  2.54           C
ATOM    724  CD2 TYR A  94      -9.469 -20.076  14.601  1.00  2.88           C
ATOM    725  CE1 TYR A  94      -7.518 -18.312  15.533  1.00  2.73           C
ATOM    726  CE2 TYR A  94      -9.296 -19.892  15.979  1.00  2.88           C
ATOM    727  CZ  TYR A  94      -8.326 -19.015  16.445  1.00  4.25           C
ATOM    728  OH  TYR A  94      -8.163 -18.839  17.821  1.00  3.79           O
ATOM    729  N   ARG A  95     -11.732 -19.715  10.310  1.00  3.03           N
ATOM    730  CA  ARG A  95     -12.336 -20.128   9.037  1.00  3.11           C
ATOM    731  C   ARG A  95     -12.661 -18.960   8.112  1.00  2.98           C
ATOM    732  O   ARG A  95     -12.780 -19.183   6.928  1.00  2.89           O
ATOM    733  CB  ARG A  95     -13.684 -20.861   9.172  1.00  3.10           C
ATOM    734  CG  ARG A  95     -13.916 -21.878  10.164  1.00  3.19           C
ATOM    735  CD  ARG A  95     -15.205 -22.570   9.741  1.00  3.28           C
ATOM    736  NE  ARG A  95     -14.949 -23.955  10.020  1.00  3.31           N
ATOM    737  CZ  ARG A  95     -14.855 -24.963   9.169  1.00  3.20           C
ATOM    738  NH1 ARG A  95     -14.484 -26.136   9.675  1.00  3.26           N
ATOM    739  NH2 ARG A  95     -15.178 -24.856   7.892  1.00  3.16           N
ATOM    740  N   TYR A  96     -12.920 -17.750   8.625  1.00  3.01           N
ATOM    741  CA  TYR A  96     -13.330 -16.681   7.718  1.00  3.06           C
ATOM    742  C   TYR A  96     -12.128 -16.019   7.039  1.00  2.99           C
ATOM    743  O   TYR A  96     -12.296 -15.396   5.965  1.00  2.99           O
ATOM    744  CB  TYR A  96     -14.170 -15.633   8.455  1.00  3.24           C
ATOM    745  CG  TYR A  96     -15.556 -16.050   8.989  1.00  3.34           C
ATOM    746  CD1 TYR A  96     -16.682 -15.239   8.760  1.00  3.46           C
ATOM    747  CD2 TYR A  96     -15.744 -17.211   9.739  1.00  3.26           C
ATOM    748  CE1 TYR A  96     -17.906 -15.568   9.224  1.00  3.36           C
ATOM    749  CE2 TYR A  96     -16.972 -17.542  10.214  1.00  3.42           C
ATOM    750  CZ  TYR A  96     -18.053 -16.730   9.971  1.00  3.48           C
ATOM    751  OH  TYR A  96     -19.274 -17.124  10.496  1.00  3.50           O
ATOM    752  N   VAL A  97     -10.924 -16.163   7.634  1.00  3.02           N
ATOM    753  CA  VAL A  97      -9.668 -15.597   7.123  1.00  2.99           C
ATOM    754  C   VAL A  97      -9.163 -16.414   5.965  1.00  2.93           C
ATOM    755  O   VAL A  97      -8.351 -15.968   5.132  1.00  2.86           O
ATOM    756  CB  VAL A  97      -8.598 -15.605   8.217  1.00  3.06           C
ATOM    757  CG1 VAL A  97      -7.506 -14.558   7.895  1.00  2.91           C
ATOM    758  CG2 VAL A  97      -9.254 -15.469   9.529  1.00  3.05           C
ATOM    759  N   ASN A  98      -9.506 -17.658   5.987  1.00  2.94           N
ATOM    760  CA  ASN A  98      -9.056 -18.460   4.902  1.00  2.84           C
ATOM    761  C   ASN A  98      -9.933 -18.244   3.694  1.00  2.86           C
ATOM    762  O   ASN A  98      -9.403 -17.947   2.646  1.00  2.83           O
ATOM    763  CB  ASN A  98      -9.011 -19.891   5.324  1.00  2.85           C
ATOM    764  CG  ASN A  98      -8.018 -20.577   4.578  1.00  2.84           C
ATOM    765  OD1 ASN A  98      -6.847 -20.186   4.555  1.00  2.94           O
ATOM    766  ND2 ASN A  98      -8.465 -21.554   3.850  1.00  2.92           N
ATOM    767  N   TRP A  99     -11.282 -18.282   3.851  1.00  2.78           N
ATOM    768  CA  TRP A  99     -12.210 -17.630   2.927  1.00  2.82           C
ATOM    769  C   TRP A  99     -11.637 -16.388   2.289  1.00  2.81           C
ATOM    770  O   TRP A  99     -11.698 -16.264   1.069  1.00  2.72           O
ATOM    771  CB  TRP A  99     -13.551 -17.250   3.574  1.00  2.81           C
ATOM    772  CG  TRP A  99     -14.430 -18.414   4.123  1.00  2.84           C
ATOM    773  CD1 TRP A  99     -14.315 -19.750   3.865  1.00  2.88           C
ATOM    774  CD2 TRP A  99     -15.544 -18.291   5.012  1.00  2.87           C
ATOM    775  NE1 TRP A  99     -15.229 -20.483   4.599  1.00  2.70           N
ATOM    776  CE2 TRP A  99     -16.036 -19.604   5.267  1.00  2.86           C
ATOM    777  CE3 TRP A  99     -16.182 -17.209   5.610  1.00  2.95           C
ATOM    778  CZ2 TRP A  99     -17.133 -19.833   6.080  1.00  2.93           C
ATOM    779  CZ3 TRP A  99     -17.286 -17.455   6.447  1.00  3.02           C
ATOM    780  CH2 TRP A  99     -17.725 -18.744   6.678  1.00  2.89           C
ATOM    781  N   MET A 100     -11.103 -15.454   3.091  1.00  2.90           N
ATOM    782  CA  MET A 100     -10.296 -14.376   2.513  1.00  2.83           C
ATOM    783  C   MET A 100      -9.293 -14.872   1.436  1.00  2.86           C
ATOM    784  O   MET A 100      -9.040 -14.219   0.433  1.00  2.81           O
ATOM    785  CB  MET A 100      -9.521 -13.662   3.620  1.00  2.92           C
ATOM    786  CG  MET A 100      -9.387 -12.149   3.493  1.00  2.89           C
ATOM    787  SD  MET A 100     -10.907 -11.263   3.473  1.00  3.43           S
ATOM    788  CE  MET A 100     -10.242  -9.696   2.867  1.00  3.20           C
ATOM    789  N   ALA A 101      -8.675 -16.005   1.645  1.00  2.79           N
ATOM    790  CA  ALA A 101      -7.683 -16.393   0.672  1.00  2.77           C
ATOM    791  C   ALA A 101      -8.234 -17.401  -0.293  1.00  2.79           C
ATOM    792  O   ALA A 101      -7.749 -17.447  -1.428  1.00  2.77           O
ATOM    793  CB  ALA A 101      -6.406 -16.947   1.336  1.00  2.94           C
ATOM    794  N   THR A 102      -9.236 -18.185   0.135  1.00  2.76           N
ATOM    795  CA  THR A 102      -9.629 -19.331  -0.675  1.00  2.77           C
ATOM    796  C   THR A 102     -10.318 -18.887  -1.961  1.00  2.78           C
ATOM    797  O   THR A 102      -9.969 -19.364  -3.050  1.00  2.81           O
ATOM    798  CB  THR A 102     -10.405 -20.401   0.150  1.00  2.77           C
ATOM    799  OG1 THR A 102     -11.241 -19.846   1.135  1.00  2.86           O
ATOM    800  CG2 THR A 102      -9.420 -21.257   0.973  1.00  2.83           C
ATOM    801  N   ILE A 103     -11.130 -17.851  -1.886  1.00  2.75           N
ATOM    802  CA  ILE A 103     -11.988 -17.351  -2.949  1.00  2.89           C
ATOM    803  C   ILE A 103     -11.307 -16.672  -4.151  1.00  2.89           C
ATOM    804  O   ILE A 103     -11.696 -17.002  -5.288  1.00  2.93           O
ATOM    805  CB  ILE A 103     -13.060 -16.439  -2.342  1.00  2.92           C
ATOM    806  CG1 ILE A 103     -14.052 -17.326  -1.616  1.00  2.82           C
ATOM    807  CG2 ILE A 103     -13.693 -15.485  -3.422  1.00  3.04           C
ATOM    808  CD1 ILE A 103     -15.155 -16.586  -0.774  1.00  2.92           C
ATOM    809  N   PRO A 104     -10.409 -15.678  -3.977  1.00  2.89           N
ATOM    810  CA  PRO A 104      -9.803 -15.018  -5.151  1.00  3.02           C
ATOM    811  C   PRO A 104      -9.191 -15.989  -6.106  1.00  2.90           C
ATOM    812  O   PRO A 104      -9.419 -15.921  -7.310  1.00  3.07           O
ATOM    813  CB  PRO A 104      -8.734 -14.112  -4.531  1.00  3.08           C
ATOM    814  CG  PRO A 104      -8.781 -14.261  -3.167  1.00  2.95           C
ATOM    815  CD  PRO A 104     -10.041 -14.959  -2.765  1.00  2.87           C
ATOM    816  N   CYS A 105      -8.317 -16.827  -5.568  1.00  2.96           N
ATOM    817  CA  CYS A 105      -7.844 -18.103  -6.088  1.00  2.91           C
ATOM    818  C   CYS A 105      -8.862 -18.982  -6.855  1.00  2.90           C
ATOM    819  O   CYS A 105      -8.557 -19.534  -7.931  1.00  2.93           O
ATOM    820  CB  CYS A 105      -7.274 -18.855  -4.889  1.00  2.87           C
ATOM    821  SG  CYS A 105      -5.428 -18.766  -4.759  1.00  2.95           S
ATOM    822  N   LEU A 106     -10.051 -19.170  -6.310  1.00  2.88           N
ATOM    823  CA  LEU A 106     -11.012 -19.996  -7.073  1.00  2.97           C
ATOM    824  C   LEU A 106     -11.574 -19.210  -8.218  1.00  2.96           C
ATOM    825  O   LEU A 106     -11.714 -19.724  -9.336  1.00  3.06           O
ATOM    826  CB  LEU A 106     -12.186 -20.417  -6.230  1.00  2.85           C
ATOM    827  CG  LEU A 106     -11.805 -21.217  -5.039  1.00  2.86           C
ATOM    828  CD1 LEU A 106     -12.810 -20.967  -3.891  1.00  2.77           C
ATOM    829  CD2 LEU A 106     -11.720 -22.637  -5.479  1.00  2.79           C
ATOM    830  N   LEU A 107     -12.101 -18.048  -7.853  1.00  3.03           N
ATOM    831  CA  LEU A 107     -12.447 -16.990  -8.749  1.00  3.11           C
ATOM    832  C   LEU A 107     -11.340 -16.871  -9.747  1.00  3.24           C
ATOM    833  O   LEU A 107     -11.611 -16.791 -10.916  1.00  3.23           O
ATOM    834  CB  LEU A 107     -12.604 -15.655  -8.026  1.00  3.10           C
ATOM    835  CG  LEU A 107     -13.663 -15.280  -6.995  1.00  3.28           C
ATOM    836  CD1 LEU A 107     -13.433 -13.800  -6.502  1.00  3.45           C
ATOM    837  CD2 LEU A 107     -15.014 -15.492  -7.610  1.00  3.53           C
ATOM    838  N   LEU A 108     -10.072 -16.874  -9.304  1.00  3.10           N
ATOM    839  CA  LEU A 108      -9.002 -16.881 -10.293  1.00  3.18           C
ATOM    840  C   LEU A 108      -9.041 -18.133 -11.182  1.00  3.28           C
ATOM    841  O   LEU A 108      -8.957 -18.020 -12.391  1.00  3.33           O
ATOM    842  CB  LEU A 108      -7.631 -16.699  -9.613  1.00  3.12           C
ATOM    843  CG  LEU A 108      -6.547 -16.201 -10.600  1.00  3.29           C
ATOM    844  CD1 LEU A 108      -7.133 -15.316 -11.706  1.00  3.75           C
ATOM    845  CD2 LEU A 108      -5.365 -15.453  -9.873  1.00  2.99           C
ATOM    846  N   GLN A 109      -9.158 -19.348 -10.629  1.00  3.12           N
ATOM    847  CA  GLN A 109      -9.093 -20.464 -11.565  1.00  3.26           C
ATOM    848  C   GLN A 109     -10.338 -20.497 -12.488  1.00  3.35           C
ATOM    849  O   GLN A 109     -10.207 -20.850 -13.659  1.00  3.50           O
ATOM    850  CB  GLN A 109      -8.804 -21.820 -10.858  1.00  3.10           C
ATOM    851  CG  GLN A 109      -9.513 -22.243  -9.600  1.00  3.05           C
ATOM    852  CD  GLN A 109      -9.503 -23.780  -9.451  1.00  3.00           C
ATOM    853  OE1 GLN A 109     -10.285 -24.367  -8.677  1.00  2.99           O
ATOM    854  NE2 GLN A 109      -8.622 -24.430 -10.209  1.00  3.03           N
ATOM    855  N   LEU A 110     -11.502 -19.973 -12.033  1.00  3.34           N
ATOM    856  CA  LEU A 110     -12.661 -19.877 -12.924  1.00  3.51           C
ATOM    857  C   LEU A 110     -12.387 -18.881 -14.050  1.00  3.77           C
ATOM    858  O   LEU A 110     -12.605 -19.170 -15.242  1.00  3.87           O
ATOM    859  CB  LEU A 110     -13.917 -19.461 -12.144  1.00  3.49           C
ATOM    860  CG  LEU A 110     -15.105 -19.140 -13.055  1.00  3.81           C
ATOM    861  CD1 LEU A 110     -16.050 -20.336 -13.206  1.00  4.26           C
ATOM    862  CD2 LEU A 110     -15.878 -17.954 -12.527  1.00  3.97           C
ATOM    863  N   LEU A 111     -11.906 -17.690 -13.688  1.00  3.71           N
ATOM    864  CA  LEU A 111     -11.486 -16.707 -14.703  1.00  3.88           C
ATOM    865  C   LEU A 111     -10.436 -17.253 -15.658  1.00  4.13           C
ATOM    866  O   LEU A 111     -10.387 -16.850 -16.836  1.00  4.56           O
ATOM    867  CB  LEU A 111     -10.934 -15.461 -14.042  1.00  3.92           C
ATOM    868  CG  LEU A 111     -11.956 -14.834 -13.098  1.00  3.80           C
ATOM    869  CD1 LEU A 111     -11.187 -13.788 -12.285  1.00  4.10           C
ATOM    870  CD2 LEU A 111     -13.182 -14.246 -13.827  1.00  4.03           C
ATOM    871  N   ILE A 112      -9.511 -18.089 -15.164  1.00  3.92           N
ATOM    872  CA  ILE A 112      -8.453 -18.561 -16.041  1.00  4.00           C
ATOM    873  C   ILE A 112      -9.025 -19.441 -17.156  1.00  4.25           C
ATOM    874  O   ILE A 112      -8.577 -19.381 -18.308  1.00  4.34           O
ATOM    875  CB  ILE A 112      -7.365 -19.293 -15.245  1.00  3.87           C
ATOM    876  CG1 ILE A 112      -6.493 -18.275 -14.484  1.00  3.93           C
ATOM    877  CG2 ILE A 112      -6.538 -20.203 -16.156  1.00  3.82           C
ATOM    878  CD1 ILE A 112      -6.290 -16.919 -15.266  1.00  4.40           C
ATOM    879  N   VAL A 113     -10.001 -20.293 -16.834  1.00  4.12           N
ATOM    880  CA  VAL A 113     -10.462 -21.218 -17.855  1.00  4.45           C
ATOM    881  C   VAL A 113     -11.578 -20.596 -18.676  1.00  4.72           C
ATOM    882  O   VAL A 113     -11.872 -21.074 -19.770  1.00  4.98           O
ATOM    883  CB  VAL A 113     -10.875 -22.587 -17.265  1.00  4.43           C
ATOM    884  CG1 VAL A 113      -9.641 -23.447 -16.886  1.00  4.35           C
ATOM    885  CG2 VAL A 113     -11.904 -22.426 -16.103  1.00  4.11           C
ATOM    886  N   LEU A 114     -12.147 -19.485 -18.223  1.00  4.68           N
ATOM    887  CA  LEU A 114     -12.999 -18.683 -19.081  1.00  4.89           C
ATOM    888  C   LEU A 114     -12.217 -18.033 -20.183  1.00  5.13           C
ATOM    889  O   LEU A 114     -12.837 -17.468 -21.080  1.00  5.21           O
ATOM    890  CB  LEU A 114     -13.697 -17.589 -18.273  1.00  4.96           C
ATOM    891  CG  LEU A 114     -15.003 -18.080 -17.674  1.00  5.06           C
ATOM    892  CD1 LEU A 114     -15.612 -16.963 -16.846  1.00  4.93           C
ATOM    893  CD2 LEU A 114     -15.916 -18.581 -18.854  1.00  5.48           C
ATOM    894  N   ASN A 115     -10.883 -18.062 -20.126  1.00  5.06           N
ATOM    895  CA  ASN A 115     -10.051 -17.537 -21.202  1.00  5.32           C
ATOM    896  C   ASN A 115     -10.011 -16.012 -21.147  1.00  5.82           C
ATOM    897  O   ASN A 115      -9.681 -15.350 -22.143  1.00  6.21           O
ATOM    898  CB  ASN A 115     -10.513 -18.022 -22.598  1.00  5.31           C
ATOM    899  CG  ASN A 115     -10.393 -19.535 -22.808  1.00  5.20           C
ATOM    900  OD1 ASN A 115      -9.375 -20.119 -22.504  1.00  4.99           O
ATOM    901  ND2 ASN A 115     -11.422 -20.157 -23.379  1.00  5.24           N
ATOM    902  N   LEU A 116     -10.320 -15.417 -19.979  1.00  6.01           N
ATOM    903  CA  LEU A 116     -10.046 -14.004 -19.781  1.00  6.81           C
ATOM    904  C   LEU A 116      -8.536 -13.803 -19.850  1.00  7.14           C
ATOM    905  O   LEU A 116      -7.769 -14.669 -19.408  1.00  6.88           O
ATOM    906  CB  LEU A 116     -10.602 -13.532 -18.426  1.00  6.69           C
ATOM    907  CG  LEU A 116     -12.118 -13.618 -18.261  1.00  6.29           C
ATOM    908  CD1 LEU A 116     -12.540 -12.855 -16.995  1.00  6.17           C
ATOM    909  CD2 LEU A 116     -12.775 -13.015 -19.487  1.00  6.78           C
ATOM    910  N   LYS A 117      -8.111 -12.672 -20.426  1.00  7.63           N
ATOM    911  CA  LYS A 117      -6.697 -12.427 -20.583  1.00  8.36           C
ATOM    912  C   LYS A 117      -6.400 -10.965 -20.328  1.00  8.78           C
ATOM    913  O   LYS A 117      -7.260 -10.103 -20.516  1.00  9.14           O
ATOM    914  CB  LYS A 117      -6.234 -12.840 -21.984  1.00  9.11           C
ATOM    915  CG  LYS A 117      -6.852 -12.047 -23.122  1.00  9.13           C
ATOM    916  CD  LYS A 117      -6.037 -12.302 -24.374  1.00  9.63           C
ATOM    917  CE  LYS A 117      -4.563 -12.308 -24.050  1.00 10.49           C
ATOM    918  NZ  LYS A 117      -3.728 -12.414 -25.252  1.00 11.13           N
ATOM    919  N   GLY A 118      -5.179 -10.709 -19.895  1.00  9.20           N
ATOM    920  CA  GLY A 118      -4.635  -9.358 -19.893  1.00  9.47           C
ATOM    921  C   GLY A 118      -5.369  -8.370 -18.990  1.00  9.77           C
ATOM    922  O   GLY A 118      -5.430  -8.500 -17.749  1.00  9.65           O
ATOM    923  N   LYS A 119      -5.929  -7.343 -19.612  1.00 10.22           N
ATOM    924  CA  LYS A 119      -6.526  -6.253 -18.846  1.00 10.91           C
ATOM    925  C   LYS A 119      -7.905  -6.611 -18.294  1.00  9.78           C
ATOM    926  O   LYS A 119      -8.228  -6.248 -17.151  1.00  9.09           O
ATOM    927  CB  LYS A 119      -6.622  -4.991 -19.700  1.00 13.30           C
ATOM    928  CG  LYS A 119      -6.488  -3.740 -18.848  1.00 14.91           C
ATOM    929  CD  LYS A 119      -6.254  -2.528 -19.679  1.00 17.52           C
ATOM    930  CE  LYS A 119      -7.209  -2.499 -20.849  1.00 20.24           C
ATOM    931  NZ  LYS A 119      -8.653  -2.406 -20.424  1.00 22.77           N
ATOM    932  N   GLU A 120      -8.748  -7.288 -19.089  1.00  9.28           N
ATOM    933  CA  GLU A 120     -10.004  -7.818 -18.549  1.00  8.81           C
ATOM    934  C   GLU A 120      -9.727  -8.829 -17.410  1.00  8.22           C
ATOM    935  O   GLU A 120     -10.296  -8.754 -16.308  1.00  7.70           O
ATOM    936  CB  GLU A 120     -10.827  -8.431 -19.709  1.00  8.48           C
ATOM    937  CG  GLU A 120     -12.200  -8.930 -19.324  1.00  7.94           C
ATOM    938  CD  GLU A 120     -13.003  -9.573 -20.461  1.00  8.07           C
ATOM    939  OE1 GLU A 120     -12.514  -9.633 -21.633  1.00  8.39           O
ATOM    940  OE2 GLU A 120     -14.154 -10.014 -20.165  1.00  7.64           O
ATOM    941  N   LEU A 121      -8.777  -9.720 -17.619  1.00  8.37           N
ATOM    942  CA  LEU A 121      -8.500 -10.673 -16.560  1.00  8.13           C
ATOM    943  C   LEU A 121      -8.102  -9.958 -15.270  1.00  7.71           C
ATOM    944  O   LEU A 121      -8.753 -10.142 -14.242  1.00  7.10           O
ATOM    945  CB  LEU A 121      -7.457 -11.670 -17.055  1.00  8.18           C
ATOM    946  CG  LEU A 121      -6.606 -12.385 -16.045  1.00  7.95           C
ATOM    947  CD1 LEU A 121      -7.460 -13.229 -15.005  1.00  6.92           C
ATOM    948  CD2 LEU A 121      -5.643 -13.220 -16.904  1.00  7.85           C
ATOM    949  N   PHE A 122      -7.090  -9.069 -15.325  1.00  8.13           N
ATOM    950  CA  PHE A 122      -6.605  -8.392 -14.112  1.00  7.82           C
ATOM    951  C   PHE A 122      -7.687  -7.525 -13.506  1.00  7.42           C
ATOM    952  O   PHE A 122      -7.876  -7.532 -12.281  1.00  6.91           O
ATOM    953  CB  PHE A 122      -5.385  -7.520 -14.401  1.00  7.97           C
ATOM    954  CG  PHE A 122      -5.094  -6.463 -13.320  1.00  7.83           C
ATOM    955  CD1 PHE A 122      -4.260  -6.763 -12.221  1.00  7.65           C
ATOM    956  CD2 PHE A 122      -5.598  -5.155 -13.427  1.00  7.84           C
ATOM    957  CE1 PHE A 122      -3.953  -5.823 -11.250  1.00  7.78           C
ATOM    958  CE2 PHE A 122      -5.305  -4.188 -12.435  1.00  7.60           C
ATOM    959  CZ  PHE A 122      -4.472  -4.524 -11.348  1.00  8.17           C
ATOM    960  N   SER A 123      -8.399  -6.777 -14.363  1.00  7.70           N
ATOM    961  CA  SER A 123      -9.472  -5.899 -13.908  1.00  7.41           C
ATOM    962  C   SER A 123     -10.541  -6.695 -13.169  1.00  6.97           C
ATOM    963  O   SER A 123     -10.888  -6.365 -12.027  1.00  6.60           O
ATOM    964  CB  SER A 123     -10.104  -5.173 -15.084  1.00  7.81           C
ATOM    965  OG  SER A 123     -10.863  -6.095 -15.829  1.00  8.06           O
ATOM    966  N   THR A 124     -11.079  -7.740 -13.825  1.00  7.03           N
ATOM    967  CA  THR A 124     -12.150  -8.552 -13.254  1.00  6.67           C
ATOM    968  C   THR A 124     -11.679  -9.253 -11.977  1.00  5.86           C
ATOM    969  O   THR A 124     -12.438  -9.352 -11.003  1.00  5.50           O
ATOM    970  CB  THR A 124     -12.650  -9.577 -14.304  1.00  6.58           C
ATOM    971  OG1 THR A 124     -12.904  -8.923 -15.534  1.00  6.92           O
ATOM    972  CG2 THR A 124     -13.874 -10.318 -13.876  1.00  6.12           C
ATOM    973  N   ALA A 125     -10.416  -9.714 -11.949  1.00  6.10           N
ATOM    974  CA  ALA A 125      -9.824 -10.201 -10.694  1.00  5.88           C
ATOM    975  C   ALA A 125      -9.815  -9.119  -9.622  1.00  5.52           C
ATOM    976  O   ALA A 125     -10.176  -9.397  -8.475  1.00  5.15           O
ATOM    977  CB  ALA A 125      -8.406 -10.738 -10.918  1.00  6.07           C
ATOM    978  N   THR A 126      -9.451  -7.870  -9.963  1.00  5.75           N
ATOM    979  CA  THR A 126      -9.386  -6.855  -8.899  1.00  5.58           C
ATOM    980  C   THR A 126     -10.771  -6.551  -8.328  1.00  5.14           C
ATOM    981  O   THR A 126     -10.970  -6.462  -7.091  1.00  4.92           O
ATOM    982  CB  THR A 126      -8.707  -5.575  -9.366  1.00  5.94           C
ATOM    983  OG1 THR A 126      -7.330  -5.830  -9.688  1.00  6.33           O
ATOM    984  CG2 THR A 126      -8.738  -4.508  -8.163  1.00  5.62           C
ATOM    985  N   TRP A 127     -11.770  -6.454  -9.184  1.00  5.23           N
ATOM    986  CA  TRP A 127     -13.115  -6.195  -8.669  1.00  5.08           C
ATOM    987  C   TRP A 127     -13.647  -7.382  -7.885  1.00  4.71           C
ATOM    988  O   TRP A 127     -14.166  -7.223  -6.763  1.00  4.44           O
ATOM    989  CB  TRP A 127     -14.060  -5.827  -9.814  1.00  5.34           C
ATOM    990  CG  TRP A 127     -13.814  -4.378 -10.298  1.00  5.61           C
ATOM    991  CD1 TRP A 127     -13.456  -3.976 -11.562  1.00  5.86           C
ATOM    992  CD2 TRP A 127     -13.903  -3.171  -9.512  1.00  5.80           C
ATOM    993  NE1 TRP A 127     -13.336  -2.599 -11.618  1.00  6.05           N
ATOM    994  CE2 TRP A 127     -13.601  -2.085 -10.373  1.00  5.96           C
ATOM    995  CE3 TRP A 127     -14.228  -2.900  -8.163  1.00  5.69           C
ATOM    996  CZ2 TRP A 127     -13.596  -0.747  -9.926  1.00  6.13           C
ATOM    997  CZ3 TRP A 127     -14.217  -1.563  -7.718  1.00  5.92           C
ATOM    998  CH2 TRP A 127     -13.910  -0.505  -8.604  1.00  6.29           C
ATOM    999  N   LEU A 128     -13.536  -8.574  -8.472  1.00  4.66           N
ATOM   1000  CA  LEU A 128     -14.047  -9.782  -7.836  1.00  4.46           C
ATOM   1001  C   LEU A 128     -13.475  -9.923  -6.441  1.00  4.15           C
ATOM   1002  O   LEU A 128     -14.206 -10.190  -5.477  1.00  4.02           O
ATOM   1003  CB  LEU A 128     -13.722 -10.997  -8.724  1.00  4.32           C
ATOM   1004  CG  LEU A 128     -14.858 -11.404  -9.699  1.00  4.22           C
ATOM   1005  CD1 LEU A 128     -14.472 -12.535 -10.665  1.00  3.99           C
ATOM   1006  CD2 LEU A 128     -16.027 -11.824  -8.909  1.00  3.85           C
ATOM   1007  N   ILE A 129     -12.170  -9.644  -6.293  1.00  4.32           N
ATOM   1008  CA  ILE A 129     -11.480  -9.815  -5.028  1.00  4.03           C
ATOM   1009  C   ILE A 129     -11.910  -8.778  -3.991  1.00  3.84           C
ATOM   1010  O   ILE A 129     -12.061  -9.116  -2.822  1.00  3.62           O
ATOM   1011  CB  ILE A 129      -9.956  -9.817  -5.266  1.00  4.06           C
ATOM   1012  CG1 ILE A 129      -9.595 -11.111  -5.946  1.00  3.97           C
ATOM   1013  CG2 ILE A 129      -9.111  -9.756  -3.962  1.00  3.60           C
ATOM   1014  CD1 ILE A 129      -8.184 -11.028  -6.565  1.00  4.02           C
ATOM   1015  N   LEU A 130     -12.081  -7.503  -4.364  1.00  3.94           N
ATOM   1016  CA  LEU A 130     -12.612  -6.545  -3.390  1.00  3.90           C
ATOM   1017  C   LEU A 130     -14.031  -6.933  -2.929  1.00  3.68           C
ATOM   1018  O   LEU A 130     -14.375  -6.757  -1.763  1.00  3.80           O
ATOM   1019  CB  LEU A 130     -12.570  -5.131  -3.957  1.00  3.98           C
ATOM   1020  CG  LEU A 130     -11.150  -4.751  -4.347  1.00  4.30           C
ATOM   1021  CD1 LEU A 130     -11.171  -3.612  -5.263  1.00  4.28           C
ATOM   1022  CD2 LEU A 130     -10.356  -4.422  -3.116  1.00  4.10           C
ATOM   1023  N   ALA A 131     -14.795  -7.586  -3.794  1.00  3.78           N
ATOM   1024  CA  ALA A 131     -16.211  -7.825  -3.544  1.00  3.69           C
ATOM   1025  C   ALA A 131     -16.448  -8.931  -2.523  1.00  3.52           C
ATOM   1026  O   ALA A 131     -17.235  -8.755  -1.596  1.00  3.37           O
ATOM   1027  CB  ALA A 131     -16.932  -8.146  -4.844  1.00  3.82           C
ATOM   1028  N   ALA A 132     -15.850 -10.101  -2.742  1.00  3.56           N
ATOM   1029  CA  ALA A 132     -15.988 -11.200  -1.807  1.00  3.44           C
ATOM   1030  C   ALA A 132     -15.257 -10.904  -0.503  1.00  3.31           C
ATOM   1031  O   ALA A 132     -15.699 -11.317   0.591  1.00  3.16           O
ATOM   1032  CB  ALA A 132     -15.443 -12.467  -2.457  1.00  3.43           C
ATOM   1033  N   TRP A 133     -14.082 -10.292  -0.625  1.00  3.32           N
ATOM   1034  CA  TRP A 133     -13.400  -9.686   0.520  1.00  3.39           C
ATOM   1035  C   TRP A 133     -14.361  -8.870   1.352  1.00  3.41           C
ATOM   1036  O   TRP A 133     -14.453  -9.087   2.557  1.00  3.48           O
ATOM   1037  CB  TRP A 133     -12.206  -8.853   0.054  1.00  3.21           C
ATOM   1038  CG  TRP A 133     -11.008  -9.824  -0.210  1.00  3.23           C
ATOM   1039  CD1 TRP A 133     -11.082 -11.165  -0.293  1.00  3.14           C
ATOM   1040  CD2 TRP A 133      -9.597  -9.493  -0.354  1.00  3.13           C
ATOM   1041  NE1 TRP A 133      -9.822 -11.711  -0.530  1.00  3.08           N
ATOM   1042  CE2 TRP A 133      -8.900 -10.701  -0.551  1.00  3.06           C
ATOM   1043  CE3 TRP A 133      -8.876  -8.290  -0.358  1.00  3.04           C
ATOM   1044  CZ2 TRP A 133      -7.514 -10.753  -0.711  1.00  2.95           C
ATOM   1045  CZ3 TRP A 133      -7.525  -8.333  -0.536  1.00  2.98           C
ATOM   1046  CH2 TRP A 133      -6.855  -9.554  -0.737  1.00  2.98           C
ATOM   1047  N   GLY A 134     -15.110  -7.961   0.702  1.00  3.52           N
ATOM   1048  CA  GLY A 134     -16.368  -7.393   1.157  1.00  3.45           C
ATOM   1049  C   GLY A 134     -17.321  -8.374   1.825  1.00  3.36           C
ATOM   1050  O   GLY A 134     -17.509  -8.266   3.007  1.00  3.32           O
ATOM   1051  N   MET A 135     -17.949  -9.294   1.075  1.00  3.34           N
ATOM   1052  CA  MET A 135     -18.784 -10.361   1.627  1.00  3.25           C
ATOM   1053  C   MET A 135     -18.155 -11.017   2.864  1.00  3.26           C
ATOM   1054  O   MET A 135     -18.803 -11.125   3.903  1.00  3.12           O
ATOM   1055  CB  MET A 135     -19.062 -11.392   0.518  1.00  3.18           C
ATOM   1056  CG  MET A 135     -19.631 -12.724   0.937  1.00  3.05           C
ATOM   1057  SD  MET A 135     -19.204 -14.063  -0.252  1.00  3.06           S
ATOM   1058  CE  MET A 135     -17.901 -14.756   0.807  1.00  3.03           C
ATOM   1059  N   ILE A 136     -16.863 -11.371   2.785  1.00  3.21           N
ATOM   1060  CA  ILE A 136     -16.175 -12.141   3.814  1.00  3.17           C
ATOM   1061  C   ILE A 136     -16.074 -11.381   5.148  1.00  3.41           C
ATOM   1062  O   ILE A 136     -16.311 -11.964   6.213  1.00  3.23           O
ATOM   1063  CB  ILE A 136     -14.774 -12.583   3.314  1.00  3.19           C
ATOM   1064  CG1 ILE A 136     -14.852 -13.780   2.369  1.00  3.01           C
ATOM   1065  CG2 ILE A 136     -13.931 -13.055   4.475  1.00  3.07           C
ATOM   1066  CD1 ILE A 136     -13.628 -13.961   1.426  1.00  2.94           C
ATOM   1067  N   ILE A 137     -15.639 -10.094   5.124  1.00  3.52           N
ATOM   1068  CA  ILE A 137     -15.351  -9.330   6.370  1.00  3.62           C
ATOM   1069  C   ILE A 137     -16.638  -8.884   7.107  1.00  3.67           C
ATOM   1070  O   ILE A 137     -16.652  -8.665   8.349  1.00  3.62           O
ATOM   1071  CB  ILE A 137     -14.459  -8.128   6.022  1.00  4.08           C
ATOM   1072  CG1 ILE A 137     -13.018  -8.549   5.766  1.00  4.35           C
ATOM   1073  CG2 ILE A 137     -14.609  -6.851   6.944  1.00  4.67           C
ATOM   1074  CD1 ILE A 137     -12.452  -7.702   4.733  1.00  4.43           C
ATOM   1075  N   THR A 138     -17.722  -8.719   6.378  1.00  3.47           N
ATOM   1076  CA  THR A 138     -18.925  -8.393   7.098  1.00  3.59           C
ATOM   1077  C   THR A 138     -19.528  -9.659   7.633  1.00  3.51           C
ATOM   1078  O   THR A 138     -20.140  -9.638   8.691  1.00  3.60           O
ATOM   1079  CB  THR A 138     -19.881  -7.598   6.202  1.00  3.60           C
ATOM   1080  OG1 THR A 138     -20.061  -8.302   4.990  1.00  3.35           O
ATOM   1081  CG2 THR A 138     -19.242  -6.186   5.862  1.00  3.85           C
ATOM   1082  N   GLY A 139     -19.286 -10.769   6.945  1.00  3.32           N
ATOM   1083  CA  GLY A 139     -19.533 -12.055   7.539  1.00  3.40           C
ATOM   1084  C   GLY A 139     -18.856 -12.190   8.871  1.00  3.43           C
ATOM   1085  O   GLY A 139     -19.515 -12.442   9.895  1.00  3.51           O
ATOM   1086  N   TYR A 140     -17.533 -11.937   8.838  1.00  3.45           N
ATOM   1087  CA  TYR A 140     -16.657 -12.027  10.002  1.00  3.48           C
ATOM   1088  C   TYR A 140     -17.191 -11.220  11.168  1.00  3.62           C
ATOM   1089  O   TYR A 140     -17.326 -11.722  12.301  1.00  3.65           O
ATOM   1090  CB  TYR A 140     -15.232 -11.558   9.630  1.00  3.44           C
ATOM   1091  CG  TYR A 140     -14.153 -11.862  10.701  1.00  3.50           C
ATOM   1092  CD1 TYR A 140     -13.899 -13.186  11.114  1.00  3.39           C
ATOM   1093  CD2 TYR A 140     -13.369 -10.844  11.264  1.00  3.36           C
ATOM   1094  CE1 TYR A 140     -12.934 -13.487  12.049  1.00  3.33           C
ATOM   1095  CE2 TYR A 140     -12.378 -11.148  12.261  1.00  3.36           C
ATOM   1096  CZ  TYR A 140     -12.179 -12.464  12.642  1.00  3.30           C
ATOM   1097  OH  TYR A 140     -11.218 -12.802  13.578  1.00  3.24           O
ATOM   1098  N   VAL A 141     -17.475  -9.945  10.927  1.00  3.60           N
ATOM   1099  CA  VAL A 141     -17.856  -9.094  12.055  1.00  3.67           C
ATOM   1100  C   VAL A 141     -19.214  -9.483  12.652  1.00  3.78           C
ATOM   1101  O   VAL A 141     -19.551  -9.040  13.756  1.00  3.86           O
ATOM   1102  CB  VAL A 141     -17.681  -7.635  11.558  1.00  3.77           C
ATOM   1103  CG1 VAL A 141     -18.068  -6.592  12.591  1.00  3.76           C
ATOM   1104  CG2 VAL A 141     -16.158  -7.422  11.113  1.00  3.54           C
ATOM   1105  N   GLY A 142     -19.960 -10.382  12.018  1.00  3.67           N
ATOM   1106  CA  GLY A 142     -21.322 -10.610  12.476  1.00  3.82           C
ATOM   1107  C   GLY A 142     -21.437 -11.743  13.463  1.00  3.84           C
ATOM   1108  O   GLY A 142     -22.113 -11.676  14.501  1.00  3.95           O
ATOM   1109  N   GLN A 143     -20.811 -12.832  13.040  1.00  3.81           N
ATOM   1110  CA  GLN A 143     -20.544 -13.995  13.847  1.00  3.73           C
ATOM   1111  C   GLN A 143     -19.767 -13.655  15.091  1.00  3.75           C
ATOM   1112  O   GLN A 143     -19.573 -14.534  15.902  1.00  3.75           O
ATOM   1113  CB  GLN A 143     -19.748 -15.030  13.029  1.00  3.71           C
ATOM   1114  CG  GLN A 143     -18.315 -14.702  12.823  1.00  3.63           C
ATOM   1115  CD  GLN A 143     -17.354 -15.388  13.809  1.00  3.60           C
ATOM   1116  OE1 GLN A 143     -17.733 -16.248  14.583  1.00  3.58           O
ATOM   1117  NE2 GLN A 143     -16.066 -15.046  13.703  1.00  3.51           N
ATOM   1118  N   LEU A 144     -19.171 -12.475  15.135  1.00  3.90           N
ATOM   1119  CA  LEU A 144     -18.535 -11.920  16.314  1.00  3.91           C
ATOM   1120  C   LEU A 144     -19.582 -11.645  17.377  1.00  3.99           C
ATOM   1121  O   LEU A 144     -19.351 -11.896  18.547  1.00  4.11           O
ATOM   1122  CB  LEU A 144     -17.811 -10.615  15.953  1.00  3.94           C
ATOM   1123  CG  LEU A 144     -16.287 -10.447  15.816  1.00  4.11           C
ATOM   1124  CD1 LEU A 144     -15.894  -9.151  15.076  1.00  3.85           C
ATOM   1125  CD2 LEU A 144     -15.610 -10.501  17.202  1.00  4.07           C
ATOM   1126  N   TYR A 145     -20.770 -11.191  16.951  1.00  4.03           N
ATOM   1127  CA  TYR A 145     -21.938 -10.912  17.788  1.00  4.12           C
ATOM   1128  C   TYR A 145     -22.942 -12.073  17.790  1.00  4.13           C
ATOM   1129  O   TYR A 145     -24.109 -11.891  18.191  1.00  4.14           O
ATOM   1130  CB  TYR A 145     -22.595  -9.624  17.284  1.00  4.27           C
ATOM   1131  CG  TYR A 145     -21.691  -8.432  17.379  1.00  4.34           C
ATOM   1132  CD1 TYR A 145     -21.747  -7.596  18.478  1.00  4.59           C
ATOM   1133  CD2 TYR A 145     -20.779  -8.121  16.367  1.00  4.35           C
ATOM   1134  CE1 TYR A 145     -20.907  -6.449  18.582  1.00  4.81           C
ATOM   1135  CE2 TYR A 145     -19.930  -7.028  16.466  1.00  4.55           C
ATOM   1136  CZ  TYR A 145     -20.006  -6.174  17.560  1.00  4.90           C
ATOM   1137  OH  TYR A 145     -19.182  -5.058  17.644  1.00  5.01           O
ATOM   1138  N   GLU A 146     -22.512 -13.266  17.339  1.00  3.92           N
ATOM   1139  CA  GLU A 146     -23.428 -14.408  17.265  1.00  3.94           C
ATOM   1140  C   GLU A 146     -23.860 -14.902  18.659  1.00  4.06           C
ATOM   1141  O   GLU A 146     -24.773 -15.722  18.739  1.00  4.04           O
ATOM   1142  CB  GLU A 146     -22.829 -15.540  16.324  1.00  3.69           C
ATOM   1143  CG  GLU A 146     -21.771 -16.548  16.878  1.00  3.61           C
ATOM   1144  CD  GLU A 146     -21.382 -17.767  15.952  1.00  3.43           C
ATOM   1145  OE1 GLU A 146     -21.861 -17.880  14.815  1.00  3.45           O
ATOM   1146  OE2 GLU A 146     -20.623 -18.669  16.416  1.00  3.39           O
ATOM   1147  N   VAL A 147     -23.302 -14.372  19.767  1.00  4.23           N
ATOM   1148  CA  VAL A 147     -23.853 -14.605  21.102  1.00  4.38           C
ATOM   1149  C   VAL A 147     -24.350 -13.313  21.763  1.00  4.59           C
ATOM   1150  O   VAL A 147     -25.473 -13.264  22.275  1.00  4.89           O
ATOM   1151  CB  VAL A 147     -22.846 -15.371  22.015  1.00  4.19           C
ATOM   1152  CG1 VAL A 147     -23.228 -15.319  23.478  1.00  4.18           C
ATOM   1153  CG2 VAL A 147     -22.801 -16.790  21.600  1.00  3.98           C
ATOM   1154  N   ASP A 148     -23.559 -12.232  21.708  1.00  4.56           N
ATOM   1155  CA  ASP A 148     -23.955 -11.006  22.411  1.00  4.72           C
ATOM   1156  C   ASP A 148     -25.101 -10.206  21.753  1.00  4.77           C
ATOM   1157  O   ASP A 148     -25.915  -9.579  22.452  1.00  5.11           O
ATOM   1158  CB  ASP A 148     -22.750 -10.102  22.547  1.00  4.74           C
ATOM   1159  CG  ASP A 148     -21.670 -10.722  23.353  1.00  5.01           C
ATOM   1160  OD1 ASP A 148     -21.969 -11.699  24.098  1.00  5.33           O
ATOM   1161  OD2 ASP A 148     -20.525 -10.225  23.234  1.00  6.81           O
ATOM   1162  N   ASP A 149     -25.205 -10.195  20.437  1.00  4.63           N
ATOM   1163  CA  ASP A 149     -26.067  -9.207  19.817  1.00  4.64           C
ATOM   1164  C   ASP A 149     -26.522  -9.770  18.473  1.00  4.49           C
ATOM   1165  O   ASP A 149     -25.940  -9.502  17.410  1.00  4.54           O
ATOM   1166  CB  ASP A 149     -25.369  -7.869  19.637  1.00  4.74           C
ATOM   1167  CG  ASP A 149     -26.324  -6.792  19.226  1.00  4.84           C
ATOM   1168  OD1 ASP A 149     -27.410  -7.075  18.690  1.00  4.76           O
ATOM   1169  OD2 ASP A 149     -26.012  -5.653  19.484  1.00  5.15           O
ATOM   1170  N   ILE A 150     -27.565 -10.595  18.536  1.00  4.49           N
ATOM   1171  CA  ILE A 150     -28.053 -11.248  17.327  1.00  4.39           C
ATOM   1172  C   ILE A 150     -28.521 -10.226  16.310  1.00  4.36           C
ATOM   1173  O   ILE A 150     -28.456 -10.489  15.105  1.00  4.28           O
ATOM   1174  CB  ILE A 150     -29.179 -12.250  17.660  1.00  4.48           C
ATOM   1175  CG1 ILE A 150     -28.603 -13.607  18.060  1.00  4.29           C
ATOM   1176  CG2 ILE A 150     -30.048 -12.505  16.433  1.00  4.23           C
ATOM   1177  CD1 ILE A 150     -28.252 -14.435  16.771  1.00  4.08           C
ATOM   1178  N   ALA A 151     -29.007  -9.045  16.757  1.00  4.42           N
ATOM   1179  CA  ALA A 151     -29.356  -7.982  15.793  1.00  4.34           C
ATOM   1180  C   ALA A 151     -28.198  -7.659  14.866  1.00  4.31           C
ATOM   1181  O   ALA A 151     -28.413  -7.265  13.716  1.00  4.21           O
ATOM   1182  CB  ALA A 151     -29.800  -6.716  16.526  1.00  4.53           C
ATOM   1183  N   GLN A 152     -26.963  -7.808  15.342  1.00  4.39           N
ATOM   1184  CA  GLN A 152     -25.834  -7.506  14.476  1.00  4.20           C
ATOM   1185  C   GLN A 152     -25.563  -8.685  13.578  1.00  4.09           C
ATOM   1186  O   GLN A 152     -25.237  -8.473  12.408  1.00  4.00           O
ATOM   1187  CB  GLN A 152     -24.612  -7.065  15.293  1.00  4.52           C
ATOM   1188  CG  GLN A 152     -24.487  -5.510  15.474  1.00  4.62           C
ATOM   1189  CD  GLN A 152     -23.260  -5.041  16.300  1.00  4.66           C
ATOM   1190  OE1 GLN A 152     -22.134  -4.899  15.780  1.00  4.54           O
ATOM   1191  NE2 GLN A 152     -23.483  -4.773  17.596  1.00  4.83           N
ATOM   1192  N   LEU A 153     -25.787  -9.925  14.059  1.00  4.06           N
ATOM   1193  CA  LEU A 153     -25.844 -11.066  13.145  1.00  4.04           C
ATOM   1194  C   LEU A 153     -26.731 -10.771  11.929  1.00  4.01           C
ATOM   1195  O   LEU A 153     -26.193 -10.671  10.822  1.00  3.83           O
ATOM   1196  CB  LEU A 153     -26.294 -12.362  13.845  1.00  4.12           C
ATOM   1197  CG  LEU A 153     -25.880 -13.486  12.860  1.00  3.93           C
ATOM   1198  CD1 LEU A 153     -24.423 -14.003  13.145  1.00  3.88           C
ATOM   1199  CD2 LEU A 153     -26.866 -14.604  12.722  1.00  3.90           C
ATOM   1200  N   MET A 154     -28.049 -10.579  12.054  1.00  4.01           N
ATOM   1201  CA  MET A 154     -28.779 -10.352  10.801  1.00  3.99           C
ATOM   1202  C   MET A 154     -28.281  -9.093  10.133  1.00  3.87           C
ATOM   1203  O   MET A 154     -27.993  -9.103   8.928  1.00  3.82           O
ATOM   1204  CB  MET A 154     -30.310 -10.265  10.953  1.00  4.04           C
ATOM   1205  CG  MET A 154     -30.982 -11.074  11.969  1.00  4.30           C
ATOM   1206  SD  MET A 154     -31.207 -12.743  11.386  1.00  6.58           S
ATOM   1207  CE  MET A 154     -31.306 -13.548  13.011  1.00  4.88           C
ATOM   1208  N   ILE A 155     -28.111  -7.994  10.895  1.00  3.96           N
ATOM   1209  CA  ILE A 155     -27.694  -6.752  10.227  1.00  3.97           C
ATOM   1210  C   ILE A 155     -26.382  -6.949   9.462  1.00  3.77           C
ATOM   1211  O   ILE A 155     -26.283  -6.551   8.305  1.00  3.81           O
ATOM   1212  CB  ILE A 155     -27.610  -5.551  11.189  1.00  3.99           C
ATOM   1213  CG1 ILE A 155     -28.996  -5.141  11.682  1.00  4.11           C
ATOM   1214  CG2 ILE A 155     -27.055  -4.327  10.387  1.00  3.94           C
ATOM   1215  CD1 ILE A 155     -29.870  -4.892  10.537  1.00  4.02           C
ATOM   1216  N   TRP A 156     -25.354  -7.529  10.105  1.00  3.88           N
ATOM   1217  CA  TRP A 156     -24.097  -7.839   9.403  1.00  3.80           C
ATOM   1218  C   TRP A 156     -24.301  -8.952   8.377  1.00  3.67           C
ATOM   1219  O   TRP A 156     -23.767  -8.884   7.262  1.00  3.52           O
ATOM   1220  CB  TRP A 156     -22.995  -8.220  10.411  1.00  3.86           C
ATOM   1221  CG  TRP A 156     -22.247  -7.018  11.049  1.00  3.92           C
ATOM   1222  CD1 TRP A 156     -22.325  -6.605  12.339  1.00  4.05           C
ATOM   1223  CD2 TRP A 156     -21.311  -6.107  10.407  1.00  4.01           C
ATOM   1224  NE1 TRP A 156     -21.530  -5.496  12.541  1.00  4.26           N
ATOM   1225  CE2 TRP A 156     -20.909  -5.169  11.370  1.00  4.09           C
ATOM   1226  CE3 TRP A 156     -20.831  -5.971   9.106  1.00  4.02           C
ATOM   1227  CZ2 TRP A 156     -20.028  -4.134  11.085  1.00  4.27           C
ATOM   1228  CZ3 TRP A 156     -19.942  -4.933   8.812  1.00  4.29           C
ATOM   1229  CH2 TRP A 156     -19.553  -4.030   9.808  1.00  4.40           C
ATOM   1230  N   GLY A 157     -25.101  -9.973   8.729  1.00  3.67           N
ATOM   1231  CA  GLY A 157     -25.690 -10.895   7.784  1.00  3.61           C
ATOM   1232  C   GLY A 157     -26.259 -10.168   6.576  1.00  3.51           C
ATOM   1233  O   GLY A 157     -25.808 -10.424   5.462  1.00  3.39           O
ATOM   1234  N   ALA A 158     -27.241  -9.275   6.780  1.00  3.65           N
ATOM   1235  CA  ALA A 158     -27.787  -8.392   5.724  1.00  3.59           C
ATOM   1236  C   ALA A 158     -26.740  -7.798   4.797  1.00  3.56           C
ATOM   1237  O   ALA A 158     -26.895  -7.753   3.559  1.00  3.50           O
ATOM   1238  CB  ALA A 158     -28.596  -7.222   6.348  1.00  3.76           C
ATOM   1239  N   VAL A 159     -25.662  -7.312   5.386  1.00  3.55           N
ATOM   1240  CA  VAL A 159     -24.721  -6.513   4.620  1.00  3.60           C
ATOM   1241  C   VAL A 159     -23.898  -7.411   3.725  1.00  3.49           C
ATOM   1242  O   VAL A 159     -23.871  -7.200   2.507  1.00  3.45           O
ATOM   1243  CB  VAL A 159     -23.860  -5.664   5.573  1.00  3.76           C
ATOM   1244  CG1 VAL A 159     -22.812  -4.848   4.807  1.00  4.07           C
ATOM   1245  CG2 VAL A 159     -24.760  -4.723   6.377  1.00  3.90           C
ATOM   1246  N   SER A 160     -23.272  -8.446   4.340  1.00  3.34           N
ATOM   1247  CA  SER A 160     -22.493  -9.462   3.637  1.00  3.29           C
ATOM   1248  C   SER A 160     -23.309 -10.174   2.572  1.00  3.18           C
ATOM   1249  O   SER A 160     -22.773 -10.505   1.511  1.00  3.18           O
ATOM   1250  CB  SER A 160     -21.960 -10.510   4.610  1.00  3.15           C
ATOM   1251  OG  SER A 160     -21.420 -11.618   3.880  1.00  2.97           O
ATOM   1252  N   THR A 161     -24.604 -10.434   2.833  1.00  3.23           N
ATOM   1253  CA  THR A 161     -25.447 -10.984   1.773  1.00  3.20           C
ATOM   1254  C   THR A 161     -25.390 -10.112   0.548  1.00  3.17           C
ATOM   1255  O   THR A 161     -25.096 -10.610  -0.540  1.00  3.16           O
ATOM   1256  CB  THR A 161     -26.906 -11.177   2.178  1.00  3.36           C
ATOM   1257  OG1 THR A 161     -27.032 -12.232   3.158  1.00  3.21           O
ATOM   1258  CG2 THR A 161     -27.701 -11.594   0.893  1.00  3.14           C
ATOM   1259  N   ALA A 162     -25.628  -8.798   0.705  1.00  3.20           N
ATOM   1260  CA  ALA A 162     -25.675  -7.900  -0.454  1.00  3.27           C
ATOM   1261  C   ALA A 162     -24.486  -8.117  -1.415  1.00  3.20           C
ATOM   1262  O   ALA A 162     -24.694  -8.257  -2.628  1.00  3.15           O
ATOM   1263  CB  ALA A 162     -25.773  -6.438  -0.013  1.00  3.32           C
ATOM   1264  N   PHE A 163     -23.232  -8.044  -0.875  1.00  3.21           N
ATOM   1265  CA  PHE A 163     -21.975  -8.444  -1.529  1.00  3.32           C
ATOM   1266  C   PHE A 163     -22.039  -9.789  -2.202  1.00  3.19           C
ATOM   1267  O   PHE A 163     -21.401  -9.991  -3.225  1.00  3.30           O
ATOM   1268  CB  PHE A 163     -20.859  -8.570  -0.503  1.00  3.32           C
ATOM   1269  CG  PHE A 163     -20.134  -7.393  -0.329  1.00  3.44           C
ATOM   1270  CD1 PHE A 163     -19.349  -6.925  -1.338  1.00  3.54           C
ATOM   1271  CD2 PHE A 163     -20.289  -6.656   0.836  1.00  3.60           C
ATOM   1272  CE1 PHE A 163     -18.714  -5.773  -1.173  1.00  3.60           C
ATOM   1273  CE2 PHE A 163     -19.660  -5.465   1.006  1.00  3.73           C
ATOM   1274  CZ  PHE A 163     -18.864  -5.028   0.002  1.00  3.63           C
ATOM   1275  N   PHE A 164     -22.606 -10.778  -1.520  1.00  3.14           N
ATOM   1276  CA  PHE A 164     -22.725 -12.080  -2.150  1.00  3.27           C
ATOM   1277  C   PHE A 164     -23.628 -12.027  -3.369  1.00  3.28           C
ATOM   1278  O   PHE A 164     -23.299 -12.592  -4.406  1.00  3.43           O
ATOM   1279  CB  PHE A 164     -23.200 -13.152  -1.173  1.00  3.31           C
ATOM   1280  CG  PHE A 164     -23.090 -14.508  -1.755  1.00  3.39           C
ATOM   1281  CD1 PHE A 164     -21.976 -14.823  -2.543  1.00  3.49           C
ATOM   1282  CD2 PHE A 164     -24.114 -15.452  -1.582  1.00  3.50           C
ATOM   1283  CE1 PHE A 164     -21.835 -16.043  -3.099  1.00  3.56           C
ATOM   1284  CE2 PHE A 164     -23.989 -16.706  -2.155  1.00  3.50           C
ATOM   1285  CZ  PHE A 164     -22.855 -16.992  -2.934  1.00  3.47           C
ATOM   1286  N   VAL A 165     -24.735 -11.321  -3.285  1.00  3.15           N
ATOM   1287  CA  VAL A 165     -25.575 -11.139  -4.464  1.00  3.21           C
ATOM   1288  C   VAL A 165     -24.778 -10.414  -5.529  1.00  3.14           C
ATOM   1289  O   VAL A 165     -24.524 -10.946  -6.614  1.00  3.08           O
ATOM   1290  CB  VAL A 165     -26.847 -10.362  -4.113  1.00  2.98           C
ATOM   1291  CG1 VAL A 165     -27.590 -10.002  -5.410  1.00  3.02           C
ATOM   1292  CG2 VAL A 165     -27.720 -11.129  -3.148  1.00  3.08           C
ATOM   1293  N   VAL A 166     -24.264  -9.243  -5.167  1.00  3.07           N
ATOM   1294  CA  VAL A 166     -23.465  -8.440  -6.086  1.00  3.29           C
ATOM   1295  C   VAL A 166     -22.346  -9.212  -6.791  1.00  3.23           C
ATOM   1296  O   VAL A 166     -22.007  -8.875  -7.922  1.00  3.38           O
ATOM   1297  CB  VAL A 166     -22.929  -7.214  -5.345  1.00  3.13           C
ATOM   1298  CG1 VAL A 166     -21.787  -6.548  -6.152  1.00  3.20           C
ATOM   1299  CG2 VAL A 166     -24.049  -6.282  -5.109  1.00  3.14           C
ATOM   1300  N   MET A 167     -21.791 -10.273  -6.184  1.00  3.27           N
ATOM   1301  CA  MET A 167     -20.539 -10.833  -6.732  1.00  3.48           C
ATOM   1302  C   MET A 167     -20.765 -11.975  -7.718  1.00  3.47           C
ATOM   1303  O   MET A 167     -20.010 -12.154  -8.702  1.00  3.58           O
ATOM   1304  CB  MET A 167     -19.644 -11.348  -5.609  1.00  3.47           C
ATOM   1305  CG  MET A 167     -18.822 -12.491  -6.115  1.00  3.51           C
ATOM   1306  SD  MET A 167     -17.465 -13.005  -5.109  1.00  4.39           S
ATOM   1307  CE  MET A 167     -18.400 -13.780  -3.784  1.00  3.69           C
ATOM   1308  N   ASN A 168     -21.747 -12.786  -7.361  1.00  3.45           N
ATOM   1309  CA  ASN A 168     -22.456 -13.667  -8.250  1.00  3.49           C
ATOM   1310  C   ASN A 168     -22.857 -12.963  -9.540  1.00  3.52           C
ATOM   1311  O   ASN A 168     -22.855 -13.572 -10.604  1.00  3.59           O
ATOM   1312  CB  ASN A 168     -23.691 -14.189  -7.499  1.00  3.58           C
ATOM   1313  CG  ASN A 168     -23.341 -15.063  -6.292  1.00  3.68           C
ATOM   1314  OD1 ASN A 168     -22.283 -15.661  -6.224  1.00  3.91           O
ATOM   1315  ND2 ASN A 168     -24.256 -15.140  -5.346  1.00  3.76           N
ATOM   1316  N   TRP A 169     -23.158 -11.668  -9.481  1.00  3.35           N
ATOM   1317  CA  TRP A 169     -23.567 -11.010 -10.677  1.00  3.49           C
ATOM   1318  C   TRP A 169     -22.372 -10.870 -11.626  1.00  3.62           C
ATOM   1319  O   TRP A 169     -22.471 -11.208 -12.808  1.00  3.79           O
ATOM   1320  CB  TRP A 169     -24.223  -9.669 -10.293  1.00  3.44           C
ATOM   1321  CG  TRP A 169     -24.439  -8.882 -11.492  1.00  3.51           C
ATOM   1322  CD1 TRP A 169     -25.372  -9.094 -12.467  1.00  3.47           C
ATOM   1323  CD2 TRP A 169     -23.636  -7.783 -11.921  1.00  3.45           C
ATOM   1324  NE1 TRP A 169     -25.224  -8.174 -13.452  1.00  3.44           N
ATOM   1325  CE2 TRP A 169     -24.156  -7.355 -13.155  1.00  3.49           C
ATOM   1326  CE3 TRP A 169     -22.539  -7.101 -11.362  1.00  3.53           C
ATOM   1327  CZ2 TRP A 169     -23.609  -6.281 -13.865  1.00  3.39           C
ATOM   1328  CZ3 TRP A 169     -22.022  -6.004 -12.042  1.00  3.50           C
ATOM   1329  CH2 TRP A 169     -22.555  -5.605 -13.297  1.00  3.37           C
ATOM   1330  N   ILE A 170     -21.239 -10.387 -11.109  1.00  3.56           N
ATOM   1331  CA  ILE A 170     -19.987 -10.354 -11.864  1.00  3.76           C
ATOM   1332  C   ILE A 170     -19.683 -11.721 -12.457  1.00  3.92           C
ATOM   1333  O   ILE A 170     -19.386 -11.846 -13.641  1.00  4.11           O
ATOM   1334  CB  ILE A 170     -18.818  -9.882 -10.976  1.00  3.74           C
ATOM   1335  CG1 ILE A 170     -18.888  -8.389 -10.657  1.00  3.84           C
ATOM   1336  CG2 ILE A 170     -17.458 -10.207 -11.622  1.00  3.92           C
ATOM   1337  CD1 ILE A 170     -18.055  -7.964  -9.385  1.00  3.95           C
ATOM   1338  N   VAL A 171     -19.658 -12.744 -11.622  1.00  3.79           N
ATOM   1339  CA  VAL A 171     -19.187 -14.050 -12.062  1.00  3.91           C
ATOM   1340  C   VAL A 171     -20.101 -14.568 -13.133  1.00  4.16           C
ATOM   1341  O   VAL A 171     -19.650 -14.982 -14.199  1.00  4.33           O
ATOM   1342  CB  VAL A 171     -19.098 -15.039 -10.882  1.00  3.84           C
ATOM   1343  CG1 VAL A 171     -19.259 -16.508 -11.345  1.00  4.12           C
ATOM   1344  CG2 VAL A 171     -17.782 -14.852 -10.059  1.00  3.81           C
ATOM   1345  N   GLY A 172     -21.408 -14.513 -12.882  1.00  4.02           N
ATOM   1346  CA  GLY A 172     -22.348 -14.925 -13.907  1.00  4.22           C
ATOM   1347  C   GLY A 172     -22.208 -14.131 -15.194  1.00  4.42           C
ATOM   1348  O   GLY A 172     -22.201 -14.707 -16.299  1.00  4.79           O
ATOM   1349  N   THR A 173     -22.043 -12.809 -15.092  1.00  4.33           N
ATOM   1350  CA  THR A 173     -21.946 -12.042 -16.341  1.00  4.47           C
ATOM   1351  C   THR A 173     -20.750 -12.500 -17.165  1.00  4.89           C
ATOM   1352  O   THR A 173     -20.903 -12.909 -18.324  1.00  5.02           O
ATOM   1353  CB  THR A 173     -21.879 -10.541 -16.092  1.00  4.32           C
ATOM   1354  OG1 THR A 173     -23.141 -10.112 -15.602  1.00  4.00           O
ATOM   1355  CG2 THR A 173     -21.653  -9.767 -17.451  1.00  4.38           C
ATOM   1356  N   LYS A 174     -19.554 -12.444 -16.568  1.00  4.89           N
ATOM   1357  CA  LYS A 174     -18.375 -13.063 -17.161  1.00  5.17           C
ATOM   1358  C   LYS A 174     -18.640 -14.439 -17.756  1.00  5.34           C
ATOM   1359  O   LYS A 174     -18.273 -14.687 -18.907  1.00  5.61           O
ATOM   1360  CB  LYS A 174     -17.278 -13.129 -16.108  1.00  5.21           C
ATOM   1361  CG  LYS A 174     -16.726 -11.726 -15.778  1.00  5.86           C
ATOM   1362  CD  LYS A 174     -16.239 -11.038 -17.059  1.00  6.37           C
ATOM   1363  CE  LYS A 174     -15.808  -9.614 -16.795  1.00  6.49           C
ATOM   1364  NZ  LYS A 174     -15.724  -8.878 -18.062  1.00  6.99           N
ATOM   1365  N   ILE A 175     -19.301 -15.338 -17.005  1.00  5.07           N
ATOM   1366  CA  ILE A 175     -19.428 -16.730 -17.439  1.00  5.15           C
ATOM   1367  C   ILE A 175     -20.272 -16.809 -18.712  1.00  5.61           C
ATOM   1368  O   ILE A 175     -19.856 -17.383 -19.732  1.00  5.80           O
ATOM   1369  CB  ILE A 175     -19.989 -17.632 -16.306  1.00  5.18           C
ATOM   1370  CG1 ILE A 175     -18.881 -18.219 -15.400  1.00  4.91           C
ATOM   1371  CG2 ILE A 175     -20.775 -18.889 -16.869  1.00  5.38           C
ATOM   1372  CD1 ILE A 175     -19.423 -18.779 -14.010  1.00  4.54           C
ATOM   1373  N   PHE A 176     -21.459 -16.209 -18.683  1.00  5.54           N
ATOM   1374  CA  PHE A 176     -22.326 -16.216 -19.847  1.00  5.78           C
ATOM   1375  C   PHE A 176     -21.798 -15.325 -20.984  1.00  5.86           C
ATOM   1376  O   PHE A 176     -22.182 -15.514 -22.142  1.00  6.10           O
ATOM   1377  CB  PHE A 176     -23.718 -15.799 -19.377  1.00  5.49           C
ATOM   1378  CG  PHE A 176     -24.319 -16.721 -18.351  1.00  5.65           C
ATOM   1379  CD1 PHE A 176     -24.492 -18.053 -18.599  1.00  5.80           C
ATOM   1380  CD2 PHE A 176     -24.765 -16.221 -17.136  1.00  5.16           C
ATOM   1381  CE1 PHE A 176     -25.094 -18.896 -17.643  1.00  5.88           C
ATOM   1382  CE2 PHE A 176     -25.352 -17.027 -16.187  1.00  5.11           C
ATOM   1383  CZ  PHE A 176     -25.522 -18.394 -16.435  1.00  5.51           C
ATOM   1384  N   LYS A 177     -20.933 -14.348 -20.686  1.00  5.68           N
ATOM   1385  CA  LYS A 177     -20.335 -13.541 -21.753  1.00  5.70           C
ATOM   1386  C   LYS A 177     -19.300 -14.324 -22.550  1.00  5.93           C
ATOM   1387  O   LYS A 177     -19.198 -14.159 -23.778  1.00  6.46           O
ATOM   1388  CB  LYS A 177     -19.671 -12.291 -21.177  1.00  5.65           C
ATOM   1389  CG  LYS A 177     -20.258 -11.013 -21.738  1.00  5.28           C
ATOM   1390  CD  LYS A 177     -21.737 -10.938 -21.346  1.00  5.64           C
ATOM   1391  CE  LYS A 177     -22.365  -9.586 -21.706  1.00  4.22           C
ATOM   1392  NZ  LYS A 177     -21.978  -8.523 -20.744  1.00  4.12           N
ATOM   1393  N   ASN A 178     -18.509 -15.162 -21.870  1.00  5.87           N
ATOM   1394  CA  ASN A 178     -17.325 -15.788 -22.444  1.00  6.32           C
ATOM   1395  C   ASN A 178     -17.491 -17.271 -22.661  1.00  6.47           C
ATOM   1396  O   ASN A 178     -16.505 -17.961 -22.980  1.00  6.44           O
ATOM   1397  CB  ASN A 178     -16.126 -15.514 -21.553  1.00  6.30           C
ATOM   1398  CG  ASN A 178     -15.924 -14.041 -21.344  1.00  6.47           C
ATOM   1399  OD1 ASN A 178     -15.145 -13.369 -22.060  1.00  7.01           O
ATOM   1400  ND2 ASN A 178     -16.675 -13.505 -20.418  1.00  6.37           N
ATOM   1401  N   ARG A 179     -18.717 -17.767 -22.495  1.00  6.21           N
ATOM   1402  CA  ARG A 179     -19.089 -19.093 -22.964  1.00  6.50           C
ATOM   1403  C   ARG A 179     -18.548 -19.415 -24.351  1.00  6.43           C
ATOM   1404  O   ARG A 179     -18.086 -20.524 -24.596  1.00  6.27           O
ATOM   1405  CB  ARG A 179     -20.614 -19.211 -22.974  1.00  6.34           C
ATOM   1406  CG  ARG A 179     -21.217 -19.981 -21.845  1.00  6.39           C
ATOM   1407  CD  ARG A 179     -22.514 -20.441 -22.385  1.00  6.45           C
ATOM   1408  NE  ARG A 179     -23.051 -21.685 -21.828  1.00  8.34           N
ATOM   1409  CZ  ARG A 179     -23.598 -22.662 -22.569  1.00  6.67           C
ATOM   1410  NH1 ARG A 179     -23.631 -22.549 -23.887  1.00  6.78           N
ATOM   1411  NH2 ARG A 179     -24.104 -23.754 -22.015  1.00  6.99           N
ATOM   1412  N   ALA A 180     -18.675 -18.482 -25.292  1.00  6.26           N
ATOM   1413  CA  ALA A 180     -18.403 -18.790 -26.689  1.00  6.65           C
ATOM   1414  C   ALA A 180     -16.906 -18.936 -27.015  1.00  6.42           C
ATOM   1415  O   ALA A 180     -16.557 -19.523 -28.058  1.00  6.45           O
ATOM   1416  CB  ALA A 180     -19.043 -17.710 -27.557  1.00  6.44           C
ATOM   1417  N   THR A 181     -16.011 -18.436 -26.155  1.00  6.31           N
ATOM   1418  CA  THR A 181     -14.569 -18.658 -26.355  1.00  6.18           C
ATOM   1419  C   THR A 181     -14.158 -20.086 -26.012  1.00  5.99           C
ATOM   1420  O   THR A 181     -13.044 -20.523 -26.331  1.00  5.85           O
ATOM   1421  CB  THR A 181     -13.775 -17.670 -25.492  1.00  6.13           C
ATOM   1422  OG1 THR A 181     -13.893 -18.031 -24.116  1.00  6.03           O
ATOM   1423  CG2 THR A 181     -14.386 -16.344 -25.605  1.00  6.28           C
ATOM   1424  N   MET A 182     -15.039 -20.830 -25.385  1.00  6.10           N
ATOM   1425  CA  MET A 182     -14.610 -21.998 -24.677  1.00  5.81           C
ATOM   1426  C   MET A 182     -14.671 -23.224 -25.562  1.00  5.88           C
ATOM   1427  O   MET A 182     -15.614 -23.415 -26.359  1.00  6.00           O
ATOM   1428  CB  MET A 182     -15.449 -22.142 -23.414  1.00  5.88           C
ATOM   1429  CG  MET A 182     -14.990 -21.247 -22.309  1.00  5.72           C
ATOM   1430  SD  MET A 182     -15.964 -21.685 -20.859  1.00  5.58           S
ATOM   1431  CE  MET A 182     -15.160 -23.255 -20.420  1.00  5.64           C
ATOM   1432  N   LEU A 183     -13.624 -24.024 -25.456  1.00  5.69           N
ATOM   1433  CA  LEU A 183     -13.263 -25.046 -26.437  1.00  5.94           C
ATOM   1434  C   LEU A 183     -13.617 -26.423 -25.905  1.00  5.72           C
ATOM   1435  O   LEU A 183     -13.770 -26.607 -24.705  1.00  5.63           O
ATOM   1436  CB  LEU A 183     -11.759 -25.018 -26.723  1.00  5.52           C
ATOM   1437  CG  LEU A 183     -11.189 -23.698 -27.192  1.00  5.51           C
ATOM   1438  CD1 LEU A 183      -9.698 -23.809 -27.754  1.00  5.43           C
ATOM   1439  CD2 LEU A 183     -12.166 -23.068 -28.196  1.00  5.80           C
ATOM   1440  N   GLY A 184     -13.707 -27.400 -26.804  1.00  5.81           N
ATOM   1441  CA  GLY A 184     -13.878 -28.779 -26.380  1.00  5.82           C
ATOM   1442  C   GLY A 184     -15.213 -29.164 -25.782  1.00  5.86           C
ATOM   1443  O   GLY A 184     -15.312 -30.221 -25.164  1.00  5.71           O
ATOM   1444  N   GLY A 185     -16.258 -28.363 -25.950  1.00  5.89           N
ATOM   1445  CA  GLY A 185     -17.520 -28.654 -25.304  1.00  5.97           C
ATOM   1446  C   GLY A 185     -17.749 -28.004 -23.951  1.00  6.03           C
ATOM   1447  O   GLY A 185     -18.818 -28.210 -23.356  1.00  5.83           O
ATOM   1448  N   THR A 186     -16.778 -27.261 -23.438  1.00  5.92           N
ATOM   1449  CA  THR A 186     -16.782 -26.868 -22.048  1.00  5.96           C
ATOM   1450  C   THR A 186     -17.605 -25.607 -21.808  1.00  5.86           C
ATOM   1451  O   THR A 186     -17.883 -25.283 -20.654  1.00  5.77           O
ATOM   1452  CB  THR A 186     -15.336 -26.715 -21.559  1.00  5.75           C
ATOM   1453  OG1 THR A 186     -14.732 -25.598 -22.213  1.00  5.58           O
ATOM   1454  CG2 THR A 186     -14.565 -27.949 -21.932  1.00  5.47           C
ATOM   1455  N   ASP A 187     -18.074 -24.960 -22.876  1.00  6.14           N
ATOM   1456  CA  ASP A 187     -19.114 -23.930 -22.792  1.00  6.30           C
ATOM   1457  C   ASP A 187     -20.429 -24.457 -22.191  1.00  6.21           C
ATOM   1458  O   ASP A 187     -21.141 -23.702 -21.503  1.00  6.15           O
ATOM   1459  CB  ASP A 187     -19.366 -23.300 -24.183  1.00  6.36           C
ATOM   1460  CG  ASP A 187     -20.018 -24.255 -25.188  1.00  6.36           C
ATOM   1461  OD1 ASP A 187     -19.431 -25.298 -25.501  1.00  6.49           O
ATOM   1462  OD2 ASP A 187     -21.131 -23.957 -25.678  1.00  6.53           O
ATOM   1463  N   SER A 188     -20.756 -25.744 -22.416  1.00  6.12           N
ATOM   1464  CA  SER A 188     -21.850 -26.383 -21.681  1.00  5.98           C
ATOM   1465  C   SER A 188     -21.454 -26.613 -20.217  1.00  5.91           C
ATOM   1466  O   SER A 188     -22.207 -26.262 -19.288  1.00  5.75           O
ATOM   1467  CB  SER A 188     -22.261 -27.683 -22.414  1.00  6.09           C
ATOM   1468  OG  SER A 188     -23.027 -28.617 -21.641  1.00  6.26           O
ATOM   1469  N   THR A 189     -20.230 -27.112 -19.995  1.00  6.02           N
ATOM   1470  CA  THR A 189     -19.783 -27.474 -18.651  1.00  5.72           C
ATOM   1471  C   THR A 189     -19.737 -26.275 -17.721  1.00  5.45           C
ATOM   1472  O   THR A 189     -20.045 -26.394 -16.526  1.00  5.31           O
ATOM   1473  CB  THR A 189     -18.387 -28.079 -18.706  1.00  5.81           C
ATOM   1474  OG1 THR A 189     -18.302 -29.043 -19.775  1.00  5.90           O
ATOM   1475  CG2 THR A 189     -18.015 -28.692 -17.350  1.00  5.42           C
ATOM   1476  N   ILE A 190     -19.305 -25.129 -18.234  1.00  5.41           N
ATOM   1477  CA  ILE A 190     -19.022 -23.986 -17.368  1.00  5.38           C
ATOM   1478  C   ILE A 190     -20.308 -23.478 -16.707  1.00  5.20           C
ATOM   1479  O   ILE A 190     -20.269 -22.904 -15.621  1.00  4.97           O
ATOM   1480  CB  ILE A 190     -18.296 -22.896 -18.191  1.00  5.48           C
ATOM   1481  CG1 ILE A 190     -17.509 -21.894 -17.314  1.00  5.18           C
ATOM   1482  CG2 ILE A 190     -19.286 -22.119 -19.071  1.00  5.61           C
ATOM   1483  CD1 ILE A 190     -16.340 -22.438 -16.519  1.00  5.14           C
ATOM   1484  N   THR A 191     -21.474 -23.668 -17.344  1.00  5.43           N
ATOM   1485  CA  THR A 191     -22.690 -23.164 -16.713  1.00  5.29           C
ATOM   1486  C   THR A 191     -23.072 -24.023 -15.521  1.00  4.94           C
ATOM   1487  O   THR A 191     -23.628 -23.502 -14.540  1.00  4.88           O
ATOM   1488  CB  THR A 191     -23.847 -23.119 -17.709  1.00  5.63           C
ATOM   1489  OG1 THR A 191     -24.171 -24.453 -18.081  1.00  5.59           O
ATOM   1490  CG2 THR A 191     -23.450 -22.335 -18.922  1.00  5.99           C
ATOM   1491  N   LYS A 192     -22.789 -25.334 -15.606  1.00  5.02           N
ATOM   1492  CA  LYS A 192     -22.901 -26.252 -14.465  1.00  4.81           C
ATOM   1493  C   LYS A 192     -22.087 -25.777 -13.274  1.00  4.52           C
ATOM   1494  O   LYS A 192     -22.606 -25.749 -12.156  1.00  4.35           O
ATOM   1495  CB  LYS A 192     -22.451 -27.670 -14.841  1.00  4.77           C
ATOM   1496  CG  LYS A 192     -23.576 -28.616 -15.139  1.00  4.70           C
ATOM   1497  CD  LYS A 192     -24.451 -28.063 -16.288  1.00  4.86           C
ATOM   1498  CE  LYS A 192     -23.884 -28.518 -17.663  1.00  5.13           C
ATOM   1499  NZ  LYS A 192     -24.768 -28.382 -18.866  1.00  5.43           N
ATOM   1500  N   VAL A 193     -20.795 -25.441 -13.461  1.00  4.53           N
ATOM   1501  CA  VAL A 193     -20.038 -24.999 -12.292  1.00  4.29           C
ATOM   1502  C   VAL A 193     -20.722 -23.790 -11.694  1.00  4.20           C
ATOM   1503  O   VAL A 193     -20.888 -23.713 -10.473  1.00  3.97           O
ATOM   1504  CB  VAL A 193     -18.561 -24.682 -12.565  1.00  4.32           C
ATOM   1505  CG1 VAL A 193     -18.099 -23.600 -11.506  1.00  3.96           C
ATOM   1506  CG2 VAL A 193     -17.648 -25.867 -12.434  1.00  4.33           C
ATOM   1507  N   PHE A 194     -21.099 -22.810 -12.547  1.00  4.30           N
ATOM   1508  CA  PHE A 194     -21.801 -21.635 -12.014  1.00  4.17           C
ATOM   1509  C   PHE A 194     -22.907 -22.066 -11.087  1.00  4.14           C
ATOM   1510  O   PHE A 194     -23.058 -21.513  -9.991  1.00  3.92           O
ATOM   1511  CB  PHE A 194     -22.378 -20.725 -13.115  1.00  4.22           C
ATOM   1512  CG  PHE A 194     -23.430 -19.719 -12.620  1.00  4.30           C
ATOM   1513  CD1 PHE A 194     -23.054 -18.486 -12.127  1.00  4.30           C
ATOM   1514  CD2 PHE A 194     -24.800 -20.023 -12.648  1.00  4.44           C
ATOM   1515  CE1 PHE A 194     -24.016 -17.555 -11.653  1.00  4.11           C
ATOM   1516  CE2 PHE A 194     -25.768 -19.127 -12.170  1.00  4.42           C
ATOM   1517  CZ  PHE A 194     -25.367 -17.876 -11.673  1.00  4.34           C
ATOM   1518  N   TRP A 195     -23.646 -23.110 -11.472  1.00  4.13           N
ATOM   1519  CA  TRP A 195     -24.744 -23.537 -10.621  1.00  4.08           C
ATOM   1520  C   TRP A 195     -24.243 -24.203  -9.350  1.00  3.95           C
ATOM   1521  O   TRP A 195     -24.732 -23.887  -8.257  1.00  3.72           O
ATOM   1522  CB  TRP A 195     -25.665 -24.452 -11.416  1.00  4.35           C
ATOM   1523  CG  TRP A 195     -26.635 -23.590 -12.218  1.00  4.59           C
ATOM   1524  CD1 TRP A 195     -26.688 -23.433 -13.584  1.00  4.71           C
ATOM   1525  CD2 TRP A 195     -27.633 -22.713 -11.677  1.00  4.57           C
ATOM   1526  NE1 TRP A 195     -27.685 -22.547 -13.925  1.00  5.03           N
ATOM   1527  CE2 TRP A 195     -28.282 -22.086 -12.783  1.00  4.77           C
ATOM   1528  CE3 TRP A 195     -28.054 -22.408 -10.381  1.00  4.54           C
ATOM   1529  CZ2 TRP A 195     -29.330 -21.165 -12.616  1.00  4.70           C
ATOM   1530  CZ3 TRP A 195     -29.090 -21.490 -10.203  1.00  4.48           C
ATOM   1531  CH2 TRP A 195     -29.712 -20.869 -11.322  1.00  4.50           C
ATOM   1532  N   LEU A 196     -23.310 -25.165  -9.483  1.00  3.82           N
ATOM   1533  CA  LEU A 196     -22.830 -25.919  -8.319  1.00  3.73           C
ATOM   1534  C   LEU A 196     -22.479 -24.950  -7.228  1.00  3.66           C
ATOM   1535  O   LEU A 196     -22.938 -25.074  -6.073  1.00  3.53           O
ATOM   1536  CB  LEU A 196     -21.596 -26.738  -8.688  1.00  3.84           C
ATOM   1537  CG  LEU A 196     -20.794 -27.402  -7.566  1.00  3.80           C
ATOM   1538  CD1 LEU A 196     -21.635 -27.926  -6.359  1.00  3.83           C
ATOM   1539  CD2 LEU A 196     -19.957 -28.508  -8.089  1.00  3.77           C
ATOM   1540  N   MET A 197     -21.720 -23.923  -7.660  1.00  3.72           N
ATOM   1541  CA  MET A 197     -21.135 -22.819  -6.911  1.00  3.68           C
ATOM   1542  C   MET A 197     -22.166 -21.993  -6.184  1.00  3.60           C
ATOM   1543  O   MET A 197     -21.778 -21.172  -5.389  1.00  3.39           O
ATOM   1544  CB  MET A 197     -20.488 -21.847  -7.871  1.00  3.70           C
ATOM   1545  CG  MET A 197     -19.037 -21.711  -8.065  1.00  3.70           C
ATOM   1546  SD  MET A 197     -19.053 -20.484  -9.401  1.00  4.40           S
ATOM   1547  CE  MET A 197     -18.578 -18.944  -8.595  1.00  4.28           C
ATOM   1548  N   MET A 198     -23.449 -22.063  -6.560  1.00  3.59           N
ATOM   1549  CA  MET A 198     -24.419 -21.267  -5.804  1.00  3.63           C
ATOM   1550  C   MET A 198     -25.017 -22.106  -4.684  1.00  3.45           C
ATOM   1551  O   MET A 198     -25.626 -21.577  -3.733  1.00  3.46           O
ATOM   1552  CB  MET A 198     -25.490 -20.692  -6.746  1.00  3.72           C
ATOM   1553  CG  MET A 198     -24.987 -20.186  -8.114  1.00  4.00           C
ATOM   1554  SD  MET A 198     -24.213 -18.479  -8.185  1.00  4.68           S
ATOM   1555  CE  MET A 198     -22.503 -18.813  -8.597  1.00  4.26           C
ATOM   1556  N   PHE A 199     -24.834 -23.415  -4.805  1.00  3.37           N
ATOM   1557  CA  PHE A 199     -25.177 -24.316  -3.728  1.00  3.42           C
ATOM   1558  C   PHE A 199     -24.145 -24.272  -2.621  1.00  3.26           C
ATOM   1559  O   PHE A 199     -24.544 -24.135  -1.469  1.00  3.27           O
ATOM   1560  CB  PHE A 199     -25.337 -25.746  -4.223  1.00  3.60           C
ATOM   1561  CG  PHE A 199     -25.754 -26.696  -3.141  1.00  3.61           C
ATOM   1562  CD1 PHE A 199     -27.032 -26.650  -2.652  1.00  3.71           C
ATOM   1563  CD2 PHE A 199     -24.872 -27.597  -2.632  1.00  3.51           C
ATOM   1564  CE1 PHE A 199     -27.478 -27.556  -1.674  1.00  3.76           C
ATOM   1565  CE2 PHE A 199     -25.265 -28.501  -1.674  1.00  3.66           C
ATOM   1566  CZ  PHE A 199     -26.522 -28.484  -1.163  1.00  3.82           C
ATOM   1567  N   ALA A 200     -22.824 -24.404  -2.915  1.00  3.17           N
ATOM   1568  CA  ALA A 200     -21.895 -24.553  -1.769  1.00  3.14           C
ATOM   1569  C   ALA A 200     -21.826 -23.283  -0.886  1.00  2.92           C
ATOM   1570  O   ALA A 200     -21.600 -23.362   0.348  1.00  2.87           O
ATOM   1571  CB  ALA A 200     -20.493 -24.980  -2.211  1.00  2.94           C
ATOM   1572  N   TRP A 201     -22.183 -22.147  -1.471  1.00  3.06           N
ATOM   1573  CA  TRP A 201     -21.972 -20.833  -0.934  1.00  3.07           C
ATOM   1574  C   TRP A 201     -23.244 -20.290  -0.395  1.00  3.07           C
ATOM   1575  O   TRP A 201     -23.343 -19.099  -0.123  1.00  3.08           O
ATOM   1576  CB  TRP A 201     -21.549 -19.924  -2.017  1.00  3.16           C
ATOM   1577  CG  TRP A 201     -20.389 -20.306  -2.726  1.00  3.23           C
ATOM   1578  CD1 TRP A 201     -19.945 -21.537  -3.030  1.00  3.12           C
ATOM   1579  CD2 TRP A 201     -19.526 -19.392  -3.340  1.00  3.33           C
ATOM   1580  NE1 TRP A 201     -18.827 -21.452  -3.765  1.00  3.17           N
ATOM   1581  CE2 TRP A 201     -18.563 -20.130  -4.006  1.00  3.33           C
ATOM   1582  CE3 TRP A 201     -19.479 -17.997  -3.392  1.00  3.30           C
ATOM   1583  CZ2 TRP A 201     -17.548 -19.528  -4.682  1.00  3.38           C
ATOM   1584  CZ3 TRP A 201     -18.502 -17.421  -4.050  1.00  3.44           C
ATOM   1585  CH2 TRP A 201     -17.558 -18.166  -4.731  1.00  3.34           C
ATOM   1586  N   THR A 202     -24.260 -21.082  -0.490  1.00  3.08           N
ATOM   1587  CA  THR A 202     -25.493 -20.794   0.184  1.00  3.14           C
ATOM   1588  C   THR A 202     -25.592 -21.635   1.436  1.00  3.06           C
ATOM   1589  O   THR A 202     -26.173 -21.214   2.414  1.00  3.01           O
ATOM   1590  CB  THR A 202     -26.596 -20.965  -0.866  1.00  3.20           C
ATOM   1591  OG1 THR A 202     -26.150 -20.271  -2.051  1.00  3.26           O
ATOM   1592  CG2 THR A 202     -27.891 -20.358  -0.433  1.00  3.27           C
ATOM   1593  N   LEU A 203     -24.769 -22.653   1.502  1.00  3.01           N
ATOM   1594  CA  LEU A 203     -24.677 -23.437   2.722  1.00  2.95           C
ATOM   1595  C   LEU A 203     -24.228 -22.551   3.874  1.00  3.05           C
ATOM   1596  O   LEU A 203     -24.851 -22.535   4.926  1.00  2.97           O
ATOM   1597  CB  LEU A 203     -23.740 -24.608   2.468  1.00  2.84           C
ATOM   1598  CG  LEU A 203     -24.186 -25.427   1.223  1.00  3.08           C
ATOM   1599  CD1 LEU A 203     -23.671 -26.866   1.261  1.00  2.99           C
ATOM   1600  CD2 LEU A 203     -25.829 -25.364   0.934  1.00  3.08           C
ATOM   1601  N   TYR A 204     -23.215 -21.733   3.635  1.00  2.88           N
ATOM   1602  CA  TYR A 204     -22.672 -20.630   4.431  1.00  2.90           C
ATOM   1603  C   TYR A 204     -23.650 -19.756   5.171  1.00  3.00           C
ATOM   1604  O   TYR A 204     -23.546 -19.706   6.392  1.00  3.05           O
ATOM   1605  CB  TYR A 204     -21.790 -19.763   3.564  1.00  2.83           C
ATOM   1606  CG  TYR A 204     -20.663 -20.601   3.301  1.00  2.78           C
ATOM   1607  CD1 TYR A 204     -20.026 -21.148   4.363  1.00  2.77           C
ATOM   1608  CD2 TYR A 204     -20.333 -21.016   2.025  1.00  2.79           C
ATOM   1609  CE1 TYR A 204     -18.996 -21.958   4.209  1.00  2.72           C
ATOM   1610  CE2 TYR A 204     -19.271 -21.849   1.846  1.00  2.69           C
ATOM   1611  CZ  TYR A 204     -18.643 -22.319   2.939  1.00  2.63           C
ATOM   1612  OH  TYR A 204     -17.635 -23.142   2.890  1.00  2.61           O
ATOM   1613  N   PRO A 205     -24.542 -19.013   4.513  1.00  2.99           N
ATOM   1614  CA  PRO A 205     -25.460 -18.183   5.308  1.00  3.04           C
ATOM   1615  C   PRO A 205     -26.279 -19.021   6.244  1.00  3.04           C
ATOM   1616  O   PRO A 205     -26.290 -18.741   7.439  1.00  3.22           O
ATOM   1617  CB  PRO A 205     -26.265 -17.463   4.228  1.00  3.09           C
ATOM   1618  CG  PRO A 205     -25.266 -17.273   3.197  1.00  2.89           C
ATOM   1619  CD  PRO A 205     -24.558 -18.555   3.110  1.00  2.96           C
ATOM   1620  N   ILE A 206     -26.909 -20.079   5.736  1.00  3.07           N
ATOM   1621  CA  ILE A 206     -27.488 -21.129   6.570  1.00  3.10           C
ATOM   1622  C   ILE A 206     -26.505 -21.556   7.672  1.00  3.13           C
ATOM   1623  O   ILE A 206     -26.870 -21.574   8.862  1.00  3.09           O
ATOM   1624  CB  ILE A 206     -27.975 -22.309   5.701  1.00  3.29           C
ATOM   1625  CG1 ILE A 206     -29.088 -21.896   4.765  1.00  3.24           C
ATOM   1626  CG2 ILE A 206     -28.648 -23.379   6.558  1.00  3.08           C
ATOM   1627  CD1 ILE A 206     -28.908 -22.135   3.201  1.00  3.30           C
ATOM   1628  N   ALA A 207     -25.225 -21.821   7.328  1.00  2.96           N
ATOM   1629  CA  ALA A 207     -24.347 -22.222   8.420  1.00  3.04           C
ATOM   1630  C   ALA A 207     -24.214 -21.073   9.461  1.00  3.08           C
ATOM   1631  O   ALA A 207     -24.391 -21.313  10.649  1.00  3.14           O
ATOM   1632  CB  ALA A 207     -23.023 -22.752   7.875  1.00  2.98           C
ATOM   1633  N   TYR A 208     -24.117 -19.801   8.998  1.00  3.05           N
ATOM   1634  CA  TYR A 208     -24.148 -18.505   9.704  1.00  3.23           C
ATOM   1635  C   TYR A 208     -25.488 -18.093  10.373  1.00  3.25           C
ATOM   1636  O   TYR A 208     -25.510 -17.132  11.132  1.00  3.29           O
ATOM   1637  CB  TYR A 208     -23.702 -17.428   8.721  1.00  3.19           C
ATOM   1638  CG  TYR A 208     -23.771 -16.035   9.209  1.00  3.32           C
ATOM   1639  CD1 TYR A 208     -22.635 -15.437   9.712  1.00  3.34           C
ATOM   1640  CD2 TYR A 208     -24.940 -15.287   9.183  1.00  3.34           C
ATOM   1641  CE1 TYR A 208     -22.644 -14.209  10.232  1.00  3.40           C
ATOM   1642  CE2 TYR A 208     -24.923 -13.986   9.691  1.00  3.49           C
ATOM   1643  CZ  TYR A 208     -23.743 -13.470  10.207  1.00  3.52           C
ATOM   1644  OH  TYR A 208     -23.607 -12.219  10.714  1.00  3.68           O
ATOM   1645  N   LEU A 209     -26.601 -18.750  10.155  1.00  3.21           N
ATOM   1646  CA  LEU A 209     -27.761 -18.453  10.971  1.00  3.31           C
ATOM   1647  C   LEU A 209     -28.031 -19.511  12.028  1.00  3.21           C
ATOM   1648  O   LEU A 209     -29.043 -19.410  12.662  1.00  3.14           O
ATOM   1649  CB  LEU A 209     -29.024 -18.237  10.119  1.00  3.31           C
ATOM   1650  CG  LEU A 209     -28.699 -16.996   9.318  1.00  3.41           C
ATOM   1651  CD1 LEU A 209     -29.645 -16.859   8.112  1.00  3.52           C
ATOM   1652  CD2 LEU A 209     -28.728 -15.837  10.278  1.00  3.80           C
ATOM   1653  N   VAL A 210     -27.146 -20.523  12.217  1.00  3.20           N
ATOM   1654  CA  VAL A 210     -27.384 -21.524  13.265  1.00  3.18           C
ATOM   1655  C   VAL A 210     -27.748 -20.859  14.609  1.00  3.15           C
ATOM   1656  O   VAL A 210     -28.808 -21.193  15.156  1.00  3.16           O
ATOM   1657  CB  VAL A 210     -26.209 -22.513  13.346  1.00  3.20           C
ATOM   1658  CG1 VAL A 210     -26.058 -23.122  14.773  1.00  3.14           C
ATOM   1659  CG2 VAL A 210     -26.288 -23.606  12.285  1.00  3.09           C
ATOM   1660  N   PRO A 211     -26.979 -19.856  15.150  1.00  3.24           N
ATOM   1661  CA  PRO A 211     -27.350 -19.326  16.486  1.00  3.25           C
ATOM   1662  C   PRO A 211     -28.677 -18.631  16.471  1.00  3.22           C
ATOM   1663  O   PRO A 211     -29.446 -18.753  17.418  1.00  3.38           O
ATOM   1664  CB  PRO A 211     -26.238 -18.303  16.795  1.00  3.40           C
ATOM   1665  CG  PRO A 211     -25.732 -17.912  15.366  1.00  3.35           C
ATOM   1666  CD  PRO A 211     -25.683 -19.286  14.740  1.00  3.25           C
ATOM   1667  N   ALA A 212     -28.963 -17.883  15.421  1.00  3.24           N
ATOM   1668  CA  ALA A 212     -30.267 -17.232  15.346  1.00  3.33           C
ATOM   1669  C   ALA A 212     -31.406 -18.251  15.451  1.00  3.24           C
ATOM   1670  O   ALA A 212     -32.428 -17.983  16.094  1.00  3.37           O
ATOM   1671  CB  ALA A 212     -30.336 -16.459  14.046  1.00  3.44           C
ATOM   1672  N   PHE A 213     -31.250 -19.449  14.843  1.00  3.18           N
ATOM   1673  CA  PHE A 213     -32.421 -20.302  14.675  1.00  3.09           C
ATOM   1674  C   PHE A 213     -32.286 -21.650  15.364  1.00  3.14           C
ATOM   1675  O   PHE A 213     -33.293 -22.350  15.512  1.00  3.17           O
ATOM   1676  CB  PHE A 213     -32.812 -20.459  13.169  1.00  3.09           C
ATOM   1677  CG  PHE A 213     -31.836 -21.271  12.289  1.00  3.15           C
ATOM   1678  CD1 PHE A 213     -31.489 -22.597  12.591  1.00  3.14           C
ATOM   1679  CD2 PHE A 213     -31.327 -20.716  11.104  1.00  3.14           C
ATOM   1680  CE1 PHE A 213     -30.625 -23.322  11.790  1.00  3.11           C
ATOM   1681  CE2 PHE A 213     -30.441 -21.445  10.266  1.00  3.22           C
ATOM   1682  CZ  PHE A 213     -30.090 -22.761  10.630  1.00  3.11           C
ATOM   1683  N   MET A 214     -31.094 -21.998  15.836  1.00  3.13           N
ATOM   1684  CA  MET A 214     -30.816 -23.232  16.502  1.00  3.10           C
ATOM   1685  C   MET A 214     -29.597 -23.012  17.396  1.00  3.20           C
ATOM   1686  O   MET A 214     -28.530 -23.579  17.078  1.00  3.13           O
ATOM   1687  CB  MET A 214     -30.523 -24.387  15.550  1.00  3.09           C
ATOM   1688  CG  MET A 214     -30.419 -25.773  16.236  1.00  3.19           C
ATOM   1689  SD  MET A 214     -30.235 -27.153  15.100  1.00  3.60           S
ATOM   1690  CE  MET A 214     -31.379 -26.708  13.873  1.00  3.21           C
ATOM   1691  N   ASN A 215     -29.780 -22.167  18.427  1.00  3.12           N
ATOM   1692  CA  ASN A 215     -28.732 -21.890  19.422  1.00  3.23           C
ATOM   1693  C   ASN A 215     -28.784 -22.974  20.507  1.00  3.23           C
ATOM   1694  O   ASN A 215     -29.267 -22.779  21.629  1.00  3.26           O
ATOM   1695  CB  ASN A 215     -28.895 -20.472  19.966  1.00  3.28           C
ATOM   1696  CG  ASN A 215     -27.818 -20.055  20.926  1.00  3.49           C
ATOM   1697  OD1 ASN A 215     -26.660 -20.458  20.824  1.00  3.41           O
ATOM   1698  ND2 ASN A 215     -28.201 -19.216  21.886  1.00  3.89           N
ATOM   1699  N   ASN A 216     -28.249 -24.150  20.156  1.00  3.18           N
ATOM   1700  CA  ASN A 216     -28.005 -25.232  21.104  1.00  3.16           C
ATOM   1701  C   ASN A 216     -26.875 -26.083  20.534  1.00  3.17           C
ATOM   1702  O   ASN A 216     -26.385 -25.833  19.420  1.00  3.26           O
ATOM   1703  CB  ASN A 216     -29.271 -26.041  21.384  1.00  3.15           C
ATOM   1704  CG  ASN A 216     -29.999 -26.444  20.130  1.00  3.27           C
ATOM   1705  OD1 ASN A 216     -29.422 -27.033  19.198  1.00  3.16           O
ATOM   1706  ND2 ASN A 216     -31.283 -26.140  20.099  1.00  3.28           N
ATOM   1707  N   ALA A 217     -26.480 -27.110  21.292  1.00  3.15           N
ATOM   1708  CA  ALA A 217     -25.388 -28.011  20.892  1.00  3.21           C
ATOM   1709  C   ALA A 217     -25.625 -28.698  19.524  1.00  3.21           C
ATOM   1710  O   ALA A 217     -24.695 -28.822  18.702  1.00  3.18           O
ATOM   1711  CB  ALA A 217     -25.162 -29.026  22.039  1.00  3.20           C
ATOM   1712  N   ASP A 218     -26.869 -29.076  19.199  1.00  3.15           N
ATOM   1713  CA  ASP A 218     -27.071 -29.682  17.890  1.00  3.31           C
ATOM   1714  C   ASP A 218     -26.911 -28.675  16.763  1.00  3.15           C
ATOM   1715  O   ASP A 218     -26.588 -29.068  15.656  1.00  3.10           O
ATOM   1716  CB  ASP A 218     -28.453 -30.335  17.776  1.00  3.51           C
ATOM   1717  CG  ASP A 218     -28.645 -31.501  18.708  1.00  3.64           C
ATOM   1718  OD1 ASP A 218     -27.832 -32.440  18.706  1.00  3.72           O
ATOM   1719  OD2 ASP A 218     -29.678 -31.505  19.392  1.00  3.95           O
ATOM   1720  N   GLY A 219     -27.204 -27.401  17.017  1.00  3.08           N
ATOM   1721  CA  GLY A 219     -26.907 -26.366  16.052  1.00  3.11           C
ATOM   1722  C   GLY A 219     -25.412 -26.185  15.864  1.00  3.03           C
ATOM   1723  O   GLY A 219     -24.956 -25.900  14.768  1.00  2.93           O
ATOM   1724  N   VAL A 220     -24.639 -26.342  16.927  1.00  3.06           N
ATOM   1725  CA  VAL A 220     -23.192 -26.317  16.770  1.00  3.00           C
ATOM   1726  C   VAL A 220     -22.781 -27.394  15.785  1.00  3.00           C
ATOM   1727  O   VAL A 220     -21.963 -27.166  14.887  1.00  2.86           O
ATOM   1728  CB  VAL A 220     -22.500 -26.466  18.127  1.00  2.96           C
ATOM   1729  CG1 VAL A 220     -21.029 -26.857  17.951  1.00  2.93           C
ATOM   1730  CG2 VAL A 220     -22.598 -25.124  18.932  1.00  3.05           C
ATOM   1731  N   VAL A 221     -23.373 -28.576  15.921  1.00  2.88           N
ATOM   1732  CA  VAL A 221     -22.984 -29.715  15.107  1.00  2.93           C
ATOM   1733  C   VAL A 221     -23.424 -29.509  13.676  1.00  2.98           C
ATOM   1734  O   VAL A 221     -22.764 -29.984  12.748  1.00  2.76           O
ATOM   1735  CB  VAL A 221     -23.631 -31.022  15.607  1.00  2.99           C
ATOM   1736  CG1 VAL A 221     -23.601 -32.118  14.513  1.00  3.02           C
ATOM   1737  CG2 VAL A 221     -23.163 -31.462  17.058  1.00  3.04           C
ATOM   1738  N   LEU A 222     -24.676 -29.043  13.514  1.00  2.91           N
ATOM   1739  CA  LEU A 222     -25.219 -28.788  12.202  1.00  2.92           C
ATOM   1740  C   LEU A 222     -24.367 -27.767  11.461  1.00  2.94           C
ATOM   1741  O   LEU A 222     -23.964 -27.969  10.300  1.00  2.83           O
ATOM   1742  CB  LEU A 222     -26.638 -28.257  12.392  1.00  3.06           C
ATOM   1743  CG  LEU A 222     -27.169 -27.638  11.149  1.00  2.97           C
ATOM   1744  CD1 LEU A 222     -27.234 -28.717  10.076  1.00  2.95           C
ATOM   1745  CD2 LEU A 222     -28.525 -27.062  11.451  1.00  3.08           C
ATOM   1746  N   ARG A 223     -24.126 -26.633  12.126  1.00  2.93           N
ATOM   1747  CA  ARG A 223     -23.182 -25.627  11.642  1.00  2.98           C
ATOM   1748  C   ARG A 223     -21.868 -26.239  11.096  1.00  2.89           C
ATOM   1749  O   ARG A 223     -21.516 -25.981   9.948  1.00  2.89           O
ATOM   1750  CB  ARG A 223     -22.990 -24.562  12.761  1.00  3.03           C
ATOM   1751  CG  ARG A 223     -21.937 -23.554  12.445  1.00  3.09           C
ATOM   1752  CD  ARG A 223     -22.234 -22.110  12.780  1.00  3.23           C
ATOM   1753  NE  ARG A 223     -20.998 -21.479  13.124  1.00  3.18           N
ATOM   1754  CZ  ARG A 223     -20.903 -20.733  14.211  1.00  3.34           C
ATOM   1755  NH1 ARG A 223     -19.780 -20.166  14.559  1.00  3.36           N
ATOM   1756  NH2 ARG A 223     -21.991 -20.486  14.889  1.00  3.33           N
ATOM   1757  N   GLN A 224     -21.232 -27.170  11.816  1.00  2.94           N
ATOM   1758  CA  GLN A 224     -20.031 -27.855  11.317  1.00  2.94           C
ATOM   1759  C   GLN A 224     -20.341 -28.783  10.152  1.00  2.87           C
ATOM   1760  O   GLN A 224     -19.482 -29.012   9.267  1.00  2.88           O
ATOM   1761  CB  GLN A 224     -19.394 -28.711  12.441  1.00  3.04           C
ATOM   1762  CG  GLN A 224     -18.638 -27.943  13.483  1.00  2.92           C
ATOM   1763  CD  GLN A 224     -17.923 -26.709  12.892  1.00  3.13           C
ATOM   1764  OE1 GLN A 224     -17.094 -26.800  11.961  1.00  3.08           O
ATOM   1765  NE2 GLN A 224     -18.281 -25.561  13.411  1.00  3.08           N
ATOM   1766  N   LEU A 225     -21.496 -29.458  10.240  1.00  2.86           N
ATOM   1767  CA  LEU A 225     -21.927 -30.302   9.159  1.00  2.82           C
ATOM   1768  C   LEU A 225     -22.099 -29.486   7.899  1.00  2.85           C
ATOM   1769  O   LEU A 225     -21.711 -29.925   6.806  1.00  2.89           O
ATOM   1770  CB  LEU A 225     -23.231 -30.996   9.552  1.00  2.84           C
ATOM   1771  CG  LEU A 225     -23.892 -31.826   8.476  1.00  2.98           C
ATOM   1772  CD1 LEU A 225     -23.007 -32.969   8.089  1.00  2.87           C
ATOM   1773  CD2 LEU A 225     -25.377 -32.283   8.807  1.00  3.09           C
ATOM   1774  N   LEU A 226     -22.788 -28.332   8.022  1.00  2.83           N
ATOM   1775  CA  LEU A 226     -22.991 -27.430   6.887  1.00  2.80           C
ATOM   1776  C   LEU A 226     -21.683 -26.831   6.484  1.00  2.74           C
ATOM   1777  O   LEU A 226     -21.509 -26.528   5.309  1.00  2.79           O
ATOM   1778  CB  LEU A 226     -24.057 -26.357   7.224  1.00  2.82           C
ATOM   1779  CG  LEU A 226     -25.512 -26.844   7.172  1.00  2.76           C
ATOM   1780  CD1 LEU A 226     -26.588 -25.915   7.942  1.00  2.92           C
ATOM   1781  CD2 LEU A 226     -26.033 -27.069   5.766  1.00  2.74           C
ATOM   1782  N   PHE A 227     -20.714 -26.799   7.414  1.00  3.22           N
ATOM   1783  CA  PHE A 227     -19.352 -26.408   7.053  1.00  2.76           C
ATOM   1784  C   PHE A 227     -18.645 -27.463   6.213  1.00  3.06           C
ATOM   1785  O   PHE A 227     -18.257 -27.150   5.098  1.00  2.80           O
ATOM   1786  CB  PHE A 227     -18.528 -26.017   8.274  1.00  3.06           C
ATOM   1787  CG  PHE A 227     -18.869 -24.695   8.790  1.00  3.03           C
ATOM   1788  CD1 PHE A 227     -19.341 -23.709   7.927  1.00  3.07           C
ATOM   1789  CD2 PHE A 227     -18.802 -24.414  10.171  1.00  3.10           C
ATOM   1790  CE1 PHE A 227     -19.781 -22.461   8.484  1.00  3.12           C
ATOM   1791  CE2 PHE A 227     -19.231 -23.231  10.681  1.00  3.14           C
ATOM   1792  CZ  PHE A 227     -19.699 -22.215   9.832  1.00  3.15           C
ATOM   1793  N   THR A 228     -18.597 -28.744   6.632  1.00  2.95           N
ATOM   1794  CA  THR A 228     -17.884 -29.746   5.801  1.00  3.07           C
ATOM   1795  C   THR A 228     -18.358 -29.827   4.308  1.00  2.87           C
ATOM   1796  O   THR A 228     -17.524 -30.012   3.446  1.00  2.97           O
ATOM   1797  CB  THR A 228     -17.848 -31.100   6.540  1.00  3.04           C
ATOM   1798  OG1 THR A 228     -16.788 -31.067   7.516  1.00  3.16           O
ATOM   1799  CG2 THR A 228     -17.549 -32.268   5.691  1.00  3.09           C
ATOM   1800  N   ILE A 229     -19.642 -29.641   3.979  1.00  2.93           N
ATOM   1801  CA  ILE A 229     -20.175 -29.818   2.610  1.00  2.94           C
ATOM   1802  C   ILE A 229     -19.988 -28.557   1.767  1.00  2.79           C
ATOM   1803  O   ILE A 229     -19.639 -28.641   0.585  1.00  2.79           O
ATOM   1804  CB  ILE A 229     -21.699 -30.162   2.551  1.00  3.05           C
ATOM   1805  CG1 ILE A 229     -22.134 -31.413   3.352  1.00  3.00           C
ATOM   1806  CG2 ILE A 229     -22.181 -30.127   1.038  1.00  3.01           C
ATOM   1807  CD1 ILE A 229     -23.332 -31.119   4.322  1.00  3.14           C
ATOM   1808  N   ALA A 230     -20.413 -27.414   2.315  1.00  2.89           N
ATOM   1809  CA  ALA A 230     -20.054 -26.170   1.692  1.00  2.81           C
ATOM   1810  C   ALA A 230     -18.582 -26.222   1.367  1.00  2.55           C
ATOM   1811  O   ALA A 230     -18.206 -26.043   0.206  1.00  2.85           O
ATOM   1812  CB  ALA A 230     -20.390 -24.995   2.584  1.00  2.65           C
ATOM   1813  N   ASP A 231     -17.753 -26.556   2.384  1.00  2.88           N
ATOM   1814  CA  ASP A 231     -16.303 -26.777   2.296  1.00  2.77           C
ATOM   1815  C   ASP A 231     -15.870 -27.685   1.182  1.00  2.82           C
ATOM   1816  O   ASP A 231     -15.199 -27.234   0.245  1.00  2.62           O
ATOM   1817  CB  ASP A 231     -15.736 -27.394   3.570  1.00  2.77           C
ATOM   1818  CG  ASP A 231     -15.500 -26.407   4.619  1.00  2.93           C
ATOM   1819  OD1 ASP A 231     -16.334 -25.484   4.766  1.00  2.91           O
ATOM   1820  OD2 ASP A 231     -14.432 -26.470   5.215  1.00  3.04           O
ATOM   1821  N   ILE A 232     -16.201 -28.982   1.330  1.00  2.70           N
ATOM   1822  CA  ILE A 232     -15.947 -29.948   0.260  1.00  2.94           C
ATOM   1823  C   ILE A 232     -16.515 -29.508  -1.079  1.00  2.90           C
ATOM   1824  O   ILE A 232     -16.022 -29.926  -2.119  1.00  3.19           O
ATOM   1825  CB  ILE A 232     -16.523 -31.316   0.603  1.00  3.06           C
ATOM   1826  CG1 ILE A 232     -15.974 -31.893   1.880  1.00  3.15           C
ATOM   1827  CG2 ILE A 232     -16.231 -32.309  -0.495  1.00  3.24           C
ATOM   1828  CD1 ILE A 232     -16.871 -33.054   2.277  1.00  2.99           C
ATOM   1829  N   SER A 233     -17.610 -28.772  -1.098  1.00  2.71           N
ATOM   1830  CA  SER A 233     -18.080 -28.481  -2.430  1.00  3.00           C
ATOM   1831  C   SER A 233     -17.365 -27.288  -3.095  1.00  3.63           C
ATOM   1832  O   SER A 233     -17.001 -27.391  -4.243  1.00  2.82           O
ATOM   1833  CB  SER A 233     -19.588 -28.347  -2.413  1.00  2.88           C
ATOM   1834  OG  SER A 233     -20.126 -29.682  -2.596  1.00  3.52           O
ATOM   1835  N   SER A 234     -17.142 -26.164  -2.414  1.00  2.67           N
ATOM   1836  CA  SER A 234     -16.498 -24.989  -3.107  1.00  2.69           C
ATOM   1837  C   SER A 234     -15.033 -25.120  -3.382  1.00  2.43           C
ATOM   1838  O   SER A 234     -14.516 -24.417  -4.193  1.00  2.65           O
ATOM   1839  CB  SER A 234     -16.664 -23.707  -2.319  1.00  2.58           C
ATOM   1840  OG  SER A 234     -16.416 -23.887  -0.975  1.00  2.67           O
ATOM   1841  N   LYS A 235     -14.402 -26.061  -2.700  1.00  3.20           N
ATOM   1842  CA  LYS A 235     -12.999 -26.208  -2.656  1.00  2.71           C
ATOM   1843  C   LYS A 235     -12.791 -27.511  -3.362  1.00  2.84           C
ATOM   1844  O   LYS A 235     -12.257 -27.435  -4.577  1.00  2.95           O
ATOM   1845  CB  LYS A 235     -12.416 -26.160  -1.221  1.00  2.80           C
ATOM   1846  CG  LYS A 235     -13.115 -25.053  -0.394  1.00  2.80           C
ATOM   1847  CD  LYS A 235     -12.367 -24.432   0.810  1.00  2.65           C
ATOM   1848  CE  LYS A 235     -12.623 -22.939   0.605  1.00  2.70           C
ATOM   1849  NZ  LYS A 235     -14.039 -22.586   0.419  1.00  2.70           N
ATOM   1850  N   VAL A 236     -13.101 -28.650  -2.784  1.00  2.95           N
ATOM   1851  CA  VAL A 236     -12.965 -29.975  -3.472  1.00  3.12           C
ATOM   1852  C   VAL A 236     -13.915 -30.187  -4.720  1.00  3.29           C
ATOM   1853  O   VAL A 236     -13.404 -30.418  -5.829  1.00  3.37           O
ATOM   1854  CB  VAL A 236     -13.118 -31.159  -2.426  1.00  3.26           C
ATOM   1855  CG1 VAL A 236     -13.447 -32.496  -3.099  1.00  3.52           C
ATOM   1856  CG2 VAL A 236     -11.857 -31.317  -1.591  1.00  3.32           C
ATOM   1857  N   ILE A 237     -15.257 -30.150  -4.629  1.00  3.25           N
ATOM   1858  CA  ILE A 237     -15.944 -30.571  -5.850  1.00  3.45           C
ATOM   1859  C   ILE A 237     -15.799 -29.521  -6.950  1.00  3.42           C
ATOM   1860  O   ILE A 237     -15.401 -29.861  -8.052  1.00  3.50           O
ATOM   1861  CB  ILE A 237     -17.412 -30.967  -5.620  1.00  3.58           C
ATOM   1862  CG1 ILE A 237     -17.503 -32.157  -4.627  1.00  3.55           C
ATOM   1863  CG2 ILE A 237     -18.068 -31.220  -7.010  1.00  3.68           C
ATOM   1864  CD1 ILE A 237     -18.855 -32.878  -4.660  1.00  3.88           C
ATOM   1865  N   TYR A 238     -16.174 -28.272  -6.699  1.00  3.25           N
ATOM   1866  CA  TYR A 238     -15.809 -27.152  -7.590  1.00  3.43           C
ATOM   1867  C   TYR A 238     -14.428 -27.310  -8.233  1.00  3.36           C
ATOM   1868  O   TYR A 238     -14.268 -27.104  -9.451  1.00  3.43           O
ATOM   1869  CB  TYR A 238     -15.834 -25.848  -6.790  1.00  3.15           C
ATOM   1870  CG  TYR A 238     -15.415 -24.611  -7.537  1.00  3.23           C
ATOM   1871  CD1 TYR A 238     -16.330 -23.967  -8.314  1.00  3.37           C
ATOM   1872  CD2 TYR A 238     -14.144 -24.056  -7.423  1.00  3.10           C
ATOM   1873  CE1 TYR A 238     -16.053 -22.909  -8.954  1.00  3.36           C
ATOM   1874  CE2 TYR A 238     -13.852 -22.892  -8.108  1.00  3.07           C
ATOM   1875  CZ  TYR A 238     -14.832 -22.333  -8.875  1.00  3.23           C
ATOM   1876  OH  TYR A 238     -14.718 -21.203  -9.644  1.00  3.22           O
ATOM   1877  N   GLY A 239     -13.405 -27.626  -7.426  1.00  3.28           N
ATOM   1878  CA  GLY A 239     -12.029 -27.929  -7.868  1.00  3.31           C
ATOM   1879  C   GLY A 239     -11.799 -29.049  -8.925  1.00  3.54           C
ATOM   1880  O   GLY A 239     -11.252 -28.779  -9.987  1.00  3.59           O
ATOM   1881  N   LEU A 240     -12.143 -30.295  -8.608  1.00  3.49           N
ATOM   1882  CA  LEU A 240     -12.433 -31.437  -9.463  1.00  3.75           C
ATOM   1883  C   LEU A 240     -13.036 -31.063 -10.820  1.00  3.90           C
ATOM   1884  O   LEU A 240     -12.536 -31.480 -11.882  1.00  3.89           O
ATOM   1885  CB  LEU A 240     -13.430 -32.373  -8.730  1.00  3.86           C
ATOM   1886  CG  LEU A 240     -12.707 -33.338  -7.748  1.00  4.24           C
ATOM   1887  CD1 LEU A 240     -13.629 -34.217  -6.930  1.00  4.57           C
ATOM   1888  CD2 LEU A 240     -11.666 -34.105  -8.575  1.00  4.32           C
ATOM   1889  N   MET A 241     -14.143 -30.283 -10.739  1.00  3.77           N
ATOM   1890  CA  MET A 241     -14.885 -29.775 -11.887  1.00  3.95           C
ATOM   1891  C   MET A 241     -14.129 -28.717 -12.653  1.00  4.09           C
ATOM   1892  O   MET A 241     -14.274 -28.663 -13.873  1.00  4.02           O
ATOM   1893  CB  MET A 241     -16.195 -29.133 -11.452  1.00  4.24           C
ATOM   1894  CG  MET A 241     -17.344 -30.028 -11.287  1.00  4.40           C
ATOM   1895  SD  MET A 241     -18.724 -28.991 -10.986  1.00  5.41           S
ATOM   1896  CE  MET A 241     -19.382 -28.796 -12.671  1.00  4.40           C
ATOM   1897  N   ILE A 242     -13.448 -27.778 -11.940  1.00  3.76           N
ATOM   1898  CA  ILE A 242     -12.578 -26.845 -12.639  1.00  3.87           C
ATOM   1899  C   ILE A 242     -11.375 -27.556 -13.309  1.00  4.01           C
ATOM   1900  O   ILE A 242     -10.945 -27.144 -14.394  1.00  4.12           O
ATOM   1901  CB  ILE A 242     -12.181 -25.698 -11.678  1.00  3.61           C
ATOM   1902  CG1 ILE A 242     -13.360 -24.746 -11.528  1.00  3.49           C
ATOM   1903  CG2 ILE A 242     -11.007 -24.921 -12.286  1.00  3.54           C
ATOM   1904  CD1 ILE A 242     -13.349 -23.611 -12.645  1.00  3.59           C
ATOM   1905  N   THR A 243     -10.837 -28.644 -12.735  1.00  3.96           N
ATOM   1906  CA  THR A 243      -9.740 -29.334 -13.431  1.00  4.28           C
ATOM   1907  C   THR A 243     -10.145 -29.858 -14.807  1.00  4.51           C
ATOM   1908  O   THR A 243      -9.388 -29.696 -15.753  1.00  4.67           O
ATOM   1909  CB  THR A 243      -9.162 -30.515 -12.677  1.00  4.16           C
ATOM   1910  OG1 THR A 243      -8.643 -30.110 -11.432  1.00  4.28           O
ATOM   1911  CG2 THR A 243      -8.025 -31.052 -13.482  1.00  4.45           C
ATOM   1912  N   TYR A 244     -11.326 -30.503 -14.929  1.00  4.48           N
ATOM   1913  CA  TYR A 244     -11.733 -31.168 -16.189  1.00  4.73           C
ATOM   1914  C   TYR A 244     -11.817 -30.214 -17.372  1.00  4.79           C
ATOM   1915  O   TYR A 244     -11.503 -30.588 -18.509  1.00  4.83           O
ATOM   1916  CB  TYR A 244     -13.102 -31.836 -16.023  1.00  4.88           C
ATOM   1917  CG  TYR A 244     -13.691 -32.179 -17.329  1.00  4.97           C
ATOM   1918  CD1 TYR A 244     -13.217 -33.259 -18.068  1.00  5.15           C
ATOM   1919  CD2 TYR A 244     -14.700 -31.411 -17.866  1.00  5.09           C
ATOM   1920  CE1 TYR A 244     -13.731 -33.557 -19.317  1.00  5.27           C
ATOM   1921  CE2 TYR A 244     -15.228 -31.703 -19.068  1.00  5.07           C
ATOM   1922  CZ  TYR A 244     -14.739 -32.760 -19.820  1.00  5.24           C
ATOM   1923  OH  TYR A 244     -15.354 -33.025 -21.048  1.00  5.19           O
ATOM   1924  N   ILE A 245     -12.233 -28.980 -17.133  1.00  4.73           N
ATOM   1925  CA  ILE A 245     -12.424 -28.026 -18.220  1.00  4.72           C
ATOM   1926  C   ILE A 245     -11.093 -27.614 -18.831  1.00  4.81           C
ATOM   1927  O   ILE A 245     -11.009 -27.331 -20.042  1.00  4.74           O
ATOM   1928  CB  ILE A 245     -13.213 -26.796 -17.692  1.00  4.79           C
ATOM   1929  CG1 ILE A 245     -14.752 -27.087 -17.499  1.00  5.10           C
ATOM   1930  CG2 ILE A 245     -13.052 -25.648 -18.635  1.00  4.80           C
ATOM   1931  CD1 ILE A 245     -15.548 -25.872 -16.805  1.00  5.04           C
ATOM   1932  N   ALA A 246     -10.051 -27.477 -17.990  1.00  4.65           N
ATOM   1933  CA  ALA A 246      -8.737 -27.085 -18.487  1.00  4.65           C
ATOM   1934  C   ALA A 246      -8.106 -28.189 -19.295  1.00  4.79           C
ATOM   1935  O   ALA A 246      -7.456 -27.906 -20.303  1.00  4.94           O
ATOM   1936  CB  ALA A 246      -7.806 -26.693 -17.350  1.00  4.41           C
ATOM   1937  N   ILE A 247      -8.248 -29.452 -18.862  1.00  4.96           N
ATOM   1938  CA  ILE A 247      -7.670 -30.550 -19.649  1.00  5.07           C
ATOM   1939  C   ILE A 247      -8.417 -30.694 -20.960  1.00  5.33           C
ATOM   1940  O   ILE A 247      -7.826 -30.939 -22.037  1.00  5.30           O
ATOM   1941  CB  ILE A 247      -7.686 -31.886 -18.891  1.00  5.23           C
ATOM   1942  CG1 ILE A 247      -6.813 -31.790 -17.610  1.00  5.34           C
ATOM   1943  CG2 ILE A 247      -7.209 -32.999 -19.868  1.00  5.96           C
ATOM   1944  CD1 ILE A 247      -6.514 -33.048 -16.863  1.00  5.12           C
ATOM   1945  N   GLN A 248      -9.739 -30.575 -20.888  1.00  5.26           N
ATOM   1946  CA  GLN A 248     -10.527 -30.626 -22.098  1.00  5.32           C
ATOM   1947  C   GLN A 248     -10.134 -29.495 -23.032  1.00  5.34           C
ATOM   1948  O   GLN A 248      -9.922 -29.697 -24.241  1.00  5.51           O
ATOM   1949  CB  GLN A 248     -12.029 -30.544 -21.738  1.00  5.27           C
ATOM   1950  CG  GLN A 248     -12.955 -30.941 -22.859  1.00  5.22           C
ATOM   1951  CD  GLN A 248     -12.384 -32.134 -23.639  1.00  5.41           C
ATOM   1952  OE1 GLN A 248     -12.765 -33.263 -23.423  1.00  5.53           O
ATOM   1953  NE2 GLN A 248     -11.445 -31.866 -24.517  1.00  5.59           N
ATOM   1954  N   GLN A 249     -10.073 -28.275 -22.497  1.00  5.17           N
ATOM   1955  CA  GLN A 249      -9.744 -27.186 -23.380  1.00  5.22           C
ATOM   1956  C   GLN A 249      -8.320 -27.329 -23.870  1.00  5.21           C
ATOM   1957  O   GLN A 249      -8.040 -27.047 -25.046  1.00  5.21           O
ATOM   1958  CB  GLN A 249      -9.982 -25.882 -22.695  1.00  4.96           C
ATOM   1959  CG  GLN A 249     -11.402 -25.447 -22.727  1.00  5.14           C
ATOM   1960  CD  GLN A 249     -11.562 -23.988 -22.343  1.00  5.17           C
ATOM   1961  OE1 GLN A 249     -11.799 -23.119 -23.185  1.00  5.14           O
ATOM   1962  NE2 GLN A 249     -11.428 -23.719 -21.063  1.00  5.05           N
ATOM   1963  N   SER A 250      -7.416 -27.824 -23.008  1.00  5.03           N
ATOM   1964  CA  SER A 250      -6.047 -28.132 -23.458  1.00  5.20           C
ATOM   1965  C   SER A 250      -6.017 -29.119 -24.617  1.00  5.30           C
ATOM   1966  O   SER A 250      -5.274 -28.901 -25.554  1.00  5.18           O
ATOM   1967  CB  SER A 250      -5.173 -28.654 -22.312  1.00  5.02           C
ATOM   1968  OG  SER A 250      -5.228 -27.791 -21.199  1.00  4.68           O
ATOM   1969  N   ALA A 251      -6.821 -30.202 -24.600  1.00  5.53           N
ATOM   1970  CA  ALA A 251      -6.761 -31.087 -25.773  1.00  5.71           C
ATOM   1971  C   ALA A 251      -7.349 -30.401 -26.995  1.00  5.55           C
ATOM   1972  O   ALA A 251      -6.895 -30.619 -28.133  1.00  5.39           O
ATOM   1973  CB  ALA A 251      -7.514 -32.390 -25.542  1.00  6.00           C
ATOM   1974  N   ALA A 252      -8.411 -29.616 -26.781  1.00  5.48           N
ATOM   1975  CA  ALA A 252      -9.044 -28.894 -27.880  1.00  5.58           C
ATOM   1976  C   ALA A 252      -8.068 -27.909 -28.545  1.00  5.42           C
ATOM   1977  O   ALA A 252      -8.164 -27.659 -29.746  1.00  5.12           O
ATOM   1978  CB  ALA A 252     -10.315 -28.187 -27.354  1.00  5.55           C
ATOM   1979  N   ALA A 253      -7.130 -27.342 -27.794  1.00  5.36           N
ATOM   1980  CA  ALA A 253      -6.167 -26.390 -28.330  1.00  5.26           C
ATOM   1981  C   ALA A 253      -4.869 -27.054 -28.833  1.00  5.44           C
ATOM   1982  O   ALA A 253      -4.014 -26.363 -29.421  1.00  5.57           O
ATOM   1983  CB  ALA A 253      -5.844 -25.325 -27.263  1.00  5.55           C
ATOM   1984  N   GLY A 254      -4.687 -28.355 -28.586  1.00  5.43           N
ATOM   1985  CA  GLY A 254      -3.794 -29.168 -29.384  1.00  5.50           C
ATOM   1986  C   GLY A 254      -2.669 -29.727 -28.548  1.00  5.72           C
ATOM   1987  O   GLY A 254      -1.627 -30.140 -29.081  1.00  5.58           O
ATOM   1988  N   TYR A 255      -2.889 -29.702 -27.218  1.00  5.52           N
ATOM   1989  CA  TYR A 255      -1.885 -30.055 -26.226  1.00  5.67           C
ATOM   1990  C   TYR A 255      -1.898 -31.558 -26.193  1.00  6.04           C
ATOM   1991  O   TYR A 255      -2.886 -32.168 -25.780  1.00  6.31           O
ATOM   1992  CB  TYR A 255      -2.184 -29.461 -24.850  1.00  5.37           C
ATOM   1993  CG  TYR A 255      -0.990 -29.570 -23.890  1.00  5.30           C
ATOM   1994  CD1 TYR A 255       0.246 -28.990 -24.225  1.00  5.00           C
ATOM   1995  CD2 TYR A 255      -1.084 -30.285 -22.683  1.00  5.14           C
ATOM   1996  CE1 TYR A 255       1.351 -29.064 -23.400  1.00  4.63           C
ATOM   1997  CE2 TYR A 255       0.006 -30.379 -21.827  1.00  4.93           C
ATOM   1998  CZ  TYR A 255       1.244 -29.764 -22.220  1.00  4.61           C
ATOM   1999  OH  TYR A 255       2.374 -29.815 -21.470  1.00  4.30           O
ATOM   2000  N   VAL A 256      -0.832 -32.143 -26.701  1.00  5.89           N
ATOM   2001  CA  VAL A 256      -0.792 -33.576 -26.933  1.00  6.34           C
ATOM   2002  C   VAL A 256      -0.833 -34.326 -25.596  1.00  6.74           C
ATOM   2003  O   VAL A 256      -1.583 -35.301 -25.495  1.00  7.19           O
ATOM   2004  CB  VAL A 256       0.404 -33.920 -27.855  1.00  6.00           C
ATOM   2005  CG1 VAL A 256       0.658 -35.404 -27.948  1.00  6.82           C
ATOM   2006  CG2 VAL A 256       0.107 -33.358 -29.192  1.00  5.64           C
ATOM   2007  N   PRO A 257      -0.150 -33.920 -24.520  1.00  6.29           N
ATOM   2008  CA  PRO A 257      -0.381 -34.663 -23.257  1.00  6.70           C
ATOM   2009  C   PRO A 257      -1.829 -34.637 -22.791  1.00  7.06           C
ATOM   2010  O   PRO A 257      -2.258 -35.526 -22.045  1.00  7.30           O
ATOM   2011  CB  PRO A 257       0.546 -33.977 -22.238  1.00  5.99           C
ATOM   2012  CG  PRO A 257       1.530 -33.295 -22.976  1.00  5.66           C
ATOM   2013  CD  PRO A 257       0.923 -32.929 -24.344  1.00  5.92           C
ATOM   2014  N   ALA A 258      -2.602 -33.630 -23.171  1.00  6.83           N
ATOM   2015  CA  ALA A 258      -3.970 -33.617 -22.666  1.00  7.06           C
ATOM   2016  C   ALA A 258      -4.862 -34.524 -23.510  1.00  8.10           C
ATOM   2017  O   ALA A 258      -5.728 -35.222 -22.966  1.00  9.58           O
ATOM   2018  CB  ALA A 258      -4.500 -32.183 -22.603  1.00  6.18           C
ATOM   2019  N   GLN A 259      -4.655 -34.502 -24.831  1.00  7.91           N
ATOM   2020  CA  GLN A 259      -5.195 -35.470 -25.773  1.00  8.49           C
ATOM   2021  C   GLN A 259      -4.956 -36.914 -25.301  1.00  9.93           C
ATOM   2022  O   GLN A 259      -5.902 -37.663 -24.993  1.00 11.11           O
ATOM   2023  CB  GLN A 259      -4.550 -35.180 -27.140  1.00  7.43           C
ATOM   2024  CG  GLN A 259      -5.113 -33.963 -27.876  1.00  6.75           C
ATOM   2025  CD  GLN A 259      -4.344 -33.584 -29.184  1.00  6.20           C
ATOM   2026  OE1 GLN A 259      -3.360 -34.215 -29.559  1.00  6.72           O
ATOM   2027  NE2 GLN A 259      -4.777 -32.544 -29.834  1.00  5.95           N
ATOM   2028  N   GLN A 260      -3.684 -37.289 -25.168  1.00  9.24           N
ATOM   2029  CA  GLN A 260      -3.281 -38.607 -24.681  1.00 10.37           C
ATOM   2030  C   GLN A 260      -3.940 -38.999 -23.352  1.00 12.05           C
ATOM   2031  O   GLN A 260      -4.485 -40.104 -23.230  1.00 13.67           O
ATOM   2032  CB  GLN A 260      -1.765 -38.623 -24.570  1.00  9.64           C
ATOM   2033  CG  GLN A 260      -1.120 -38.328 -25.923  1.00  9.01           C
ATOM   2034  CD  GLN A 260       0.360 -38.648 -25.955  1.00  8.63           C
ATOM   2035  OE1 GLN A 260       0.948 -38.928 -24.900  1.00  8.34           O
ATOM   2036  NE2 GLN A 260       0.982 -38.620 -27.177  1.00  9.22           N
ATOM   2037  N   ALA A 261      -3.888 -38.111 -22.354  1.00 11.21           N
ATOM   2038  CA  ALA A 261      -4.596 -38.324 -21.090  1.00 11.72           C
ATOM   2039  C   ALA A 261      -6.082 -38.606 -21.305  1.00 13.07           C
ATOM   2040  O   ALA A 261      -6.616 -39.593 -20.774  1.00 14.67           O
ATOM   2041  CB  ALA A 261      -4.429 -37.110 -20.167  1.00  9.77           C
ATOM   2042  N   LEU A 262      -6.784 -37.710 -22.018  1.00 12.16           N
ATOM   2043  CA  LEU A 262      -8.212 -37.929 -22.262  1.00 12.88           C
ATOM   2044  C   LEU A 262      -8.459 -39.213 -23.049  1.00 14.43           C
ATOM   2045  O   LEU A 262      -9.420 -39.943 -22.770  1.00 15.61           O
ATOM   2046  CB  LEU A 262      -8.847 -36.749 -23.005  1.00 11.74           C
ATOM   2047  CG  LEU A 262      -9.200 -35.429 -22.303  1.00  9.65           C
ATOM   2048  CD1 LEU A 262      -9.633 -34.407 -23.385  1.00  7.86           C
ATOM   2049  CD2 LEU A 262     -10.200 -35.510 -21.067  1.00  8.94           C
ATOM   2050  N   GLY A 263      -7.641 -39.485 -24.068  1.00 14.42           N
ATOM   2051  CA  GLY A 263      -7.829 -40.706 -24.831  1.00 16.07           C
ATOM   2052  C   GLY A 263      -7.549 -41.946 -24.012  1.00 17.22           C
ATOM   2053  O   GLY A 263      -8.204 -42.973 -24.198  1.00 18.96           O
ATOM   2054  N   ARG A 264      -6.571 -41.874 -23.099  1.00 16.87           N
ATOM   2055  CA  ARG A 264      -6.323 -42.977 -22.172  1.00 18.52           C
ATOM   2056  C   ARG A 264      -7.573 -43.343 -21.349  1.00 19.83           C
ATOM   2057  O   ARG A 264      -7.680 -44.473 -20.854  1.00 20.28           O
ATOM   2058  CB  ARG A 264      -5.147 -42.620 -21.255  1.00 17.75           C
ATOM   2059  CG  ARG A 264      -4.040 -43.677 -21.146  1.00 18.81           C
ATOM   2060  CD  ARG A 264      -3.029 -43.291 -20.059  1.00 18.75           C
ATOM   2061  NE  ARG A 264      -2.039 -42.311 -20.543  1.00 18.35           N
ATOM   2062  CZ  ARG A 264      -1.860 -41.069 -20.067  1.00 15.53           C
ATOM   2063  NH1 ARG A 264      -2.602 -40.591 -19.085  1.00 16.23           N
ATOM   2064  NH2 ARG A 264      -0.926 -40.276 -20.589  1.00 14.51           N
ATOM   2065  N   ILE A 265      -8.535 -42.438 -21.214  1.00 18.78           N
ATOM   2066  CA  ILE A 265      -9.728 -42.772 -20.451  1.00 19.47           C
ATOM   2067  C   ILE A 265     -10.948 -42.798 -21.335  1.00 19.75           C
ATOM   2068  O   ILE A 265     -10.857 -43.117 -22.516  1.00 20.41           O
ATOM   2069  CB  ILE A 265      -9.947 -41.807 -19.279  1.00 19.71           C
ATOM   2070  CG1 ILE A 265      -9.643 -40.362 -19.686  1.00 18.58           C
ATOM   2071  CG2 ILE A 265      -9.130 -42.265 -18.096  1.00 19.54           C
ATOM   2072  CD1 ILE A 265     -10.294 -39.288 -18.779  1.00 16.57           C
TER
HETATM 2073 CL    CL B   1     -11.510 -22.313   4.453  0.97  2.53          Cl
HETATM 2074 CL    CL B   2      -0.969 -23.150 -23.806  0.65  4.10          Cl
HETATM 2075  C1  RET C 235     -21.320 -14.857   5.611  1.00  2.80           C
HETATM 2076  C10 RET C 235     -18.789 -17.745   2.302  1.00  2.73           C
HETATM 2077  C11 RET C 235     -17.929 -18.483   1.220  1.00  2.76           C
HETATM 2078  C12 RET C 235     -16.860 -19.379   1.381  1.00  2.72           C
HETATM 2079  C13 RET C 235     -16.331 -19.843  -0.018  1.00  2.81           C
HETATM 2080  C14 RET C 235     -15.232 -20.548  -0.418  1.00  2.78           C
HETATM 2081  C15 RET C 235     -14.129 -21.188   0.379  1.00  2.74           C
HETATM 2082  C16 RET C 235     -19.925 -14.309   5.278  1.00  2.88           C
HETATM 2083  C17 RET C 235     -21.275 -16.363   6.108  1.00  2.85           C
HETATM 2084  C18 RET C 235     -23.617 -14.030   2.712  1.00  2.79           C
HETATM 2085  C19 RET C 235     -20.562 -17.299   0.430  1.00  2.91           C
HETATM 2086  C2  RET C 235     -22.114 -13.915   6.791  1.00  2.91           C
HETATM 2087  C20 RET C 235     -17.076 -19.511  -1.283  1.00  2.96           C
HETATM 2088  C3  RET C 235     -23.523 -13.535   6.150  1.00  2.96           C
HETATM 2089  C4  RET C 235     -24.063 -14.527   5.160  1.00  2.81           C
HETATM 2090  C5  RET C 235     -23.283 -14.719   4.033  1.00  2.74           C
HETATM 2091  C6  RET C 235     -22.081 -14.783   4.163  1.00  2.71           C
HETATM 2092  C7  RET C 235     -21.275 -15.318   2.910  1.00  2.74           C
HETATM 2093  C8  RET C 235     -20.802 -16.536   2.944  1.00  2.78           C
HETATM 2094  C9  RET C 235     -20.007 -17.180   1.873  1.00  2.75           C
HETATM 2095  C1  OLA D   1     -23.794  -1.573  14.638  0.60  4.86           C
HETATM 2096  C10 OLA D   1     -20.586  -0.898   4.939  0.58  5.96           C
HETATM 2097  C11 OLA D   1     -19.157  -0.619   5.314  1.00  7.01           C
HETATM 2098  C12 OLA D   1     -18.352  -0.604   4.019  0.66  8.31           C
HETATM 2099  C2  OLA D   1     -22.765  -1.667  13.542  1.00  4.48           C
HETATM 2100  C3  OLA D   1     -23.317  -2.462  12.365  0.88  4.45           C
HETATM 2101  C4  OLA D   1     -23.057  -1.558  11.142  0.91  4.50           C
HETATM 2102  C5  OLA D   1     -23.027  -2.198   9.760  0.74  4.54           C
HETATM 2103  C6  OLA D   1     -23.789  -1.232   8.840  0.68  4.50           C
HETATM 2104  C7  OLA D   1     -22.844  -0.400   7.995  1.00  4.66           C
HETATM 2105  C8  OLA D   1     -22.058  -1.273   7.020  0.59  5.05           C
HETATM 2106  C9  OLA D   1     -21.694  -0.465   5.797  0.70  5.38           C
HETATM 2107  O1  OLA D   1     -23.602  -0.799  15.621  0.55  4.99           O
HETATM 2108  O2  OLA D   1     -24.840  -2.272  14.557  0.67  4.91           O
HETATM 2109  C1  OLA D   2     -24.850 -37.235  16.746  0.93  3.67           C
HETATM 2110  C10 OLA D   2     -22.026 -37.739   7.743  0.23  2.92           C
HETATM 2111  C11 OLA D   2     -21.749 -37.445   6.280  0.63  2.65           C
HETATM 2112  C12 OLA D   2     -20.425 -36.687   6.346  0.92  2.57           C
HETATM 2113  C13 OLA D   2     -20.495 -35.417   5.514  0.83  2.66           C
HETATM 2114  C14 OLA D   2     -20.723 -35.753   4.047  0.92  2.61           C
HETATM 2115  C15 OLA D   2     -19.725 -34.947   3.225  0.45  2.73           C
HETATM 2116  C16 OLA D   2     -20.529 -34.216   2.169  1.00  2.67           C
HETATM 2117  C17 OLA D   2     -20.931 -35.208   1.079  0.50  2.38           C
HETATM 2118  C18 OLA D   2     -20.886 -34.530  -0.300  0.57  3.02           C
HETATM 2119  C2  OLA D   2     -25.027 -36.852  15.258  0.74  3.59           C
HETATM 2120  C3  OLA D   2     -25.820 -37.925  14.497  1.00  3.74           C
HETATM 2121  C4  OLA D   2     -24.983 -38.546  13.353  0.69  3.47           C
HETATM 2122  C5  OLA D   2     -25.738 -38.756  12.015  0.90  3.33           C
HETATM 2123  C6  OLA D   2     -24.777 -39.091  10.866  1.00  3.04           C
HETATM 2124  C7  OLA D   2     -25.336 -38.863   9.472  0.75  3.04           C
HETATM 2125  C8  OLA D   2     -24.566 -37.972   8.454  1.00  2.87           C
HETATM 2126  C9  OLA D   2     -23.165 -38.515   8.255  0.82  2.63           C
HETATM 2127  O1  OLA D   2     -25.343 -36.631  17.729  0.60  3.75           O
HETATM 2128  O2  OLA D   2     -24.196 -38.237  17.074  0.68  3.66           O
HETATM 2129  C1  OLA D   3     -17.930 -34.229 -17.751  0.31  5.25           C
HETATM 2130  C10 OLA D   3     -17.949 -35.721  -7.919  0.69  3.61           C
HETATM 2131  C11 OLA D   3     -19.201 -36.462  -8.323  0.38  4.16           C
HETATM 2132  C12 OLA D   3     -20.325 -36.345  -7.263  0.88  3.56           C
HETATM 2133  C13 OLA D   3     -21.604 -36.914  -7.869  0.47  3.65           C
HETATM 2134  C14 OLA D   3     -22.853 -36.749  -7.030  0.94  3.70           C
HETATM 2135  C15 OLA D   3     -22.921 -37.848  -5.985  0.78  3.73           C
HETATM 2136  C16 OLA D   3     -24.012 -38.889  -6.289  0.96  3.66           C
HETATM 2137  C2  OLA D   3     -17.781 -34.195 -16.225  1.00  4.91           C
HETATM 2138  C3  OLA D   3     -17.142 -32.924 -15.699  0.71  4.96           C
HETATM 2139  C4  OLA D   3     -16.248 -33.211 -14.477  0.88  4.58           C
HETATM 2140  C5  OLA D   3     -16.938 -33.932 -13.330  0.70  4.36           C
HETATM 2141  C6  OLA D   3     -16.386 -33.434 -11.989  0.57  4.21           C
HETATM 2142  C7  OLA D   3     -16.197 -34.614 -11.027  0.60  3.97           C
HETATM 2143  C8  OLA D   3     -17.495 -35.097 -10.383  0.76  3.94           C
HETATM 2144  C9  OLA D   3     -17.329 -34.838  -8.905  0.90  3.75           C
HETATM 2145  O1  OLA D   3     -17.562 -35.276 -18.384  0.64  9.00           O
HETATM 2146  O2  OLA D   3     -18.446 -33.261 -18.405  0.77  4.96           O
HETATM 2147  C1  OLA D   5       4.247 -35.904 -10.570  0.74  4.27           C
HETATM 2148  C10 OLA D   5       2.095 -38.170  -0.626  0.94  3.26           C
HETATM 2149  C2  OLA D   5       4.274 -37.004  -9.482  0.83  4.29           C
HETATM 2150  C3  OLA D   5       3.528 -36.696  -8.162  0.78  4.10           C
HETATM 2151  C4  OLA D   5       4.042 -37.435  -6.938  0.77  4.06           C
HETATM 2152  C5  OLA D   5       3.041 -37.299  -5.772  0.73  3.81           C
HETATM 2153  C6  OLA D   5       3.779 -37.142  -4.459  0.74  3.80           C
HETATM 2154  C7  OLA D   5       4.221 -38.482  -3.872  0.88  3.66           C
HETATM 2155  C8  OLA D   5       4.008 -38.522  -2.356  0.90  3.50           C
HETATM 2156  C9  OLA D   5       2.610 -38.052  -2.004  0.64  3.35           C
HETATM 2157  O1  OLA D   5       3.268 -35.741 -11.339  0.68  4.32           O
HETATM 2158  O2  OLA D   5       5.234 -35.130 -10.775  0.51  4.12           O
HETATM 2159  C1  OLA D   6     -10.405 -38.321  -8.328  0.74  6.07           C
HETATM 2160  C10 OLA D   6     -10.749 -40.576  -0.126  0.39 17.31           C
HETATM 2161  C11 OLA D   6     -10.354 -40.059   1.250  0.70 12.09           C
HETATM 2162  C12 OLA D   6      -9.483 -41.064   2.002  0.75 13.17           C
HETATM 2163  C13 OLA D   6      -9.037 -40.505   3.358  0.43 15.87           C
HETATM 2164  C14 OLA D   6      -9.730 -41.249   4.499  0.99 11.35           C
HETATM 2165  C15 OLA D   6     -10.506 -40.292   5.404  0.95  9.02           C
HETATM 2166  C16 OLA D   6      -9.747 -40.160   6.719  0.62  7.83           C
HETATM 2167  C17 OLA D   6      -8.647 -39.097   6.689  0.78  6.23           C
HETATM 2168  C18 OLA D   6      -7.770 -39.296   7.925  0.77  5.97           C
HETATM 2169  C2  OLA D   6      -9.472 -37.680  -7.321  0.70  6.08           C
HETATM 2170  C3  OLA D   6     -10.267 -37.053  -6.172  0.47  7.32           C
HETATM 2171  C4  OLA D   6     -10.274 -37.894  -4.885  0.78  7.13           C
HETATM 2172  C5  OLA D   6     -11.640 -37.821  -4.167  0.73  8.04           C
HETATM 2173  C6  OLA D   6     -11.694 -36.817  -3.001  0.77  7.63           C
HETATM 2174  C7  OLA D   6     -12.090 -37.413  -1.658  1.00  8.04           C
HETATM 2175  C8  OLA D   6     -10.900 -38.157  -1.086  0.37  8.06           C
HETATM 2176  C9  OLA D   6     -11.039 -39.662  -1.257  1.00 10.39           C
HETATM 2177  O1  OLA D   6     -10.496 -39.568  -8.411  0.68  7.04           O
HETATM 2178  O2  OLA D   6     -11.095 -37.612  -9.098  0.44  5.76           O
HETATM 2179  C10 OLA D   7      -6.131 -40.281  -5.584  0.48  7.56           C
HETATM 2180  C11 OLA D   7      -5.355 -39.139  -4.950  0.53  5.84           C
HETATM 2181  C6  OLA D   7      -3.125 -40.137  -8.988  1.00  7.03           C
HETATM 2182  C7  OLA D   7      -4.541 -40.740  -9.003  0.68  8.48           C
HETATM 2183  C8  OLA D   7      -5.534 -40.077  -8.049  0.39  7.68           C
HETATM 2184  C9  OLA D   7      -5.624 -40.918  -6.808  1.00  8.77           C
HETATM 2185  C10 OLA D   8     -10.351 -34.798 -16.026  0.28  5.37           C
HETATM 2186  C11 OLA D   8     -11.501 -35.562 -15.375  0.93  5.18           C
HETATM 2187  C12 OLA D   8     -11.260 -35.298 -13.900  0.51  4.91           C
HETATM 2188  C13 OLA D   8     -12.549 -35.304 -13.093  0.69  4.42           C
HETATM 2189  C14 OLA D   8     -12.569 -36.644 -12.363  0.66  4.20           C
HETATM 2190  C6  OLA D   8      -6.684 -38.072 -15.549  0.82  5.53           C
HETATM 2191  C7  OLA D   8      -7.399 -37.230 -16.610  0.87  6.31           C
HETATM 2192  C8  OLA D   8      -8.008 -35.988 -15.925  0.76  5.90           C
HETATM 2193  C9  OLA D   8      -9.227 -35.501 -16.694  1.00  5.97           C
HETATM 2194  O   HOH S   1     -18.674 -26.214  28.667  0.88  3.35           O
HETATM 2195  O   HOH S   2     -14.945 -23.261   4.276  1.00  2.66           O
HETATM 2196  O   HOH S   3     -21.552 -17.904  11.147  0.67  3.38           O
HETATM 2197  O   HOH S   4     -10.347 -25.396  -6.936  1.00  2.87           O
HETATM 2198  O   HOH S   5     -25.479 -28.014  26.671  0.66  3.35           O
HETATM 2199  O   HOH S   6     -19.245 -17.969  13.376  1.00  3.49           O
HETATM 2200  O   HOH S   7     -15.711 -21.966  -5.266  1.00  2.89           O
HETATM 2201  O   HOH S   8     -15.620 -23.190  22.359  1.00  3.35           O
HETATM 2202  O   HOH S   9      -9.993 -22.772  16.702  0.57  3.24           O
HETATM 2203  O   HOH S  10      -1.731 -21.221 -16.707  0.83  3.64           O
HETATM 2204  O   HOH S  11      -2.451 -27.095  10.439  0.93  3.15           O
HETATM 2205  O   HOH S  12      -8.549 -24.636  21.562  0.67  3.46           O
HETATM 2206  O   HOH S  13     -22.659 -39.259  23.224  0.49  3.61           O
HETATM 2207  O   HOH S  14     -20.337 -24.896  14.682  0.98  3.07           O
HETATM 2208  O   HOH S  15     -25.105  -8.709 -16.233  0.84  3.76           O
HETATM 2209  O   HOH S  16     -21.512 -33.250  32.690  0.74  3.76           O
HETATM 2210  O   HOH S  17       2.383 -33.056 -12.701  0.93  4.13           O
HETATM 2211  O   HOH S  18     -20.159 -27.261  32.248  1.00  2.99           O
HETATM 2212  O   HOH S  19     -13.752 -26.592 -29.333  0.86  5.69           O
HETATM 2213  O   HOH S  20     -15.652 -27.837   8.196  1.00  3.11           O
HETATM 2214  O   HOH S  21     -20.910 -12.897  20.604  0.75  4.44           O
HETATM 2215  O   HOH S  22       3.219 -33.177 -19.520  0.95  4.34           O
HETATM 2216  O   HOH S  23      -7.989 -25.984  33.393  0.70  3.64           O
HETATM 2217  O   HOH S  24     -18.285 -24.950  25.647  0.93  3.23           O
HETATM 2218  O   HOH S  25      -4.751 -25.443  15.962  1.00  3.24           O
HETATM 2219  O   HOH S  26     -21.026 -39.431  16.977  0.51  3.14           O
HETATM 2220  O   HOH S  27      -8.606 -33.661  27.336  0.95  3.28           O
HETATM 2221  O   HOH S  28     -14.603 -30.085   7.016  0.76  3.29           O
HETATM 2222  O   HOH S  29      -5.905 -24.696  20.635  0.78  3.62           O
HETATM 2223  O   HOH S  30     -12.716 -25.418  33.004  0.93  3.58           O
HETATM 2224  O   HOH S  31     -14.354 -36.686  35.507  0.91  3.41           O
HETATM 2225  O   HOH S  32     -20.661 -19.555   8.016  0.86  3.06           O
HETATM 2226  O   HOH S  33     -24.655 -31.791  24.670  0.89  3.46           O
HETATM 2227  O   HOH S  34      -8.064 -27.584  32.186  0.83  3.60           O
HETATM 2228  O   HOH S  35     -10.667 -36.092  27.203  0.99  3.29           O
HETATM 2229  O   HOH S  36      -5.480 -32.073  21.159  0.76  3.83           O
HETATM 2230  O   HOH S  37      -8.236 -26.924 -11.185  1.00  3.36           O
HETATM 2231  O   HOH S  38     -27.119 -17.039  19.553  0.85  4.00           O
HETATM 2232  O   HOH S  39     -27.411 -31.394  22.352  0.68  3.63           O
HETATM 2233  O   HOH S  40     -34.341 -24.872  16.412  0.51  2.46           O
HETATM 2234  O   HOH S  41     -29.892  -8.504  19.152  0.65  4.63           O
HETATM 2235  O   HOH S  42     -17.947 -15.904  17.403  0.70  3.79           O
HETATM 2236  O   HOH S  43     -19.849 -30.833 -20.079  0.79  5.30           O
HETATM 2237  O   HOH S  44     -13.899  -6.602 -17.370  0.98  6.93           O
HETATM 2238  O   HOH S  45      -7.929 -26.551  27.101  0.76  3.50           O
HETATM 2239  O   HOH S  46     -21.416 -38.443  26.827  0.91  2.97           O
HETATM 2240  O   HOH S  47     -17.794 -19.946  15.474  0.86  3.23           O
HETATM 2241  O   HOH S  48      -8.220 -29.950  26.776  0.76  3.34           O
HETATM 2242  O   HOH S  49     -15.262 -25.022  12.235  0.96  3.22           O
HETATM 2243  O   HOH S  50     -27.406 -27.618  23.745  0.88  3.20           O
HETATM 2244  O   HOH S  51       2.182 -30.445 -27.475  0.89  4.78           O
HETATM 2245  O   HOH S  52     -18.522 -30.935  35.718  0.82  3.63           O
HETATM 2246  O   HOH S  53     -10.574 -34.354  24.363  0.86  3.40           O
HETATM 2247  O   HOH S  54     -10.913 -11.069 -22.382  0.71  7.76           O
HETATM 2248  O   HOH S  55     -10.200 -36.007  22.460  0.73  3.45           O
HETATM 2249  O   HOH S  56      -8.143 -22.592  13.559  0.83  3.04           O
HETATM 2250  O   HOH S  57     -12.431 -36.129  34.137  0.88  3.56           O
HETATM 2251  O   HOH S  58     -17.031 -25.371 -26.950  0.90  6.12           O
HETATM 2252  O   HOH S  59     -29.038 -11.523  20.858  0.80  4.54           O
HETATM 2253  O   HOH S  60      -7.011 -33.631  24.180  0.67  3.46           O
HETATM 2254  O   HOH S  61      -5.974 -33.442  17.838  0.78  3.91           O
HETATM 2255  O   HOH S  62     -14.861  -5.921 -15.092  0.61  6.58           O
HETATM 2256  O   HOH S  63     -21.078 -16.500 -24.953  0.90  6.66           O
HETATM 2257  O   HOH S  64      -2.447 -32.657 -32.119  0.66  5.83           O
HETATM 2258  O   HOH S  65     -18.868 -23.902  28.217  0.78  3.42           O
HETATM 2259  O   HOH S  66     -28.818 -15.360  -3.046  0.70  4.47           O
HETATM 2260  O   HOH S  67     -15.938  -3.159   7.668  0.54  7.53           O
HETATM 2261  O   HOH S  68     -17.692  -2.904 -10.410  0.66  5.39           O
HETATM 2262  O   HOH S  69     -13.715  -4.671   4.496  0.21 14.54           O
HETATM 2263  O   HOH S  70     -18.617 -40.617  13.948  0.53  2.25           O
HETATM 2264  O   HOH S  71     -23.330  -4.728  20.760  0.62  5.41           O
HETATM 2265  O   HOH S  72     -19.120  -5.430  21.257  0.46  5.11           O
HETATM 2266  O   HOH S  73     -15.751  -2.998   5.089  0.86 10.43           O
HETATM 2267  O   HOH S  74     -22.203 -29.832 -19.946  0.84  5.45           O
HETATM 2268  O   HOH S  75      -6.639 -29.610  28.784  0.78  3.74           O
HETATM 2269  O   HOH S  76     -21.648 -27.906  33.778  0.58  3.18           O
HETATM 2270  O   HOH S  77     -13.462 -37.965  19.107  0.80  3.12           O
HETATM 2271  O   HOH S  78     -19.863 -26.442  33.811  0.45  3.16           O
HETATM 2272  O   HOH S  79     -27.938 -16.763  -4.543  0.83  5.24           O
HETATM 2273  O   HOH S  80     -27.971 -21.603 -16.760  0.63  8.94           O
HETATM 2274  O   HOH S  81     -10.921 -37.059  24.363  0.64  3.46           O
HETATM 2275  O   HOH S  82     -28.074 -22.138 -19.551  0.51 12.33           O
HETATM 2276  O   HOH S  83      -2.786 -22.386   5.606  0.60  2.82           O
HETATM 2277  O   HOH S  84      -3.644 -19.783   3.779  0.78  3.01           O
HETATM 2278  O   HOH S  85     -13.853 -14.756  15.711  0.62  3.11           O
HETATM 2279  O   HOH S  86     -13.826  -3.639   1.336  0.82  8.69           O
HETATM 2280  O   HOH S  87     -13.186 -14.473 -22.184  0.59  6.42           O
HETATM 2281  O   HOH S  88      -3.379 -24.109  15.361  0.83  3.45           O
HETATM 2282  O   HOH S  89     -17.383  -4.376 -12.603  0.69  5.24           O
HETATM 2283  O   HOH S  90      -9.890 -19.898 -26.387  0.80  5.21           O
HETATM 2284  O   HOH S  91      -9.043 -32.613  25.003  1.00  2.98           O
HETATM 2285  O   HOH S  92      -8.458 -34.299  15.803  0.71  3.52           O
HETATM 2286  O   HOH S  93       0.043 -27.929   9.925  0.89  3.33           O
HETATM 2287  O   HOH S  94      -4.591 -29.886  25.367  0.48  3.97           O
HETATM 2288  O   HOH S  95     -28.924 -19.237  -5.620  0.49  5.27           O
HETATM 2289  O   HOH S  96      -3.661 -21.066   5.531  1.00  2.85           O
HETATM 2290  O   HOH S  97     -24.918 -29.114  25.039  0.63  3.34           O
HETATM 2291  O   HOH S  98      -7.628 -28.900  30.910  0.87  3.62           O
HETATM 2292  O   HOH S  99      -1.288 -30.753 -31.521  0.78  5.08           O
HETATM 2293  O   HOH S 100      -2.003 -22.722  17.017  0.77  3.64           O
HETATM 2294  O   HOH S 101     -21.378 -24.549  30.030  0.63  3.05           O
HETATM 2295  O   HOH S 102     -22.322 -25.592  31.718  0.68  2.76           O
HETATM 2296  O   HOH S 103     -29.481 -21.861  -3.875  0.67  3.22           O
HETATM 2297  O   HOH S 104     -23.441 -16.775  12.357  0.78  3.40           O
HETATM 2298  O   HOH S 105      -7.116 -17.564 -19.773  0.83  5.15           O
HETATM 2299  O   HOH S 106      -0.371 -26.308 -11.962  0.68  3.30           O
END
