# Supplementary material for: Early-stage dynamics of chloride ion–pumping rhodopsin revealed by a femtosecond X-ray laser
Source: Proc Natl Acad Sci U S A. 2021 Mar 22;118(13):e2020486118. doi: 10.1073/pnas.2020486118 (PMC8020794; doi:10.1073/pnas.2020486118)
Supplement: Supplementary File [file pnas.2020486118.sd07.txt]

REMARK   3
REMARK   3 REFINEMENT.
REMARK   3   PROGRAM     : PHENIX (1.18.2_3874: ???)
REMARK   3   AUTHORS     : Adams,Afonine,Bunkoczi,Burnley,Chen,Dar,Davis,
REMARK   3               : Draizen,Echols,Gildea,Gros,Grosse-Kunstleve,Headd,
REMARK   3               : Hintze,Hung,Ioerger,Liebschner,McCoy,McKee,Moriarty,
REMARK   3               : Oeffner,Poon,Read,Richardson,Richardson,Sacchettini,
REMARK   3               : Sauter,Sobolev,Storoni,Terwilliger,Williams,Zwart
REMARK   3
REMARK   3  X-RAY DATA.
REMARK   3  
REMARK   3  REFINEMENT TARGET : ML
REMARK   3  
REMARK   3  DATA USED IN REFINEMENT.
REMARK   3   RESOLUTION RANGE HIGH (ANGSTROMS) : 1.85    
REMARK   3   RESOLUTION RANGE LOW  (ANGSTROMS) : 20.64   
REMARK   3   MIN(FOBS/SIGMA_FOBS)              : 0.00  
REMARK   3   COMPLETENESS FOR RANGE        (%) : 94.96 
REMARK   3   NUMBER OF REFLECTIONS             : 27269     
REMARK   3   NUMBER OF REFLECTIONS (NON-ANOMALOUS) : 27269     
REMARK   3  
REMARK   3  FIT TO DATA USED IN REFINEMENT.
REMARK   3   R VALUE     (WORKING + TEST SET) : 0.2610
REMARK   3   R VALUE            (WORKING SET) : 0.2578
REMARK   3   FREE R VALUE                     : 0.3208
REMARK   3   FREE R VALUE TEST SET SIZE   (%) : 5.04  
REMARK   3   FREE R VALUE TEST SET COUNT      : 1373      
REMARK   3  
REMARK   3  FIT TO DATA USED IN REFINEMENT (IN BINS).
REMARK   3   BIN  RESOLUTION RANGE  COMPL.    NWORK NFREE   RWORK  RFREE  CCWORK CCFREE
REMARK   3     1   20.64 -    3.98    0.99     2790   134  0.1460 0.2212   0.956  0.935
REMARK   3     2    3.98 -    3.16    0.99     2729   145  0.1823 0.2364   0.916  0.843
REMARK   3     3    3.16 -    2.76    0.98     2660   148  0.2385 0.3060   0.849  0.729
REMARK   3     4    2.76 -    2.51    0.97     2648   142  0.2692 0.3240   0.802  0.681
REMARK   3     5    2.51 -    2.33    0.96     2637   143  0.2949 0.3767   0.762  0.642
REMARK   3     6    2.33 -    2.19    0.96     2580   153  0.3239 0.3652   0.724  0.664
REMARK   3     7    2.19 -    2.08    0.94     2553   121  0.3381 0.3664   0.712  0.665
REMARK   3     8    2.08 -    1.99    0.92     2487   126  0.3437 0.3785   0.676  0.550
REMARK   3     9    1.99 -    1.92    0.91     2443   139  0.3683 0.4312   0.635  0.457
REMARK   3    10    1.92 -    1.85    0.87     2369   122  0.3639 0.4315   0.610  0.463
REMARK   3  
REMARK   3  BULK SOLVENT MODELLING.
REMARK   3   METHOD USED        : FLAT BULK SOLVENT MODEL
REMARK   3   SOLVENT RADIUS     : 1.11    
REMARK   3   SHRINKAGE RADIUS   : 0.90    
REMARK   3   GRID STEP FACTOR   : 4.00    
REMARK   3  
REMARK   3  ERROR ESTIMATES.
REMARK   3   COORDINATE ERROR (MAXIMUM-LIKELIHOOD BASED)     : 0.31    
REMARK   3   PHASE ERROR (DEGREES, MAXIMUM-LIKELIHOOD BASED) : 34.91   
REMARK   3  
REMARK   3  STRUCTURE FACTORS CALCULATION ALGORITHM : FFT
REMARK   3  
REMARK   3  
REMARK   3  GEOMETRY RESTRAINTS LIBRARY: GEOSTD + MONOMER LIBRARY + CDL V1.2
REMARK   3  DEVIATIONS FROM IDEAL VALUES.
REMARK   3    BOND      :  0.024   0.161   2236
REMARK   3    ANGLE     :  2.251  23.952   3013
REMARK   3    CHIRALITY :  0.102   0.422    341
REMARK   3    PLANARITY :  0.013   0.064    358
REMARK   3    DIHEDRAL  : 22.132 176.899    361
REMARK   3    MIN NONBONDED DISTANCE : 1.826
REMARK   3  
REMARK   3  MOLPROBITY STATISTICS.
REMARK   3    ALL-ATOM CLASHSCORE : 23.50
REMARK   3    RAMACHANDRAN PLOT:
REMARK   3      OUTLIERS :  0.76 %
REMARK   3      ALLOWED  :  3.05 %
REMARK   3      FAVORED  : 96.18 %
REMARK   3    ROTAMER OUTLIERS :  0.00 %
REMARK   3    CBETA DEVIATIONS :  0.00 %
REMARK   3    PEPTIDE PLANE:
REMARK   3      CIS-PROLINE     : 0.00 %
REMARK   3      CIS-GENERAL     : 0.00 %
REMARK   3      TWISTED PROLINE : 0.00 %
REMARK   3      TWISTED GENERAL : 0.00 %
REMARK   3  
REMARK   3  RAMA-Z (RAMACHANDRAN PLOT Z-SCORE):
REMARK   3  INTERPRETATION: BAD |RAMA-Z| > 3; SUSPICIOUS 2 < |RAMA-Z| < 3; GOOD |RAMA-Z| < 2.
REMARK   3  SCORES FOR WHOLE/HELIX/SHEET/LOOP ARE SCALED INDEPENDENTLY;
REMARK   3  THEREFORE, THE VALUES ARE NOT RELATED IN A SIMPLE MANNER.
REMARK   3    WHOLE: -3.38 (0.43), RESIDUES: 262
REMARK   3    HELIX: -2.30 (0.28), RESIDUES: 210
REMARK   3    SHEET:  NONE (NONE), RESIDUES: 0
REMARK   3    LOOP : -0.79 (0.85), RESIDUES: 52
REMARK   3  
REMARK   3                  min    max   mean <Bi,j>   iso aniso
REMARK   3     Overall:    3.56  26.09   7.13   0.41  2299     0
REMARK   3     Protein:    3.89  26.09   7.05   0.36  2072     0
REMARK   3     Water:      4.62  18.87   7.61    N/A   106     0
REMARK   3     Other:      3.56  18.70   7.94    N/A   121     0
REMARK   3     Chain  A:   3.89  26.09   7.05    N/A  2072     0
REMARK   3     Chain  C:   4.27   5.10   4.67    N/A    20     0
REMARK   3     Chain  B:   5.06   8.34   6.70    N/A     2     0
REMARK   3     Chain  S:   4.62  18.87   7.61    N/A   106     0
REMARK   3     Chain  D:   3.56  18.70   8.62    N/A    99     0
REMARK   3     Histogram:
REMARK   3         Values      Number of atoms
REMARK   3       3.56 - 5.81        727
REMARK   3       5.81 - 8.07       1018
REMARK   3       8.07 - 10.32       411
REMARK   3      10.32 - 12.57        73
REMARK   3      12.57 - 14.82        22
REMARK   3      14.82 - 17.08        13
REMARK   3      17.08 - 19.33        16
REMARK   3      19.33 - 21.58         8
REMARK   3      21.58 - 23.83         8
REMARK   3      23.83 - 26.09         3
REMARK   3  
REMARK   3
LINK         NZ  LYS A 235                 C15 RET C 235 
CRYST1  103.370   50.090   69.390  90.00 109.69  90.00 C 1 2 1
SCALE1      0.009674  0.000000  0.003462        0.00000
SCALE2      0.000000  0.019964  0.000000        0.00000
SCALE3      0.000000  0.000000  0.015306        0.00000
ATOM      1  N   LYS A   2     -17.848 -15.855  22.793  1.00  8.32           N
ATOM      2  CA  LYS A   2     -18.771 -15.124  21.946  1.00  8.11           C
ATOM      3  C   LYS A   2     -19.217 -16.082  20.794  1.00  7.74           C
ATOM      4  O   LYS A   2     -20.364 -16.089  20.461  1.00  7.94           O
ATOM      5  CB  LYS A   2     -18.126 -13.806  21.468  1.00  8.21           C
ATOM      6  CG  LYS A   2     -17.280 -13.090  22.551  1.00  8.86           C
ATOM      7  CD  LYS A   2     -16.270 -12.093  21.966  1.00  9.44           C
ATOM      8  CE  LYS A   2     -16.789 -10.647  21.914  1.00 10.04           C
ATOM      9  NZ  LYS A   2     -15.763  -9.743  21.242  1.00 10.24           N
ATOM     10  N   ASN A   3     -18.346 -16.928  20.244  1.00  7.71           N
ATOM     11  CA  ASN A   3     -18.795 -18.032  19.383  1.00  7.25           C
ATOM     12  C   ASN A   3     -19.823 -18.910  20.110  1.00  7.35           C
ATOM     13  O   ASN A   3     -19.810 -19.049  21.345  1.00  7.25           O
ATOM     14  CB  ASN A   3     -17.622 -18.890  18.972  1.00  7.30           C
ATOM     15  CG  ASN A   3     -16.927 -19.482  20.176  1.00  7.79           C
ATOM     16  OD1 ASN A   3     -17.277 -19.137  21.318  1.00  7.70           O
ATOM     17  ND2 ASN A   3     -15.947 -20.361  19.951  1.00  7.38           N
ATOM     18  N   ILE A   4     -20.763 -19.479  19.346  1.00  7.16           N
ATOM     19  CA  ILE A   4     -21.800 -20.226  20.038  1.00  7.14           C
ATOM     20  C   ILE A   4     -21.249 -21.576  20.384  1.00  6.88           C
ATOM     21  O   ILE A   4     -21.831 -22.235  21.207  1.00  6.85           O
ATOM     22  CB  ILE A   4     -23.132 -20.439  19.285  1.00  7.18           C
ATOM     23  CG1 ILE A   4     -23.010 -21.439  18.170  1.00  6.68           C
ATOM     24  CG2 ILE A   4     -23.664 -19.182  18.741  1.00  7.41           C
ATOM     25  CD1 ILE A   4     -23.666 -22.715  18.491  1.00  6.67           C
ATOM     26  N   GLU A   5     -20.136 -21.985  19.747  1.00  6.89           N
ATOM     27  CA  GLU A   5     -19.436 -23.224  20.092  1.00  7.03           C
ATOM     28  C   GLU A   5     -19.012 -23.243  21.556  1.00  7.03           C
ATOM     29  O   GLU A   5     -19.047 -24.296  22.213  1.00  7.18           O
ATOM     30  CB  GLU A   5     -18.215 -23.399  19.173  1.00  6.81           C
ATOM     31  CG  GLU A   5     -18.512 -24.020  17.959  1.00  6.49           C
ATOM     32  CD  GLU A   5     -18.859 -23.001  16.881  1.00  6.35           C
ATOM     33  OE1 GLU A   5     -19.190 -23.408  15.757  1.00  6.17           O
ATOM     34  OE2 GLU A   5     -18.872 -21.784  17.188  1.00  6.53           O
ATOM     35  N   SER A   6     -18.673 -22.072  22.101  1.00  7.18           N
ATOM     36  CA  SER A   6     -18.188 -21.860  23.470  1.00  7.18           C
ATOM     37  C   SER A   6     -19.272 -21.937  24.506  1.00  7.25           C
ATOM     38  O   SER A   6     -18.960 -21.866  25.674  1.00  7.30           O
ATOM     39  CB  SER A   6     -17.533 -20.503  23.652  1.00  7.33           C
ATOM     40  OG  SER A   6     -18.496 -19.528  24.084  1.00  7.62           O
ATOM     41  N   LEU A   7     -20.519 -22.099  24.121  1.00  7.03           N
ATOM     42  CA  LEU A   7     -21.575 -22.050  25.099  1.00  7.03           C
ATOM     43  C   LEU A   7     -21.937 -23.390  25.716  1.00  6.79           C
ATOM     44  O   LEU A   7     -22.636 -23.402  26.748  1.00  6.77           O
ATOM     45  CB  LEU A   7     -22.822 -21.463  24.452  1.00  7.08           C
ATOM     46  CG  LEU A   7     -22.969 -19.971  24.150  1.00  7.15           C
ATOM     47  CD1 LEU A   7     -24.412 -19.790  23.612  1.00  7.17           C
ATOM     48  CD2 LEU A   7     -22.753 -19.069  25.326  1.00  7.20           C
ATOM     49  N   PHE A   8     -21.555 -24.519  25.127  1.00  6.73           N
ATOM     50  CA  PHE A   8     -22.199 -25.760  25.550  1.00  6.63           C
ATOM     51  C   PHE A   8     -21.217 -26.867  25.835  1.00  6.67           C
ATOM     52  O   PHE A   8     -20.091 -26.885  25.327  1.00  6.65           O
ATOM     53  CB  PHE A   8     -23.201 -26.326  24.547  1.00  6.57           C
ATOM     54  CG  PHE A   8     -24.054 -25.295  23.919  1.00  6.43           C
ATOM     55  CD1 PHE A   8     -25.212 -24.889  24.528  1.00  6.46           C
ATOM     56  CD2 PHE A   8     -23.707 -24.751  22.710  1.00  6.62           C
ATOM     57  CE1 PHE A   8     -26.012 -23.890  23.962  1.00  6.65           C
ATOM     58  CE2 PHE A   8     -24.510 -23.748  22.120  1.00  6.61           C
ATOM     59  CZ  PHE A   8     -25.639 -23.317  22.736  1.00  6.61           C
ATOM     60  N   ASP A   9     -21.733 -27.805  26.661  1.00  6.65           N
ATOM     61  CA  ASP A   9     -21.049 -29.010  27.081  1.00  6.82           C
ATOM     62  C   ASP A   9     -21.540 -30.098  26.169  1.00  6.69           C
ATOM     63  O   ASP A   9     -22.730 -30.346  26.124  1.00  6.45           O
ATOM     64  CB  ASP A   9     -21.363 -29.377  28.522  1.00  7.10           C
ATOM     65  CG  ASP A   9     -21.127 -28.264  29.470  1.00  7.18           C
ATOM     66  OD1 ASP A   9     -20.142 -27.542  29.316  1.00  7.22           O
ATOM     67  OD2 ASP A   9     -21.958 -28.106  30.369  1.00  7.39           O
ATOM     68  N   TYR A  10     -20.633 -30.686  25.399  1.00  6.54           N
ATOM     69  CA  TYR A  10     -20.996 -31.508  24.271  1.00  6.47           C
ATOM     70  C   TYR A  10     -21.117 -32.915  24.805  1.00  6.61           C
ATOM     71  O   TYR A  10     -20.333 -33.287  25.652  1.00  6.50           O
ATOM     72  CB  TYR A  10     -19.923 -31.399  23.197  1.00  6.60           C
ATOM     73  CG  TYR A  10     -20.002 -30.022  22.568  1.00  6.69           C
ATOM     74  CD1 TYR A  10     -19.263 -28.956  23.064  1.00  6.74           C
ATOM     75  CD2 TYR A  10     -20.940 -29.753  21.571  1.00  6.60           C
ATOM     76  CE1 TYR A  10     -19.347 -27.785  22.536  1.00  6.62           C
ATOM     77  CE2 TYR A  10     -21.048 -28.491  21.021  1.00  6.58           C
ATOM     78  CZ  TYR A  10     -20.232 -27.506  21.530  1.00  6.72           C
ATOM     79  OH  TYR A  10     -20.319 -26.234  21.034  1.00  6.79           O
ATOM     80  N   SER A  11     -22.131 -33.664  24.372  1.00  6.35           N
ATOM     81  CA  SER A  11     -22.218 -35.074  24.745  1.00  6.37           C
ATOM     82  C   SER A  11     -21.113 -35.819  24.012  1.00  6.21           C
ATOM     83  O   SER A  11     -20.566 -35.295  23.068  1.00  6.17           O
ATOM     84  CB  SER A  11     -23.573 -35.677  24.373  1.00  6.24           C
ATOM     85  OG  SER A  11     -23.571 -35.975  22.995  1.00  6.04           O
ATOM     86  N   ALA A  12     -20.770 -37.030  24.448  1.00  6.24           N
ATOM     87  CA  ALA A  12     -19.593 -37.631  23.835  1.00  6.28           C
ATOM     88  C   ALA A  12     -19.794 -37.853  22.352  1.00  6.23           C
ATOM     89  O   ALA A  12     -18.803 -37.864  21.622  1.00  6.10           O
ATOM     90  CB  ALA A  12     -19.174 -38.955  24.477  1.00  6.52           C
ATOM     91  N   GLY A  13     -21.044 -37.965  21.881  1.00  6.03           N
ATOM     92  CA  GLY A  13     -21.253 -38.238  20.470  1.00  6.03           C
ATOM     93  C   GLY A  13     -21.226 -37.034  19.534  1.00  6.16           C
ATOM     94  O   GLY A  13     -20.974 -37.194  18.339  1.00  6.17           O
ATOM     95  N   GLN A  14     -21.531 -35.837  20.034  1.00  6.34           N
ATOM     96  CA  GLN A  14     -21.388 -34.607  19.242  1.00  6.15           C
ATOM     97  C   GLN A  14     -19.921 -34.202  19.084  1.00  6.06           C
ATOM     98  O   GLN A  14     -19.507 -33.819  18.002  1.00  6.05           O
ATOM     99  CB  GLN A  14     -22.170 -33.459  19.885  1.00  6.37           C
ATOM    100  CG  GLN A  14     -23.401 -33.879  20.659  1.00  6.30           C
ATOM    101  CD  GLN A  14     -24.386 -32.722  20.985  1.00  6.35           C
ATOM    102  OE1 GLN A  14     -24.289 -32.052  21.986  1.00  6.36           O
ATOM    103  NE2 GLN A  14     -25.323 -32.539  20.149  1.00  6.07           N
ATOM    104  N   PHE A  15     -19.135 -34.273  20.162  1.00  6.32           N
ATOM    105  CA  PHE A  15     -17.713 -33.968  20.111  1.00  6.33           C
ATOM    106  C   PHE A  15     -17.049 -34.837  19.087  1.00  6.34           C
ATOM    107  O   PHE A  15     -16.515 -34.354  18.093  1.00  6.29           O
ATOM    108  CB  PHE A  15     -17.064 -34.207  21.454  1.00  6.59           C
ATOM    109  CG  PHE A  15     -15.639 -33.774  21.522  1.00  6.70           C
ATOM    110  CD1 PHE A  15     -15.331 -32.458  21.529  1.00  6.75           C
ATOM    111  CD2 PHE A  15     -14.622 -34.690  21.533  1.00  6.83           C
ATOM    112  CE1 PHE A  15     -14.067 -32.057  21.582  1.00  6.80           C
ATOM    113  CE2 PHE A  15     -13.362 -34.309  21.558  1.00  6.86           C
ATOM    114  CZ  PHE A  15     -13.065 -32.962  21.599  1.00  6.94           C
ATOM    115  N   GLU A  16     -17.135 -36.133  19.306  1.00  6.38           N
ATOM    116  CA  GLU A  16     -16.544 -37.082  18.402  1.00  6.45           C
ATOM    117  C   GLU A  16     -17.096 -36.888  17.026  1.00  6.26           C
ATOM    118  O   GLU A  16     -16.363 -37.077  16.083  1.00  6.30           O
ATOM    119  CB  GLU A  16     -16.785 -38.496  18.903  1.00  6.62           C
ATOM    120  CG  GLU A  16     -15.601 -38.996  19.728  1.00  7.20           C
ATOM    121  CD  GLU A  16     -15.811 -40.409  20.286  1.00  7.95           C
ATOM    122  OE1 GLU A  16     -14.964 -41.314  20.041  1.00  8.53           O
ATOM    123  OE2 GLU A  16     -16.864 -40.621  20.933  1.00  8.39           O
ATOM    124  N   PHE A  17     -18.356 -36.433  16.878  1.00  6.17           N
ATOM    125  CA  PHE A  17     -18.817 -36.219  15.524  1.00  5.94           C
ATOM    126  C   PHE A  17     -18.110 -35.032  14.918  1.00  6.04           C
ATOM    127  O   PHE A  17     -17.645 -35.097  13.774  1.00  5.97           O
ATOM    128  CB  PHE A  17     -20.319 -36.046  15.405  1.00  5.91           C
ATOM    129  CG  PHE A  17     -20.774 -36.184  13.986  1.00  5.82           C
ATOM    130  CD1 PHE A  17     -20.592 -37.379  13.330  1.00  5.89           C
ATOM    131  CD2 PHE A  17     -21.308 -35.112  13.281  1.00  5.69           C
ATOM    132  CE1 PHE A  17     -20.943 -37.524  12.017  1.00  5.73           C
ATOM    133  CE2 PHE A  17     -21.665 -35.245  11.973  1.00  5.77           C
ATOM    134  CZ  PHE A  17     -21.470 -36.463  11.328  1.00  5.54           C
ATOM    135  N   ILE A  18     -18.021 -33.939  15.653  1.00  5.93           N
ATOM    136  CA  ILE A  18     -17.341 -32.773  15.126  1.00  6.05           C
ATOM    137  C   ILE A  18     -15.921 -33.118  14.782  1.00  6.04           C
ATOM    138  O   ILE A  18     -15.396 -32.669  13.786  1.00  5.78           O
ATOM    139  CB  ILE A  18     -17.406 -31.608  16.132  1.00  6.20           C
ATOM    140  CG1 ILE A  18     -18.825 -31.218  16.329  1.00  6.12           C
ATOM    141  CG2 ILE A  18     -16.624 -30.372  15.678  1.00  6.09           C
ATOM    142  CD1 ILE A  18     -18.948 -29.951  17.128  1.00  6.18           C
ATOM    143  N   ASP A  19     -15.250 -33.841  15.646  1.00  6.10           N
ATOM    144  CA  ASP A  19     -13.820 -34.075  15.447  1.00  6.21           C
ATOM    145  C   ASP A  19     -13.566 -34.774  14.093  1.00  6.13           C
ATOM    146  O   ASP A  19     -12.691 -34.353  13.350  1.00  5.95           O
ATOM    147  CB  ASP A  19     -13.284 -34.880  16.623  1.00  6.36           C
ATOM    148  CG  ASP A  19     -11.785 -35.068  16.606  1.00  6.49           C
ATOM    149  OD1 ASP A  19     -10.978 -34.118  16.739  1.00  6.83           O
ATOM    150  OD2 ASP A  19     -11.391 -36.240  16.551  1.00  7.21           O
ATOM    151  N   HIS A  20     -14.390 -35.791  13.762  1.00  6.06           N
ATOM    152  CA  HIS A  20     -14.325 -36.592  12.547  1.00  6.26           C
ATOM    153  C   HIS A  20     -14.717 -35.764  11.328  1.00  6.19           C
ATOM    154  O   HIS A  20     -14.172 -35.955  10.233  1.00  6.32           O
ATOM    155  CB  HIS A  20     -15.277 -37.823  12.632  1.00  6.21           C
ATOM    156  CG  HIS A  20     -15.165 -38.650  13.884  1.00  6.25           C
ATOM    157  ND1 HIS A  20     -13.958 -39.000  14.446  1.00  6.36           N
ATOM    158  CD2 HIS A  20     -16.110 -39.299  14.612  1.00  6.68           C
ATOM    159  CE1 HIS A  20     -14.167 -39.762  15.514  1.00  6.69           C
ATOM    160  NE2 HIS A  20     -15.472 -39.920  15.666  1.00  6.74           N
ATOM    161  N   LEU A  21     -15.709 -34.887  11.496  1.00  6.04           N
ATOM    162  CA  LEU A  21     -16.022 -33.940  10.463  1.00  5.98           C
ATOM    163  C   LEU A  21     -14.744 -33.212  10.094  1.00  6.10           C
ATOM    164  O   LEU A  21     -14.300 -33.223   8.950  1.00  5.92           O
ATOM    165  CB  LEU A  21     -17.093 -32.962  10.949  1.00  5.96           C
ATOM    166  CG  LEU A  21     -18.513 -33.495  10.784  1.00  5.76           C
ATOM    167  CD1 LEU A  21     -19.472 -32.590  11.576  1.00  5.72           C
ATOM    168  CD2 LEU A  21     -18.907 -33.623   9.387  1.00  5.35           C
ATOM    169  N   LEU A  22     -14.069 -32.684  11.084  1.00  6.02           N
ATOM    170  CA  LEU A  22     -12.907 -31.879  10.727  1.00  6.15           C
ATOM    171  C   LEU A  22     -11.772 -32.741  10.152  1.00  6.21           C
ATOM    172  O   LEU A  22     -11.179 -32.386   9.131  1.00  5.86           O
ATOM    173  CB  LEU A  22     -12.469 -31.088  11.924  1.00  6.10           C
ATOM    174  CG  LEU A  22     -13.554 -30.257  12.616  1.00  5.95           C
ATOM    175  CD1 LEU A  22     -12.963 -29.816  13.869  1.00  6.29           C
ATOM    176  CD2 LEU A  22     -13.884 -29.010  11.854  1.00  6.15           C
ATOM    177  N   THR A  23     -11.532 -33.904  10.742  1.00  6.31           N
ATOM    178  CA  THR A  23     -10.397 -34.739  10.329  1.00  6.49           C
ATOM    179  C   THR A  23     -10.549 -35.257   8.917  1.00  6.57           C
ATOM    180  O   THR A  23      -9.584 -35.231   8.131  1.00  6.64           O
ATOM    181  CB  THR A  23     -10.207 -35.880  11.293  1.00  6.42           C
ATOM    182  OG1 THR A  23      -9.495 -35.375  12.423  1.00  6.89           O
ATOM    183  CG2 THR A  23      -9.445 -37.090  10.665  1.00  6.92           C
ATOM    184  N   MET A  24     -11.763 -35.689   8.574  1.00  6.89           N
ATOM    185  CA  MET A  24     -12.067 -36.199   7.241  1.00  7.19           C
ATOM    186  C   MET A  24     -11.958 -35.094   6.211  1.00  6.96           C
ATOM    187  O   MET A  24     -11.474 -35.329   5.087  1.00  7.02           O
ATOM    188  CB  MET A  24     -13.454 -36.785   7.230  1.00  7.68           C
ATOM    189  CG  MET A  24     -14.249 -36.466   5.990  1.00  8.02           C
ATOM    190  SD  MET A  24     -15.889 -37.190   6.181  1.00 11.30           S
ATOM    191  CE  MET A  24     -16.631 -36.306   4.795  1.00  7.30           C
ATOM    192  N   GLY A  25     -12.379 -33.886   6.607  1.00  6.55           N
ATOM    193  CA  GLY A  25     -12.052 -32.679   5.840  1.00  6.33           C
ATOM    194  C   GLY A  25     -10.567 -32.533   5.540  1.00  6.09           C
ATOM    195  O   GLY A  25     -10.165 -32.317   4.402  1.00  6.07           O
ATOM    196  N   VAL A  26      -9.721 -32.654   6.550  1.00  6.18           N
ATOM    197  CA  VAL A  26      -8.282 -32.653   6.280  1.00  6.16           C
ATOM    198  C   VAL A  26      -7.921 -33.698   5.240  1.00  6.29           C
ATOM    199  O   VAL A  26      -7.292 -33.378   4.211  1.00  5.95           O
ATOM    200  CB  VAL A  26      -7.472 -32.844   7.570  1.00  6.12           C
ATOM    201  CG1 VAL A  26      -5.971 -32.943   7.266  1.00  6.29           C
ATOM    202  CG2 VAL A  26      -7.739 -31.671   8.483  1.00  6.21           C
ATOM    203  N   GLY A  27      -8.307 -34.961   5.487  1.00  6.44           N
ATOM    204  CA  GLY A  27      -8.126 -36.055   4.517  1.00  6.77           C
ATOM    205  C   GLY A  27      -8.392 -35.823   3.023  1.00  6.51           C
ATOM    206  O   GLY A  27      -7.539 -36.122   2.214  1.00  6.36           O
ATOM    207  N   VAL A  28      -9.555 -35.252   2.676  1.00  6.32           N
ATOM    208  CA  VAL A  28     -10.080 -35.037   1.327  1.00  6.52           C
ATOM    209  C   VAL A  28      -9.368 -33.874   0.649  1.00  6.17           C
ATOM    210  O   VAL A  28      -9.091 -33.907  -0.559  1.00  6.09           O
ATOM    211  CB  VAL A  28     -11.597 -34.757   1.426  1.00  6.61           C
ATOM    212  CG1 VAL A  28     -12.260 -34.353   0.106  1.00  6.86           C
ATOM    213  CG2 VAL A  28     -12.341 -35.880   2.082  1.00  7.51           C
ATOM    214  N   HIS A  29      -9.075 -32.806   1.394  1.00  5.98           N
ATOM    215  CA  HIS A  29      -8.369 -31.723   0.738  1.00  5.83           C
ATOM    216  C   HIS A  29      -6.953 -32.140   0.366  1.00  5.81           C
ATOM    217  O   HIS A  29      -6.571 -32.049  -0.801  1.00  5.81           O
ATOM    218  CB  HIS A  29      -8.422 -30.486   1.624  1.00  5.44           C
ATOM    219  CG  HIS A  29      -9.792 -29.871   1.717  1.00  5.59           C
ATOM    220  ND1 HIS A  29     -10.760 -30.311   2.588  1.00  5.55           N
ATOM    221  CD2 HIS A  29     -10.347 -28.848   1.031  1.00  5.44           C
ATOM    222  CE1 HIS A  29     -11.832 -29.556   2.462  1.00  5.43           C
ATOM    223  NE2 HIS A  29     -11.607 -28.666   1.523  1.00  5.28           N
ATOM    224  N   PHE A  30      -6.214 -32.739   1.292  1.00  5.98           N
ATOM    225  CA  PHE A  30      -4.831 -33.152   1.004  1.00  5.95           C
ATOM    226  C   PHE A  30      -4.777 -34.294   0.002  1.00  6.08           C
ATOM    227  O   PHE A  30      -3.738 -34.555  -0.588  1.00  5.97           O
ATOM    228  CB  PHE A  30      -4.092 -33.549   2.314  1.00  5.97           C
ATOM    229  CG  PHE A  30      -3.516 -32.358   3.013  1.00  5.92           C
ATOM    230  CD1 PHE A  30      -2.210 -31.965   2.806  1.00  5.86           C
ATOM    231  CD2 PHE A  30      -4.340 -31.551   3.778  1.00  5.82           C
ATOM    232  CE1 PHE A  30      -1.744 -30.826   3.399  1.00  5.90           C
ATOM    233  CE2 PHE A  30      -3.875 -30.427   4.366  1.00  5.60           C
ATOM    234  CZ  PHE A  30      -2.607 -30.044   4.155  1.00  5.59           C
ATOM    235  N   ALA A  31      -5.900 -34.942  -0.218  1.00  6.25           N
ATOM    236  CA  ALA A  31      -6.007 -36.008  -1.193  1.00  6.34           C
ATOM    237  C   ALA A  31      -6.307 -35.483  -2.600  1.00  6.39           C
ATOM    238  O   ALA A  31      -5.848 -36.052  -3.595  1.00  6.42           O
ATOM    239  CB  ALA A  31      -7.092 -36.975  -0.719  1.00  6.83           C
ATOM    240  N   ALA A  32      -7.124 -34.462  -2.730  1.00  6.24           N
ATOM    241  CA  ALA A  32      -7.323 -33.917  -4.060  1.00  6.17           C
ATOM    242  C   ALA A  32      -6.129 -33.095  -4.437  1.00  6.25           C
ATOM    243  O   ALA A  32      -5.747 -33.052  -5.606  1.00  6.30           O
ATOM    244  CB  ALA A  32      -8.581 -33.065  -4.127  1.00  6.22           C
ATOM    245  N   LEU A  33      -5.561 -32.439  -3.428  1.00  6.06           N
ATOM    246  CA  LEU A  33      -4.297 -31.750  -3.523  1.00  6.15           C
ATOM    247  C   LEU A  33      -3.326 -32.563  -4.347  1.00  6.31           C
ATOM    248  O   LEU A  33      -2.647 -32.027  -5.223  1.00  6.42           O
ATOM    249  CB  LEU A  33      -3.759 -31.539  -2.106  1.00  5.94           C
ATOM    250  CG  LEU A  33      -2.366 -30.975  -2.117  1.00  5.80           C
ATOM    251  CD1 LEU A  33      -2.363 -29.512  -2.652  1.00  5.41           C
ATOM    252  CD2 LEU A  33      -1.769 -31.097  -0.783  1.00  5.82           C
ATOM    253  N   ILE A  34      -3.221 -33.873  -4.041  1.00  6.34           N
ATOM    254  CA  ILE A  34      -2.263 -34.746  -4.736  1.00  6.49           C
ATOM    255  C   ILE A  34      -2.699 -34.982  -6.159  1.00  6.85           C
ATOM    256  O   ILE A  34      -1.897 -34.912  -7.107  1.00  6.93           O
ATOM    257  CB  ILE A  34      -2.149 -36.102  -4.053  1.00  6.50           C
ATOM    258  CG1 ILE A  34      -1.816 -35.894  -2.604  1.00  6.53           C
ATOM    259  CG2 ILE A  34      -1.104 -36.964  -4.864  1.00  6.84           C
ATOM    260  CD1 ILE A  34      -0.780 -34.792  -2.401  1.00  6.44           C
ATOM    261  N   PHE A  35      -3.951 -35.371  -6.313  1.00  6.77           N
ATOM    262  CA  PHE A  35      -4.476 -35.542  -7.642  1.00  7.06           C
ATOM    263  C   PHE A  35      -4.227 -34.316  -8.533  1.00  6.97           C
ATOM    264  O   PHE A  35      -3.854 -34.457  -9.699  1.00  7.02           O
ATOM    265  CB  PHE A  35      -5.932 -35.829  -7.520  1.00  7.45           C
ATOM    266  CG  PHE A  35      -6.626 -35.699  -8.788  1.00  8.14           C
ATOM    267  CD1 PHE A  35      -6.371 -36.570  -9.785  1.00  8.37           C
ATOM    268  CD2 PHE A  35      -7.468 -34.665  -9.001  1.00  7.82           C
ATOM    269  CE1 PHE A  35      -7.000 -36.435 -10.954  1.00  8.44           C
ATOM    270  CE2 PHE A  35      -8.098 -34.554 -10.178  1.00  8.01           C
ATOM    271  CZ  PHE A  35      -7.852 -35.439 -11.144  1.00  8.26           C
ATOM    272  N   PHE A  36      -4.444 -33.088  -8.001  1.00  6.77           N
ATOM    273  CA  PHE A  36      -4.328 -31.889  -8.860  1.00  6.59           C
ATOM    274  C   PHE A  36      -2.918 -31.697  -9.342  1.00  6.74           C
ATOM    275  O   PHE A  36      -2.671 -31.054 -10.381  1.00  6.56           O
ATOM    276  CB  PHE A  36      -4.733 -30.658  -8.096  1.00  6.28           C
ATOM    277  CG  PHE A  36      -6.201 -30.598  -7.850  1.00  6.28           C
ATOM    278  CD1 PHE A  36      -7.082 -30.757  -8.885  1.00  6.52           C
ATOM    279  CD2 PHE A  36      -6.684 -30.489  -6.609  1.00  6.04           C
ATOM    280  CE1 PHE A  36      -8.437 -30.752  -8.664  1.00  6.39           C
ATOM    281  CE2 PHE A  36      -8.048 -30.468  -6.372  1.00  6.07           C
ATOM    282  CZ  PHE A  36      -8.922 -30.607  -7.420  1.00  6.11           C
ATOM    283  N   LEU A  37      -1.993 -32.177  -8.527  1.00  6.60           N
ATOM    284  CA  LEU A  37      -0.599 -32.010  -8.760  1.00  6.73           C
ATOM    285  C   LEU A  37      -0.237 -32.849  -9.947  1.00  7.00           C
ATOM    286  O   LEU A  37       0.348 -32.374 -10.913  1.00  7.13           O
ATOM    287  CB  LEU A  37       0.103 -32.477  -7.484  1.00  6.57           C
ATOM    288  CG  LEU A  37       1.575 -32.468  -7.196  1.00  6.50           C
ATOM    289  CD1 LEU A  37       2.129 -31.091  -7.188  1.00  6.24           C
ATOM    290  CD2 LEU A  37       1.873 -33.161  -5.904  1.00  6.53           C
ATOM    291  N   VAL A  38      -0.821 -34.040  -9.967  1.00  7.21           N
ATOM    292  CA  VAL A  38      -0.469 -35.088 -10.902  1.00  7.40           C
ATOM    293  C   VAL A  38      -0.928 -34.703 -12.291  1.00  7.60           C
ATOM    294  O   VAL A  38      -0.157 -34.754 -13.255  1.00  7.71           O
ATOM    295  CB  VAL A  38      -1.073 -36.405 -10.383  1.00  7.49           C
ATOM    296  CG1 VAL A  38      -1.362 -37.426 -11.507  1.00  8.03           C
ATOM    297  CG2 VAL A  38      -0.160 -36.969  -9.275  1.00  7.54           C
ATOM    298  N   VAL A  39      -2.160 -34.198 -12.387  1.00  7.68           N
ATOM    299  CA  VAL A  39      -2.777 -33.894 -13.674  1.00  7.84           C
ATOM    300  C   VAL A  39      -2.353 -32.533 -14.156  1.00  7.88           C
ATOM    301  O   VAL A  39      -2.742 -32.100 -15.236  1.00  8.36           O
ATOM    302  CB  VAL A  39      -4.286 -34.170 -13.488  1.00  8.22           C
ATOM    303  CG1 VAL A  39      -4.485 -35.506 -12.690  1.00  8.07           C
ATOM    304  CG2 VAL A  39      -5.013 -33.082 -12.851  1.00  7.74           C
ATOM    305  N   SER A  40      -1.511 -31.844 -13.391  1.00  7.65           N
ATOM    306  CA  SER A  40      -1.008 -30.559 -13.826  1.00  7.66           C
ATOM    307  C   SER A  40      -0.214 -30.675 -15.142  1.00  7.67           C
ATOM    308  O   SER A  40      -0.212 -29.752 -15.959  1.00  7.69           O
ATOM    309  CB  SER A  40      -0.214 -29.984 -12.650  1.00  7.25           C
ATOM    310  OG  SER A  40       0.897 -29.196 -12.982  1.00  7.51           O
ATOM    311  N   GLN A  41       0.401 -31.810 -15.408  1.00  7.96           N
ATOM    312  CA  GLN A  41       1.131 -32.023 -16.641  1.00  7.98           C
ATOM    313  C   GLN A  41       0.205 -32.261 -17.834  1.00  8.68           C
ATOM    314  O   GLN A  41       0.688 -32.356 -18.957  1.00  8.82           O
ATOM    315  CB  GLN A  41       2.072 -33.216 -16.424  1.00  8.07           C
ATOM    316  CG  GLN A  41       1.376 -34.251 -15.494  1.00  8.30           C
ATOM    317  CD  GLN A  41       2.055 -35.616 -15.228  1.00  8.57           C
ATOM    318  OE1 GLN A  41       2.801 -36.159 -16.052  1.00  8.79           O
ATOM    319  NE2 GLN A  41       1.707 -36.223 -14.062  1.00  8.24           N
ATOM    320  N   PHE A  42      -1.089 -32.446 -17.619  1.00  8.78           N
ATOM    321  CA  PHE A  42      -2.038 -32.783 -18.705  1.00  9.29           C
ATOM    322  C   PHE A  42      -2.729 -31.536 -19.261  1.00  9.13           C
ATOM    323  O   PHE A  42      -3.382 -31.604 -20.316  1.00  9.51           O
ATOM    324  CB  PHE A  42      -3.114 -33.772 -18.226  1.00  9.39           C
ATOM    325  CG  PHE A  42      -2.572 -35.111 -17.732  1.00  9.65           C
ATOM    326  CD1 PHE A  42      -1.504 -35.750 -18.370  1.00 10.03           C
ATOM    327  CD2 PHE A  42      -3.134 -35.731 -16.640  1.00  9.49           C
ATOM    328  CE1 PHE A  42      -1.003 -36.977 -17.913  1.00 10.07           C
ATOM    329  CE2 PHE A  42      -2.646 -36.976 -16.179  1.00  9.40           C
ATOM    330  CZ  PHE A  42      -1.589 -37.586 -16.806  1.00 10.17           C
ATOM    331  N   VAL A  43      -2.505 -30.422 -18.610  1.00  8.55           N
ATOM    332  CA  VAL A  43      -2.997 -29.081 -18.911  1.00  8.73           C
ATOM    333  C   VAL A  43      -1.925 -28.328 -19.662  1.00  8.43           C
ATOM    334  O   VAL A  43      -0.756 -28.459 -19.360  1.00  8.24           O
ATOM    335  CB  VAL A  43      -3.349 -28.397 -17.588  1.00  8.33           C
ATOM    336  CG1 VAL A  43      -4.148 -27.154 -17.832  1.00  7.96           C
ATOM    337  CG2 VAL A  43      -4.106 -29.424 -16.768  1.00  8.14           C
ATOM    338  N   ALA A  44      -2.321 -27.589 -20.672  1.00  8.51           N
ATOM    339  CA  ALA A  44      -1.429 -26.763 -21.446  1.00  8.24           C
ATOM    340  C   ALA A  44      -0.911 -25.554 -20.651  1.00  7.93           C
ATOM    341  O   ALA A  44      -1.555 -25.105 -19.692  1.00  7.80           O
ATOM    342  CB  ALA A  44      -2.169 -26.276 -22.681  1.00  8.39           C
ATOM    343  N   PRO A  45       0.212 -24.961 -21.073  1.00  7.82           N
ATOM    344  CA  PRO A  45       0.776 -23.868 -20.272  1.00  7.73           C
ATOM    345  C   PRO A  45      -0.214 -22.775 -20.094  1.00  7.73           C
ATOM    346  O   PRO A  45      -0.341 -22.223 -18.994  1.00  7.53           O
ATOM    347  CB  PRO A  45       1.972 -23.397 -21.086  1.00  7.82           C
ATOM    348  CG  PRO A  45       2.193 -24.456 -22.151  1.00  7.86           C
ATOM    349  CD  PRO A  45       0.883 -25.090 -22.370  1.00  8.10           C
ATOM    350  N   LYS A  46      -1.043 -22.562 -21.117  1.00  7.72           N
ATOM    351  CA  LYS A  46      -2.077 -21.527 -21.039  1.00  7.88           C
ATOM    352  C   LYS A  46      -3.157 -21.838 -19.997  1.00  7.85           C
ATOM    353  O   LYS A  46      -3.807 -20.886 -19.504  1.00  7.67           O
ATOM    354  CB  LYS A  46      -2.682 -21.282 -22.444  1.00  8.14           C
ATOM    355  CG  LYS A  46      -3.830 -20.291 -22.483  1.00  8.63           C
ATOM    356  CD  LYS A  46      -4.401 -20.143 -23.841  1.00  8.99           C
ATOM    357  CE  LYS A  46      -4.616 -21.494 -24.476  1.00  8.95           C
ATOM    358  NZ  LYS A  46      -4.653 -21.387 -25.983  1.00  9.92           N
ATOM    359  N   TYR A  47      -3.339 -23.100 -19.571  1.00  7.55           N
ATOM    360  CA  TYR A  47      -4.301 -23.283 -18.474  1.00  7.52           C
ATOM    361  C   TYR A  47      -3.785 -23.830 -17.155  1.00  7.24           C
ATOM    362  O   TYR A  47      -4.610 -24.046 -16.264  1.00  6.70           O
ATOM    363  CB  TYR A  47      -5.452 -24.187 -18.881  1.00  7.75           C
ATOM    364  CG  TYR A  47      -6.211 -23.689 -20.022  1.00  7.98           C
ATOM    365  CD1 TYR A  47      -7.162 -22.685 -19.880  1.00  7.75           C
ATOM    366  CD2 TYR A  47      -6.004 -24.244 -21.275  1.00  8.24           C
ATOM    367  CE1 TYR A  47      -7.876 -22.241 -20.961  1.00  7.84           C
ATOM    368  CE2 TYR A  47      -6.735 -23.809 -22.364  1.00  8.43           C
ATOM    369  CZ  TYR A  47      -7.653 -22.819 -22.201  1.00  8.34           C
ATOM    370  OH  TYR A  47      -8.347 -22.431 -23.338  1.00  8.53           O
ATOM    371  N   ARG A  48      -2.479 -24.020 -16.996  1.00  7.23           N
ATOM    372  CA  ARG A  48      -1.904 -24.743 -15.860  1.00  6.84           C
ATOM    373  C   ARG A  48      -2.090 -24.049 -14.506  1.00  6.30           C
ATOM    374  O   ARG A  48      -2.224 -24.710 -13.476  1.00  6.09           O
ATOM    375  CB  ARG A  48      -0.425 -24.981 -16.177  1.00  7.09           C
ATOM    376  CG  ARG A  48       0.286 -26.041 -15.281  1.00  7.15           C
ATOM    377  CD  ARG A  48       1.682 -26.287 -15.742  1.00  7.31           C
ATOM    378  NE  ARG A  48       1.608 -27.115 -16.932  1.00  7.64           N
ATOM    379  CZ  ARG A  48       2.206 -26.862 -18.089  1.00  7.58           C
ATOM    380  NH1 ARG A  48       3.017 -25.819 -18.285  1.00  7.69           N
ATOM    381  NH2 ARG A  48       1.998 -27.694 -19.054  1.00  7.72           N
ATOM    382  N   ILE A  49      -2.060 -22.731 -14.447  1.00  6.24           N
ATOM    383  CA  ILE A  49      -2.299 -22.073 -13.186  1.00  5.94           C
ATOM    384  C   ILE A  49      -3.675 -22.401 -12.543  1.00  5.76           C
ATOM    385  O   ILE A  49      -3.830 -22.264 -11.331  1.00  5.52           O
ATOM    386  CB  ILE A  49      -2.100 -20.575 -13.455  1.00  5.97           C
ATOM    387  CG1 ILE A  49      -2.385 -19.752 -12.194  1.00  5.99           C
ATOM    388  CG2 ILE A  49      -3.015 -20.163 -14.586  1.00  6.47           C
ATOM    389  CD1 ILE A  49      -1.218 -19.738 -11.251  1.00  5.72           C
ATOM    390  N   ALA A  50      -4.702 -22.816 -13.312  1.00  5.80           N
ATOM    391  CA  ALA A  50      -5.984 -23.179 -12.655  1.00  5.65           C
ATOM    392  C   ALA A  50      -5.844 -24.411 -11.783  1.00  5.62           C
ATOM    393  O   ALA A  50      -6.357 -24.471 -10.658  1.00  5.50           O
ATOM    394  CB  ALA A  50      -7.096 -23.459 -13.665  1.00  5.82           C
ATOM    395  N   THR A  51      -5.169 -25.426 -12.277  1.00  5.76           N
ATOM    396  CA  THR A  51      -4.974 -26.550 -11.395  1.00  5.69           C
ATOM    397  C   THR A  51      -4.032 -26.176 -10.284  1.00  5.45           C
ATOM    398  O   THR A  51      -4.185 -26.642  -9.160  1.00  5.31           O
ATOM    399  CB  THR A  51      -4.442 -27.751 -12.146  1.00  5.98           C
ATOM    400  OG1 THR A  51      -5.523 -28.419 -12.788  1.00  6.45           O
ATOM    401  CG2 THR A  51      -3.815 -28.686 -11.154  1.00  6.11           C
ATOM    402  N   ALA A  52      -3.036 -25.361 -10.600  1.00  5.39           N
ATOM    403  CA  ALA A  52      -2.085 -24.980  -9.573  1.00  5.36           C
ATOM    404  C   ALA A  52      -2.790 -24.267  -8.430  1.00  5.17           C
ATOM    405  O   ALA A  52      -2.479 -24.514  -7.267  1.00  4.80           O
ATOM    406  CB  ALA A  52      -0.962 -24.116 -10.168  1.00  5.54           C
ATOM    407  N   LEU A  53      -3.805 -23.447  -8.749  1.00  5.21           N
ATOM    408  CA  LEU A  53      -4.539 -22.708  -7.712  1.00  5.10           C
ATOM    409  C   LEU A  53      -5.426 -23.625  -6.885  1.00  5.09           C
ATOM    410  O   LEU A  53      -5.581 -23.402  -5.681  1.00  4.93           O
ATOM    411  CB  LEU A  53      -5.400 -21.588  -8.314  1.00  5.06           C
ATOM    412  CG  LEU A  53      -4.770 -20.313  -8.783  1.00  5.10           C
ATOM    413  CD1 LEU A  53      -5.741 -19.132  -8.716  1.00  5.22           C
ATOM    414  CD2 LEU A  53      -3.408 -19.983  -8.001  1.00  5.27           C
ATOM    415  N   SER A  54      -6.048 -24.654  -7.481  1.00  5.11           N
ATOM    416  CA  SER A  54      -6.713 -25.590  -6.572  1.00  5.10           C
ATOM    417  C   SER A  54      -5.742 -26.256  -5.600  1.00  4.89           C
ATOM    418  O   SER A  54      -6.153 -26.731  -4.571  1.00  4.87           O
ATOM    419  CB  SER A  54      -7.523 -26.682  -7.341  1.00  5.43           C
ATOM    420  OG  SER A  54      -8.156 -26.160  -8.525  1.00  5.65           O
ATOM    421  N   CYS A  55      -4.447 -26.312  -5.872  1.00  5.04           N
ATOM    422  CA  CYS A  55      -3.571 -26.934  -4.877  1.00  4.98           C
ATOM    423  C   CYS A  55      -3.392 -25.973  -3.723  1.00  4.80           C
ATOM    424  O   CYS A  55      -3.407 -26.348  -2.554  1.00  4.90           O
ATOM    425  CB  CYS A  55      -2.205 -27.296  -5.480  1.00  4.93           C
ATOM    426  SG  CYS A  55      -2.115 -28.508  -6.862  1.00  4.79           S
ATOM    427  N   ILE A  56      -3.311 -24.686  -4.030  1.00  4.88           N
ATOM    428  CA  ILE A  56      -3.207 -23.778  -2.906  1.00  4.74           C
ATOM    429  C   ILE A  56      -4.467 -23.834  -2.053  1.00  4.73           C
ATOM    430  O   ILE A  56      -4.434 -23.670  -0.805  1.00  4.63           O
ATOM    431  CB  ILE A  56      -2.915 -22.369  -3.434  1.00  4.75           C
ATOM    432  CG1 ILE A  56      -1.502 -22.351  -4.056  1.00  4.56           C
ATOM    433  CG2 ILE A  56      -3.124 -21.389  -2.258  1.00  4.65           C
ATOM    434  CD1 ILE A  56      -1.314 -21.394  -5.259  1.00  4.94           C
ATOM    435  N   VAL A  57      -5.604 -24.046  -2.709  1.00  4.85           N
ATOM    436  CA  VAL A  57      -6.865 -24.078  -1.973  1.00  4.79           C
ATOM    437  C   VAL A  57      -6.931 -25.330  -1.120  1.00  4.76           C
ATOM    438  O   VAL A  57      -7.272 -25.267   0.045  1.00  4.77           O
ATOM    439  CB  VAL A  57      -8.036 -23.965  -2.945  1.00  4.78           C
ATOM    440  CG1 VAL A  57      -9.181 -24.410  -2.361  1.00  4.84           C
ATOM    441  CG2 VAL A  57      -8.207 -22.531  -3.316  1.00  4.99           C
ATOM    442  N   MET A  58      -6.519 -26.453  -1.678  1.00  4.81           N
ATOM    443  CA  MET A  58      -6.559 -27.704  -0.916  1.00  4.90           C
ATOM    444  C   MET A  58      -5.671 -27.618   0.301  1.00  4.88           C
ATOM    445  O   MET A  58      -6.096 -27.978   1.397  1.00  5.03           O
ATOM    446  CB  MET A  58      -6.134 -28.858  -1.805  1.00  4.92           C
ATOM    447  CG  MET A  58      -7.134 -29.212  -2.942  1.00  5.07           C
ATOM    448  SD  MET A  58      -8.831 -29.617  -2.463  1.00  5.01           S
ATOM    449  CE  MET A  58      -9.616 -28.191  -3.260  1.00  4.83           C
ATOM    450  N   VAL A  59      -4.461 -27.070   0.141  1.00  4.75           N
ATOM    451  CA  VAL A  59      -3.611 -26.916   1.303  1.00  4.87           C
ATOM    452  C   VAL A  59      -4.092 -25.780   2.198  1.00  4.94           C
ATOM    453  O   VAL A  59      -3.910 -25.822   3.414  1.00  5.01           O
ATOM    454  CB  VAL A  59      -2.132 -26.753   0.895  1.00  4.97           C
ATOM    455  CG1 VAL A  59      -1.810 -25.332   0.332  1.00  4.99           C
ATOM    456  CG2 VAL A  59      -1.256 -27.017   2.093  1.00  5.01           C
ATOM    457  N   SER A  60      -4.689 -24.726   1.641  1.00  4.77           N
ATOM    458  CA  SER A  60      -5.166 -23.677   2.530  1.00  5.03           C
ATOM    459  C   SER A  60      -6.302 -24.210   3.378  1.00  5.03           C
ATOM    460  O   SER A  60      -6.243 -24.201   4.604  1.00  4.87           O
ATOM    461  CB  SER A  60      -5.593 -22.454   1.723  1.00  4.89           C
ATOM    462  OG  SER A  60      -5.688 -21.295   2.558  1.00  5.10           O
ATOM    463  N   ALA A  61      -7.262 -24.811   2.706  1.00  5.00           N
ATOM    464  CA  ALA A  61      -8.414 -25.448   3.315  1.00  4.95           C
ATOM    465  C   ALA A  61      -8.016 -26.527   4.324  1.00  5.05           C
ATOM    466  O   ALA A  61      -8.469 -26.516   5.475  1.00  5.01           O
ATOM    467  CB  ALA A  61      -9.268 -25.998   2.169  1.00  4.94           C
ATOM    468  N   GLY A  62      -7.120 -27.423   3.928  1.00  4.99           N
ATOM    469  CA  GLY A  62      -6.697 -28.479   4.822  1.00  5.16           C
ATOM    470  C   GLY A  62      -6.008 -27.947   6.053  1.00  5.17           C
ATOM    471  O   GLY A  62      -6.258 -28.421   7.164  1.00  5.41           O
ATOM    472  N   LEU A  63      -5.091 -27.001   5.890  1.00  5.06           N
ATOM    473  CA  LEU A  63      -4.339 -26.656   7.095  1.00  5.24           C
ATOM    474  C   LEU A  63      -5.252 -25.924   8.071  1.00  5.35           C
ATOM    475  O   LEU A  63      -5.205 -26.152   9.281  1.00  5.68           O
ATOM    476  CB  LEU A  63      -3.018 -25.906   6.785  1.00  5.04           C
ATOM    477  CG  LEU A  63      -1.904 -26.344   5.775  1.00  5.10           C
ATOM    478  CD1 LEU A  63      -0.845 -25.245   5.555  1.00  5.00           C
ATOM    479  CD2 LEU A  63      -1.135 -27.708   6.101  1.00  5.27           C
ATOM    480  N   ILE A  64      -6.174 -25.160   7.561  1.00  5.26           N
ATOM    481  CA  ILE A  64      -7.166 -24.548   8.418  1.00  5.55           C
ATOM    482  C   ILE A  64      -8.032 -25.611   9.052  1.00  5.53           C
ATOM    483  O   ILE A  64      -8.215 -25.608  10.240  1.00  5.69           O
ATOM    484  CB  ILE A  64      -7.976 -23.510   7.623  1.00  5.41           C
ATOM    485  CG1 ILE A  64      -7.192 -22.175   7.605  1.00  5.33           C
ATOM    486  CG2 ILE A  64      -9.239 -23.219   8.355  1.00  5.63           C
ATOM    487  CD1 ILE A  64      -6.850 -21.624   9.058  1.00  5.62           C
ATOM    488  N   LEU A  65      -8.480 -26.593   8.299  1.00  5.45           N
ATOM    489  CA  LEU A  65      -9.281 -27.639   8.914  1.00  5.58           C
ATOM    490  C   LEU A  65      -8.457 -28.470   9.885  1.00  5.77           C
ATOM    491  O   LEU A  65      -8.972 -29.028  10.866  1.00  5.70           O
ATOM    492  CB  LEU A  65      -9.827 -28.552   7.849  1.00  5.55           C
ATOM    493  CG  LEU A  65     -10.728 -27.960   6.770  1.00  5.51           C
ATOM    494  CD1 LEU A  65     -11.410 -29.043   6.030  1.00  5.52           C
ATOM    495  CD2 LEU A  65     -11.748 -26.959   7.335  1.00  5.44           C
ATOM    496  N   ASN A  66      -7.216 -28.673   9.556  1.00  5.78           N
ATOM    497  CA  ASN A  66      -6.362 -29.387  10.473  1.00  5.88           C
ATOM    498  C   ASN A  66      -6.177 -28.558  11.731  1.00  6.05           C
ATOM    499  O   ASN A  66      -6.259 -29.096  12.828  1.00  6.15           O
ATOM    500  CB  ASN A  66      -5.097 -29.729   9.698  1.00  5.95           C
ATOM    501  CG  ASN A  66      -4.090 -30.508  10.471  1.00  6.40           C
ATOM    502  OD1 ASN A  66      -4.231 -31.722  10.713  1.00  6.72           O
ATOM    503  ND2 ASN A  66      -3.011 -29.809  10.826  1.00  6.62           N
ATOM    504  N   SER A  67      -6.071 -27.237  11.588  1.00  5.85           N
ATOM    505  CA  SER A  67      -5.880 -26.351  12.731  1.00  6.30           C
ATOM    506  C   SER A  67      -7.048 -26.446  13.659  1.00  6.41           C
ATOM    507  O   SER A  67      -6.901 -26.413  14.886  1.00  6.58           O
ATOM    508  CB  SER A  67      -5.770 -24.882  12.274  1.00  6.50           C
ATOM    509  OG  SER A  67      -4.929 -24.153  13.129  1.00  6.87           O
ATOM    510  N   GLN A  68      -8.225 -26.487  13.060  1.00  6.25           N
ATOM    511  CA  GLN A  68      -9.466 -26.486  13.793  1.00  6.41           C
ATOM    512  C   GLN A  68      -9.655 -27.811  14.499  1.00  6.27           C
ATOM    513  O   GLN A  68     -10.088 -27.843  15.636  1.00  6.41           O
ATOM    514  CB  GLN A  68     -10.622 -26.211  12.813  1.00  6.24           C
ATOM    515  CG  GLN A  68     -10.475 -24.940  12.119  1.00  6.35           C
ATOM    516  CD  GLN A  68     -10.578 -23.782  13.066  1.00  6.58           C
ATOM    517  OE1 GLN A  68      -9.691 -22.990  13.142  1.00  6.59           O
ATOM    518  NE2 GLN A  68     -11.616 -23.739  13.844  1.00  6.72           N
ATOM    519  N   ALA A  69      -9.289 -28.921  13.841  1.00  6.30           N
ATOM    520  CA  ALA A  69      -9.401 -30.248  14.455  1.00  6.31           C
ATOM    521  C   ALA A  69      -8.582 -30.337  15.738  1.00  6.49           C
ATOM    522  O   ALA A  69      -9.103 -30.620  16.783  1.00  6.29           O
ATOM    523  CB  ALA A  69      -8.942 -31.316  13.486  1.00  6.61           C
ATOM    524  N   VAL A  70      -7.290 -30.087  15.657  1.00  6.69           N
ATOM    525  CA  VAL A  70      -6.448 -30.030  16.841  1.00  6.77           C
ATOM    526  C   VAL A  70      -7.009 -29.045  17.861  1.00  6.66           C
ATOM    527  O   VAL A  70      -6.969 -29.255  19.081  1.00  6.85           O
ATOM    528  CB  VAL A  70      -5.048 -29.612  16.398  1.00  6.80           C
ATOM    529  CG1 VAL A  70      -4.045 -30.022  17.398  1.00  7.20           C
ATOM    530  CG2 VAL A  70      -4.777 -30.153  15.073  1.00  7.02           C
ATOM    531  N   MET A  71      -7.538 -27.953  17.382  1.00  6.72           N
ATOM    532  CA  MET A  71      -8.000 -26.949  18.313  1.00  6.96           C
ATOM    533  C   MET A  71      -9.248 -27.428  19.016  1.00  6.93           C
ATOM    534  O   MET A  71      -9.478 -27.099  20.182  1.00  6.94           O
ATOM    535  CB  MET A  71      -8.244 -25.647  17.572  1.00  7.10           C
ATOM    536  CG  MET A  71      -8.102 -24.469  18.474  1.00  7.59           C
ATOM    537  SD  MET A  71      -7.287 -23.042  17.765  1.00 10.81           S
ATOM    538  CE  MET A  71      -6.907 -22.104  19.264  1.00  8.63           C
ATOM    539  N   TRP A  72     -10.087 -28.159  18.279  1.00  6.75           N
ATOM    540  CA  TRP A  72     -11.251 -28.859  18.825  1.00  6.72           C
ATOM    541  C   TRP A  72     -10.898 -29.677  20.037  1.00  6.78           C
ATOM    542  O   TRP A  72     -11.402 -29.442  21.142  1.00  6.78           O
ATOM    543  CB  TRP A  72     -11.842 -29.757  17.745  1.00  6.69           C
ATOM    544  CG  TRP A  72     -13.120 -30.340  18.103  1.00  6.73           C
ATOM    545  CD1 TRP A  72     -13.483 -31.678  18.080  1.00  6.57           C
ATOM    546  CD2 TRP A  72     -14.253 -29.628  18.574  1.00  6.84           C
ATOM    547  NE1 TRP A  72     -14.788 -31.837  18.478  1.00  6.35           N
ATOM    548  CE2 TRP A  72     -15.269 -30.590  18.840  1.00  6.61           C
ATOM    549  CE3 TRP A  72     -14.516 -28.270  18.818  1.00  6.77           C
ATOM    550  CZ2 TRP A  72     -16.538 -30.212  19.296  1.00  6.65           C
ATOM    551  CZ3 TRP A  72     -15.763 -27.903  19.257  1.00  6.82           C
ATOM    552  CH2 TRP A  72     -16.767 -28.882  19.506  1.00  6.82           C
ATOM    553  N   THR A  73      -9.992 -30.645  19.841  1.00  6.62           N
ATOM    554  CA  THR A  73      -9.589 -31.511  20.931  1.00  6.75           C
ATOM    555  C   THR A  73      -8.777 -30.781  21.994  1.00  6.88           C
ATOM    556  O   THR A  73      -8.704 -31.243  23.129  1.00  6.73           O
ATOM    557  CB  THR A  73      -8.786 -32.712  20.371  1.00  6.64           C
ATOM    558  OG1 THR A  73      -7.596 -32.268  19.696  1.00  6.67           O
ATOM    559  CG2 THR A  73      -9.614 -33.478  19.438  1.00  6.52           C
ATOM    560  N   ASP A  74      -8.095 -29.696  21.639  1.00  6.86           N
ATOM    561  CA  ASP A  74      -7.323 -28.992  22.644  1.00  6.97           C
ATOM    562  C   ASP A  74      -8.253 -28.338  23.644  1.00  7.16           C
ATOM    563  O   ASP A  74      -8.004 -28.386  24.860  1.00  6.98           O
ATOM    564  CB  ASP A  74      -6.439 -27.911  22.014  1.00  7.10           C
ATOM    565  CG  ASP A  74      -5.072 -28.407  21.629  1.00  7.15           C
ATOM    566  OD1 ASP A  74      -4.848 -29.617  21.628  1.00  6.92           O
ATOM    567  OD2 ASP A  74      -4.225 -27.551  21.248  1.00  7.57           O
ATOM    568  N   ALA A  75      -9.329 -27.734  23.131  1.00  7.14           N
ATOM    569  CA  ALA A  75     -10.239 -26.901  23.912  1.00  7.60           C
ATOM    570  C   ALA A  75     -11.168 -27.695  24.826  1.00  7.57           C
ATOM    571  O   ALA A  75     -11.678 -27.162  25.831  1.00  7.74           O
ATOM    572  CB  ALA A  75     -11.024 -26.018  22.931  1.00  7.44           C
ATOM    573  N   TYR A  76     -11.319 -28.986  24.575  1.00  7.41           N
ATOM    574  CA  TYR A  76     -12.351 -29.783  25.227  1.00  7.30           C
ATOM    575  C   TYR A  76     -11.764 -31.004  25.915  1.00  7.28           C
ATOM    576  O   TYR A  76     -10.829 -31.612  25.402  1.00  7.16           O
ATOM    577  CB  TYR A  76     -13.340 -30.179  24.211  1.00  7.38           C
ATOM    578  CG  TYR A  76     -14.171 -29.029  23.848  1.00  7.40           C
ATOM    579  CD1 TYR A  76     -13.984 -28.346  22.649  1.00  7.33           C
ATOM    580  CD2 TYR A  76     -15.093 -28.547  24.735  1.00  7.56           C
ATOM    581  CE1 TYR A  76     -14.725 -27.266  22.380  1.00  7.47           C
ATOM    582  CE2 TYR A  76     -15.856 -27.490  24.428  1.00  7.61           C
ATOM    583  CZ  TYR A  76     -15.678 -26.858  23.256  1.00  7.58           C
ATOM    584  OH  TYR A  76     -16.456 -25.765  22.964  1.00  7.68           O
ATOM    585  N   ALA A  77     -12.309 -31.312  27.083  1.00  7.25           N
ATOM    586  CA  ALA A  77     -12.012 -32.468  27.916  1.00  7.39           C
ATOM    587  C   ALA A  77     -13.320 -33.087  28.410  1.00  7.42           C
ATOM    588  O   ALA A  77     -14.227 -32.340  28.762  1.00  7.37           O
ATOM    589  CB  ALA A  77     -11.186 -31.996  29.086  1.00  7.24           C
ATOM    590  N   TYR A  78     -13.419 -34.431  28.450  1.00  7.46           N
ATOM    591  CA  TYR A  78     -14.563 -35.105  29.085  1.00  7.39           C
ATOM    592  C   TYR A  78     -14.544 -34.833  30.572  1.00  7.74           C
ATOM    593  O   TYR A  78     -13.707 -35.380  31.297  1.00  7.22           O
ATOM    594  CB  TYR A  78     -14.507 -36.609  28.876  1.00  7.50           C
ATOM    595  CG  TYR A  78     -15.696 -37.445  29.364  1.00  7.68           C
ATOM    596  CD1 TYR A  78     -16.832 -37.566  28.583  1.00  7.46           C
ATOM    597  CD2 TYR A  78     -15.637 -38.199  30.536  1.00  7.87           C
ATOM    598  CE1 TYR A  78     -17.939 -38.337  28.984  1.00  7.70           C
ATOM    599  CE2 TYR A  78     -16.739 -38.975  30.949  1.00  7.65           C
ATOM    600  CZ  TYR A  78     -17.876 -39.057  30.149  1.00  7.60           C
ATOM    601  OH  TYR A  78     -18.983 -39.828  30.506  1.00  8.01           O
ATOM    602  N   VAL A  79     -15.456 -34.014  31.069  1.00  7.46           N
ATOM    603  CA  VAL A  79     -15.528 -33.877  32.512  1.00  7.77           C
ATOM    604  C   VAL A  79     -16.945 -34.132  32.914  1.00  7.80           C
ATOM    605  O   VAL A  79     -17.863 -33.597  32.292  1.00  7.77           O
ATOM    606  CB  VAL A  79     -15.049 -32.511  32.999  1.00  7.80           C
ATOM    607  CG1 VAL A  79     -15.122 -32.490  34.445  1.00  7.88           C
ATOM    608  CG2 VAL A  79     -13.631 -32.386  32.548  1.00  7.53           C
ATOM    609  N   ASP A  80     -17.106 -35.049  33.855  1.00  7.84           N
ATOM    610  CA  ASP A  80     -18.330 -35.264  34.597  1.00  8.18           C
ATOM    611  C   ASP A  80     -19.472 -35.616  33.705  1.00  8.04           C
ATOM    612  O   ASP A  80     -20.611 -35.249  34.006  1.00  8.67           O
ATOM    613  CB  ASP A  80     -18.732 -34.068  35.417  1.00  8.05           C
ATOM    614  CG  ASP A  80     -17.717 -33.723  36.428  1.00  8.07           C
ATOM    615  OD1 ASP A  80     -17.261 -34.636  37.159  1.00  8.01           O
ATOM    616  OD2 ASP A  80     -17.366 -32.548  36.473  1.00  7.80           O
ATOM    617  N   GLY A  81     -19.150 -36.302  32.615  1.00  7.95           N
ATOM    618  CA  GLY A  81     -20.154 -36.845  31.744  1.00  7.88           C
ATOM    619  C   GLY A  81     -20.304 -36.123  30.448  1.00  7.82           C
ATOM    620  O   GLY A  81     -21.174 -36.509  29.655  1.00  7.68           O
ATOM    621  N   SER A  82     -19.455 -35.122  30.167  1.00  7.54           N
ATOM    622  CA  SER A  82     -19.552 -34.489  28.867  1.00  7.30           C
ATOM    623  C   SER A  82     -18.225 -33.848  28.522  1.00  7.45           C
ATOM    624  O   SER A  82     -17.291 -33.883  29.304  1.00  7.32           O
ATOM    625  CB  SER A  82     -20.697 -33.486  28.844  1.00  7.24           C
ATOM    626  OG  SER A  82     -20.360 -32.402  29.696  1.00  7.51           O
ATOM    627  N   TYR A  83     -18.123 -33.340  27.298  1.00  6.91           N
ATOM    628  CA  TYR A  83     -16.915 -32.634  26.909  1.00  7.26           C
ATOM    629  C   TYR A  83     -17.153 -31.200  27.256  1.00  7.13           C
ATOM    630  O   TYR A  83     -18.170 -30.639  26.852  1.00  6.91           O
ATOM    631  CB  TYR A  83     -16.570 -32.741  25.426  1.00  7.10           C
ATOM    632  CG  TYR A  83     -15.792 -33.960  25.095  1.00  7.09           C
ATOM    633  CD1 TYR A  83     -14.398 -33.964  25.133  1.00  6.95           C
ATOM    634  CD2 TYR A  83     -16.448 -35.137  24.808  1.00  6.97           C
ATOM    635  CE1 TYR A  83     -13.695 -35.099  24.854  1.00  6.98           C
ATOM    636  CE2 TYR A  83     -15.748 -36.297  24.524  1.00  6.88           C
ATOM    637  CZ  TYR A  83     -14.363 -36.267  24.534  1.00  6.83           C
ATOM    638  OH  TYR A  83     -13.670 -37.393  24.235  1.00  6.41           O
ATOM    639  N   GLN A  84     -16.260 -30.636  28.039  1.00  7.41           N
ATOM    640  CA  GLN A  84     -16.458 -29.339  28.641  1.00  7.38           C
ATOM    641  C   GLN A  84     -15.290 -28.458  28.208  1.00  7.67           C
ATOM    642  O   GLN A  84     -14.216 -28.985  27.981  1.00  7.45           O
ATOM    643  CB  GLN A  84     -16.568 -29.527  30.157  1.00  7.56           C
ATOM    644  CG  GLN A  84     -17.930 -30.030  30.725  1.00  7.68           C
ATOM    645  CD  GLN A  84     -18.258 -29.514  32.155  1.00  7.91           C
ATOM    646  OE1 GLN A  84     -18.181 -28.332  32.438  1.00  8.24           O
ATOM    647  NE2 GLN A  84     -18.643 -30.417  33.032  1.00  8.00           N
ATOM    648  N   LEU A  85     -15.510 -27.134  27.995  1.00  7.71           N
ATOM    649  CA  LEU A  85     -14.446 -26.255  27.503  1.00  7.82           C
ATOM    650  C   LEU A  85     -13.338 -26.178  28.568  1.00  8.11           C
ATOM    651  O   LEU A  85     -13.607 -26.314  29.749  1.00  7.93           O
ATOM    652  CB  LEU A  85     -14.997 -24.830  27.188  1.00  8.00           C
ATOM    653  CG  LEU A  85     -14.226 -23.857  26.246  1.00  8.55           C
ATOM    654  CD1 LEU A  85     -13.520 -24.602  25.130  1.00  8.29           C
ATOM    655  CD2 LEU A  85     -15.021 -22.660  25.634  1.00  8.20           C
ATOM    656  N   GLN A  86     -12.087 -25.959  28.157  1.00  8.28           N
ATOM    657  CA  GLN A  86     -11.022 -25.978  29.149  1.00  8.42           C
ATOM    658  C   GLN A  86     -10.457 -24.584  29.293  1.00  8.73           C
ATOM    659  O   GLN A  86     -11.195 -23.714  29.696  1.00  8.79           O
ATOM    660  CB  GLN A  86      -9.969 -27.045  28.804  1.00  8.34           C
ATOM    661  CG  GLN A  86     -10.523 -28.501  28.984  1.00  7.88           C
ATOM    662  CD  GLN A  86     -11.103 -28.730  30.377  1.00  8.18           C
ATOM    663  OE1 GLN A  86     -10.380 -28.682  31.380  1.00  7.67           O
ATOM    664  NE2 GLN A  86     -12.412 -28.973  30.449  1.00  7.80           N
ATOM    665  N   ASP A  87      -9.181 -24.325  29.006  1.00  9.08           N
ATOM    666  CA  ASP A  87      -8.672 -22.955  29.071  1.00  8.98           C
ATOM    667  C   ASP A  87      -8.375 -22.393  27.680  1.00  8.93           C
ATOM    668  O   ASP A  87      -8.124 -21.188  27.531  1.00  9.08           O
ATOM    669  CB  ASP A  87      -7.401 -22.865  29.950  1.00  9.30           C
ATOM    670  CG  ASP A  87      -7.461 -23.779  31.197  1.00  9.42           C
ATOM    671  OD1 ASP A  87      -7.902 -23.345  32.305  1.00 12.22           O
ATOM    672  OD2 ASP A  87      -7.055 -24.962  31.060  1.00  9.63           O
ATOM    673  N   LEU A  88      -8.397 -23.236  26.670  1.00  8.80           N
ATOM    674  CA  LEU A  88      -8.346 -22.851  25.272  1.00  8.54           C
ATOM    675  C   LEU A  88      -9.785 -22.800  24.738  1.00  8.63           C
ATOM    676  O   LEU A  88     -10.716 -23.345  25.350  1.00  8.39           O
ATOM    677  CB  LEU A  88      -7.496 -23.853  24.483  1.00  8.17           C
ATOM    678  CG  LEU A  88      -6.065 -24.069  24.945  1.00  8.10           C
ATOM    679  CD1 LEU A  88      -5.458 -25.293  24.341  1.00  7.88           C
ATOM    680  CD2 LEU A  88      -5.179 -22.915  24.580  1.00  8.38           C
ATOM    681  N   THR A  89      -9.980 -22.099  23.613  1.00  8.53           N
ATOM    682  CA  THR A  89     -11.312 -22.026  23.022  1.00  8.23           C
ATOM    683  C   THR A  89     -11.297 -22.414  21.541  1.00  8.05           C
ATOM    684  O   THR A  89     -10.285 -22.311  20.838  1.00  7.92           O
ATOM    685  CB  THR A  89     -11.959 -20.630  23.261  1.00  8.46           C
ATOM    686  OG1 THR A  89     -11.410 -19.619  22.402  1.00  9.53           O
ATOM    687  CG2 THR A  89     -11.778 -20.205  24.691  1.00  8.69           C
ATOM    688  N   PHE A  90     -12.414 -22.953  21.093  1.00  7.66           N
ATOM    689  CA  PHE A  90     -12.608 -23.197  19.677  1.00  7.25           C
ATOM    690  C   PHE A  90     -13.276 -21.985  19.027  1.00  7.23           C
ATOM    691  O   PHE A  90     -14.028 -21.246  19.676  1.00  7.38           O
ATOM    692  CB  PHE A  90     -13.456 -24.459  19.460  1.00  7.17           C
ATOM    693  CG  PHE A  90     -13.526 -24.878  18.035  1.00  7.08           C
ATOM    694  CD1 PHE A  90     -12.536 -25.656  17.479  1.00  6.91           C
ATOM    695  CD2 PHE A  90     -14.601 -24.506  17.253  1.00  6.66           C
ATOM    696  CE1 PHE A  90     -12.602 -26.033  16.189  1.00  6.68           C
ATOM    697  CE2 PHE A  90     -14.654 -24.835  15.949  1.00  6.57           C
ATOM    698  CZ  PHE A  90     -13.612 -25.603  15.391  1.00  6.40           C
ATOM    699  N   SER A  91     -13.058 -21.836  17.714  1.00  6.84           N
ATOM    700  CA  SER A  91     -13.592 -20.709  16.957  1.00  6.66           C
ATOM    701  C   SER A  91     -13.614 -21.023  15.474  1.00  6.41           C
ATOM    702  O   SER A  91     -12.707 -21.687  14.953  1.00  6.50           O
ATOM    703  CB  SER A  91     -12.750 -19.460  17.154  1.00  6.79           C
ATOM    704  OG  SER A  91     -12.743 -18.675  15.973  1.00  6.65           O
ATOM    705  N   ASN A  92     -14.590 -20.431  14.782  1.00  6.24           N
ATOM    706  CA  ASN A  92     -14.678 -20.517  13.322  1.00  5.90           C
ATOM    707  C   ASN A  92     -13.925 -19.431  12.624  1.00  5.87           C
ATOM    708  O   ASN A  92     -13.914 -19.424  11.386  1.00  5.67           O
ATOM    709  CB  ASN A  92     -16.125 -20.488  12.862  1.00  5.71           C
ATOM    710  CG  ASN A  92     -16.816 -21.703  13.299  1.00  5.90           C
ATOM    711  OD1 ASN A  92     -16.202 -22.782  13.241  1.00  5.94           O
ATOM    712  ND2 ASN A  92     -18.005 -21.561  13.893  1.00  6.07           N
ATOM    713  N   GLY A  93     -13.230 -18.591  13.389  1.00  6.14           N
ATOM    714  CA  GLY A  93     -12.702 -17.358  12.864  1.00  6.15           C
ATOM    715  C   GLY A  93     -11.724 -17.587  11.751  1.00  5.90           C
ATOM    716  O   GLY A  93     -11.670 -16.806  10.806  1.00  5.81           O
ATOM    717  N   TYR A  94     -11.002 -18.696  11.809  1.00  6.14           N
ATOM    718  CA  TYR A  94      -9.930 -18.969  10.864  1.00  5.98           C
ATOM    719  C   TYR A  94     -10.486 -19.487   9.549  1.00  5.66           C
ATOM    720  O   TYR A  94      -9.881 -19.264   8.498  1.00  5.37           O
ATOM    721  CB  TYR A  94      -8.938 -19.964  11.459  1.00  6.44           C
ATOM    722  CG  TYR A  94      -8.726 -19.798  12.936  1.00  6.85           C
ATOM    723  CD1 TYR A  94      -7.586 -19.202  13.411  1.00  7.48           C
ATOM    724  CD2 TYR A  94      -9.655 -20.247  13.847  1.00  6.91           C
ATOM    725  CE1 TYR A  94      -7.361 -19.055  14.752  1.00  7.82           C
ATOM    726  CE2 TYR A  94      -9.443 -20.128  15.215  1.00  7.52           C
ATOM    727  CZ  TYR A  94      -8.274 -19.531  15.666  1.00  7.63           C
ATOM    728  OH  TYR A  94      -8.044 -19.370  17.020  1.00 10.81           O
ATOM    729  N   ARG A  95     -11.647 -20.125   9.599  1.00  5.64           N
ATOM    730  CA  ARG A  95     -12.415 -20.383   8.388  1.00  5.47           C
ATOM    731  C   ARG A  95     -12.514 -19.120   7.557  1.00  5.11           C
ATOM    732  O   ARG A  95     -12.221 -19.107   6.358  1.00  5.09           O
ATOM    733  CB  ARG A  95     -13.823 -20.889   8.744  1.00  5.15           C
ATOM    734  CG  ARG A  95     -13.953 -22.027   9.685  1.00  5.31           C
ATOM    735  CD  ARG A  95     -15.327 -22.610   9.524  1.00  5.13           C
ATOM    736  NE  ARG A  95     -15.452 -23.952  10.094  1.00  5.12           N
ATOM    737  CZ  ARG A  95     -15.296 -25.065   9.414  1.00  5.10           C
ATOM    738  NH1 ARG A  95     -15.375 -26.209  10.064  1.00  5.03           N
ATOM    739  NH2 ARG A  95     -15.009 -25.032   8.099  1.00  4.77           N
ATOM    740  N   TYR A  96     -12.894 -18.040   8.211  1.00  5.40           N
ATOM    741  CA  TYR A  96     -13.039 -16.749   7.533  1.00  5.37           C
ATOM    742  C   TYR A  96     -11.763 -16.273   6.877  1.00  5.18           C
ATOM    743  O   TYR A  96     -11.780 -15.813   5.733  1.00  5.10           O
ATOM    744  CB  TYR A  96     -13.494 -15.716   8.538  1.00  5.40           C
ATOM    745  CG  TYR A  96     -14.945 -15.918   8.741  1.00  5.45           C
ATOM    746  CD1 TYR A  96     -15.874 -15.030   8.165  1.00  5.50           C
ATOM    747  CD2 TYR A  96     -15.416 -17.056   9.398  1.00  5.27           C
ATOM    748  CE1 TYR A  96     -17.198 -15.279   8.299  1.00  5.47           C
ATOM    749  CE2 TYR A  96     -16.697 -17.269   9.558  1.00  5.36           C
ATOM    750  CZ  TYR A  96     -17.610 -16.395   9.017  1.00  5.50           C
ATOM    751  OH  TYR A  96     -18.964 -16.662   9.141  1.00  5.83           O
ATOM    752  N   VAL A  97     -10.693 -16.188   7.657  1.00  5.25           N
ATOM    753  CA  VAL A  97      -9.485 -15.608   7.109  1.00  5.19           C
ATOM    754  C   VAL A  97      -9.042 -16.397   5.889  1.00  5.04           C
ATOM    755  O   VAL A  97      -8.548 -15.847   4.914  1.00  5.00           O
ATOM    756  CB  VAL A  97      -8.356 -15.553   8.153  1.00  5.27           C
ATOM    757  CG1 VAL A  97      -7.098 -15.308   7.359  1.00  5.24           C
ATOM    758  CG2 VAL A  97      -8.656 -14.456   9.172  1.00  5.18           C
ATOM    759  N   ASN A  98      -9.119 -17.704   5.966  1.00  5.03           N
ATOM    760  CA  ASN A  98      -8.711 -18.382   4.772  1.00  4.96           C
ATOM    761  C   ASN A  98      -9.690 -18.090   3.655  1.00  5.00           C
ATOM    762  O   ASN A  98      -9.251 -17.810   2.552  1.00  4.88           O
ATOM    763  CB  ASN A  98      -8.522 -19.835   4.994  1.00  4.90           C
ATOM    764  CG  ASN A  98      -7.195 -20.240   4.528  1.00  4.97           C
ATOM    765  OD1 ASN A  98      -6.169 -19.631   4.860  1.00  5.16           O
ATOM    766  ND2 ASN A  98      -7.159 -21.277   3.745  1.00  5.12           N
ATOM    767  N   TRP A  99     -10.999 -17.985   3.945  1.00  4.90           N
ATOM    768  CA  TRP A  99     -11.905 -17.606   2.866  1.00  4.85           C
ATOM    769  C   TRP A  99     -11.444 -16.296   2.271  1.00  4.83           C
ATOM    770  O   TRP A  99     -11.483 -16.146   1.069  1.00  4.73           O
ATOM    771  CB  TRP A  99     -13.373 -17.491   3.308  1.00  4.79           C
ATOM    772  CG  TRP A  99     -14.078 -18.694   3.837  1.00  4.65           C
ATOM    773  CD1 TRP A  99     -13.702 -19.989   3.697  1.00  4.75           C
ATOM    774  CD2 TRP A  99     -15.260 -18.719   4.654  1.00  4.85           C
ATOM    775  NE1 TRP A  99     -14.577 -20.828   4.331  1.00  4.47           N
ATOM    776  CE2 TRP A  99     -15.541 -20.089   4.941  1.00  4.67           C
ATOM    777  CE3 TRP A  99     -16.101 -17.738   5.207  1.00  4.86           C
ATOM    778  CZ2 TRP A  99     -16.621 -20.492   5.776  1.00  4.71           C
ATOM    779  CZ3 TRP A  99     -17.196 -18.148   5.973  1.00  5.03           C
ATOM    780  CH2 TRP A  99     -17.449 -19.544   6.244  1.00  4.89           C
ATOM    781  N   MET A 100     -10.945 -15.359   3.095  1.00  4.93           N
ATOM    782  CA  MET A 100     -10.232 -14.208   2.521  1.00  4.87           C
ATOM    783  C   MET A 100      -9.234 -14.669   1.484  1.00  4.82           C
ATOM    784  O   MET A 100      -8.975 -13.965   0.520  1.00  4.70           O
ATOM    785  CB  MET A 100      -9.452 -13.423   3.570  1.00  5.12           C
ATOM    786  CG  MET A 100     -10.246 -12.711   4.597  1.00  5.06           C
ATOM    787  SD  MET A 100     -10.857 -11.343   3.639  1.00  5.67           S
ATOM    788  CE  MET A 100      -9.361 -10.364   3.225  1.00  5.21           C
ATOM    789  N   ALA A 101      -8.661 -15.834   1.685  1.00  4.70           N
ATOM    790  CA  ALA A 101      -7.596 -16.358   0.848  1.00  4.71           C
ATOM    791  C   ALA A 101      -8.060 -17.417  -0.124  1.00  4.84           C
ATOM    792  O   ALA A 101      -7.634 -17.369  -1.260  1.00  4.83           O
ATOM    793  CB  ALA A 101      -6.437 -16.914   1.696  1.00  4.80           C
ATOM    794  N   THR A 102      -8.966 -18.357   0.195  1.00  4.87           N
ATOM    795  CA  THR A 102      -9.179 -19.322  -0.893  1.00  5.07           C
ATOM    796  C   THR A 102     -10.129 -18.801  -1.972  1.00  4.63           C
ATOM    797  O   THR A 102     -10.106 -19.282  -3.098  1.00  4.93           O
ATOM    798  CB  THR A 102      -9.711 -20.675  -0.426  1.00  4.98           C
ATOM    799  OG1 THR A 102     -10.739 -20.451   0.526  1.00  5.13           O
ATOM    800  CG2 THR A 102      -8.541 -21.537   0.149  1.00  5.07           C
ATOM    801  N   ILE A 103     -10.909 -17.795  -1.682  1.00  5.05           N
ATOM    802  CA  ILE A 103     -11.918 -17.357  -2.630  1.00  5.05           C
ATOM    803  C   ILE A 103     -11.315 -16.675  -3.851  1.00  5.01           C
ATOM    804  O   ILE A 103     -11.757 -16.948  -4.985  1.00  5.00           O
ATOM    805  CB  ILE A 103     -12.933 -16.448  -1.951  1.00  5.14           C
ATOM    806  CG1 ILE A 103     -13.858 -17.370  -1.157  1.00  4.90           C
ATOM    807  CG2 ILE A 103     -13.601 -15.571  -3.084  1.00  5.11           C
ATOM    808  CD1 ILE A 103     -14.964 -16.744  -0.563  1.00  4.81           C
ATOM    809  N   PRO A 104     -10.369 -15.732  -3.681  1.00  5.11           N
ATOM    810  CA  PRO A 104      -9.676 -15.213  -4.872  1.00  5.08           C
ATOM    811  C   PRO A 104      -9.141 -16.340  -5.760  1.00  5.09           C
ATOM    812  O   PRO A 104      -9.350 -16.296  -6.952  1.00  4.89           O
ATOM    813  CB  PRO A 104      -8.563 -14.374  -4.271  1.00  5.20           C
ATOM    814  CG  PRO A 104      -8.989 -14.123  -2.824  1.00  5.02           C
ATOM    815  CD  PRO A 104      -9.895 -15.094  -2.419  1.00  5.01           C
ATOM    816  N   CYS A 105      -8.472 -17.362  -5.185  1.00  4.90           N
ATOM    817  CA  CYS A 105      -7.996 -18.490  -5.968  1.00  4.97           C
ATOM    818  C   CYS A 105      -9.092 -19.194  -6.710  1.00  5.03           C
ATOM    819  O   CYS A 105      -8.876 -19.613  -7.854  1.00  4.98           O
ATOM    820  CB  CYS A 105      -7.285 -19.509  -5.098  1.00  4.76           C
ATOM    821  SG  CYS A 105      -5.836 -18.767  -4.612  1.00  4.18           S
ATOM    822  N   LEU A 106     -10.248 -19.402  -6.075  1.00  4.82           N
ATOM    823  CA  LEU A 106     -11.302 -20.073  -6.796  1.00  5.02           C
ATOM    824  C   LEU A 106     -11.844 -19.242  -7.956  1.00  5.11           C
ATOM    825  O   LEU A 106     -12.418 -19.824  -8.837  1.00  5.02           O
ATOM    826  CB  LEU A 106     -12.453 -20.425  -5.870  1.00  4.88           C
ATOM    827  CG  LEU A 106     -11.967 -21.319  -4.755  1.00  4.80           C
ATOM    828  CD1 LEU A 106     -12.964 -21.437  -3.680  1.00  4.60           C
ATOM    829  CD2 LEU A 106     -11.876 -22.724  -5.424  1.00  4.87           C
ATOM    830  N   LEU A 107     -11.733 -17.898  -7.938  1.00  5.16           N
ATOM    831  CA  LEU A 107     -12.332 -17.052  -8.956  1.00  5.25           C
ATOM    832  C   LEU A 107     -11.343 -16.970 -10.138  1.00  5.53           C
ATOM    833  O   LEU A 107     -11.706 -17.175 -11.286  1.00  5.60           O
ATOM    834  CB  LEU A 107     -12.669 -15.645  -8.344  1.00  5.30           C
ATOM    835  CG  LEU A 107     -13.650 -15.589  -7.161  1.00  5.40           C
ATOM    836  CD1 LEU A 107     -13.467 -14.362  -6.275  1.00  5.54           C
ATOM    837  CD2 LEU A 107     -15.163 -15.763  -7.544  1.00  5.45           C
ATOM    838  N   LEU A 108     -10.059 -16.748  -9.826  1.00  5.47           N
ATOM    839  CA  LEU A 108      -9.040 -16.685 -10.861  1.00  5.70           C
ATOM    840  C   LEU A 108      -9.023 -17.933 -11.702  1.00  5.71           C
ATOM    841  O   LEU A 108      -8.863 -17.879 -12.927  1.00  5.92           O
ATOM    842  CB  LEU A 108      -7.690 -16.472 -10.211  1.00  5.29           C
ATOM    843  CG  LEU A 108      -7.440 -14.992  -9.958  1.00  5.37           C
ATOM    844  CD1 LEU A 108      -6.133 -14.912  -9.125  1.00  5.08           C
ATOM    845  CD2 LEU A 108      -7.260 -14.165 -11.248  1.00  6.21           C
ATOM    846  N   GLN A 109      -9.158 -19.073 -11.076  1.00  5.49           N
ATOM    847  CA  GLN A 109      -9.165 -20.277 -11.870  1.00  5.77           C
ATOM    848  C   GLN A 109     -10.409 -20.384 -12.760  1.00  6.00           C
ATOM    849  O   GLN A 109     -10.299 -20.827 -13.928  1.00  6.01           O
ATOM    850  CB  GLN A 109      -8.967 -21.464 -10.956  1.00  5.63           C
ATOM    851  CG  GLN A 109     -10.073 -21.993 -10.146  1.00  5.62           C
ATOM    852  CD  GLN A 109      -9.506 -23.134  -9.427  1.00  5.43           C
ATOM    853  OE1 GLN A 109      -9.788 -23.375  -8.271  1.00  5.24           O
ATOM    854  NE2 GLN A 109      -8.563 -23.775 -10.086  1.00  5.55           N
ATOM    855  N   LEU A 110     -11.591 -19.973 -12.245  1.00  5.81           N
ATOM    856  CA  LEU A 110     -12.762 -19.822 -13.106  1.00  6.05           C
ATOM    857  C   LEU A 110     -12.466 -18.822 -14.191  1.00  6.38           C
ATOM    858  O   LEU A 110     -12.695 -19.089 -15.366  1.00  6.64           O
ATOM    859  CB  LEU A 110     -14.021 -19.368 -12.328  1.00  5.90           C
ATOM    860  CG  LEU A 110     -15.147 -18.700 -13.149  1.00  6.65           C
ATOM    861  CD1 LEU A 110     -15.558 -19.446 -14.516  1.00  6.82           C
ATOM    862  CD2 LEU A 110     -16.383 -18.448 -12.508  1.00  6.36           C
ATOM    863  N   LEU A 111     -11.998 -17.633 -13.806  1.00  6.25           N
ATOM    864  CA  LEU A 111     -11.741 -16.666 -14.843  1.00  6.71           C
ATOM    865  C   LEU A 111     -10.718 -17.194 -15.808  1.00  6.75           C
ATOM    866  O   LEU A 111     -10.756 -16.822 -16.975  1.00  7.05           O
ATOM    867  CB  LEU A 111     -11.282 -15.356 -14.265  1.00  6.78           C
ATOM    868  CG  LEU A 111     -12.202 -14.443 -13.477  1.00  6.90           C
ATOM    869  CD1 LEU A 111     -11.436 -13.196 -13.061  1.00  7.27           C
ATOM    870  CD2 LEU A 111     -13.403 -14.009 -14.260  1.00  7.31           C
ATOM    871  N   ILE A 112      -9.821 -18.085 -15.346  1.00  6.38           N
ATOM    872  CA  ILE A 112      -8.752 -18.595 -16.203  1.00  6.66           C
ATOM    873  C   ILE A 112      -9.313 -19.453 -17.305  1.00  7.02           C
ATOM    874  O   ILE A 112      -8.851 -19.369 -18.463  1.00  7.08           O
ATOM    875  CB  ILE A 112      -7.706 -19.406 -15.429  1.00  6.59           C
ATOM    876  CG1 ILE A 112      -6.868 -18.570 -14.519  1.00  6.62           C
ATOM    877  CG2 ILE A 112      -6.770 -20.014 -16.390  1.00  6.61           C
ATOM    878  CD1 ILE A 112      -6.458 -17.290 -15.063  1.00  6.80           C
ATOM    879  N   VAL A 113     -10.259 -20.344 -16.964  1.00  6.86           N
ATOM    880  CA  VAL A 113     -10.698 -21.318 -17.962  1.00  7.19           C
ATOM    881  C   VAL A 113     -11.758 -20.696 -18.830  1.00  7.64           C
ATOM    882  O   VAL A 113     -12.034 -21.220 -19.909  1.00  8.02           O
ATOM    883  CB  VAL A 113     -11.162 -22.675 -17.378  1.00  7.42           C
ATOM    884  CG1 VAL A 113      -9.958 -23.526 -17.030  1.00  7.27           C
ATOM    885  CG2 VAL A 113     -12.010 -22.497 -16.145  1.00  6.91           C
ATOM    886  N   LEU A 114     -12.267 -19.510 -18.437  1.00  7.66           N
ATOM    887  CA  LEU A 114     -13.146 -18.742 -19.304  1.00  7.80           C
ATOM    888  C   LEU A 114     -12.393 -18.031 -20.430  1.00  8.11           C
ATOM    889  O   LEU A 114     -13.059 -17.477 -21.300  1.00  8.36           O
ATOM    890  CB  LEU A 114     -13.953 -17.716 -18.496  1.00  7.91           C
ATOM    891  CG  LEU A 114     -15.397 -17.972 -18.039  1.00  7.89           C
ATOM    892  CD1 LEU A 114     -15.737 -17.112 -16.841  1.00  7.60           C
ATOM    893  CD2 LEU A 114     -16.332 -17.707 -19.178  1.00  8.48           C
ATOM    894  N   ASN A 115     -11.042 -18.035 -20.415  1.00  7.97           N
ATOM    895  CA  ASN A 115     -10.148 -17.640 -21.511  1.00  8.31           C
ATOM    896  C   ASN A 115      -9.967 -16.124 -21.560  1.00  8.61           C
ATOM    897  O   ASN A 115      -9.680 -15.556 -22.610  1.00  9.11           O
ATOM    898  CB  ASN A 115     -10.623 -18.151 -22.869  1.00  8.26           C
ATOM    899  CG  ASN A 115     -10.202 -19.596 -23.151  1.00  8.43           C
ATOM    900  OD1 ASN A 115      -9.009 -19.894 -23.372  1.00  8.61           O
ATOM    901  ND2 ASN A 115     -11.167 -20.482 -23.190  1.00  8.32           N
ATOM    902  N   LEU A 116     -10.113 -15.466 -20.416  1.00  8.60           N
ATOM    903  CA  LEU A 116      -9.867 -14.039 -20.267  1.00  9.26           C
ATOM    904  C   LEU A 116      -8.361 -13.774 -20.293  1.00  9.79           C
ATOM    905  O   LEU A 116      -7.649 -14.097 -19.332  1.00  9.87           O
ATOM    906  CB  LEU A 116     -10.455 -13.568 -18.942  1.00  9.30           C
ATOM    907  CG  LEU A 116     -11.955 -13.736 -18.740  1.00  9.11           C
ATOM    908  CD1 LEU A 116     -12.442 -12.825 -17.549  1.00  8.60           C
ATOM    909  CD2 LEU A 116     -12.590 -13.374 -20.120  1.00  9.67           C
ATOM    910  N   LYS A 117      -7.869 -13.182 -21.366  1.00 10.03           N
ATOM    911  CA  LYS A 117      -6.537 -12.599 -21.366  1.00 10.77           C
ATOM    912  C   LYS A 117      -6.633 -11.095 -21.088  1.00 11.18           C
ATOM    913  O   LYS A 117      -7.718 -10.541 -20.981  1.00 10.96           O
ATOM    914  CB  LYS A 117      -5.818 -12.891 -22.687  1.00 11.07           C
ATOM    915  CG  LYS A 117      -6.520 -12.443 -23.965  1.00 11.38           C
ATOM    916  CD  LYS A 117      -5.576 -12.613 -25.141  1.00 12.09           C
ATOM    917  CE  LYS A 117      -4.096 -12.526 -24.680  1.00 12.50           C
ATOM    918  NZ  LYS A 117      -3.250 -12.953 -25.803  1.00 13.18           N
ATOM    919  N   GLY A 118      -5.463 -10.448 -20.916  1.00 11.46           N
ATOM    920  CA  GLY A 118      -5.199  -9.000 -20.707  1.00 11.77           C
ATOM    921  C   GLY A 118      -6.007  -8.285 -19.613  1.00 11.82           C
ATOM    922  O   GLY A 118      -6.490  -8.893 -18.666  1.00 11.89           O
ATOM    923  N   LYS A 119      -6.136  -6.949 -19.768  1.00 11.84           N
ATOM    924  CA  LYS A 119      -6.749  -6.104 -18.739  1.00 12.09           C
ATOM    925  C   LYS A 119      -8.164  -6.534 -18.336  1.00 11.38           C
ATOM    926  O   LYS A 119      -8.611  -6.177 -17.251  1.00 11.27           O
ATOM    927  CB  LYS A 119      -6.780  -4.639 -19.212  1.00 12.88           C
ATOM    928  CG  LYS A 119      -6.733  -3.610 -18.085  1.00 13.45           C
ATOM    929  CD  LYS A 119      -6.383  -2.209 -18.623  1.00 14.82           C
ATOM    930  CE  LYS A 119      -7.533  -1.499 -19.392  1.00 15.46           C
ATOM    931  NZ  LYS A 119      -8.896  -1.887 -18.977  1.00 15.70           N
ATOM    932  N   GLU A 120      -8.881  -7.280 -19.185  1.00 11.34           N
ATOM    933  CA  GLU A 120     -10.167  -7.892 -18.818  1.00 11.00           C
ATOM    934  C   GLU A 120     -10.076  -8.729 -17.522  1.00 10.54           C
ATOM    935  O   GLU A 120     -10.800  -8.484 -16.543  1.00  9.89           O
ATOM    936  CB  GLU A 120     -10.631  -8.753 -20.016  1.00 11.22           C
ATOM    937  CG  GLU A 120     -12.030  -9.252 -20.055  1.00 11.07           C
ATOM    938  CD  GLU A 120     -12.559  -9.616 -21.486  1.00 11.76           C
ATOM    939  OE1 GLU A 120     -11.799  -9.502 -22.454  1.00 13.05           O
ATOM    940  OE2 GLU A 120     -13.747 -10.013 -21.639  1.00 11.53           O
ATOM    941  N   LEU A 121      -9.176  -9.726 -17.509  1.00 10.42           N
ATOM    942  CA  LEU A 121      -9.053 -10.659 -16.378  1.00 10.08           C
ATOM    943  C   LEU A 121      -8.531 -10.021 -15.103  1.00  9.70           C
ATOM    944  O   LEU A 121      -8.972 -10.396 -14.018  1.00  9.21           O
ATOM    945  CB  LEU A 121      -8.149 -11.811 -16.736  1.00  9.98           C
ATOM    946  CG  LEU A 121      -7.498 -12.432 -15.513  1.00  9.59           C
ATOM    947  CD1 LEU A 121      -8.482 -13.351 -14.809  1.00  8.67           C
ATOM    948  CD2 LEU A 121      -6.146 -13.095 -15.815  1.00  9.79           C
ATOM    949  N   PHE A 122      -7.528  -9.125 -15.175  1.00 10.09           N
ATOM    950  CA  PHE A 122      -7.129  -8.474 -13.917  1.00  9.89           C
ATOM    951  C   PHE A 122      -8.157  -7.436 -13.449  1.00  9.64           C
ATOM    952  O   PHE A 122      -8.209  -7.139 -12.257  1.00  9.43           O
ATOM    953  CB  PHE A 122      -5.757  -7.802 -14.024  1.00  9.94           C
ATOM    954  CG  PHE A 122      -5.481  -6.796 -12.923  1.00  9.90           C
ATOM    955  CD1 PHE A 122      -4.550  -7.077 -11.926  1.00 10.00           C
ATOM    956  CD2 PHE A 122      -6.098  -5.537 -12.904  1.00 10.21           C
ATOM    957  CE1 PHE A 122      -4.263  -6.142 -10.883  1.00 10.18           C
ATOM    958  CE2 PHE A 122      -5.853  -4.617 -11.863  1.00 10.56           C
ATOM    959  CZ  PHE A 122      -4.913  -4.923 -10.854  1.00 10.22           C
ATOM    960  N   SER A 123      -8.951  -6.861 -14.352  1.00  9.48           N
ATOM    961  CA  SER A 123      -9.963  -5.889 -13.925  1.00  9.53           C
ATOM    962  C   SER A 123     -11.140  -6.593 -13.248  1.00  9.18           C
ATOM    963  O   SER A 123     -11.554  -6.208 -12.139  1.00  8.81           O
ATOM    964  CB  SER A 123     -10.442  -5.040 -15.109  1.00  9.70           C
ATOM    965  OG  SER A 123     -10.580  -5.809 -16.287  1.00 10.33           O
ATOM    966  N   THR A 124     -11.657  -7.652 -13.900  1.00  9.13           N
ATOM    967  CA  THR A 124     -12.666  -8.529 -13.310  1.00  8.83           C
ATOM    968  C   THR A 124     -12.138  -9.228 -12.067  1.00  8.28           C
ATOM    969  O   THR A 124     -12.895  -9.459 -11.119  1.00  7.81           O
ATOM    970  CB  THR A 124     -13.111  -9.548 -14.363  1.00  8.91           C
ATOM    971  OG1 THR A 124     -13.793  -8.852 -15.394  1.00  9.46           O
ATOM    972  CG2 THR A 124     -14.032 -10.609 -13.853  1.00  8.05           C
ATOM    973  N   ALA A 125     -10.867  -9.657 -12.084  1.00  8.24           N
ATOM    974  CA  ALA A 125     -10.337 -10.330 -10.900  1.00  8.17           C
ATOM    975  C   ALA A 125     -10.394  -9.392  -9.714  1.00  7.71           C
ATOM    976  O   ALA A 125     -10.647  -9.821  -8.598  1.00  7.49           O
ATOM    977  CB  ALA A 125      -8.906 -10.849 -11.121  1.00  8.29           C
ATOM    978  N   THR A 126     -10.177  -8.097  -9.926  1.00  7.99           N
ATOM    979  CA  THR A 126     -10.141  -7.219  -8.764  1.00  7.99           C
ATOM    980  C   THR A 126     -11.537  -7.007  -8.212  1.00  7.41           C
ATOM    981  O   THR A 126     -11.813  -7.301  -7.039  1.00  6.86           O
ATOM    982  CB  THR A 126      -9.494  -5.900  -9.127  1.00  8.16           C
ATOM    983  OG1 THR A 126      -8.412  -6.163 -10.029  1.00  9.16           O
ATOM    984  CG2 THR A 126      -8.958  -5.233  -7.873  1.00  7.97           C
ATOM    985  N   TRP A 127     -12.459  -6.578  -9.080  1.00  7.65           N
ATOM    986  CA  TRP A 127     -13.820  -6.367  -8.613  1.00  7.48           C
ATOM    987  C   TRP A 127     -14.360  -7.588  -7.886  1.00  7.00           C
ATOM    988  O   TRP A 127     -15.126  -7.433  -6.931  1.00  6.54           O
ATOM    989  CB  TRP A 127     -14.707  -5.959  -9.773  1.00  7.84           C
ATOM    990  CG  TRP A 127     -14.393  -4.610 -10.215  1.00  8.11           C
ATOM    991  CD1 TRP A 127     -13.802  -4.264 -11.359  1.00  8.38           C
ATOM    992  CD2 TRP A 127     -14.640  -3.409  -9.492  1.00  8.31           C
ATOM    993  NE1 TRP A 127     -13.664  -2.898 -11.431  1.00  8.85           N
ATOM    994  CE2 TRP A 127     -14.164  -2.349 -10.279  1.00  8.62           C
ATOM    995  CE3 TRP A 127     -15.217  -3.128  -8.240  1.00  8.37           C
ATOM    996  CZ2 TRP A 127     -14.240  -1.008  -9.869  1.00  8.91           C
ATOM    997  CZ3 TRP A 127     -15.300  -1.803  -7.831  1.00  8.64           C
ATOM    998  CH2 TRP A 127     -14.809  -0.751  -8.648  1.00  8.80           C
ATOM    999  N   LEU A 128     -13.947  -8.801  -8.284  1.00  6.88           N
ATOM   1000  CA  LEU A 128     -14.533  -9.990  -7.662  1.00  6.44           C
ATOM   1001  C   LEU A 128     -13.931 -10.275  -6.288  1.00  6.21           C
ATOM   1002  O   LEU A 128     -14.655 -10.623  -5.370  1.00  5.86           O
ATOM   1003  CB  LEU A 128     -14.358 -11.207  -8.560  1.00  6.63           C
ATOM   1004  CG  LEU A 128     -15.438 -11.593  -9.574  1.00  6.52           C
ATOM   1005  CD1 LEU A 128     -15.043 -12.812 -10.303  1.00  6.42           C
ATOM   1006  CD2 LEU A 128     -16.792 -11.776  -8.820  1.00  6.32           C
ATOM   1007  N   ILE A 129     -12.624 -10.125  -6.134  1.00  6.20           N
ATOM   1008  CA  ILE A 129     -11.949 -10.194  -4.834  1.00  6.20           C
ATOM   1009  C   ILE A 129     -12.465  -9.151  -3.813  1.00  5.95           C
ATOM   1010  O   ILE A 129     -12.760  -9.499  -2.664  1.00  5.64           O
ATOM   1011  CB  ILE A 129     -10.443 -10.029  -5.050  1.00  6.12           C
ATOM   1012  CG1 ILE A 129      -9.913 -11.253  -5.707  1.00  6.05           C
ATOM   1013  CG2 ILE A 129      -9.777  -9.711  -3.784  1.00  5.84           C
ATOM   1014  CD1 ILE A 129      -8.653 -10.993  -6.420  1.00  6.61           C
ATOM   1015  N   LEU A 130     -12.462  -7.855  -4.168  1.00  5.87           N
ATOM   1016  CA  LEU A 130     -13.028  -6.827  -3.290  1.00  5.81           C
ATOM   1017  C   LEU A 130     -14.499  -7.085  -2.948  1.00  5.62           C
ATOM   1018  O   LEU A 130     -14.931  -6.843  -1.822  1.00  5.51           O
ATOM   1019  CB  LEU A 130     -12.899  -5.441  -3.931  1.00  6.08           C
ATOM   1020  CG  LEU A 130     -11.579  -4.690  -4.096  1.00  6.58           C
ATOM   1021  CD1 LEU A 130     -11.834  -3.268  -4.415  1.00  6.44           C
ATOM   1022  CD2 LEU A 130     -10.790  -4.802  -2.855  1.00  6.12           C
ATOM   1023  N   ALA A 131     -15.296  -7.548  -3.901  1.00  5.75           N
ATOM   1024  CA  ALA A 131     -16.649  -7.903  -3.522  1.00  5.63           C
ATOM   1025  C   ALA A 131     -16.607  -9.097  -2.626  1.00  5.44           C
ATOM   1026  O   ALA A 131     -17.182  -9.087  -1.548  1.00  5.30           O
ATOM   1027  CB  ALA A 131     -17.519  -8.191  -4.749  1.00  5.64           C
ATOM   1028  N   ALA A 132     -15.846 -10.112  -3.010  1.00  5.66           N
ATOM   1029  CA  ALA A 132     -15.742 -11.298  -2.174  1.00  5.40           C
ATOM   1030  C   ALA A 132     -15.172 -10.947  -0.792  1.00  5.36           C
ATOM   1031  O   ALA A 132     -15.764 -11.303   0.229  1.00  4.96           O
ATOM   1032  CB  ALA A 132     -14.909 -12.349  -2.854  1.00  5.49           C
ATOM   1033  N   TRP A 133     -14.027 -10.243  -0.779  1.00  5.31           N
ATOM   1034  CA  TRP A 133     -13.392  -9.766   0.457  1.00  5.31           C
ATOM   1035  C   TRP A 133     -14.349  -8.931   1.258  1.00  5.21           C
ATOM   1036  O   TRP A 133     -14.406  -9.060   2.466  1.00  5.02           O
ATOM   1037  CB  TRP A 133     -12.161  -8.928   0.140  1.00  5.32           C
ATOM   1038  CG  TRP A 133     -11.025  -9.761  -0.042  1.00  5.35           C
ATOM   1039  CD1 TRP A 133     -11.006 -11.118   0.026  1.00  5.18           C
ATOM   1040  CD2 TRP A 133      -9.691  -9.336  -0.341  1.00  5.29           C
ATOM   1041  NE1 TRP A 133      -9.725 -11.576  -0.155  1.00  5.11           N
ATOM   1042  CE2 TRP A 133      -8.896 -10.505  -0.403  1.00  5.22           C
ATOM   1043  CE3 TRP A 133      -9.087  -8.083  -0.517  1.00  5.12           C
ATOM   1044  CZ2 TRP A 133      -7.514 -10.463  -0.642  1.00  4.87           C
ATOM   1045  CZ3 TRP A 133      -7.750  -8.021  -0.721  1.00  4.97           C
ATOM   1046  CH2 TRP A 133      -6.956  -9.216  -0.800  1.00  4.85           C
ATOM   1047  N   GLY A 134     -15.150  -8.089   0.594  1.00  5.14           N
ATOM   1048  CA  GLY A 134     -16.138  -7.311   1.325  1.00  5.20           C
ATOM   1049  C   GLY A 134     -17.238  -8.167   1.918  1.00  5.11           C
ATOM   1050  O   GLY A 134     -17.845  -7.801   2.914  1.00  4.90           O
ATOM   1051  N   MET A 135     -17.542  -9.290   1.282  1.00  5.00           N
ATOM   1052  CA  MET A 135     -18.453 -10.253   1.874  1.00  4.99           C
ATOM   1053  C   MET A 135     -17.849 -10.892   3.104  1.00  4.98           C
ATOM   1054  O   MET A 135     -18.542 -11.079   4.098  1.00  4.79           O
ATOM   1055  CB  MET A 135     -18.852 -11.333   0.851  1.00  4.94           C
ATOM   1056  CG  MET A 135     -19.357 -12.713   1.430  1.00  4.84           C
ATOM   1057  SD  MET A 135     -19.784 -13.885   0.097  1.00  4.47           S
ATOM   1058  CE  MET A 135     -18.144 -13.781  -0.750  1.00  5.17           C
ATOM   1059  N   ILE A 136     -16.560 -11.232   3.062  1.00  5.01           N
ATOM   1060  CA  ILE A 136     -16.033 -12.078   4.127  1.00  5.03           C
ATOM   1061  C   ILE A 136     -15.828 -11.259   5.369  1.00  5.03           C
ATOM   1062  O   ILE A 136     -16.203 -11.662   6.458  1.00  5.19           O
ATOM   1063  CB  ILE A 136     -14.723 -12.780   3.696  1.00  5.04           C
ATOM   1064  CG1 ILE A 136     -15.042 -13.754   2.577  1.00  5.01           C
ATOM   1065  CG2 ILE A 136     -14.068 -13.401   4.925  1.00  4.98           C
ATOM   1066  CD1 ILE A 136     -14.011 -13.786   1.463  1.00  5.09           C
ATOM   1067  N   ILE A 137     -15.243 -10.079   5.192  1.00  5.12           N
ATOM   1068  CA  ILE A 137     -14.958  -9.157   6.290  1.00  5.25           C
ATOM   1069  C   ILE A 137     -16.231  -8.775   7.033  1.00  5.33           C
ATOM   1070  O   ILE A 137     -16.237  -8.694   8.261  1.00  5.28           O
ATOM   1071  CB  ILE A 137     -14.241  -7.926   5.715  1.00  5.29           C
ATOM   1072  CG1 ILE A 137     -12.905  -8.328   5.104  1.00  5.47           C
ATOM   1073  CG2 ILE A 137     -14.158  -6.792   6.716  1.00  5.96           C
ATOM   1074  CD1 ILE A 137     -12.489  -7.404   3.990  1.00  5.27           C
ATOM   1075  N   THR A 138     -17.313  -8.488   6.310  1.00  5.31           N
ATOM   1076  CA  THR A 138     -18.534  -8.061   6.988  1.00  5.41           C
ATOM   1077  C   THR A 138     -19.208  -9.245   7.668  1.00  5.60           C
ATOM   1078  O   THR A 138     -19.690  -9.095   8.802  1.00  5.76           O
ATOM   1079  CB  THR A 138     -19.508  -7.310   6.036  1.00  5.47           C
ATOM   1080  OG1 THR A 138     -20.002  -8.142   4.948  1.00  5.31           O
ATOM   1081  CG2 THR A 138     -18.824  -6.125   5.474  1.00  5.67           C
ATOM   1082  N   GLY A 139     -19.098 -10.452   7.051  1.00  5.44           N
ATOM   1083  CA  GLY A 139     -19.565 -11.670   7.695  1.00  5.50           C
ATOM   1084  C   GLY A 139     -18.816 -11.977   8.976  1.00  5.73           C
ATOM   1085  O   GLY A 139     -19.416 -12.334   9.988  1.00  5.87           O
ATOM   1086  N   TYR A 140     -17.497 -11.837   8.949  1.00  5.64           N
ATOM   1087  CA  TYR A 140     -16.686 -12.021  10.164  1.00  5.87           C
ATOM   1088  C   TYR A 140     -17.195 -11.161  11.330  1.00  6.14           C
ATOM   1089  O   TYR A 140     -17.319 -11.632  12.470  1.00  6.20           O
ATOM   1090  CB  TYR A 140     -15.214 -11.715   9.819  1.00  5.70           C
ATOM   1091  CG  TYR A 140     -14.189 -11.903  10.922  1.00  6.01           C
ATOM   1092  CD1 TYR A 140     -13.568 -13.135  11.101  1.00  5.88           C
ATOM   1093  CD2 TYR A 140     -13.832 -10.846  11.748  1.00  6.16           C
ATOM   1094  CE1 TYR A 140     -12.657 -13.342  12.082  1.00  6.00           C
ATOM   1095  CE2 TYR A 140     -12.884 -11.036  12.818  1.00  6.15           C
ATOM   1096  CZ  TYR A 140     -12.318 -12.287  12.942  1.00  6.28           C
ATOM   1097  OH  TYR A 140     -11.418 -12.498  13.905  1.00  6.84           O
ATOM   1098  N   VAL A 141     -17.432  -9.868  11.077  1.00  6.05           N
ATOM   1099  CA  VAL A 141     -17.831  -8.983  12.190  1.00  6.20           C
ATOM   1100  C   VAL A 141     -19.240  -9.337  12.660  1.00  6.47           C
ATOM   1101  O   VAL A 141     -19.556  -9.256  13.851  1.00  6.55           O
ATOM   1102  CB  VAL A 141     -17.716  -7.499  11.747  1.00  6.48           C
ATOM   1103  CG1 VAL A 141     -18.124  -6.580  12.846  1.00  6.76           C
ATOM   1104  CG2 VAL A 141     -16.268  -7.172  11.320  1.00  6.22           C
ATOM   1105  N   GLY A 142     -20.088  -9.812  11.747  1.00  6.20           N
ATOM   1106  CA  GLY A 142     -21.371 -10.283  12.152  1.00  6.41           C
ATOM   1107  C   GLY A 142     -21.231 -11.431  13.090  1.00  6.48           C
ATOM   1108  O   GLY A 142     -21.804 -11.417  14.168  1.00  6.68           O
ATOM   1109  N   GLN A 143     -20.389 -12.422  12.726  1.00  6.46           N
ATOM   1110  CA  GLN A 143     -20.261 -13.674  13.559  1.00  6.59           C
ATOM   1111  C   GLN A 143     -19.500 -13.457  14.846  1.00  6.69           C
ATOM   1112  O   GLN A 143     -19.191 -14.331  15.541  1.00  6.76           O
ATOM   1113  CB  GLN A 143     -19.623 -14.836  12.759  1.00  6.36           C
ATOM   1114  CG  GLN A 143     -18.121 -14.869  12.604  1.00  6.07           C
ATOM   1115  CD  GLN A 143     -17.368 -15.264  13.843  1.00  6.30           C
ATOM   1116  OE1 GLN A 143     -17.748 -16.184  14.542  1.00  6.70           O
ATOM   1117  NE2 GLN A 143     -16.313 -14.563  14.130  1.00  6.25           N
ATOM   1118  N   LEU A 144     -19.165 -12.220  15.134  1.00  6.82           N
ATOM   1119  CA  LEU A 144     -18.614 -11.816  16.413  1.00  6.95           C
ATOM   1120  C   LEU A 144     -19.716 -11.561  17.430  1.00  7.31           C
ATOM   1121  O   LEU A 144     -19.448 -11.549  18.641  1.00  7.59           O
ATOM   1122  CB  LEU A 144     -17.727 -10.596  16.175  1.00  6.95           C
ATOM   1123  CG  LEU A 144     -16.248 -10.873  15.889  1.00  6.93           C
ATOM   1124  CD1 LEU A 144     -15.552  -9.752  15.098  1.00  6.75           C
ATOM   1125  CD2 LEU A 144     -15.640 -10.989  17.261  1.00  6.92           C
ATOM   1126  N   TYR A 145     -20.959 -11.453  16.949  1.00  7.28           N
ATOM   1127  CA  TYR A 145     -22.124 -11.107  17.729  1.00  7.42           C
ATOM   1128  C   TYR A 145     -23.116 -12.267  17.805  1.00  7.62           C
ATOM   1129  O   TYR A 145     -24.185 -12.133  18.445  1.00  7.65           O
ATOM   1130  CB  TYR A 145     -22.794  -9.843  17.160  1.00  7.54           C
ATOM   1131  CG  TYR A 145     -21.873  -8.634  17.084  1.00  7.42           C
ATOM   1132  CD1 TYR A 145     -22.118  -7.487  17.872  1.00  7.68           C
ATOM   1133  CD2 TYR A 145     -20.775  -8.602  16.209  1.00  7.33           C
ATOM   1134  CE1 TYR A 145     -21.305  -6.393  17.810  1.00  7.70           C
ATOM   1135  CE2 TYR A 145     -19.922  -7.498  16.144  1.00  7.29           C
ATOM   1136  CZ  TYR A 145     -20.197  -6.396  16.959  1.00  7.61           C
ATOM   1137  OH  TYR A 145     -19.389  -5.257  16.932  1.00  7.94           O
ATOM   1138  N   GLU A 146     -22.742 -13.438  17.256  1.00  7.52           N
ATOM   1139  CA  GLU A 146     -23.644 -14.594  17.271  1.00  7.35           C
ATOM   1140  C   GLU A 146     -24.160 -14.920  18.662  1.00  7.75           C
ATOM   1141  O   GLU A 146     -25.256 -15.511  18.828  1.00  7.65           O
ATOM   1142  CB  GLU A 146     -22.974 -15.819  16.582  1.00  6.97           C
ATOM   1143  CG  GLU A 146     -22.095 -16.757  17.336  1.00  7.18           C
ATOM   1144  CD  GLU A 146     -21.335 -17.739  16.399  1.00  6.68           C
ATOM   1145  OE1 GLU A 146     -21.256 -17.408  15.222  1.00  6.55           O
ATOM   1146  OE2 GLU A 146     -20.773 -18.781  16.846  1.00  6.59           O
ATOM   1147  N   VAL A 147     -23.438 -14.512  19.681  1.00  7.96           N
ATOM   1148  CA  VAL A 147     -23.935 -14.854  20.995  1.00  8.02           C
ATOM   1149  C   VAL A 147     -24.542 -13.625  21.628  1.00  8.24           C
ATOM   1150  O   VAL A 147     -25.492 -13.720  22.403  1.00  8.39           O
ATOM   1151  CB  VAL A 147     -22.811 -15.463  21.827  1.00  7.96           C
ATOM   1152  CG1 VAL A 147     -23.050 -15.310  23.221  1.00  8.03           C
ATOM   1153  CG2 VAL A 147     -22.806 -16.935  21.453  1.00  7.98           C
ATOM   1154  N   ASP A 148     -23.990 -12.460  21.304  1.00  8.17           N
ATOM   1155  CA  ASP A 148     -24.246 -11.287  22.133  1.00  8.62           C
ATOM   1156  C   ASP A 148     -25.270 -10.351  21.551  1.00  8.39           C
ATOM   1157  O   ASP A 148     -25.613  -9.374  22.204  1.00  8.57           O
ATOM   1158  CB  ASP A 148     -22.952 -10.472  22.335  1.00  8.29           C
ATOM   1159  CG  ASP A 148     -22.037 -11.086  23.304  1.00  8.72           C
ATOM   1160  OD1 ASP A 148     -22.463 -11.325  24.436  1.00  8.94           O
ATOM   1161  OD2 ASP A 148     -20.901 -11.356  22.893  1.00  8.90           O
ATOM   1162  N   ASP A 149     -25.651 -10.547  20.297  1.00  8.35           N
ATOM   1163  CA  ASP A 149     -26.413  -9.535  19.570  1.00  8.28           C
ATOM   1164  C   ASP A 149     -26.744 -10.170  18.249  1.00  7.98           C
ATOM   1165  O   ASP A 149     -26.068  -9.917  17.236  1.00  7.83           O
ATOM   1166  CB  ASP A 149     -25.609  -8.258  19.368  1.00  8.17           C
ATOM   1167  CG  ASP A 149     -26.445  -7.000  19.358  1.00  8.03           C
ATOM   1168  OD1 ASP A 149     -27.673  -6.954  19.610  1.00  8.07           O
ATOM   1169  OD2 ASP A 149     -25.800  -6.005  19.147  1.00  8.20           O
ATOM   1170  N   ILE A 150     -27.739 -11.078  18.287  1.00  8.05           N
ATOM   1171  CA  ILE A 150     -28.311 -11.608  17.038  1.00  8.01           C
ATOM   1172  C   ILE A 150     -28.695 -10.470  16.120  1.00  7.98           C
ATOM   1173  O   ILE A 150     -28.592 -10.580  14.886  1.00  7.84           O
ATOM   1174  CB  ILE A 150     -29.513 -12.495  17.346  1.00  8.16           C
ATOM   1175  CG1 ILE A 150     -28.985 -13.723  18.044  1.00  7.96           C
ATOM   1176  CG2 ILE A 150     -30.240 -12.870  16.073  1.00  8.25           C
ATOM   1177  CD1 ILE A 150     -28.736 -14.882  17.042  1.00  7.64           C
ATOM   1178  N   ALA A 151     -29.124  -9.355  16.717  1.00  7.93           N
ATOM   1179  CA  ALA A 151     -29.441  -8.149  15.980  1.00  7.95           C
ATOM   1180  C   ALA A 151     -28.309  -7.782  15.039  1.00  7.63           C
ATOM   1181  O   ALA A 151     -28.553  -7.552  13.862  1.00  7.67           O
ATOM   1182  CB  ALA A 151     -29.757  -7.010  16.951  1.00  8.25           C
ATOM   1183  N   GLN A 152     -27.061  -7.827  15.509  1.00  7.55           N
ATOM   1184  CA  GLN A 152     -25.965  -7.357  14.659  1.00  7.50           C
ATOM   1185  C   GLN A 152     -25.535  -8.444  13.704  1.00  7.31           C
ATOM   1186  O   GLN A 152     -25.233  -8.162  12.545  1.00  6.92           O
ATOM   1187  CB  GLN A 152     -24.792  -6.873  15.493  1.00  7.59           C
ATOM   1188  CG  GLN A 152     -25.229  -5.765  16.359  1.00  7.75           C
ATOM   1189  CD  GLN A 152     -24.206  -4.686  16.547  1.00  7.76           C
ATOM   1190  OE1 GLN A 152     -23.359  -4.477  15.689  1.00  7.61           O
ATOM   1191  NE2 GLN A 152     -24.301  -3.963  17.665  1.00  7.84           N
ATOM   1192  N   LEU A 153     -25.571  -9.699  14.176  1.00  7.32           N
ATOM   1193  CA  LEU A 153     -25.338 -10.821  13.300  1.00  6.99           C
ATOM   1194  C   LEU A 153     -26.193 -10.706  12.039  1.00  7.02           C
ATOM   1195  O   LEU A 153     -25.700 -10.964  10.930  1.00  6.58           O
ATOM   1196  CB  LEU A 153     -25.579 -12.125  14.066  1.00  7.07           C
ATOM   1197  CG  LEU A 153     -25.308 -13.429  13.258  1.00  6.84           C
ATOM   1198  CD1 LEU A 153     -24.243 -14.280  13.895  1.00  6.57           C
ATOM   1199  CD2 LEU A 153     -26.535 -14.280  13.132  1.00  7.00           C
ATOM   1200  N   MET A 154     -27.466 -10.274  12.187  1.00  7.32           N
ATOM   1201  CA  MET A 154     -28.375 -10.132  11.044  1.00  7.21           C
ATOM   1202  C   MET A 154     -27.966  -8.978  10.154  1.00  6.66           C
ATOM   1203  O   MET A 154     -27.934  -9.109   8.927  1.00  6.47           O
ATOM   1204  CB  MET A 154     -29.822  -9.912  11.513  1.00  7.91           C
ATOM   1205  CG  MET A 154     -30.336 -10.906  12.502  1.00  8.36           C
ATOM   1206  SD  MET A 154     -30.433 -12.634  11.929  1.00 11.36           S
ATOM   1207  CE  MET A 154     -32.192 -12.916  12.237  1.00  9.10           C
ATOM   1208  N   ILE A 155     -27.715  -7.807  10.737  1.00  6.76           N
ATOM   1209  CA  ILE A 155     -27.507  -6.661   9.864  1.00  6.67           C
ATOM   1210  C   ILE A 155     -26.176  -6.793   9.225  1.00  6.29           C
ATOM   1211  O   ILE A 155     -26.015  -6.431   8.066  1.00  6.07           O
ATOM   1212  CB  ILE A 155     -27.627  -5.311  10.570  1.00  6.79           C
ATOM   1213  CG1 ILE A 155     -29.104  -4.812  10.550  1.00  6.88           C
ATOM   1214  CG2 ILE A 155     -26.783  -4.269   9.849  1.00  6.53           C
ATOM   1215  CD1 ILE A 155     -30.184  -5.864  10.871  1.00  7.42           C
ATOM   1216  N   TRP A 156     -25.216  -7.371   9.940  1.00  6.32           N
ATOM   1217  CA  TRP A 156     -23.941  -7.589   9.299  1.00  6.31           C
ATOM   1218  C   TRP A 156     -24.111  -8.682   8.295  1.00  5.92           C
ATOM   1219  O   TRP A 156     -23.626  -8.572   7.181  1.00  5.65           O
ATOM   1220  CB  TRP A 156     -22.869  -7.930  10.287  1.00  6.61           C
ATOM   1221  CG  TRP A 156     -22.284  -6.729  10.993  1.00  6.77           C
ATOM   1222  CD1 TRP A 156     -22.432  -6.407  12.283  1.00  7.11           C
ATOM   1223  CD2 TRP A 156     -21.489  -5.699  10.410  1.00  6.92           C
ATOM   1224  NE1 TRP A 156     -21.751  -5.229  12.581  1.00  7.25           N
ATOM   1225  CE2 TRP A 156     -21.165  -4.782  11.436  1.00  7.23           C
ATOM   1226  CE3 TRP A 156     -20.990  -5.477   9.131  1.00  6.75           C
ATOM   1227  CZ2 TRP A 156     -20.379  -3.653  11.209  1.00  7.83           C
ATOM   1228  CZ3 TRP A 156     -20.191  -4.369   8.908  1.00  7.05           C
ATOM   1229  CH2 TRP A 156     -19.909  -3.460   9.934  1.00  7.45           C
ATOM   1230  N   GLY A 157     -24.905  -9.685   8.656  1.00  5.91           N
ATOM   1231  CA  GLY A 157     -25.278 -10.676   7.688  1.00  5.81           C
ATOM   1232  C   GLY A 157     -25.928 -10.061   6.477  1.00  5.48           C
ATOM   1233  O   GLY A 157     -25.627 -10.418   5.351  1.00  5.46           O
ATOM   1234  N   ALA A 158     -26.826  -9.114   6.690  1.00  5.64           N
ATOM   1235  CA  ALA A 158     -27.476  -8.457   5.560  1.00  5.61           C
ATOM   1236  C   ALA A 158     -26.468  -7.761   4.611  1.00  5.31           C
ATOM   1237  O   ALA A 158     -26.510  -7.960   3.376  1.00  5.27           O
ATOM   1238  CB  ALA A 158     -28.526  -7.476   6.096  1.00  5.59           C
ATOM   1239  N   VAL A 159     -25.611  -6.891   5.149  1.00  5.33           N
ATOM   1240  CA  VAL A 159     -24.535  -6.261   4.347  1.00  5.33           C
ATOM   1241  C   VAL A 159     -23.712  -7.289   3.582  1.00  5.09           C
ATOM   1242  O   VAL A 159     -23.265  -7.050   2.467  1.00  5.11           O
ATOM   1243  CB  VAL A 159     -23.564  -5.450   5.213  1.00  5.28           C
ATOM   1244  CG1 VAL A 159     -22.455  -4.861   4.383  1.00  5.41           C
ATOM   1245  CG2 VAL A 159     -24.224  -4.395   6.030  1.00  5.58           C
ATOM   1246  N   SER A 160     -23.376  -8.367   4.241  1.00  5.16           N
ATOM   1247  CA  SER A 160     -22.495  -9.349   3.624  1.00  5.11           C
ATOM   1248  C   SER A 160     -23.128  -9.960   2.390  1.00  4.93           C
ATOM   1249  O   SER A 160     -22.475 -10.049   1.322  1.00  4.82           O
ATOM   1250  CB  SER A 160     -22.149 -10.401   4.645  1.00  5.02           C
ATOM   1251  OG  SER A 160     -21.370 -11.333   4.029  1.00  4.92           O
ATOM   1252  N   THR A 161     -24.405 -10.395   2.537  1.00  4.82           N
ATOM   1253  CA  THR A 161     -25.148 -11.062   1.479  1.00  4.76           C
ATOM   1254  C   THR A 161     -25.325 -10.133   0.295  1.00  4.89           C
ATOM   1255  O   THR A 161     -25.349 -10.575  -0.849  1.00  4.74           O
ATOM   1256  CB  THR A 161     -26.529 -11.507   1.959  1.00  4.92           C
ATOM   1257  OG1 THR A 161     -26.455 -12.475   3.005  1.00  5.12           O
ATOM   1258  CG2 THR A 161     -27.372 -12.083   0.794  1.00  5.05           C
ATOM   1259  N   ALA A 162     -25.594  -8.865   0.591  1.00  5.08           N
ATOM   1260  CA  ALA A 162     -25.448  -7.735  -0.314  1.00  4.93           C
ATOM   1261  C   ALA A 162     -24.261  -7.932  -1.203  1.00  4.95           C
ATOM   1262  O   ALA A 162     -24.410  -8.085  -2.386  1.00  4.81           O
ATOM   1263  CB  ALA A 162     -25.291  -6.447   0.487  1.00  4.96           C
ATOM   1264  N   PHE A 163     -23.078  -7.994  -0.627  1.00  4.83           N
ATOM   1265  CA  PHE A 163     -21.877  -8.234  -1.410  1.00  5.03           C
ATOM   1266  C   PHE A 163     -21.961  -9.521  -2.208  1.00  4.93           C
ATOM   1267  O   PHE A 163     -21.466  -9.585  -3.336  1.00  5.14           O
ATOM   1268  CB  PHE A 163     -20.674  -8.313  -0.468  1.00  5.10           C
ATOM   1269  CG  PHE A 163     -20.008  -7.001  -0.208  1.00  5.19           C
ATOM   1270  CD1 PHE A 163     -19.229  -6.410  -1.180  1.00  5.41           C
ATOM   1271  CD2 PHE A 163     -20.121  -6.382   1.043  1.00  5.23           C
ATOM   1272  CE1 PHE A 163     -18.577  -5.222  -0.912  1.00  5.36           C
ATOM   1273  CE2 PHE A 163     -19.550  -5.169   1.288  1.00  5.19           C
ATOM   1274  CZ  PHE A 163     -18.782  -4.595   0.301  1.00  5.35           C
ATOM   1275  N   PHE A 164     -22.530 -10.582  -1.622  1.00  4.88           N
ATOM   1276  CA  PHE A 164     -22.645 -11.874  -2.318  1.00  5.02           C
ATOM   1277  C   PHE A 164     -23.432 -11.756  -3.606  1.00  5.18           C
ATOM   1278  O   PHE A 164     -23.101 -12.379  -4.620  1.00  5.31           O
ATOM   1279  CB  PHE A 164     -23.342 -12.913  -1.423  1.00  5.05           C
ATOM   1280  CG  PHE A 164     -23.256 -14.280  -1.941  1.00  5.25           C
ATOM   1281  CD1 PHE A 164     -22.107 -14.705  -2.629  1.00  5.35           C
ATOM   1282  CD2 PHE A 164     -24.278 -15.195  -1.699  1.00  5.72           C
ATOM   1283  CE1 PHE A 164     -21.945 -15.968  -3.073  1.00  5.40           C
ATOM   1284  CE2 PHE A 164     -24.134 -16.492  -2.159  1.00  5.78           C
ATOM   1285  CZ  PHE A 164     -22.963 -16.899  -2.861  1.00  5.54           C
ATOM   1286  N   VAL A 165     -24.495 -10.976  -3.588  1.00  5.07           N
ATOM   1287  CA  VAL A 165     -25.337 -10.905  -4.763  1.00  5.24           C
ATOM   1288  C   VAL A 165     -24.587 -10.246  -5.900  1.00  5.29           C
ATOM   1289  O   VAL A 165     -24.508 -10.805  -6.992  1.00  5.44           O
ATOM   1290  CB  VAL A 165     -26.641 -10.231  -4.371  1.00  5.19           C
ATOM   1291  CG1 VAL A 165     -27.547  -9.991  -5.483  1.00  5.17           C
ATOM   1292  CG2 VAL A 165     -27.251 -11.188  -3.503  1.00  5.22           C
ATOM   1293  N   VAL A 166     -23.888  -9.158  -5.610  1.00  5.11           N
ATOM   1294  CA  VAL A 166     -23.183  -8.379  -6.614  1.00  5.17           C
ATOM   1295  C   VAL A 166     -22.032  -9.209  -7.222  1.00  5.50           C
ATOM   1296  O   VAL A 166     -21.866  -9.305  -8.455  1.00  5.24           O
ATOM   1297  CB  VAL A 166     -22.780  -7.062  -5.916  1.00  5.29           C
ATOM   1298  CG1 VAL A 166     -21.891  -6.078  -6.710  1.00  5.32           C
ATOM   1299  CG2 VAL A 166     -24.046  -6.358  -5.590  1.00  5.17           C
ATOM   1300  N   MET A 167     -21.375  -9.990  -6.378  1.00  5.40           N
ATOM   1301  CA  MET A 167     -20.196 -10.712  -6.812  1.00  5.58           C
ATOM   1302  C   MET A 167     -20.604 -11.865  -7.712  1.00  5.59           C
ATOM   1303  O   MET A 167     -19.953 -12.127  -8.720  1.00  5.63           O
ATOM   1304  CB  MET A 167     -19.408 -11.212  -5.585  1.00  5.61           C
ATOM   1305  CG  MET A 167     -18.837 -12.485  -5.927  1.00  5.77           C
ATOM   1306  SD  MET A 167     -17.691 -13.290  -4.899  1.00  5.93           S
ATOM   1307  CE  MET A 167     -18.912 -14.204  -3.910  1.00  5.64           C
ATOM   1308  N   ASN A 168     -21.712 -12.520  -7.351  1.00  5.65           N
ATOM   1309  CA  ASN A 168     -22.341 -13.541  -8.157  1.00  5.69           C
ATOM   1310  C   ASN A 168     -22.893 -12.993  -9.465  1.00  5.69           C
ATOM   1311  O   ASN A 168     -22.883 -13.677 -10.486  1.00  5.69           O
ATOM   1312  CB  ASN A 168     -23.511 -14.149  -7.394  1.00  6.03           C
ATOM   1313  CG  ASN A 168     -23.101 -15.069  -6.286  1.00  6.07           C
ATOM   1314  OD1 ASN A 168     -23.600 -14.975  -5.188  1.00  5.93           O
ATOM   1315  ND2 ASN A 168     -22.089 -15.847  -6.536  1.00  6.11           N
ATOM   1316  N   TRP A 169     -23.431 -11.791  -9.431  1.00  5.68           N
ATOM   1317  CA  TRP A 169     -23.813 -11.125 -10.662  1.00  5.71           C
ATOM   1318  C   TRP A 169     -22.617 -10.920 -11.585  1.00  5.77           C
ATOM   1319  O   TRP A 169     -22.738 -11.029 -12.792  1.00  5.88           O
ATOM   1320  CB  TRP A 169     -24.495  -9.778 -10.373  1.00  5.59           C
ATOM   1321  CG  TRP A 169     -24.635  -9.062 -11.640  1.00  5.65           C
ATOM   1322  CD1 TRP A 169     -25.439  -9.429 -12.723  1.00  5.71           C
ATOM   1323  CD2 TRP A 169     -23.874  -7.937 -12.075  1.00  5.62           C
ATOM   1324  NE1 TRP A 169     -25.245  -8.563 -13.747  1.00  5.81           N
ATOM   1325  CE2 TRP A 169     -24.301  -7.632 -13.382  1.00  5.66           C
ATOM   1326  CE3 TRP A 169     -22.908  -7.124 -11.475  1.00  5.54           C
ATOM   1327  CZ2 TRP A 169     -23.764  -6.571 -14.108  1.00  5.65           C
ATOM   1328  CZ3 TRP A 169     -22.393  -6.083 -12.183  1.00  5.62           C
ATOM   1329  CH2 TRP A 169     -22.819  -5.812 -13.501  1.00  5.67           C
ATOM   1330  N   ILE A 170     -21.476 -10.562 -11.050  1.00  5.93           N
ATOM   1331  CA  ILE A 170     -20.322 -10.376 -11.907  1.00  5.89           C
ATOM   1332  C   ILE A 170     -19.938 -11.680 -12.587  1.00  6.29           C
ATOM   1333  O   ILE A 170     -19.604 -11.720 -13.778  1.00  6.57           O
ATOM   1334  CB  ILE A 170     -19.149  -9.858 -11.082  1.00  6.01           C
ATOM   1335  CG1 ILE A 170     -19.422  -8.426 -10.618  1.00  5.89           C
ATOM   1336  CG2 ILE A 170     -17.913  -9.993 -11.946  1.00  6.10           C
ATOM   1337  CD1 ILE A 170     -18.716  -8.070  -9.263  1.00  6.11           C
ATOM   1338  N   VAL A 171     -19.859 -12.733 -11.806  1.00  6.07           N
ATOM   1339  CA  VAL A 171     -19.316 -13.973 -12.292  1.00  6.39           C
ATOM   1340  C   VAL A 171     -20.143 -14.459 -13.455  1.00  6.70           C
ATOM   1341  O   VAL A 171     -19.615 -14.658 -14.549  1.00  6.99           O
ATOM   1342  CB  VAL A 171     -19.229 -15.011 -11.172  1.00  6.24           C
ATOM   1343  CG1 VAL A 171     -19.230 -16.454 -11.745  1.00  6.81           C
ATOM   1344  CG2 VAL A 171     -18.026 -14.800 -10.368  1.00  6.33           C
ATOM   1345  N   GLY A 172     -21.469 -14.505 -13.265  1.00  6.60           N
ATOM   1346  CA  GLY A 172     -22.359 -15.001 -14.284  1.00  6.75           C
ATOM   1347  C   GLY A 172     -22.334 -14.194 -15.561  1.00  7.07           C
ATOM   1348  O   GLY A 172     -22.477 -14.758 -16.652  1.00  7.56           O
ATOM   1349  N   THR A 173     -22.206 -12.860 -15.450  1.00  6.65           N
ATOM   1350  CA  THR A 173     -22.089 -12.047 -16.657  1.00  6.99           C
ATOM   1351  C   THR A 173     -20.907 -12.465 -17.479  1.00  7.75           C
ATOM   1352  O   THR A 173     -21.009 -12.579 -18.709  1.00  7.91           O
ATOM   1353  CB  THR A 173     -21.976 -10.569 -16.331  1.00  6.69           C
ATOM   1354  OG1 THR A 173     -23.177 -10.232 -15.658  1.00  6.30           O
ATOM   1355  CG2 THR A 173     -21.948  -9.791 -17.608  1.00  7.31           C
ATOM   1356  N   LYS A 174     -19.789 -12.744 -16.787  1.00  7.52           N
ATOM   1357  CA  LYS A 174     -18.570 -13.212 -17.434  1.00  7.92           C
ATOM   1358  C   LYS A 174     -18.754 -14.591 -18.034  1.00  8.20           C
ATOM   1359  O   LYS A 174     -18.269 -14.872 -19.145  1.00  8.56           O
ATOM   1360  CB  LYS A 174     -17.440 -13.244 -16.423  1.00  7.88           C
ATOM   1361  CG  LYS A 174     -16.809 -11.897 -16.172  1.00  8.01           C
ATOM   1362  CD  LYS A 174     -16.986 -10.977 -17.355  1.00  8.53           C
ATOM   1363  CE  LYS A 174     -15.992  -9.818 -17.309  1.00  9.00           C
ATOM   1364  NZ  LYS A 174     -16.551  -8.633 -17.975  1.00  9.30           N
ATOM   1365  N   ILE A 175     -19.402 -15.479 -17.291  1.00  8.01           N
ATOM   1366  CA  ILE A 175     -19.613 -16.812 -17.804  1.00  8.22           C
ATOM   1367  C   ILE A 175     -20.356 -16.736 -19.137  1.00  8.58           C
ATOM   1368  O   ILE A 175     -19.939 -17.309 -20.145  1.00  8.88           O
ATOM   1369  CB  ILE A 175     -20.347 -17.675 -16.771  1.00  7.91           C
ATOM   1370  CG1 ILE A 175     -19.478 -17.915 -15.509  1.00  7.83           C
ATOM   1371  CG2 ILE A 175     -20.797 -18.930 -17.433  1.00  8.21           C
ATOM   1372  CD1 ILE A 175     -19.788 -19.220 -14.697  1.00  7.40           C
ATOM   1373  N   PHE A 176     -21.398 -15.939 -19.203  1.00  8.60           N
ATOM   1374  CA  PHE A 176     -22.265 -16.104 -20.373  1.00  8.80           C
ATOM   1375  C   PHE A 176     -21.637 -15.573 -21.629  1.00  8.98           C
ATOM   1376  O   PHE A 176     -21.799 -16.170 -22.695  1.00  9.48           O
ATOM   1377  CB  PHE A 176     -23.606 -15.496 -20.039  1.00  8.47           C
ATOM   1378  CG  PHE A 176     -24.190 -16.227 -18.921  1.00  8.37           C
ATOM   1379  CD1 PHE A 176     -23.973 -17.587 -18.878  1.00  8.33           C
ATOM   1380  CD2 PHE A 176     -24.746 -15.608 -17.857  1.00  7.65           C
ATOM   1381  CE1 PHE A 176     -24.438 -18.317 -17.855  1.00  8.36           C
ATOM   1382  CE2 PHE A 176     -25.142 -16.320 -16.842  1.00  7.57           C
ATOM   1383  CZ  PHE A 176     -25.018 -17.698 -16.832  1.00  7.93           C
ATOM   1384  N   LYS A 177     -20.889 -14.474 -21.486  1.00  9.41           N
ATOM   1385  CA  LYS A 177     -20.193 -13.783 -22.562  1.00  9.31           C
ATOM   1386  C   LYS A 177     -19.064 -14.614 -23.133  1.00  9.44           C
ATOM   1387  O   LYS A 177     -18.903 -14.712 -24.352  1.00 10.18           O
ATOM   1388  CB  LYS A 177     -19.599 -12.481 -22.010  1.00  9.18           C
ATOM   1389  CG  LYS A 177     -20.267 -11.147 -22.465  1.00  9.63           C
ATOM   1390  CD  LYS A 177     -21.582 -10.915 -21.661  1.00  9.41           C
ATOM   1391  CE  LYS A 177     -22.352  -9.635 -22.040  1.00  8.95           C
ATOM   1392  NZ  LYS A 177     -21.539  -8.411 -22.046  1.00  9.43           N
ATOM   1393  N   ASN A 178     -18.213 -15.135 -22.266  1.00  9.34           N
ATOM   1394  CA  ASN A 178     -16.942 -15.697 -22.668  1.00  9.52           C
ATOM   1395  C   ASN A 178     -17.013 -17.201 -22.842  1.00  9.37           C
ATOM   1396  O   ASN A 178     -16.073 -17.804 -23.398  1.00  9.62           O
ATOM   1397  CB  ASN A 178     -15.881 -15.256 -21.664  1.00  9.25           C
ATOM   1398  CG  ASN A 178     -15.253 -13.904 -22.059  1.00  9.35           C
ATOM   1399  OD1 ASN A 178     -14.657 -13.798 -23.110  1.00  9.77           O
ATOM   1400  ND2 ASN A 178     -15.377 -12.892 -21.204  1.00  9.59           N
ATOM   1401  N   ARG A 179     -18.146 -17.777 -22.434  1.00  9.36           N
ATOM   1402  CA  ARG A 179     -18.711 -19.059 -22.821  1.00  9.47           C
ATOM   1403  C   ARG A 179     -18.453 -19.370 -24.289  1.00  9.86           C
ATOM   1404  O   ARG A 179     -18.209 -20.522 -24.670  1.00  9.71           O
ATOM   1405  CB  ARG A 179     -20.242 -19.019 -22.594  1.00  9.47           C
ATOM   1406  CG  ARG A 179     -20.926 -20.318 -22.324  1.00  9.73           C
ATOM   1407  CD  ARG A 179     -22.148 -20.597 -23.280  1.00  9.95           C
ATOM   1408  NE  ARG A 179     -22.935 -21.750 -22.822  1.00 10.35           N
ATOM   1409  CZ  ARG A 179     -23.305 -22.789 -23.568  1.00 10.16           C
ATOM   1410  NH1 ARG A 179     -22.991 -22.852 -24.855  1.00 10.49           N
ATOM   1411  NH2 ARG A 179     -24.015 -23.765 -23.018  1.00 10.05           N
ATOM   1412  N   ALA A 180     -18.587 -18.317 -25.105  1.00  9.91           N
ATOM   1413  CA  ALA A 180     -18.443 -18.411 -26.551  1.00 10.14           C
ATOM   1414  C   ALA A 180     -17.111 -19.009 -26.880  1.00 10.09           C
ATOM   1415  O   ALA A 180     -17.009 -20.094 -27.457  1.00 10.18           O
ATOM   1416  CB  ALA A 180     -18.540 -17.010 -27.179  1.00 10.88           C
ATOM   1417  N   THR A 181     -16.088 -18.299 -26.473  1.00  9.78           N
ATOM   1418  CA  THR A 181     -14.690 -18.624 -26.566  1.00  9.78           C
ATOM   1419  C   THR A 181     -14.270 -19.955 -25.969  1.00  9.56           C
ATOM   1420  O   THR A 181     -13.091 -20.264 -26.002  1.00  9.55           O
ATOM   1421  CB  THR A 181     -13.952 -17.528 -25.857  1.00  9.54           C
ATOM   1422  OG1 THR A 181     -13.854 -17.888 -24.479  1.00  9.33           O
ATOM   1423  CG2 THR A 181     -14.766 -16.210 -26.015  1.00  9.55           C
ATOM   1424  N   MET A 182     -15.179 -20.769 -25.467  1.00  9.55           N
ATOM   1425  CA  MET A 182     -14.753 -21.994 -24.789  1.00  9.44           C
ATOM   1426  C   MET A 182     -14.680 -23.155 -25.787  1.00  9.37           C
ATOM   1427  O   MET A 182     -15.460 -23.203 -26.740  1.00  9.67           O
ATOM   1428  CB  MET A 182     -15.679 -22.266 -23.579  1.00  9.38           C
ATOM   1429  CG  MET A 182     -15.066 -21.702 -22.202  1.00  8.91           C
ATOM   1430  SD  MET A 182     -15.882 -21.693 -20.517  1.00  9.46           S
ATOM   1431  CE  MET A 182     -15.343 -23.304 -20.013  1.00  8.78           C
ATOM   1432  N   LEU A 183     -13.688 -24.055 -25.599  1.00  9.22           N
ATOM   1433  CA  LEU A 183     -13.374 -25.180 -26.507  1.00  9.35           C
ATOM   1434  C   LEU A 183     -13.613 -26.534 -25.822  1.00  9.06           C
ATOM   1435  O   LEU A 183     -13.248 -26.716 -24.675  1.00  9.08           O
ATOM   1436  CB  LEU A 183     -11.867 -25.176 -26.961  1.00  9.21           C
ATOM   1437  CG  LEU A 183     -11.053 -23.908 -27.297  1.00  9.69           C
ATOM   1438  CD1 LEU A 183      -9.712 -24.280 -28.081  1.00  9.37           C
ATOM   1439  CD2 LEU A 183     -11.846 -22.770 -28.030  1.00 10.18           C
ATOM   1440  N   GLY A 184     -14.110 -27.516 -26.550  1.00  9.25           N
ATOM   1441  CA  GLY A 184     -14.240 -28.860 -26.019  1.00  9.30           C
ATOM   1442  C   GLY A 184     -15.616 -29.237 -25.489  1.00  9.06           C
ATOM   1443  O   GLY A 184     -15.730 -30.258 -24.822  1.00  9.17           O
ATOM   1444  N   GLY A 185     -16.662 -28.498 -25.852  1.00  8.85           N
ATOM   1445  CA  GLY A 185     -17.944 -28.649 -25.255  1.00  9.14           C
ATOM   1446  C   GLY A 185     -17.989 -28.065 -23.891  1.00  8.99           C
ATOM   1447  O   GLY A 185     -18.897 -28.391 -23.112  1.00  8.95           O
ATOM   1448  N   THR A 186     -16.982 -27.260 -23.564  1.00  9.01           N
ATOM   1449  CA  THR A 186     -16.759 -26.817 -22.206  1.00  9.07           C
ATOM   1450  C   THR A 186     -17.576 -25.594 -21.904  1.00  9.11           C
ATOM   1451  O   THR A 186     -17.738 -25.262 -20.721  1.00  8.69           O
ATOM   1452  CB  THR A 186     -15.272 -26.543 -21.915  1.00  9.04           C
ATOM   1453  OG1 THR A 186     -14.714 -25.625 -22.885  1.00  8.83           O
ATOM   1454  CG2 THR A 186     -14.508 -27.849 -21.871  1.00  8.69           C
ATOM   1455  N   ASP A 187     -18.164 -25.002 -22.958  1.00  9.10           N
ATOM   1456  CA  ASP A 187     -19.084 -23.901 -22.748  1.00  9.28           C
ATOM   1457  C   ASP A 187     -20.258 -24.376 -21.905  1.00  9.09           C
ATOM   1458  O   ASP A 187     -20.635 -23.726 -20.917  1.00  9.40           O
ATOM   1459  CB  ASP A 187     -19.531 -23.299 -24.093  1.00  9.27           C
ATOM   1460  CG  ASP A 187     -20.178 -24.312 -25.040  1.00  9.44           C
ATOM   1461  OD1 ASP A 187     -20.045 -25.533 -24.807  1.00  9.44           O
ATOM   1462  OD2 ASP A 187     -20.800 -23.862 -26.066  1.00  9.66           O
ATOM   1463  N   SER A 188     -20.786 -25.556 -22.240  1.00  9.02           N
ATOM   1464  CA  SER A 188     -21.796 -26.263 -21.470  1.00  9.01           C
ATOM   1465  C   SER A 188     -21.358 -26.404 -20.034  1.00  8.58           C
ATOM   1466  O   SER A 188     -21.945 -25.778 -19.185  1.00  8.78           O
ATOM   1467  CB  SER A 188     -22.043 -27.640 -22.061  1.00  8.76           C
ATOM   1468  OG  SER A 188     -23.369 -28.003 -21.795  1.00  8.96           O
ATOM   1469  N   THR A 189     -20.314 -27.211 -19.788  1.00  8.64           N
ATOM   1470  CA  THR A 189     -19.813 -27.524 -18.444  1.00  8.34           C
ATOM   1471  C   THR A 189     -19.693 -26.309 -17.562  1.00  8.38           C
ATOM   1472  O   THR A 189     -20.053 -26.387 -16.377  1.00  8.16           O
ATOM   1473  CB  THR A 189     -18.448 -28.221 -18.495  1.00  8.58           C
ATOM   1474  OG1 THR A 189     -18.371 -29.072 -19.633  1.00  8.47           O
ATOM   1475  CG2 THR A 189     -18.233 -29.115 -17.285  1.00  8.18           C
ATOM   1476  N   ILE A 190     -19.126 -25.198 -18.083  1.00  8.26           N
ATOM   1477  CA  ILE A 190     -18.897 -24.031 -17.226  1.00  8.29           C
ATOM   1478  C   ILE A 190     -20.208 -23.516 -16.651  1.00  8.13           C
ATOM   1479  O   ILE A 190     -20.260 -23.041 -15.506  1.00  7.83           O
ATOM   1480  CB  ILE A 190     -18.115 -22.925 -17.951  1.00  8.69           C
ATOM   1481  CG1 ILE A 190     -17.621 -21.901 -16.937  1.00  8.56           C
ATOM   1482  CG2 ILE A 190     -18.985 -22.041 -18.817  1.00  8.92           C
ATOM   1483  CD1 ILE A 190     -16.709 -22.342 -15.976  1.00  8.41           C
ATOM   1484  N   THR A 191     -21.295 -23.584 -17.409  1.00  8.35           N
ATOM   1485  CA  THR A 191     -22.524 -23.054 -16.822  1.00  8.23           C
ATOM   1486  C   THR A 191     -22.958 -23.925 -15.669  1.00  7.89           C
ATOM   1487  O   THR A 191     -23.669 -23.443 -14.771  1.00  7.39           O
ATOM   1488  CB  THR A 191     -23.659 -22.940 -17.856  1.00  8.51           C
ATOM   1489  OG1 THR A 191     -23.860 -24.206 -18.518  1.00  8.63           O
ATOM   1490  CG2 THR A 191     -23.318 -21.883 -18.896  1.00  8.61           C
ATOM   1491  N   LYS A 192     -22.598 -25.202 -15.723  1.00  7.76           N
ATOM   1492  CA  LYS A 192     -22.805 -26.104 -14.613  1.00  8.03           C
ATOM   1493  C   LYS A 192     -21.802 -25.890 -13.495  1.00  7.41           C
ATOM   1494  O   LYS A 192     -22.082 -26.272 -12.353  1.00  7.32           O
ATOM   1495  CB  LYS A 192     -22.721 -27.550 -15.078  1.00  7.76           C
ATOM   1496  CG  LYS A 192     -24.074 -28.039 -15.644  1.00  7.88           C
ATOM   1497  CD  LYS A 192     -24.335 -27.625 -17.073  1.00  7.96           C
ATOM   1498  CE  LYS A 192     -23.508 -28.524 -17.987  1.00  8.28           C
ATOM   1499  NZ  LYS A 192     -24.256 -28.904 -19.234  1.00  8.29           N
ATOM   1500  N   VAL A 193     -20.608 -25.380 -13.818  1.00  7.49           N
ATOM   1501  CA  VAL A 193     -19.690 -24.891 -12.796  1.00  7.28           C
ATOM   1502  C   VAL A 193     -20.416 -23.875 -11.915  1.00  6.91           C
ATOM   1503  O   VAL A 193     -20.421 -23.989 -10.687  1.00  6.44           O
ATOM   1504  CB  VAL A 193     -18.414 -24.317 -13.450  1.00  7.66           C
ATOM   1505  CG1 VAL A 193     -17.766 -23.222 -12.598  1.00  7.20           C
ATOM   1506  CG2 VAL A 193     -17.401 -25.454 -13.666  1.00  7.61           C
ATOM   1507  N   PHE A 194     -21.109 -22.915 -12.550  1.00  6.93           N
ATOM   1508  CA  PHE A 194     -21.727 -21.813 -11.823  1.00  6.66           C
ATOM   1509  C   PHE A 194     -22.917 -22.235 -10.950  1.00  6.33           C
ATOM   1510  O   PHE A 194     -23.013 -21.805  -9.799  1.00  6.10           O
ATOM   1511  CB  PHE A 194     -22.132 -20.748 -12.802  1.00  6.79           C
ATOM   1512  CG  PHE A 194     -23.127 -19.823 -12.264  1.00  6.53           C
ATOM   1513  CD1 PHE A 194     -22.723 -18.763 -11.507  1.00  6.57           C
ATOM   1514  CD2 PHE A 194     -24.460 -20.049 -12.464  1.00  6.82           C
ATOM   1515  CE1 PHE A 194     -23.593 -17.916 -11.025  1.00  6.46           C
ATOM   1516  CE2 PHE A 194     -25.373 -19.217 -11.934  1.00  6.76           C
ATOM   1517  CZ  PHE A 194     -24.924 -18.129 -11.200  1.00  6.33           C
ATOM   1518  N   TRP A 195     -23.802 -23.114 -11.428  1.00  6.65           N
ATOM   1519  CA  TRP A 195     -24.840 -23.608 -10.523  1.00  6.54           C
ATOM   1520  C   TRP A 195     -24.243 -24.345  -9.324  1.00  6.19           C
ATOM   1521  O   TRP A 195     -24.712 -24.180  -8.197  1.00  5.89           O
ATOM   1522  CB  TRP A 195     -25.857 -24.482 -11.244  1.00  6.98           C
ATOM   1523  CG  TRP A 195     -26.767 -23.573 -11.920  1.00  7.26           C
ATOM   1524  CD1 TRP A 195     -26.813 -23.263 -13.245  1.00  7.55           C
ATOM   1525  CD2 TRP A 195     -27.700 -22.729 -11.274  1.00  7.36           C
ATOM   1526  NE1 TRP A 195     -27.781 -22.309 -13.476  1.00  7.74           N
ATOM   1527  CE2 TRP A 195     -28.316 -21.949 -12.263  1.00  7.65           C
ATOM   1528  CE3 TRP A 195     -28.128 -22.608  -9.952  1.00  7.62           C
ATOM   1529  CZ2 TRP A 195     -29.323 -21.056 -11.966  1.00  8.60           C
ATOM   1530  CZ3 TRP A 195     -29.099 -21.679  -9.658  1.00  8.00           C
ATOM   1531  CH2 TRP A 195     -29.693 -20.938 -10.650  1.00  8.47           C
ATOM   1532  N   LEU A 196     -23.247 -25.193  -9.553  1.00  6.32           N
ATOM   1533  CA  LEU A 196     -22.532 -25.817  -8.433  1.00  6.02           C
ATOM   1534  C   LEU A 196     -22.123 -24.795  -7.372  1.00  5.74           C
ATOM   1535  O   LEU A 196     -22.470 -24.938  -6.197  1.00  5.24           O
ATOM   1536  CB  LEU A 196     -21.310 -26.542  -8.963  1.00  6.32           C
ATOM   1537  CG  LEU A 196     -20.212 -27.041  -8.017  1.00  6.04           C
ATOM   1538  CD1 LEU A 196     -20.697 -28.201  -7.203  1.00  5.65           C
ATOM   1539  CD2 LEU A 196     -19.132 -27.434  -8.988  1.00  5.98           C
ATOM   1540  N   MET A 197     -21.429 -23.722  -7.798  1.00  5.82           N
ATOM   1541  CA  MET A 197     -20.978 -22.739  -6.845  1.00  5.49           C
ATOM   1542  C   MET A 197     -22.158 -22.034  -6.221  1.00  5.42           C
ATOM   1543  O   MET A 197     -22.080 -21.657  -5.087  1.00  4.91           O
ATOM   1544  CB  MET A 197     -20.105 -21.664  -7.438  1.00  5.54           C
ATOM   1545  CG  MET A 197     -19.106 -21.991  -8.448  1.00  5.94           C
ATOM   1546  SD  MET A 197     -19.061 -20.453  -9.380  1.00  6.87           S
ATOM   1547  CE  MET A 197     -18.173 -19.401  -8.293  1.00  5.70           C
ATOM   1548  N   MET A 198     -23.219 -21.771  -6.981  1.00  5.59           N
ATOM   1549  CA  MET A 198     -24.335 -21.069  -6.368  1.00  5.74           C
ATOM   1550  C   MET A 198     -24.784 -21.773  -5.078  1.00  5.50           C
ATOM   1551  O   MET A 198     -24.936 -21.126  -4.022  1.00  5.41           O
ATOM   1552  CB  MET A 198     -25.445 -20.933  -7.401  1.00  5.97           C
ATOM   1553  CG  MET A 198     -25.151 -19.889  -8.502  1.00  6.36           C
ATOM   1554  SD  MET A 198     -24.239 -18.270  -8.195  1.00  7.71           S
ATOM   1555  CE  MET A 198     -22.515 -18.744  -8.098  1.00  6.24           C
ATOM   1556  N   PHE A 199     -24.883 -23.110  -5.130  1.00  5.07           N
ATOM   1557  CA  PHE A 199     -25.471 -23.924  -4.065  1.00  5.08           C
ATOM   1558  C   PHE A 199     -24.503 -24.053  -2.919  1.00  4.84           C
ATOM   1559  O   PHE A 199     -24.825 -23.803  -1.769  1.00  4.76           O
ATOM   1560  CB  PHE A 199     -25.810 -25.333  -4.579  1.00  4.98           C
ATOM   1561  CG  PHE A 199     -25.900 -26.431  -3.471  1.00  4.99           C
ATOM   1562  CD1 PHE A 199     -27.103 -26.613  -2.746  1.00  4.98           C
ATOM   1563  CD2 PHE A 199     -24.763 -27.247  -3.143  1.00  4.78           C
ATOM   1564  CE1 PHE A 199     -27.191 -27.610  -1.761  1.00  4.96           C
ATOM   1565  CE2 PHE A 199     -24.823 -28.243  -2.153  1.00  4.75           C
ATOM   1566  CZ  PHE A 199     -26.050 -28.424  -1.476  1.00  4.95           C
ATOM   1567  N   ALA A 200     -23.344 -24.567  -3.248  1.00  4.84           N
ATOM   1568  CA  ALA A 200     -22.227 -24.644  -2.364  1.00  4.78           C
ATOM   1569  C   ALA A 200     -22.075 -23.388  -1.561  1.00  4.69           C
ATOM   1570  O   ALA A 200     -21.977 -23.457  -0.342  1.00  4.60           O
ATOM   1571  CB  ALA A 200     -20.993 -24.862  -3.203  1.00  4.71           C
ATOM   1572  N   TRP A 201     -22.055 -22.221  -2.247  1.00  4.79           N
ATOM   1573  CA  TRP A 201     -21.747 -20.956  -1.561  1.00  4.71           C
ATOM   1574  C   TRP A 201     -22.867 -20.533  -0.638  1.00  4.77           C
ATOM   1575  O   TRP A 201     -22.604 -19.978   0.408  1.00  4.59           O
ATOM   1576  CB  TRP A 201     -21.447 -19.841  -2.596  1.00  4.78           C
ATOM   1577  CG  TRP A 201     -20.186 -20.028  -3.241  1.00  4.83           C
ATOM   1578  CD1 TRP A 201     -19.646 -21.240  -3.552  1.00  4.67           C
ATOM   1579  CD2 TRP A 201     -19.205 -19.031  -3.633  1.00  5.01           C
ATOM   1580  NE1 TRP A 201     -18.451 -21.071  -4.104  1.00  4.75           N
ATOM   1581  CE2 TRP A 201     -18.153 -19.728  -4.208  1.00  5.01           C
ATOM   1582  CE3 TRP A 201     -19.152 -17.632  -3.616  1.00  4.93           C
ATOM   1583  CZ2 TRP A 201     -17.010 -19.087  -4.728  1.00  5.15           C
ATOM   1584  CZ3 TRP A 201     -18.036 -17.020  -4.102  1.00  5.18           C
ATOM   1585  CH2 TRP A 201     -16.954 -17.744  -4.609  1.00  5.12           C
ATOM   1586  N   THR A 202     -24.113 -20.879  -0.972  1.00  4.80           N
ATOM   1587  CA  THR A 202     -25.297 -20.449  -0.254  1.00  4.84           C
ATOM   1588  C   THR A 202     -25.462 -21.224   1.039  1.00  4.72           C
ATOM   1589  O   THR A 202     -26.125 -20.726   1.951  1.00  4.78           O
ATOM   1590  CB  THR A 202     -26.498 -20.590  -1.223  1.00  5.05           C
ATOM   1591  OG1 THR A 202     -26.243 -19.797  -2.412  1.00  5.35           O
ATOM   1592  CG2 THR A 202     -27.864 -20.282  -0.651  1.00  5.28           C
ATOM   1593  N   LEU A 203     -24.837 -22.386   1.144  1.00  4.62           N
ATOM   1594  CA  LEU A 203     -24.851 -23.093   2.419  1.00  4.70           C
ATOM   1595  C   LEU A 203     -24.060 -22.355   3.475  1.00  4.67           C
ATOM   1596  O   LEU A 203     -24.282 -22.598   4.657  1.00  4.69           O
ATOM   1597  CB  LEU A 203     -24.308 -24.515   2.314  1.00  4.51           C
ATOM   1598  CG  LEU A 203     -24.703 -25.359   1.126  1.00  4.65           C
ATOM   1599  CD1 LEU A 203     -23.733 -26.545   1.018  1.00  4.49           C
ATOM   1600  CD2 LEU A 203     -26.158 -25.756   1.258  1.00  4.66           C
ATOM   1601  N   TYR A 204     -23.136 -21.450   3.086  1.00  4.64           N
ATOM   1602  CA  TYR A 204     -22.438 -20.727   4.140  1.00  4.81           C
ATOM   1603  C   TYR A 204     -23.321 -19.728   4.884  1.00  4.80           C
ATOM   1604  O   TYR A 204     -23.252 -19.699   6.107  1.00  4.84           O
ATOM   1605  CB  TYR A 204     -21.181 -20.086   3.595  1.00  4.75           C
ATOM   1606  CG  TYR A 204     -20.092 -21.052   3.148  1.00  4.62           C
ATOM   1607  CD1 TYR A 204     -19.161 -21.588   4.039  1.00  4.63           C
ATOM   1608  CD2 TYR A 204     -19.948 -21.334   1.828  1.00  4.65           C
ATOM   1609  CE1 TYR A 204     -18.139 -22.442   3.609  1.00  4.55           C
ATOM   1610  CE2 TYR A 204     -18.934 -22.178   1.349  1.00  4.44           C
ATOM   1611  CZ  TYR A 204     -18.007 -22.717   2.240  1.00  4.36           C
ATOM   1612  OH  TYR A 204     -16.974 -23.580   1.697  1.00  4.22           O
ATOM   1613  N   PRO A 205     -24.135 -18.873   4.239  1.00  4.94           N
ATOM   1614  CA  PRO A 205     -25.095 -18.069   5.009  1.00  4.98           C
ATOM   1615  C   PRO A 205     -25.970 -18.869   5.945  1.00  4.96           C
ATOM   1616  O   PRO A 205     -26.163 -18.467   7.091  1.00  5.12           O
ATOM   1617  CB  PRO A 205     -25.916 -17.413   3.899  1.00  4.76           C
ATOM   1618  CG  PRO A 205     -24.987 -17.269   2.888  1.00  4.70           C
ATOM   1619  CD  PRO A 205     -24.209 -18.492   2.822  1.00  4.76           C
ATOM   1620  N   ILE A 206     -26.618 -19.909   5.448  1.00  4.98           N
ATOM   1621  CA  ILE A 206     -27.368 -20.847   6.276  1.00  4.94           C
ATOM   1622  C   ILE A 206     -26.543 -21.214   7.508  1.00  5.05           C
ATOM   1623  O   ILE A 206     -26.951 -21.063   8.665  1.00  5.30           O
ATOM   1624  CB  ILE A 206     -27.688 -22.069   5.387  1.00  5.09           C
ATOM   1625  CG1 ILE A 206     -28.954 -21.846   4.614  1.00  4.85           C
ATOM   1626  CG2 ILE A 206     -27.699 -23.412   6.090  1.00  4.93           C
ATOM   1627  CD1 ILE A 206     -29.027 -22.691   3.356  1.00  4.91           C
ATOM   1628  N   ALA A 207     -25.313 -21.570   7.266  1.00  4.93           N
ATOM   1629  CA  ALA A 207     -24.491 -21.920   8.384  1.00  4.95           C
ATOM   1630  C   ALA A 207     -24.187 -20.735   9.315  1.00  5.31           C
ATOM   1631  O   ALA A 207     -23.826 -20.937  10.472  1.00  5.21           O
ATOM   1632  CB  ALA A 207     -23.272 -22.610   7.806  1.00  5.02           C
ATOM   1633  N   TYR A 208     -24.391 -19.517   8.885  1.00  5.21           N
ATOM   1634  CA  TYR A 208     -24.068 -18.387   9.716  1.00  5.27           C
ATOM   1635  C   TYR A 208     -25.250 -17.977  10.593  1.00  5.40           C
ATOM   1636  O   TYR A 208     -25.031 -17.439  11.670  1.00  5.68           O
ATOM   1637  CB  TYR A 208     -23.549 -17.299   8.769  1.00  5.26           C
ATOM   1638  CG  TYR A 208     -23.577 -15.840   9.205  1.00  5.42           C
ATOM   1639  CD1 TYR A 208     -22.404 -15.210   9.635  1.00  5.67           C
ATOM   1640  CD2 TYR A 208     -24.746 -15.101   9.167  1.00  5.47           C
ATOM   1641  CE1 TYR A 208     -22.383 -13.921  10.026  1.00  5.71           C
ATOM   1642  CE2 TYR A 208     -24.754 -13.760   9.562  1.00  5.74           C
ATOM   1643  CZ  TYR A 208     -23.516 -13.153   9.960  1.00  5.90           C
ATOM   1644  OH  TYR A 208     -23.391 -11.851  10.344  1.00  5.93           O
ATOM   1645  N   LEU A 209     -26.492 -18.362  10.223  1.00  5.43           N
ATOM   1646  CA  LEU A 209     -27.727 -18.098  10.964  1.00  5.50           C
ATOM   1647  C   LEU A 209     -28.132 -19.209  11.960  1.00  5.69           C
ATOM   1648  O   LEU A 209     -29.138 -19.061  12.631  1.00  5.83           O
ATOM   1649  CB  LEU A 209     -28.863 -17.894   9.972  1.00  5.30           C
ATOM   1650  CG  LEU A 209     -28.847 -16.742   9.023  1.00  5.32           C
ATOM   1651  CD1 LEU A 209     -29.224 -17.438   7.658  1.00  5.51           C
ATOM   1652  CD2 LEU A 209     -29.861 -15.691   9.420  1.00  5.89           C
ATOM   1653  N   VAL A 210     -27.397 -20.307  12.075  1.00  5.64           N
ATOM   1654  CA  VAL A 210     -27.692 -21.326  13.104  1.00  5.79           C
ATOM   1655  C   VAL A 210     -27.906 -20.741  14.500  1.00  6.13           C
ATOM   1656  O   VAL A 210     -28.815 -21.207  15.232  1.00  6.16           O
ATOM   1657  CB  VAL A 210     -26.611 -22.423  13.076  1.00  5.85           C
ATOM   1658  CG1 VAL A 210     -26.405 -23.119  14.371  1.00  6.01           C
ATOM   1659  CG2 VAL A 210     -26.997 -23.413  12.002  1.00  5.65           C
ATOM   1660  N   PRO A 211     -27.159 -19.700  14.910  1.00  6.17           N
ATOM   1661  CA  PRO A 211     -27.384 -19.138  16.258  1.00  6.47           C
ATOM   1662  C   PRO A 211     -28.770 -18.594  16.515  1.00  6.50           C
ATOM   1663  O   PRO A 211     -29.242 -18.652  17.666  1.00  6.87           O
ATOM   1664  CB  PRO A 211     -26.336 -18.024  16.306  1.00  6.75           C
ATOM   1665  CG  PRO A 211     -25.247 -18.563  15.534  1.00  6.36           C
ATOM   1666  CD  PRO A 211     -25.836 -19.297  14.407  1.00  6.09           C
ATOM   1667  N   ALA A 212     -29.438 -18.013  15.492  1.00  6.42           N
ATOM   1668  CA  ALA A 212     -30.727 -17.393  15.742  1.00  6.83           C
ATOM   1669  C   ALA A 212     -31.867 -18.402  15.677  1.00  6.55           C
ATOM   1670  O   ALA A 212     -32.935 -18.144  16.247  1.00  7.25           O
ATOM   1671  CB  ALA A 212     -30.988 -16.236  14.772  1.00  6.95           C
ATOM   1672  N   PHE A 213     -31.665 -19.561  15.070  1.00  6.34           N
ATOM   1673  CA  PHE A 213     -32.755 -20.531  15.043  1.00  6.53           C
ATOM   1674  C   PHE A 213     -32.448 -21.826  15.804  1.00  6.59           C
ATOM   1675  O   PHE A 213     -33.375 -22.569  16.151  1.00  6.94           O
ATOM   1676  CB  PHE A 213     -33.251 -20.803  13.594  1.00  6.33           C
ATOM   1677  CG  PHE A 213     -32.201 -21.250  12.586  1.00  6.16           C
ATOM   1678  CD1 PHE A 213     -31.893 -22.596  12.408  1.00  6.19           C
ATOM   1679  CD2 PHE A 213     -31.646 -20.339  11.718  1.00  6.04           C
ATOM   1680  CE1 PHE A 213     -30.969 -22.992  11.451  1.00  6.22           C
ATOM   1681  CE2 PHE A 213     -30.720 -20.720  10.724  1.00  5.91           C
ATOM   1682  CZ  PHE A 213     -30.380 -22.045  10.583  1.00  5.96           C
ATOM   1683  N   MET A 214     -31.221 -22.033  16.215  1.00  6.49           N
ATOM   1684  CA  MET A 214     -30.906 -23.187  16.960  1.00  6.64           C
ATOM   1685  C   MET A 214     -29.678 -22.864  17.812  1.00  6.56           C
ATOM   1686  O   MET A 214     -28.517 -23.295  17.579  1.00  6.32           O
ATOM   1687  CB  MET A 214     -30.668 -24.379  16.046  1.00  6.50           C
ATOM   1688  CG  MET A 214     -31.012 -25.605  16.731  1.00  6.43           C
ATOM   1689  SD  MET A 214     -30.835 -26.964  15.572  1.00  7.19           S
ATOM   1690  CE  MET A 214     -32.054 -26.503  14.376  1.00  6.70           C
ATOM   1691  N   ASN A 215     -29.885 -22.015  18.815  1.00  6.66           N
ATOM   1692  CA  ASN A 215     -28.851 -21.868  19.839  1.00  6.78           C
ATOM   1693  C   ASN A 215     -29.002 -23.090  20.730  1.00  6.69           C
ATOM   1694  O   ASN A 215     -29.721 -23.098  21.721  1.00  6.68           O
ATOM   1695  CB  ASN A 215     -28.955 -20.581  20.628  1.00  7.25           C
ATOM   1696  CG  ASN A 215     -27.575 -19.939  20.896  1.00  7.61           C
ATOM   1697  OD1 ASN A 215     -26.547 -20.411  20.418  1.00  7.79           O
ATOM   1698  ND2 ASN A 215     -27.569 -18.853  21.642  1.00  8.27           N
ATOM   1699  N   ASN A 216     -28.384 -24.164  20.288  1.00  6.46           N
ATOM   1700  CA  ASN A 216     -28.070 -25.263  21.178  1.00  6.31           C
ATOM   1701  C   ASN A 216     -26.946 -26.084  20.557  1.00  6.16           C
ATOM   1702  O   ASN A 216     -26.462 -25.799  19.441  1.00  6.13           O
ATOM   1703  CB  ASN A 216     -29.324 -26.093  21.559  1.00  6.41           C
ATOM   1704  CG  ASN A 216     -30.040 -26.718  20.391  1.00  6.41           C
ATOM   1705  OD1 ASN A 216     -29.609 -27.767  19.860  1.00  6.13           O
ATOM   1706  ND2 ASN A 216     -31.214 -26.128  20.023  1.00  6.34           N
ATOM   1707  N   ALA A 217     -26.493 -27.053  21.338  1.00  6.12           N
ATOM   1708  CA  ALA A 217     -25.338 -27.851  20.980  1.00  6.21           C
ATOM   1709  C   ALA A 217     -25.538 -28.623  19.724  1.00  5.99           C
ATOM   1710  O   ALA A 217     -24.554 -28.832  19.026  1.00  5.94           O
ATOM   1711  CB  ALA A 217     -24.920 -28.817  22.093  1.00  6.01           C
ATOM   1712  N   ASP A 218     -26.762 -29.112  19.434  1.00  6.01           N
ATOM   1713  CA  ASP A 218     -26.937 -29.770  18.154  1.00  6.07           C
ATOM   1714  C   ASP A 218     -26.823 -28.782  17.008  1.00  5.81           C
ATOM   1715  O   ASP A 218     -26.487 -29.188  15.906  1.00  5.74           O
ATOM   1716  CB  ASP A 218     -28.254 -30.487  18.015  1.00  6.21           C
ATOM   1717  CG  ASP A 218     -28.281 -31.787  18.735  1.00  6.38           C
ATOM   1718  OD1 ASP A 218     -27.512 -32.684  18.412  1.00  6.55           O
ATOM   1719  OD2 ASP A 218     -29.072 -31.880  19.653  1.00  6.76           O
ATOM   1720  N   GLY A 219     -27.007 -27.498  17.301  1.00  5.90           N
ATOM   1721  CA  GLY A 219     -26.777 -26.451  16.312  1.00  5.80           C
ATOM   1722  C   GLY A 219     -25.316 -26.292  15.968  1.00  5.51           C
ATOM   1723  O   GLY A 219     -24.951 -26.157  14.800  1.00  5.13           O
ATOM   1724  N   VAL A 220     -24.467 -26.376  16.967  1.00  5.60           N
ATOM   1725  CA  VAL A 220     -23.024 -26.481  16.720  1.00  5.59           C
ATOM   1726  C   VAL A 220     -22.719 -27.516  15.672  1.00  5.34           C
ATOM   1727  O   VAL A 220     -21.900 -27.262  14.783  1.00  5.05           O
ATOM   1728  CB  VAL A 220     -22.252 -26.790  18.021  1.00  5.95           C
ATOM   1729  CG1 VAL A 220     -20.821 -27.138  17.704  1.00  6.09           C
ATOM   1730  CG2 VAL A 220     -22.242 -25.603  18.908  1.00  6.24           C
ATOM   1731  N   VAL A 221     -23.232 -28.748  15.854  1.00  5.21           N
ATOM   1732  CA  VAL A 221     -22.850 -29.837  14.958  1.00  5.22           C
ATOM   1733  C   VAL A 221     -23.446 -29.589  13.574  1.00  5.02           C
ATOM   1734  O   VAL A 221     -22.812 -29.849  12.559  1.00  4.74           O
ATOM   1735  CB  VAL A 221     -23.241 -31.236  15.523  1.00  5.32           C
ATOM   1736  CG1 VAL A 221     -23.331 -32.227  14.417  1.00  5.48           C
ATOM   1737  CG2 VAL A 221     -22.178 -31.761  16.423  1.00  5.62           C
ATOM   1738  N   LEU A 222     -24.663 -29.068  13.535  1.00  5.07           N
ATOM   1739  CA  LEU A 222     -25.310 -28.669  12.304  1.00  5.07           C
ATOM   1740  C   LEU A 222     -24.422 -27.745  11.530  1.00  4.79           C
ATOM   1741  O   LEU A 222     -24.122 -27.970  10.369  1.00  4.75           O
ATOM   1742  CB  LEU A 222     -26.603 -27.923  12.601  1.00  5.21           C
ATOM   1743  CG  LEU A 222     -27.331 -27.771  11.267  1.00  5.09           C
ATOM   1744  CD1 LEU A 222     -27.125 -28.962  10.497  1.00  4.94           C
ATOM   1745  CD2 LEU A 222     -28.876 -27.549  11.435  1.00  5.64           C
ATOM   1746  N   ARG A 223     -24.057 -26.660  12.172  1.00  4.86           N
ATOM   1747  CA  ARG A 223     -23.149 -25.693  11.567  1.00  4.94           C
ATOM   1748  C   ARG A 223     -21.889 -26.361  11.042  1.00  4.79           C
ATOM   1749  O   ARG A 223     -21.471 -26.084   9.929  1.00  4.65           O
ATOM   1750  CB  ARG A 223     -22.788 -24.586  12.569  1.00  5.09           C
ATOM   1751  CG  ARG A 223     -21.921 -23.617  11.842  1.00  5.17           C
ATOM   1752  CD  ARG A 223     -22.124 -22.204  12.145  1.00  5.32           C
ATOM   1753  NE  ARG A 223     -21.570 -21.917  13.448  1.00  5.63           N
ATOM   1754  CZ  ARG A 223     -21.620 -20.750  14.067  1.00  5.78           C
ATOM   1755  NH1 ARG A 223     -21.021 -20.601  15.231  1.00  6.24           N
ATOM   1756  NH2 ARG A 223     -22.224 -19.748  13.548  1.00  5.68           N
ATOM   1757  N   GLN A 224     -21.288 -27.271  11.827  1.00  4.70           N
ATOM   1758  CA  GLN A 224     -20.060 -27.884  11.371  1.00  4.90           C
ATOM   1759  C   GLN A 224     -20.320 -28.846  10.222  1.00  4.65           C
ATOM   1760  O   GLN A 224     -19.443 -29.026   9.384  1.00  4.67           O
ATOM   1761  CB  GLN A 224     -19.344 -28.532  12.580  1.00  5.16           C
ATOM   1762  CG  GLN A 224     -18.735 -27.482  13.491  1.00  5.07           C
ATOM   1763  CD  GLN A 224     -17.573 -26.787  12.777  1.00  5.15           C
ATOM   1764  OE1 GLN A 224     -16.956 -27.382  11.893  1.00  5.16           O
ATOM   1765  NE2 GLN A 224     -17.310 -25.543  13.114  1.00  5.33           N
ATOM   1766  N   LEU A 225     -21.507 -29.467  10.187  1.00  4.62           N
ATOM   1767  CA  LEU A 225     -21.890 -30.328   9.079  1.00  4.59           C
ATOM   1768  C   LEU A 225     -21.975 -29.529   7.786  1.00  4.31           C
ATOM   1769  O   LEU A 225     -21.248 -29.824   6.873  1.00  3.98           O
ATOM   1770  CB  LEU A 225     -23.207 -31.052   9.370  1.00  4.75           C
ATOM   1771  CG  LEU A 225     -23.568 -32.092   8.304  1.00  4.74           C
ATOM   1772  CD1 LEU A 225     -22.585 -33.270   8.245  1.00  4.71           C
ATOM   1773  CD2 LEU A 225     -24.912 -32.628   8.617  1.00  5.01           C
ATOM   1774  N   LEU A 226     -22.719 -28.409   7.792  1.00  4.37           N
ATOM   1775  CA  LEU A 226     -22.911 -27.539   6.634  1.00  4.32           C
ATOM   1776  C   LEU A 226     -21.624 -26.952   6.136  1.00  4.30           C
ATOM   1777  O   LEU A 226     -21.394 -26.833   4.920  1.00  4.15           O
ATOM   1778  CB  LEU A 226     -23.810 -26.385   6.992  1.00  4.47           C
ATOM   1779  CG  LEU A 226     -25.295 -26.673   7.144  1.00  4.66           C
ATOM   1780  CD1 LEU A 226     -25.878 -25.413   7.810  1.00  4.85           C
ATOM   1781  CD2 LEU A 226     -25.998 -27.151   5.781  1.00  4.36           C
ATOM   1782  N   PHE A 227     -20.802 -26.509   7.066  1.00  4.39           N
ATOM   1783  CA  PHE A 227     -19.482 -26.100   6.666  1.00  4.40           C
ATOM   1784  C   PHE A 227     -18.777 -27.231   5.966  1.00  4.45           C
ATOM   1785  O   PHE A 227     -18.057 -26.994   5.009  1.00  4.30           O
ATOM   1786  CB  PHE A 227     -18.641 -25.686   7.832  1.00  4.50           C
ATOM   1787  CG  PHE A 227     -19.024 -24.482   8.485  1.00  4.63           C
ATOM   1788  CD1 PHE A 227     -19.434 -23.378   7.793  1.00  4.75           C
ATOM   1789  CD2 PHE A 227     -18.941 -24.429   9.862  1.00  4.86           C
ATOM   1790  CE1 PHE A 227     -19.794 -22.277   8.496  1.00  4.78           C
ATOM   1791  CE2 PHE A 227     -19.270 -23.303  10.521  1.00  5.04           C
ATOM   1792  CZ  PHE A 227     -19.694 -22.242   9.837  1.00  5.13           C
ATOM   1793  N   THR A 228     -18.863 -28.451   6.488  1.00  4.39           N
ATOM   1794  CA  THR A 228     -18.068 -29.514   5.859  1.00  4.39           C
ATOM   1795  C   THR A 228     -18.556 -29.806   4.449  1.00  4.37           C
ATOM   1796  O   THR A 228     -17.760 -29.911   3.539  1.00  4.37           O
ATOM   1797  CB  THR A 228     -18.013 -30.729   6.744  1.00  4.60           C
ATOM   1798  OG1 THR A 228     -17.106 -30.408   7.776  1.00  4.88           O
ATOM   1799  CG2 THR A 228     -17.419 -31.890   6.061  1.00  4.66           C
ATOM   1800  N   ILE A 229     -19.850 -29.798   4.253  1.00  4.19           N
ATOM   1801  CA  ILE A 229     -20.459 -30.024   2.961  1.00  4.28           C
ATOM   1802  C   ILE A 229     -20.142 -28.867   2.049  1.00  4.21           C
ATOM   1803  O   ILE A 229     -19.835 -29.057   0.878  1.00  4.23           O
ATOM   1804  CB  ILE A 229     -21.999 -30.146   3.103  1.00  4.26           C
ATOM   1805  CG1 ILE A 229     -22.487 -31.373   3.860  1.00  4.31           C
ATOM   1806  CG2 ILE A 229     -22.668 -30.124   1.759  1.00  4.32           C
ATOM   1807  CD1 ILE A 229     -23.895 -31.133   4.253  1.00  4.41           C
ATOM   1808  N   ALA A 230     -20.315 -27.645   2.576  1.00  4.14           N
ATOM   1809  CA  ALA A 230     -20.020 -26.468   1.808  1.00  4.30           C
ATOM   1810  C   ALA A 230     -18.586 -26.484   1.362  1.00  3.96           C
ATOM   1811  O   ALA A 230     -18.301 -26.095   0.221  1.00  4.23           O
ATOM   1812  CB  ALA A 230     -20.325 -25.187   2.596  1.00  4.34           C
ATOM   1813  N   ASP A 231     -17.658 -26.848   2.283  1.00  3.89           N
ATOM   1814  CA  ASP A 231     -16.238 -26.804   1.923  1.00  4.19           C
ATOM   1815  C   ASP A 231     -15.934 -27.864   0.850  1.00  4.29           C
ATOM   1816  O   ASP A 231     -15.178 -27.581  -0.087  1.00  4.22           O
ATOM   1817  CB  ASP A 231     -15.288 -26.969   3.129  1.00  4.30           C
ATOM   1818  CG  ASP A 231     -15.634 -26.074   4.389  1.00  4.44           C
ATOM   1819  OD1 ASP A 231     -16.181 -24.940   4.278  1.00  4.25           O
ATOM   1820  OD2 ASP A 231     -15.264 -26.524   5.525  1.00  4.54           O
ATOM   1821  N   ILE A 232     -16.579 -29.047   0.913  1.00  4.17           N
ATOM   1822  CA  ILE A 232     -16.260 -30.113  -0.032  1.00  4.23           C
ATOM   1823  C   ILE A 232     -16.787 -29.723  -1.395  1.00  4.33           C
ATOM   1824  O   ILE A 232     -16.137 -29.945  -2.399  1.00  4.45           O
ATOM   1825  CB  ILE A 232     -16.745 -31.511   0.428  1.00  4.34           C
ATOM   1826  CG1 ILE A 232     -15.941 -32.003   1.627  1.00  4.43           C
ATOM   1827  CG2 ILE A 232     -16.667 -32.555  -0.739  1.00  4.59           C
ATOM   1828  CD1 ILE A 232     -16.823 -32.640   2.754  1.00  4.49           C
ATOM   1829  N   SER A 233     -17.902 -29.029  -1.437  1.00  4.17           N
ATOM   1830  CA  SER A 233     -18.510 -28.716  -2.705  1.00  4.25           C
ATOM   1831  C   SER A 233     -17.788 -27.580  -3.415  1.00  4.31           C
ATOM   1832  O   SER A 233     -17.512 -27.676  -4.597  1.00  4.53           O
ATOM   1833  CB  SER A 233     -19.982 -28.383  -2.429  1.00  4.32           C
ATOM   1834  OG  SER A 233     -20.576 -29.479  -1.653  1.00  4.19           O
ATOM   1835  N   SER A 234     -17.434 -26.523  -2.713  1.00  4.10           N
ATOM   1836  CA  SER A 234     -16.894 -25.305  -3.291  1.00  4.03           C
ATOM   1837  C   SER A 234     -15.508 -25.355  -3.479  1.00  4.18           C
ATOM   1838  O   SER A 234     -14.960 -24.521  -4.168  1.00  4.23           O
ATOM   1839  CB  SER A 234     -17.143 -24.117  -2.421  1.00  4.08           C
ATOM   1840  OG  SER A 234     -16.718 -24.353  -1.094  1.00  4.01           O
ATOM   1841  N   LYS A 235     -14.878 -26.285  -2.799  1.00  4.19           N
ATOM   1842  CA  LYS A 235     -13.455 -26.417  -2.872  1.00  4.19           C
ATOM   1843  C   LYS A 235     -12.950 -27.630  -3.635  1.00  4.26           C
ATOM   1844  O   LYS A 235     -12.329 -27.488  -4.725  1.00  4.35           O
ATOM   1845  CB  LYS A 235     -12.947 -26.438  -1.459  1.00  4.27           C
ATOM   1846  CG  LYS A 235     -13.309 -25.081  -0.787  1.00  4.33           C
ATOM   1847  CD  LYS A 235     -12.416 -24.930   0.426  1.00  4.46           C
ATOM   1848  CE  LYS A 235     -12.460 -23.517   0.949  1.00  4.68           C
ATOM   1849  NZ  LYS A 235     -13.429 -22.762   0.157  1.00  4.42           N
ATOM   1850  N   VAL A 236     -13.174 -28.793  -3.124  1.00  4.25           N
ATOM   1851  CA  VAL A 236     -12.892 -30.050  -3.790  1.00  4.62           C
ATOM   1852  C   VAL A 236     -13.674 -30.311  -5.100  1.00  4.88           C
ATOM   1853  O   VAL A 236     -13.107 -30.574  -6.074  1.00  5.08           O
ATOM   1854  CB  VAL A 236     -13.210 -31.143  -2.816  1.00  4.75           C
ATOM   1855  CG1 VAL A 236     -12.524 -32.476  -3.206  1.00  5.25           C
ATOM   1856  CG2 VAL A 236     -12.814 -30.719  -1.514  1.00  4.70           C
ATOM   1857  N   ILE A 237     -15.004 -30.303  -5.077  1.00  4.86           N
ATOM   1858  CA  ILE A 237     -15.751 -30.738  -6.258  1.00  5.15           C
ATOM   1859  C   ILE A 237     -15.661 -29.672  -7.341  1.00  5.22           C
ATOM   1860  O   ILE A 237     -15.601 -29.961  -8.553  1.00  5.44           O
ATOM   1861  CB  ILE A 237     -17.218 -31.035  -5.900  1.00  5.06           C
ATOM   1862  CG1 ILE A 237     -17.340 -32.164  -4.880  1.00  4.93           C
ATOM   1863  CG2 ILE A 237     -18.032 -31.248  -7.146  1.00  5.53           C
ATOM   1864  CD1 ILE A 237     -18.610 -32.857  -5.035  1.00  5.41           C
ATOM   1865  N   TYR A 238     -15.660 -28.420  -6.909  1.00  4.98           N
ATOM   1866  CA  TYR A 238     -15.535 -27.321  -7.866  1.00  5.25           C
ATOM   1867  C   TYR A 238     -14.183 -27.378  -8.554  1.00  5.41           C
ATOM   1868  O   TYR A 238     -14.040 -27.151  -9.792  1.00  5.72           O
ATOM   1869  CB  TYR A 238     -15.677 -26.053  -7.069  1.00  5.02           C
ATOM   1870  CG  TYR A 238     -15.382 -24.762  -7.766  1.00  5.34           C
ATOM   1871  CD1 TYR A 238     -16.309 -24.189  -8.610  1.00  5.39           C
ATOM   1872  CD2 TYR A 238     -14.162 -24.097  -7.560  1.00  5.07           C
ATOM   1873  CE1 TYR A 238     -16.080 -22.965  -9.190  1.00  5.50           C
ATOM   1874  CE2 TYR A 238     -13.915 -22.907  -8.189  1.00  5.20           C
ATOM   1875  CZ  TYR A 238     -14.883 -22.334  -8.996  1.00  5.50           C
ATOM   1876  OH  TYR A 238     -14.656 -21.123  -9.580  1.00  5.45           O
ATOM   1877  N   GLY A 239     -13.168 -27.695  -7.756  1.00  5.13           N
ATOM   1878  CA  GLY A 239     -11.838 -27.790  -8.318  1.00  5.45           C
ATOM   1879  C   GLY A 239     -11.742 -28.855  -9.382  1.00  5.75           C
ATOM   1880  O   GLY A 239     -11.150 -28.636 -10.390  1.00  6.03           O
ATOM   1881  N   LEU A 240     -12.332 -30.025  -9.145  1.00  5.94           N
ATOM   1882  CA  LEU A 240     -12.327 -31.115 -10.120  1.00  6.13           C
ATOM   1883  C   LEU A 240     -12.997 -30.715 -11.434  1.00  6.28           C
ATOM   1884  O   LEU A 240     -12.640 -31.218 -12.489  1.00  6.51           O
ATOM   1885  CB  LEU A 240     -13.052 -32.307  -9.501  1.00  6.00           C
ATOM   1886  CG  LEU A 240     -12.461 -33.184  -8.397  1.00  6.26           C
ATOM   1887  CD1 LEU A 240     -13.552 -34.139  -8.016  1.00  6.43           C
ATOM   1888  CD2 LEU A 240     -11.245 -33.899  -9.005  1.00  7.39           C
ATOM   1889  N   MET A 241     -14.063 -29.933 -11.366  1.00  6.21           N
ATOM   1890  CA  MET A 241     -14.769 -29.500 -12.567  1.00  6.61           C
ATOM   1891  C   MET A 241     -13.929 -28.503 -13.377  1.00  6.53           C
ATOM   1892  O   MET A 241     -13.843 -28.576 -14.609  1.00  6.44           O
ATOM   1893  CB  MET A 241     -16.107 -28.878 -12.192  1.00  6.77           C
ATOM   1894  CG  MET A 241     -17.023 -29.737 -11.341  1.00  6.79           C
ATOM   1895  SD  MET A 241     -18.690 -29.355 -11.950  1.00  9.39           S
ATOM   1896  CE  MET A 241     -18.508 -29.569 -13.704  1.00  8.03           C
ATOM   1897  N   ILE A 242     -13.318 -27.563 -12.694  1.00  6.44           N
ATOM   1898  CA  ILE A 242     -12.385 -26.619 -13.322  1.00  6.36           C
ATOM   1899  C   ILE A 242     -11.182 -27.377 -13.868  1.00  6.69           C
ATOM   1900  O   ILE A 242     -10.711 -27.101 -14.985  1.00  6.78           O
ATOM   1901  CB  ILE A 242     -11.981 -25.568 -12.271  1.00  6.17           C
ATOM   1902  CG1 ILE A 242     -13.201 -24.750 -11.917  1.00  6.22           C
ATOM   1903  CG2 ILE A 242     -10.714 -24.845 -12.627  1.00  6.15           C
ATOM   1904  CD1 ILE A 242     -13.346 -23.447 -12.682  1.00  6.32           C
ATOM   1905  N   THR A 243     -10.683 -28.377 -13.102  1.00  6.48           N
ATOM   1906  CA  THR A 243      -9.690 -29.270 -13.679  1.00  6.79           C
ATOM   1907  C   THR A 243     -10.232 -29.869 -14.957  1.00  7.04           C
ATOM   1908  O   THR A 243      -9.570 -29.822 -15.984  1.00  7.24           O
ATOM   1909  CB  THR A 243      -9.258 -30.386 -12.724  1.00  6.64           C
ATOM   1910  OG1 THR A 243      -8.372 -29.854 -11.790  1.00  6.43           O
ATOM   1911  CG2 THR A 243      -8.486 -31.425 -13.488  1.00  7.26           C
ATOM   1912  N   TYR A 244     -11.485 -30.341 -14.938  1.00  7.01           N
ATOM   1913  CA  TYR A 244     -12.010 -31.034 -16.106  1.00  7.38           C
ATOM   1914  C   TYR A 244     -11.978 -30.146 -17.347  1.00  7.64           C
ATOM   1915  O   TYR A 244     -11.526 -30.570 -18.411  1.00  8.03           O
ATOM   1916  CB  TYR A 244     -13.431 -31.523 -15.886  1.00  7.42           C
ATOM   1917  CG  TYR A 244     -13.883 -32.110 -17.207  1.00  7.87           C
ATOM   1918  CD1 TYR A 244     -13.266 -33.271 -17.696  1.00  8.11           C
ATOM   1919  CD2 TYR A 244     -14.817 -31.469 -18.017  1.00  7.98           C
ATOM   1920  CE1 TYR A 244     -13.596 -33.802 -18.907  1.00  8.07           C
ATOM   1921  CE2 TYR A 244     -15.144 -31.985 -19.278  1.00  8.13           C
ATOM   1922  CZ  TYR A 244     -14.537 -33.148 -19.711  1.00  8.27           C
ATOM   1923  OH  TYR A 244     -14.872 -33.672 -20.946  1.00  8.67           O
ATOM   1924  N   ILE A 245     -12.369 -28.882 -17.183  1.00  7.36           N
ATOM   1925  CA  ILE A 245     -12.443 -27.922 -18.268  1.00  7.76           C
ATOM   1926  C   ILE A 245     -11.058 -27.518 -18.711  1.00  8.00           C
ATOM   1927  O   ILE A 245     -10.826 -27.293 -19.900  1.00  8.33           O
ATOM   1928  CB  ILE A 245     -13.277 -26.695 -17.839  1.00  7.67           C
ATOM   1929  CG1 ILE A 245     -14.664 -27.114 -17.348  1.00  7.78           C
ATOM   1930  CG2 ILE A 245     -13.420 -25.702 -18.995  1.00  7.94           C
ATOM   1931  CD1 ILE A 245     -15.311 -26.113 -16.444  1.00  7.76           C
ATOM   1932  N   ALA A 246     -10.122 -27.369 -17.775  1.00  7.75           N
ATOM   1933  CA  ALA A 246      -8.778 -27.005 -18.205  1.00  7.99           C
ATOM   1934  C   ALA A 246      -8.188 -28.061 -19.105  1.00  8.28           C
ATOM   1935  O   ALA A 246      -7.618 -27.735 -20.136  1.00  8.65           O
ATOM   1936  CB  ALA A 246      -7.890 -26.757 -17.017  1.00  7.75           C
ATOM   1937  N   ILE A 247      -8.316 -29.343 -18.760  1.00  8.20           N
ATOM   1938  CA  ILE A 247      -7.748 -30.338 -19.662  1.00  8.68           C
ATOM   1939  C   ILE A 247      -8.527 -30.401 -20.995  1.00  8.85           C
ATOM   1940  O   ILE A 247      -7.942 -30.569 -22.069  1.00  9.08           O
ATOM   1941  CB  ILE A 247      -7.735 -31.689 -18.955  1.00  8.91           C
ATOM   1942  CG1 ILE A 247      -6.697 -31.663 -17.838  1.00  8.78           C
ATOM   1943  CG2 ILE A 247      -7.471 -32.841 -19.958  1.00  9.79           C
ATOM   1944  CD1 ILE A 247      -7.122 -32.515 -16.636  1.00  8.81           C
ATOM   1945  N   GLN A 248      -9.856 -30.315 -20.953  1.00  8.76           N
ATOM   1946  CA  GLN A 248     -10.608 -30.574 -22.187  1.00  9.15           C
ATOM   1947  C   GLN A 248     -10.251 -29.563 -23.265  1.00  8.99           C
ATOM   1948  O   GLN A 248     -10.045 -29.929 -24.429  1.00  9.29           O
ATOM   1949  CB  GLN A 248     -12.122 -30.586 -21.912  1.00  9.01           C
ATOM   1950  CG  GLN A 248     -13.044 -30.881 -23.138  1.00  9.09           C
ATOM   1951  CD  GLN A 248     -12.810 -32.261 -23.746  1.00  9.43           C
ATOM   1952  OE1 GLN A 248     -13.006 -33.274 -23.057  1.00  9.74           O
ATOM   1953  NE2 GLN A 248     -12.453 -32.319 -25.062  1.00  9.31           N
ATOM   1954  N   GLN A 249     -10.095 -28.309 -22.878  1.00  8.66           N
ATOM   1955  CA  GLN A 249      -9.673 -27.243 -23.790  1.00  8.94           C
ATOM   1956  C   GLN A 249      -8.251 -27.442 -24.226  1.00  9.05           C
ATOM   1957  O   GLN A 249      -7.897 -27.121 -25.359  1.00  8.97           O
ATOM   1958  CB  GLN A 249      -9.721 -25.868 -23.090  1.00  8.75           C
ATOM   1959  CG  GLN A 249     -11.107 -25.506 -22.403  1.00  8.66           C
ATOM   1960  CD  GLN A 249     -11.303 -23.989 -22.330  1.00  8.78           C
ATOM   1961  OE1 GLN A 249     -11.695 -23.376 -23.314  1.00  8.63           O
ATOM   1962  NE2 GLN A 249     -10.920 -23.377 -21.212  1.00  8.21           N
ATOM   1963  N   SER A 250      -7.382 -27.796 -23.279  1.00  8.97           N
ATOM   1964  CA  SER A 250      -5.991 -28.033 -23.629  1.00  9.09           C
ATOM   1965  C   SER A 250      -5.907 -29.018 -24.787  1.00  9.43           C
ATOM   1966  O   SER A 250      -5.158 -28.827 -25.740  1.00  9.36           O
ATOM   1967  CB  SER A 250      -5.277 -28.609 -22.443  1.00  9.01           C
ATOM   1968  OG  SER A 250      -5.280 -27.781 -21.329  1.00  8.75           O
ATOM   1969  N   ALA A 251      -6.724 -30.066 -24.729  1.00  9.55           N
ATOM   1970  CA  ALA A 251      -6.718 -31.097 -25.753  1.00  9.95           C
ATOM   1971  C   ALA A 251      -7.317 -30.591 -27.050  1.00  9.57           C
ATOM   1972  O   ALA A 251      -6.892 -31.007 -28.122  1.00  9.78           O
ATOM   1973  CB  ALA A 251      -7.490 -32.306 -25.243  1.00 10.20           C
ATOM   1974  N   ALA A 252      -8.289 -29.684 -26.958  1.00  9.28           N
ATOM   1975  CA  ALA A 252      -8.943 -29.158 -28.137  1.00  9.50           C
ATOM   1976  C   ALA A 252      -8.009 -28.238 -28.874  1.00  9.50           C
ATOM   1977  O   ALA A 252      -8.088 -28.131 -30.101  1.00  9.55           O
ATOM   1978  CB  ALA A 252     -10.219 -28.433 -27.735  1.00  9.30           C
ATOM   1979  N   ALA A 253      -7.096 -27.611 -28.120  1.00  9.36           N
ATOM   1980  CA  ALA A 253      -6.142 -26.618 -28.576  1.00  9.32           C
ATOM   1981  C   ALA A 253      -4.858 -27.223 -29.134  1.00  9.48           C
ATOM   1982  O   ALA A 253      -4.170 -26.570 -29.933  1.00  9.37           O
ATOM   1983  CB  ALA A 253      -5.800 -25.686 -27.423  1.00  9.34           C
ATOM   1984  N   GLY A 254      -4.516 -28.434 -28.692  1.00  9.51           N
ATOM   1985  CA  GLY A 254      -3.585 -29.273 -29.389  1.00  9.86           C
ATOM   1986  C   GLY A 254      -2.454 -29.634 -28.475  1.00  9.99           C
ATOM   1987  O   GLY A 254      -1.355 -29.985 -28.917  1.00 10.16           O
ATOM   1988  N   TYR A 255      -2.741 -29.512 -27.180  1.00 10.12           N
ATOM   1989  CA  TYR A 255      -1.884 -30.039 -26.143  1.00 10.10           C
ATOM   1990  C   TYR A 255      -1.996 -31.528 -26.222  1.00 10.25           C
ATOM   1991  O   TYR A 255      -3.044 -32.071 -25.898  1.00 10.01           O
ATOM   1992  CB  TYR A 255      -2.314 -29.561 -24.768  1.00  9.75           C
ATOM   1993  CG  TYR A 255      -1.157 -29.536 -23.844  1.00  9.73           C
ATOM   1994  CD1 TYR A 255       0.060 -29.020 -24.242  1.00  9.30           C
ATOM   1995  CD2 TYR A 255      -1.265 -30.083 -22.591  1.00  9.50           C
ATOM   1996  CE1 TYR A 255       1.125 -29.042 -23.352  1.00  9.05           C
ATOM   1997  CE2 TYR A 255      -0.254 -30.108 -21.759  1.00  9.29           C
ATOM   1998  CZ  TYR A 255       0.933 -29.594 -22.122  1.00  8.88           C
ATOM   1999  OH  TYR A 255       1.938 -29.666 -21.210  1.00  8.64           O
ATOM   2000  N   VAL A 256      -0.947 -32.147 -26.757  1.00 10.84           N
ATOM   2001  CA  VAL A 256      -0.886 -33.599 -26.870  1.00 10.82           C
ATOM   2002  C   VAL A 256      -1.009 -34.276 -25.524  1.00 11.18           C
ATOM   2003  O   VAL A 256      -1.867 -35.160 -25.370  1.00 11.93           O
ATOM   2004  CB  VAL A 256       0.388 -34.014 -27.597  1.00 10.90           C
ATOM   2005  CG1 VAL A 256       0.582 -35.468 -27.554  1.00 11.16           C
ATOM   2006  CG2 VAL A 256       0.460 -33.457 -29.028  1.00 10.38           C
ATOM   2007  N   PRO A 257      -0.229 -33.962 -24.514  1.00 11.20           N
ATOM   2008  CA  PRO A 257      -0.459 -34.595 -23.202  1.00 11.43           C
ATOM   2009  C   PRO A 257      -1.886 -34.502 -22.616  1.00 11.52           C
ATOM   2010  O   PRO A 257      -2.188 -35.156 -21.600  1.00 11.80           O
ATOM   2011  CB  PRO A 257       0.519 -33.860 -22.294  1.00 10.70           C
ATOM   2012  CG  PRO A 257       1.137 -32.930 -23.059  1.00 10.28           C
ATOM   2013  CD  PRO A 257       0.870 -32.994 -24.444  1.00 10.64           C
ATOM   2014  N   ALA A 258      -2.731 -33.628 -23.177  1.00 11.40           N
ATOM   2015  CA  ALA A 258      -4.124 -33.520 -22.748  1.00 11.53           C
ATOM   2016  C   ALA A 258      -4.988 -34.500 -23.504  1.00 12.42           C
ATOM   2017  O   ALA A 258      -5.873 -35.148 -22.922  1.00 13.55           O
ATOM   2018  CB  ALA A 258      -4.653 -32.088 -22.980  1.00 10.62           C
ATOM   2019  N   GLN A 259      -4.751 -34.603 -24.811  1.00 12.09           N
ATOM   2020  CA  GLN A 259      -5.496 -35.558 -25.615  1.00 12.44           C
ATOM   2021  C   GLN A 259      -5.174 -36.982 -25.202  1.00 14.08           C
ATOM   2022  O   GLN A 259      -6.080 -37.815 -25.086  1.00 15.33           O
ATOM   2023  CB  GLN A 259      -5.200 -35.323 -27.060  1.00 11.86           C
ATOM   2024  CG  GLN A 259      -4.688 -33.969 -27.278  1.00 11.22           C
ATOM   2025  CD  GLN A 259      -4.307 -33.759 -28.723  1.00 10.74           C
ATOM   2026  OE1 GLN A 259      -3.651 -34.614 -29.315  1.00 10.98           O
ATOM   2027  NE2 GLN A 259      -4.744 -32.670 -29.313  1.00 10.40           N
ATOM   2028  N   GLN A 260      -3.902 -37.238 -24.906  1.00 13.60           N
ATOM   2029  CA  GLN A 260      -3.437 -38.500 -24.346  1.00 14.39           C
ATOM   2030  C   GLN A 260      -4.195 -38.888 -23.092  1.00 15.75           C
ATOM   2031  O   GLN A 260      -4.525 -40.068 -22.892  1.00 17.09           O
ATOM   2032  CB  GLN A 260      -1.940 -38.378 -24.031  1.00 13.87           C
ATOM   2033  CG  GLN A 260      -1.086 -37.910 -25.268  1.00 13.12           C
ATOM   2034  CD  GLN A 260       0.294 -38.420 -25.259  1.00 13.50           C
ATOM   2035  OE1 GLN A 260       1.114 -37.971 -24.458  1.00 14.61           O
ATOM   2036  NE2 GLN A 260       0.595 -39.376 -26.150  1.00 13.93           N
ATOM   2037  N   ALA A 261      -4.429 -37.917 -22.207  1.00 15.42           N
ATOM   2038  CA  ALA A 261      -4.985 -38.210 -20.889  1.00 16.07           C
ATOM   2039  C   ALA A 261      -6.446 -38.618 -20.994  1.00 17.39           C
ATOM   2040  O   ALA A 261      -6.846 -39.676 -20.518  1.00 18.70           O
ATOM   2041  CB  ALA A 261      -4.812 -36.988 -19.990  1.00 14.12           C
ATOM   2042  N   LEU A 262      -7.240 -37.803 -21.663  1.00 17.30           N
ATOM   2043  CA  LEU A 262      -8.628 -38.136 -21.926  1.00 18.07           C
ATOM   2044  C   LEU A 262      -8.833 -39.212 -22.972  1.00 19.22           C
ATOM   2045  O   LEU A 262      -9.960 -39.715 -23.073  1.00 20.23           O
ATOM   2046  CB  LEU A 262      -9.361 -36.946 -22.460  1.00 17.44           C
ATOM   2047  CG  LEU A 262      -9.715 -35.636 -21.866  1.00 15.67           C
ATOM   2048  CD1 LEU A 262     -10.103 -34.915 -23.116  1.00 13.76           C
ATOM   2049  CD2 LEU A 262     -10.880 -35.802 -20.939  1.00 15.32           C
ATOM   2050  N   GLY A 263      -7.844 -39.465 -23.835  1.00 18.58           N
ATOM   2051  CA  GLY A 263      -7.962 -40.530 -24.811  1.00 19.94           C
ATOM   2052  C   GLY A 263      -7.828 -41.893 -24.171  1.00 21.12           C
ATOM   2053  O   GLY A 263      -8.329 -42.888 -24.703  1.00 22.46           O
ATOM   2054  N   ARG A 264      -7.143 -41.955 -23.024  1.00 20.79           N
ATOM   2055  CA  ARG A 264      -7.067 -43.125 -22.160  1.00 21.72           C
ATOM   2056  C   ARG A 264      -8.388 -43.496 -21.537  1.00 22.87           C
ATOM   2057  O   ARG A 264      -8.411 -44.494 -20.809  1.00 23.42           O
ATOM   2058  CB  ARG A 264      -6.093 -42.908 -21.001  1.00 21.25           C
ATOM   2059  CG  ARG A 264      -4.749 -43.524 -21.258  1.00 20.13           C
ATOM   2060  CD  ARG A 264      -3.705 -42.938 -20.371  1.00 20.50           C
ATOM   2061  NE  ARG A 264      -3.329 -41.578 -20.745  1.00 18.92           N
ATOM   2062  CZ  ARG A 264      -2.487 -40.831 -20.032  1.00 17.58           C
ATOM   2063  NH1 ARG A 264      -1.949 -41.304 -18.920  1.00 18.11           N
ATOM   2064  NH2 ARG A 264      -2.163 -39.617 -20.443  1.00 16.31           N
ATOM   2065  N   ILE A 265      -9.442 -42.696 -21.747  1.00 22.91           N
ATOM   2066  CA  ILE A 265     -10.747 -42.849 -21.090  1.00 23.35           C
ATOM   2067  C   ILE A 265     -11.903 -42.494 -22.035  1.00 24.28           C
ATOM   2068  O   ILE A 265     -12.490 -43.369 -22.697  1.00 26.09           O
ATOM   2069  CB  ILE A 265     -10.834 -41.988 -19.785  1.00 23.23           C
ATOM   2070  CG1 ILE A 265     -10.523 -40.524 -20.084  1.00 22.04           C
ATOM   2071  CG2 ILE A 265      -9.940 -42.555 -18.662  1.00 24.01           C
ATOM   2072  CD1 ILE A 265     -10.243 -39.692 -18.847  1.00 20.92           C
TER
HETATM 2073 CL    CL B   1      -9.919 -22.055   2.662  0.85  5.06          Cl
HETATM 2074 CL    CL B   2      -0.531 -22.987 -23.939  0.62  8.34          Cl
HETATM 2075  C1  RET C 235     -20.673 -15.218   5.055  1.00  4.82           C
HETATM 2076  C10 RET C 235     -18.434 -18.219   2.013  1.00  4.63           C
HETATM 2077  C11 RET C 235     -17.599 -18.886   0.919  1.00  4.53           C
HETATM 2078  C12 RET C 235     -16.853 -19.977   1.195  1.00  4.47           C
HETATM 2079  C13 RET C 235     -16.194 -20.313  -0.195  1.00  4.28           C
HETATM 2080  C14 RET C 235     -15.042 -20.929  -0.365  1.00  4.27           C
HETATM 2081  C15 RET C 235     -14.013 -21.490   0.646  1.00  4.45           C
HETATM 2082  C16 RET C 235     -19.226 -14.791   4.582  1.00  4.83           C
HETATM 2083  C17 RET C 235     -20.750 -16.615   5.710  1.00  4.86           C
HETATM 2084  C18 RET C 235     -23.125 -14.221   2.433  1.00  4.54           C
HETATM 2085  C19 RET C 235     -19.851 -17.635   0.079  1.00  4.73           C
HETATM 2086  C2  RET C 235     -21.220 -14.120   6.195  1.00  5.09           C
HETATM 2087  C20 RET C 235     -16.845 -19.990  -1.525  1.00  4.45           C
HETATM 2088  C3  RET C 235     -22.854 -14.083   6.323  1.00  5.10           C
HETATM 2089  C4  RET C 235     -23.284 -13.854   4.891  1.00  4.95           C
HETATM 2090  C5  RET C 235     -22.656 -14.530   3.821  1.00  4.68           C
HETATM 2091  C6  RET C 235     -21.670 -15.271   3.825  1.00  4.65           C
HETATM 2092  C7  RET C 235     -20.984 -15.789   2.512  1.00  4.61           C
HETATM 2093  C8  RET C 235     -20.275 -16.940   2.664  1.00  4.68           C
HETATM 2094  C9  RET C 235     -19.500 -17.597   1.574  1.00  4.72           C
HETATM 2095  C1  OLA D   1     -23.852  -1.709  14.092  1.00  7.12           C
HETATM 2096  C10 OLA D   1     -20.248  -0.327   4.817  0.72  9.22           C
HETATM 2097  C11 OLA D   1     -18.875  -0.801   5.237  0.85 11.26           C
HETATM 2098  C12 OLA D   1     -18.005  -0.863   3.983  0.67 12.33           C
HETATM 2099  C2  OLA D   1     -22.782  -2.104  13.103  0.77  7.36           C
HETATM 2100  C3  OLA D   1     -23.443  -2.315  11.746  0.63  7.30           C
HETATM 2101  C4  OLA D   1     -22.964  -1.355  10.639  1.00  7.20           C
HETATM 2102  C5  OLA D   1     -23.110  -2.128   9.351  0.78  7.25           C
HETATM 2103  C6  OLA D   1     -23.732  -1.428   8.148  0.65  7.11           C
HETATM 2104  C7  OLA D   1     -22.808  -0.352   7.653  0.99  7.42           C
HETATM 2105  C8  OLA D   1     -21.581  -0.952   6.995  0.87  7.75           C
HETATM 2106  C9  OLA D   1     -21.394  -0.144   5.725  0.51  8.08           C
HETATM 2107  O1  OLA D   1     -23.663  -0.742  14.863  0.41  7.47           O
HETATM 2108  O2  OLA D   1     -24.951  -2.347  14.148  0.50  7.40           O
HETATM 2109  C1  OLA D   2     -25.073 -37.249  16.772  0.89  5.98           C
HETATM 2110  C10 OLA D   2     -22.528 -38.429   7.211  0.60  6.39           C
HETATM 2111  C11 OLA D   2     -22.008 -36.999   7.128  0.77  5.63           C
HETATM 2112  C12 OLA D   2     -20.888 -36.943   6.057  0.85  5.51           C
HETATM 2113  C13 OLA D   2     -20.535 -35.574   5.486  0.96  5.37           C
HETATM 2114  C14 OLA D   2     -19.881 -35.770   4.103  0.58  5.13           C
HETATM 2115  C15 OLA D   2     -19.823 -34.571   3.149  0.98  4.51           C
HETATM 2116  C16 OLA D   2     -20.664 -34.830   1.886  0.76  4.15           C
HETATM 2117  C17 OLA D   2     -20.577 -33.678   0.881  0.84  4.00           C
HETATM 2118  C18 OLA D   2     -20.959 -34.134  -0.550  0.86  3.56           C
HETATM 2119  C2  OLA D   2     -25.383 -37.065  15.254  0.77  5.97           C
HETATM 2120  C3  OLA D   2     -25.219 -38.365  14.447  0.90  5.96           C
HETATM 2121  C4  OLA D   2     -24.918 -38.016  12.987  0.80  5.70           C
HETATM 2122  C5  OLA D   2     -25.729 -38.817  11.963  0.70  5.72           C
HETATM 2123  C6  OLA D   2     -24.855 -39.346  10.838  0.84  5.82           C
HETATM 2124  C7  OLA D   2     -25.452 -38.859   9.515  0.67  5.94           C
HETATM 2125  C8  OLA D   2     -24.480 -37.970   8.756  0.62  6.21           C
HETATM 2126  C9  OLA D   2     -23.921 -38.702   7.585  0.93  6.18           C
HETATM 2127  O1  OLA D   2     -25.745 -36.672  17.649  0.65  6.22           O
HETATM 2128  O2  OLA D   2     -24.128 -37.966  17.199  0.59  5.78           O
HETATM 2129  C1  OLA D   3     -18.767 -34.580 -17.663  0.77  8.89           C
HETATM 2130  C10 OLA D   3     -18.519 -35.814  -8.617  0.86  6.48           C
HETATM 2131  C11 OLA D   3     -19.887 -35.880  -7.948  0.95  6.47           C
HETATM 2132  C12 OLA D   3     -20.026 -37.112  -7.102  0.95  5.99           C
HETATM 2133  C13 OLA D   3     -21.431 -37.727  -7.347  0.54  5.76           C
HETATM 2134  C14 OLA D   3     -22.707 -37.317  -6.531  1.00  5.55           C
HETATM 2135  C15 OLA D   3     -23.042 -38.536  -5.699  0.76  5.39           C
HETATM 2136  C16 OLA D   3     -24.318 -39.284  -6.052  0.80  5.39           C
HETATM 2137  C2  OLA D   3     -17.540 -35.097 -16.951  0.89  8.64           C
HETATM 2138  C3  OLA D   3     -17.595 -34.475 -15.542  0.73  8.45           C
HETATM 2139  C4  OLA D   3     -16.506 -34.923 -14.520  0.50  7.83           C
HETATM 2140  C5  OLA D   3     -16.979 -34.732 -13.077  0.50  7.17           C
HETATM 2141  C6  OLA D   3     -16.167 -33.717 -12.258  0.68  6.75           C
HETATM 2142  C7  OLA D   3     -16.382 -33.911 -10.766  0.80  6.47           C
HETATM 2143  C8  OLA D   3     -17.810 -33.885 -10.211  0.79  6.50           C
HETATM 2144  C9  OLA D   3     -17.785 -34.556  -8.841  0.60  6.20           C
HETATM 2145  O1  OLA D   3     -19.133 -35.055 -18.774  0.56  8.66           O
HETATM 2146  O2  OLA D   3     -19.421 -33.647 -17.113  0.54  8.25           O
HETATM 2147  C1  OLA D   5       4.595 -36.218 -10.512  0.79  8.23           C
HETATM 2148  C10 OLA D   5       2.445 -38.899  -1.154  0.71  7.24           C
HETATM 2149  C2  OLA D   5       4.835 -37.122  -9.338  0.73  8.22           C
HETATM 2150  C3  OLA D   5       4.214 -36.485  -8.086  0.66  8.50           C
HETATM 2151  C4  OLA D   5       3.875 -37.545  -7.062  1.00  8.69           C
HETATM 2152  C5  OLA D   5       2.996 -36.941  -5.982  0.50  8.25           C
HETATM 2153  C6  OLA D   5       3.725 -36.906  -4.637  0.75  7.80           C
HETATM 2154  C7  OLA D   5       4.206 -38.295  -4.230  0.79  7.79           C
HETATM 2155  C8  OLA D   5       4.397 -38.359  -2.721  0.98  7.27           C
HETATM 2156  C9  OLA D   5       3.029 -37.978  -2.142  0.79  7.12           C
HETATM 2157  O1  OLA D   5       3.473 -36.240 -11.076  0.59  9.52           O
HETATM 2158  O2  OLA D   5       5.518 -35.450 -10.894  0.49  7.57           O
HETATM 2159  C1  OLA D   6     -10.895 -38.113  -8.417  1.00  9.84           C
HETATM 2160  C10 OLA D   6     -11.115 -40.607  -0.239  0.50 17.25           C
HETATM 2161  C11 OLA D   6     -10.178 -40.193   0.870  1.00 15.57           C
HETATM 2162  C12 OLA D   6     -10.337 -41.103   2.084  0.93 17.30           C
HETATM 2163  C13 OLA D   6     -10.329 -40.256   3.351  0.47 15.79           C
HETATM 2164  C14 OLA D   6     -10.450 -41.061   4.634  1.00 18.70           C
HETATM 2165  C15 OLA D   6     -11.078 -40.190   5.729  0.50 13.69           C
HETATM 2166  C16 OLA D   6     -10.268 -40.019   7.022  0.61 12.09           C
HETATM 2167  C17 OLA D   6      -9.151 -38.987   6.883  0.86 10.66           C
HETATM 2168  C18 OLA D   6      -7.796 -39.599   7.237  0.57 11.36           C
HETATM 2169  C2  OLA D   6      -9.779 -37.895  -7.403  0.49 10.46           C
HETATM 2170  C3  OLA D   6     -10.320 -37.196  -6.180  0.94 11.41           C
HETATM 2171  C4  OLA D   6     -10.651 -38.325  -5.213  0.41 16.36           C
HETATM 2172  C5  OLA D   6     -11.992 -38.114  -4.495  0.53 13.96           C
HETATM 2173  C6  OLA D   6     -11.831 -37.059  -3.388  0.76 13.68           C
HETATM 2174  C7  OLA D   6     -12.038 -37.700  -2.025  0.96 14.07           C
HETATM 2175  C8  OLA D   6     -10.785 -38.470  -1.645  0.77 13.52           C
HETATM 2176  C9  OLA D   6     -11.098 -39.955  -1.574  0.92 15.90           C
HETATM 2177  O1  OLA D   6     -10.842 -37.494  -9.488  0.39  9.47           O
HETATM 2178  O2  OLA D   6     -11.846 -38.897  -8.228  0.35 11.19           O
HETATM 2179  C10 OLA D   7      -6.197 -40.060  -5.897  0.80  8.52           C
HETATM 2180  C11 OLA D   7      -5.347 -39.543  -4.744  0.63  7.95           C
HETATM 2181  C6  OLA D   7      -2.981 -39.784  -9.749  0.62  7.83           C
HETATM 2182  C7  OLA D   7      -4.188 -40.439  -9.102  0.91  7.99           C
HETATM 2183  C8  OLA D   7      -4.346 -40.061  -7.637  0.85  8.16           C
HETATM 2184  C9  OLA D   7      -5.793 -39.926  -7.297  1.00  8.28           C
HETATM 2185  C10 OLA D   8     -10.055 -34.821 -15.965  1.00  8.68           C
HETATM 2186  C11 OLA D   8     -10.757 -35.470 -14.794  0.46  8.37           C
HETATM 2187  C12 OLA D   8     -11.292 -34.499 -13.743  0.70  7.88           C
HETATM 2188  C13 OLA D   8     -12.416 -35.242 -13.020  0.59  8.03           C
HETATM 2189  C14 OLA D   8     -11.882 -36.566 -12.476  0.82  8.76           C
HETATM 2190  C6  OLA D   8      -6.341 -37.733 -16.147  0.75 11.89           C
HETATM 2191  C7  OLA D   8      -7.240 -36.690 -16.820  1.00 12.38           C
HETATM 2192  C8  OLA D   8      -8.629 -36.867 -16.267  0.74 11.22           C
HETATM 2193  C9  OLA D   8      -9.390 -35.733 -16.887  0.54 10.47           C
HETATM 2194  O   HOH S   1     -18.297 -26.436  28.595  0.91  7.60           O
HETATM 2195  O   HOH S   2     -14.328 -23.665   6.175  1.00  4.62           O
HETATM 2196  O   HOH S   3     -21.074 -18.550  11.822  0.77  5.92           O
HETATM 2197  O   HOH S   4     -10.310 -25.418  -6.377  1.00  4.75           O
HETATM 2198  O   HOH S   5     -24.694 -27.678  27.720  0.66  6.30           O
HETATM 2199  O   HOH S   6     -18.676 -18.139  13.196  0.98  6.00           O
HETATM 2200  O   HOH S   7     -15.984 -22.660  -5.367  1.00  4.73           O
HETATM 2201  O   HOH S   8     -15.044 -23.127  22.272  0.90  7.77           O
HETATM 2202  O   HOH S   9     -10.035 -23.040  17.002  0.82  7.36           O
HETATM 2203  O   HOH S  10      -1.909 -20.764 -17.110  0.67  7.19           O
HETATM 2204  O   HOH S  11      -2.807 -26.930  10.300  0.65  6.06           O
HETATM 2205  O   HOH S  12      -8.368 -24.656  21.272  0.75  7.80           O
HETATM 2206  O   HOH S  13     -23.233 -39.694  23.402  0.80  6.18           O
HETATM 2207  O   HOH S  14     -20.456 -25.005  14.983  0.82  5.69           O
HETATM 2208  O   HOH S  15     -24.954  -8.372 -16.358  1.00  5.84           O
HETATM 2209  O   HOH S  16     -21.293 -33.165  32.442  0.95  8.26           O
HETATM 2210  O   HOH S  17       2.329 -33.086 -12.664  1.00  7.38           O
HETATM 2211  O   HOH S  18     -20.054 -26.697  31.991  0.76  7.85           O
HETATM 2212  O   HOH S  19     -13.633 -26.776 -29.623  0.67  9.70           O
HETATM 2213  O   HOH S  20     -15.661 -28.051   8.482  0.91  4.72           O
HETATM 2214  O   HOH S  21     -21.137 -12.903  20.619  0.87  8.01           O
HETATM 2215  O   HOH S  22       3.429 -32.805 -19.853  0.86  7.47           O
HETATM 2216  O   HOH S  23      -7.867 -25.332  33.423  0.63  8.87           O
HETATM 2217  O   HOH S  24     -18.249 -25.112  25.564  0.96  7.33           O
HETATM 2218  O   HOH S  25      -4.766 -25.813  16.173  0.96  7.39           O
HETATM 2219  O   HOH S  26     -20.419 -40.456  17.073  0.71  5.67           O
HETATM 2220  O   HOH S  27      -8.636 -33.722  26.735  0.91  7.13           O
HETATM 2221  O   HOH S  28     -14.583 -30.161   7.124  0.83  5.31           O
HETATM 2222  O   HOH S  29      -5.319 -25.241  20.764  0.76  7.75           O
HETATM 2223  O   HOH S  30     -12.718 -25.242  32.877  0.85  8.79           O
HETATM 2224  O   HOH S  31     -14.737 -36.425  35.387  0.95  8.03           O
HETATM 2225  O   HOH S  32     -21.272 -19.614   7.789  0.64  5.28           O
HETATM 2226  O   HOH S  33     -24.748 -31.295  24.718  0.81  6.34           O
HETATM 2227  O   HOH S  34      -8.328 -27.601  32.802  0.76  8.38           O
HETATM 2228  O   HOH S  35     -10.827 -35.957  27.396  0.91  7.01           O
HETATM 2229  O   HOH S  36      -5.202 -31.912  21.333  0.83  6.86           O
HETATM 2230  O   HOH S  37      -8.695 -27.337  -9.872  0.92  5.92           O
HETATM 2231  O   HOH S  38     -27.430 -16.773  20.187  0.52  8.16           O
HETATM 2232  O   HOH S  39     -27.589 -31.667  22.762  0.63  6.62           O
HETATM 2233  O   HOH S  40     -35.178 -24.650  16.667  0.51  7.43           O
HETATM 2234  O   HOH S  41     -29.981  -8.495  19.537  0.70  8.39           O
HETATM 2235  O   HOH S  42     -18.550 -15.308  17.734  0.61  7.11           O
HETATM 2236  O   HOH S  43     -19.820 -30.808 -19.642  0.91  8.49           O
HETATM 2237  O   HOH S  44     -13.995  -6.263 -17.666  0.81  9.19           O
HETATM 2238  O   HOH S  45      -7.694 -26.433  27.105  0.97  8.36           O
HETATM 2239  O   HOH S  46     -21.364 -38.240  26.659  0.76  6.43           O
HETATM 2240  O   HOH S  47     -17.757 -19.780  15.540  0.46  6.78           O
HETATM 2241  O   HOH S  48      -8.365 -30.204  26.455  0.73  7.23           O
HETATM 2242  O   HOH S  49     -15.139 -25.073  12.273  0.58  5.63           O
HETATM 2243  O   HOH S  50     -27.358 -27.308  24.129  0.79  6.37           O
HETATM 2244  O   HOH S  51       1.337 -30.622 -27.275  0.81 10.03           O
HETATM 2245  O   HOH S  52     -19.204 -31.013  35.712  0.58  8.07           O
HETATM 2246  O   HOH S  53     -10.264 -34.314  24.442  0.85  6.68           O
HETATM 2247  O   HOH S  54     -10.182 -11.426 -22.158  0.62 10.49           O
HETATM 2248  O   HOH S  55      -9.891 -36.163  22.600  0.61  5.57           O
HETATM 2249  O   HOH S  56      -7.702 -22.705  13.515  0.82  7.05           O
HETATM 2250  O   HOH S  57     -12.673 -35.953  34.347  0.68  8.00           O
HETATM 2251  O   HOH S  58     -17.158 -25.552 -26.535  0.91  9.20           O
HETATM 2252  O   HOH S  59     -28.972 -11.528  20.910  0.60  9.07           O
HETATM 2253  O   HOH S  60      -7.028 -33.420  23.917  0.59  6.25           O
HETATM 2254  O   HOH S  61      -6.149 -33.447  18.000  0.61  6.50           O
HETATM 2255  O   HOH S  62     -14.326  -5.668 -15.120  0.71  8.82           O
HETATM 2256  O   HOH S  63     -21.170 -16.784 -24.776  0.58  9.72           O
HETATM 2257  O   HOH S  64      -2.934 -32.762 -31.385  0.63 11.01           O
HETATM 2258  O   HOH S  65     -18.704 -24.026  28.729  0.60  7.04           O
HETATM 2259  O   HOH S  66     -27.854 -16.661  -3.144  0.71  8.42           O
HETATM 2260  O   HOH S  67     -15.414  -3.402   8.136  0.55 13.21           O
HETATM 2261  O   HOH S  68     -18.501  -3.555 -10.624  0.64  7.10           O
HETATM 2262  O   HOH S  69     -15.308  -3.143   3.634  0.69 11.96           O
HETATM 2263  O   HOH S  70     -19.613 -40.331  14.063  0.60  6.49           O
HETATM 2264  O   HOH S  71     -23.214  -4.205  21.341  0.46  8.91           O
HETATM 2265  O   HOH S  72     -19.362  -4.968  20.172  0.49  7.86           O
HETATM 2266  O   HOH S  73     -15.696  -2.621   5.803  0.53 18.87           O
HETATM 2267  O   HOH S  74     -21.762 -30.478 -19.590  0.52  8.38           O
HETATM 2268  O   HOH S  75      -6.688 -29.775  28.686  0.64  7.57           O
HETATM 2269  O   HOH S  76     -21.113 -27.599  33.174  0.67  8.06           O
HETATM 2270  O   HOH S  77     -13.325 -37.958  18.538  0.57  6.85           O
HETATM 2271  O   HOH S  78     -19.217 -26.982  34.065  0.52  8.05           O
HETATM 2272  O   HOH S  79     -27.101 -16.414  -5.353  0.50 18.14           O
HETATM 2273  O   HOH S  80     -28.000 -22.152 -16.068  0.81  8.44           O
HETATM 2274  O   HOH S  81     -11.117 -37.669  24.489  0.51  6.40           O
HETATM 2275  O   HOH S  82     -27.148 -22.347 -19.759  0.48  8.32           O
HETATM 2276  O   HOH S  83      -3.403 -20.896   5.815  0.47  4.84           O
HETATM 2277  O   HOH S  84      -2.874 -19.617   3.265  0.70  4.81           O
HETATM 2278  O   HOH S  85     -14.320 -14.841  15.796  0.54  6.83           O
HETATM 2279  O   HOH S  86     -14.109  -3.970   1.150  0.50  6.67           O
HETATM 2280  O   HOH S  87     -12.748 -15.313 -22.484  0.72  8.90           O
HETATM 2281  O   HOH S  88      -3.686 -24.508  14.966  0.57  7.46           O
HETATM 2282  O   HOH S  89     -17.594  -4.590 -12.656  0.63  8.24           O
HETATM 2283  O   HOH S  90     -10.131 -19.998 -26.895  1.00  9.96           O
HETATM 2284  O   HOH S  91      -8.883 -32.646  25.029  1.00  6.07           O
HETATM 2285  O   HOH S  92      -8.308 -34.223  16.180  0.82  6.29           O
HETATM 2286  O   HOH S  93      -0.202 -27.862  10.072  0.74  6.18           O
HETATM 2287  O   HOH S  94      -4.918 -30.274  24.544  0.42  7.07           O
HETATM 2288  O   HOH S  95     -28.911 -19.267  -5.802  0.55  7.45           O
HETATM 2289  O   HOH S  96      -5.312 -21.908   5.221  0.65  4.98           O
HETATM 2290  O   HOH S  97     -25.141 -28.819  25.983  0.70  6.20           O
HETATM 2291  O   HOH S  98      -7.493 -28.713  31.195  0.99  8.24           O
HETATM 2292  O   HOH S  99      -1.427 -31.298 -31.745  0.95 10.92           O
HETATM 2293  O   HOH S 100      -1.872 -22.438  16.865  0.53  7.49           O
HETATM 2294  O   HOH S 101     -22.163 -24.954  30.067  0.63  7.22           O
HETATM 2295  O   HOH S 102     -22.190 -24.743  31.970  0.52  8.20           O
HETATM 2296  O   HOH S 103     -28.873 -21.464  -4.787  0.57  6.70           O
HETATM 2297  O   HOH S 104     -22.743 -16.739  12.270  0.86  5.90           O
HETATM 2298  O   HOH S 105      -7.280 -17.381 -19.537  0.75  8.01           O
HETATM 2299  O   HOH S 106       0.207 -26.876 -12.024  0.68  6.52           O
END
