# Supplementary material for: Early-stage dynamics of chloride ion–pumping rhodopsin revealed by a femtosecond X-ray laser
Source: Proc Natl Acad Sci U S A. 2021 Mar 22;118(13):e2020486118. doi: 10.1073/pnas.2020486118 (PMC8020794; doi:10.1073/pnas.2020486118)
Supplement: Supplementary File [file pnas.2020486118.sd08.txt]

REMARK   3
REMARK   3 REFINEMENT.
REMARK   3   PROGRAM     : PHENIX (1.18.2_3874: ???)
REMARK   3   AUTHORS     : Adams,Afonine,Bunkoczi,Burnley,Chen,Dar,Davis,
REMARK   3               : Draizen,Echols,Gildea,Gros,Grosse-Kunstleve,Headd,
REMARK   3               : Hintze,Hung,Ioerger,Liebschner,McCoy,McKee,Moriarty,
REMARK   3               : Oeffner,Poon,Read,Richardson,Richardson,Sacchettini,
REMARK   3               : Sauter,Sobolev,Storoni,Terwilliger,Williams,Zwart
REMARK   3
REMARK   3  X-RAY DATA.
REMARK   3  
REMARK   3  REFINEMENT TARGET : ML
REMARK   3  
REMARK   3  DATA USED IN REFINEMENT.
REMARK   3   RESOLUTION RANGE HIGH (ANGSTROMS) : 1.65    
REMARK   3   RESOLUTION RANGE LOW  (ANGSTROMS) : 20.64   
REMARK   3   MIN(FOBS/SIGMA_FOBS)              : 0.00  
REMARK   3   COMPLETENESS FOR RANGE        (%) : 91.51 
REMARK   3   NUMBER OF REFLECTIONS             : 36965     
REMARK   3   NUMBER OF REFLECTIONS (NON-ANOMALOUS) : 36965     
REMARK   3  
REMARK   3  FIT TO DATA USED IN REFINEMENT.
REMARK   3   R VALUE     (WORKING + TEST SET) : 0.1749
REMARK   3   R VALUE            (WORKING SET) : 0.1738
REMARK   3   FREE R VALUE                     : 0.1953
REMARK   3   FREE R VALUE TEST SET SIZE   (%) : 4.95  
REMARK   3   FREE R VALUE TEST SET COUNT      : 1829      
REMARK   3  
REMARK   3  FIT TO DATA USED IN REFINEMENT (IN BINS).
REMARK   3   BIN  RESOLUTION RANGE  COMPL.    NWORK NFREE   RWORK  RFREE  CCWORK CCFREE
REMARK   3     1   20.64 -    3.87    1.00     3049   137  0.1860 0.1857   0.915  0.917
REMARK   3     2    3.87 -    3.08    0.99     2989   146  0.1487 0.1621   0.942  0.917
REMARK   3     3    3.08 -    2.69    0.98     2914   141  0.1505 0.1771   0.932  0.907
REMARK   3     4    2.69 -    2.44    0.97     2875   139  0.1465 0.1674   0.935  0.911
REMARK   3     5    2.44 -    2.27    0.96     2859   145  0.1519 0.1874   0.932  0.877
REMARK   3     6    2.27 -    2.13    0.95     2807   153  0.1527 0.1699   0.936  0.936
REMARK   3     7    2.13 -    2.03    0.94     2739   133  0.1590 0.1805   0.933  0.918
REMARK   3     8    2.03 -    1.94    0.92     2695   153  0.1765 0.2453   0.912  0.849
REMARK   3     9    1.94 -    1.87    0.89     2598   146  0.1941 0.2484   0.900  0.840
REMARK   3    10    1.87 -    1.80    0.88     2569   137  0.2133 0.2357   0.875  0.867
REMARK   3    11    1.80 -    1.74    0.86     2517   145  0.2240 0.2313   0.858  0.845
REMARK   3    12    1.74 -    1.69    0.81     2332   141  0.2729 0.2504   0.789  0.758
REMARK   3    13    1.69 -    1.65    0.74     2193   113  0.3139 0.3515   0.719  0.558
REMARK   3  
REMARK   3  BULK SOLVENT MODELLING.
REMARK   3   METHOD USED        : FLAT BULK SOLVENT MODEL
REMARK   3   SOLVENT RADIUS     : 1.11    
REMARK   3   SHRINKAGE RADIUS   : 0.90    
REMARK   3   GRID STEP FACTOR   : 4.00    
REMARK   3  
REMARK   3  ERROR ESTIMATES.
REMARK   3   COORDINATE ERROR (MAXIMUM-LIKELIHOOD BASED)     : 0.17    
REMARK   3   PHASE ERROR (DEGREES, MAXIMUM-LIKELIHOOD BASED) : 19.56   
REMARK   3  
REMARK   3  STRUCTURE FACTORS CALCULATION ALGORITHM : FFT
REMARK   3  
REMARK   3  
REMARK   3  GEOMETRY RESTRAINTS LIBRARY: GEOSTD + MONOMER LIBRARY + CDL V1.2
REMARK   3  DEVIATIONS FROM IDEAL VALUES.
REMARK   3    BOND      :  0.018   0.159   2236
REMARK   3    ANGLE     :  1.516  13.388   3013
REMARK   3    CHIRALITY :  0.083   0.282    341
REMARK   3    PLANARITY :  0.010   0.050    358
REMARK   3    DIHEDRAL  : 19.358 178.507    799
REMARK   3    MIN NONBONDED DISTANCE : 1.927
REMARK   3  
REMARK   3  MOLPROBITY STATISTICS.
REMARK   3    ALL-ATOM CLASHSCORE : 2.69
REMARK   3    RAMACHANDRAN PLOT:
REMARK   3      OUTLIERS :  0.00 %
REMARK   3      ALLOWED  :  1.53 %
REMARK   3      FAVORED  : 98.47 %
REMARK   3    ROTAMER OUTLIERS :  0.00 %
REMARK   3    CBETA DEVIATIONS :  0.00 %
REMARK   3    PEPTIDE PLANE:
REMARK   3      CIS-PROLINE     : 0.00 %
REMARK   3      CIS-GENERAL     : 0.00 %
REMARK   3      TWISTED PROLINE : 0.00 %
REMARK   3      TWISTED GENERAL : 0.00 %
REMARK   3  
REMARK   3  RAMA-Z (RAMACHANDRAN PLOT Z-SCORE):
REMARK   3  INTERPRETATION: BAD |RAMA-Z| > 3; SUSPICIOUS 2 < |RAMA-Z| < 3; GOOD |RAMA-Z| < 2.
REMARK   3  SCORES FOR WHOLE/HELIX/SHEET/LOOP ARE SCALED INDEPENDENTLY;
REMARK   3  THEREFORE, THE VALUES ARE NOT RELATED IN A SIMPLE MANNER.
REMARK   3    WHOLE:  1.82 (0.48), RESIDUES: 262
REMARK   3    HELIX:  1.24 (0.33), RESIDUES: 202
REMARK   3    SHEET:  NONE (NONE), RESIDUES: 0
REMARK   3    LOOP :  1.56 (0.83), RESIDUES: 60
REMARK   3  
REMARK   3                  min    max   mean <Bi,j>   iso aniso
REMARK   3     Overall:    2.16  56.66  17.37   3.03  2299     0
REMARK   3     Protein:    6.09  56.66  16.19   2.98  2072     0
REMARK   3     Water:      2.16  48.22  26.23    N/A   106     0
REMARK   3     Other:      6.70  50.50  29.73    N/A   121     0
REMARK   3     Chain  A:   6.09  56.66  16.19    N/A  2072     0
REMARK   3     Chain  C:   6.70  11.29   8.64    N/A    20     0
REMARK   3     Chain  B:  14.74  31.93  23.34    N/A     2     0
REMARK   3     Chain  S:   2.16  48.22  26.23    N/A   106     0
REMARK   3     Chain  D:  23.70  50.50  34.12    N/A    99     0
REMARK   3     Histogram:
REMARK   3         Values      Number of atoms
REMARK   3       2.16 - 7.61         43
REMARK   3       7.61 - 13.06       879
REMARK   3      13.06 - 18.51       673
REMARK   3      18.51 - 23.96       282
REMARK   3      23.96 - 29.41       162
REMARK   3      29.41 - 34.86       122
REMARK   3      34.86 - 40.31        75
REMARK   3      40.31 - 45.76        30
REMARK   3      45.76 - 51.21        27
REMARK   3      51.21 - 56.66         6
REMARK   3  
REMARK   3
LINK         NZ  LYS A 235                 C15 RET C 235 
CRYST1  103.370   50.090   69.390  90.00 109.69  90.00 C 1 2 1
SCALE1      0.009674  0.000000  0.003462        0.00000
SCALE2      0.000000  0.019964  0.000000        0.00000
SCALE3      0.000000  0.000000  0.015306        0.00000
ATOM      1  N   LYS A   2     -17.378 -15.656  22.988  1.00 35.17           N
ATOM      2  CA  LYS A   2     -18.069 -14.835  22.006  1.00 32.47           C
ATOM      3  C   LYS A   2     -18.868 -15.675  20.977  1.00 29.73           C
ATOM      4  O   LYS A   2     -19.763 -15.143  20.302  1.00 27.86           O
ATOM      5  CB  LYS A   2     -17.083 -13.905  21.269  1.00 35.64           C
ATOM      6  CG  LYS A   2     -17.239 -12.436  21.683  1.00 41.40           C
ATOM      7  CD  LYS A   2     -16.123 -11.522  21.176  1.00 44.60           C
ATOM      8  CE  LYS A   2     -16.677 -10.138  20.772  1.00 42.05           C
ATOM      9  NZ  LYS A   2     -15.634  -9.182  20.260  1.00 44.33           N
ATOM     10  N   ASN A   3     -18.561 -16.962  20.836  1.00 26.53           N
ATOM     11  CA  ASN A   3     -19.209 -17.817  19.839  1.00 21.51           C
ATOM     12  C   ASN A   3     -20.089 -18.860  20.517  1.00 20.87           C
ATOM     13  O   ASN A   3     -19.893 -19.195  21.684  1.00 18.50           O
ATOM     14  CB  ASN A   3     -18.149 -18.498  19.006  1.00 20.92           C
ATOM     15  CG  ASN A   3     -17.134 -19.260  19.885  1.00 26.34           C
ATOM     16  OD1 ASN A   3     -17.152 -20.479  19.968  1.00 30.99           O
ATOM     17  ND2 ASN A   3     -16.292 -18.517  20.594  1.00 32.19           N
ATOM     18  N   ILE A   4     -21.090 -19.375  19.794  1.00 13.81           N
ATOM     19  CA  ILE A   4     -21.994 -20.268  20.504  1.00 14.09           C
ATOM     20  C   ILE A   4     -21.318 -21.580  20.887  1.00 15.47           C
ATOM     21  O   ILE A   4     -21.801 -22.251  21.782  1.00 14.11           O
ATOM     22  CB  ILE A   4     -23.267 -20.534  19.696  1.00 17.69           C
ATOM     23  CG1 ILE A   4     -22.939 -21.310  18.416  1.00 16.11           C
ATOM     24  CG2 ILE A   4     -23.948 -19.232  19.402  1.00 20.25           C
ATOM     25  CD1 ILE A   4     -24.219 -21.940  17.788  1.00 19.91           C
ATOM     26  N   GLU A   5     -20.233 -21.988  20.209  1.00 12.43           N
ATOM     27  CA  GLU A   5     -19.609 -23.257  20.597  1.00 13.14           C
ATOM     28  C   GLU A   5     -19.204 -23.251  22.067  1.00 14.54           C
ATOM     29  O   GLU A   5     -19.217 -24.300  22.720  1.00 15.85           O
ATOM     30  CB  GLU A   5     -18.360 -23.519  19.750  1.00 12.02           C
ATOM     31  CG  GLU A   5     -18.709 -23.973  18.364  1.00 14.51           C
ATOM     32  CD  GLU A   5     -19.041 -22.840  17.416  1.00 17.16           C
ATOM     33  OE1 GLU A   5     -19.455 -23.155  16.282  1.00 14.76           O
ATOM     34  OE2 GLU A   5     -18.891 -21.633  17.788  1.00 16.38           O
ATOM     35  N   SER A   6     -18.811 -22.081  22.585  1.00 13.76           N
ATOM     36  CA  SER A   6     -18.318 -21.971  23.951  1.00 13.05           C
ATOM     37  C   SER A   6     -19.431 -22.077  24.983  1.00 16.22           C
ATOM     38  O   SER A   6     -19.141 -22.245  26.173  1.00 20.14           O
ATOM     39  CB  SER A   6     -17.539 -20.655  24.103  1.00 20.22           C
ATOM     40  OG  SER A   6     -18.497 -19.589  24.030  1.00 22.00           O
ATOM     41  N   LEU A   7     -20.694 -22.017  24.568  1.00 13.09           N
ATOM     42  CA  LEU A   7     -21.800 -22.030  25.518  1.00 14.97           C
ATOM     43  C   LEU A   7     -22.170 -23.404  26.057  1.00 15.81           C
ATOM     44  O   LEU A   7     -22.814 -23.492  27.113  1.00 18.38           O
ATOM     45  CB  LEU A   7     -23.048 -21.424  24.892  1.00 16.31           C
ATOM     46  CG  LEU A   7     -22.975 -19.985  24.407  1.00 18.16           C
ATOM     47  CD1 LEU A   7     -24.305 -19.621  23.724  1.00 19.67           C
ATOM     48  CD2 LEU A   7     -22.679 -19.045  25.564  1.00 24.83           C
ATOM     49  N   PHE A   8     -21.840 -24.492  25.358  1.00 12.74           N
ATOM     50  CA  PHE A   8     -22.445 -25.782  25.641  1.00 13.44           C
ATOM     51  C   PHE A   8     -21.395 -26.795  26.052  1.00 11.75           C
ATOM     52  O   PHE A   8     -20.240 -26.674  25.708  1.00 14.51           O
ATOM     53  CB  PHE A   8     -23.186 -26.305  24.399  1.00 14.47           C
ATOM     54  CG  PHE A   8     -24.109 -25.285  23.838  1.00 13.85           C
ATOM     55  CD1 PHE A   8     -25.251 -24.905  24.549  1.00 16.30           C
ATOM     56  CD2 PHE A   8     -23.861 -24.689  22.603  1.00 15.92           C
ATOM     57  CE1 PHE A   8     -26.093 -23.929  24.029  1.00 17.81           C
ATOM     58  CE2 PHE A   8     -24.729 -23.730  22.084  1.00 14.86           C
ATOM     59  CZ  PHE A   8     -25.812 -23.351  22.822  1.00 16.68           C
ATOM     60  N   ASP A   9     -21.831 -27.761  26.827  1.00 11.20           N
ATOM     61  CA  ASP A   9     -21.118 -29.016  26.995  1.00 11.50           C
ATOM     62  C   ASP A   9     -21.629 -29.914  25.907  1.00 13.87           C
ATOM     63  O   ASP A   9     -22.755 -29.730  25.438  1.00 14.85           O
ATOM     64  CB  ASP A   9     -21.421 -29.663  28.358  1.00 14.58           C
ATOM     65  CG  ASP A   9     -21.098 -28.757  29.537  1.00 17.24           C
ATOM     66  OD1 ASP A   9     -20.176 -27.941  29.475  1.00 14.22           O
ATOM     67  OD2 ASP A   9     -21.780 -28.875  30.557  1.00 21.12           O
ATOM     68  N   TYR A  10     -20.801 -30.876  25.498  1.00  9.77           N
ATOM     69  CA  TYR A  10     -21.127 -31.729  24.371  1.00 10.40           C
ATOM     70  C   TYR A  10     -21.218 -33.179  24.828  1.00 12.04           C
ATOM     71  O   TYR A  10     -20.397 -33.655  25.622  1.00 12.06           O
ATOM     72  CB  TYR A  10     -20.044 -31.568  23.217  1.00  9.92           C
ATOM     73  CG  TYR A  10     -20.139 -30.159  22.681  1.00 10.58           C
ATOM     74  CD1 TYR A  10     -19.315 -29.171  23.176  1.00 11.42           C
ATOM     75  CD2 TYR A  10     -21.151 -29.799  21.769  1.00 11.15           C
ATOM     76  CE1 TYR A  10     -19.461 -27.839  22.785  1.00 10.69           C
ATOM     77  CE2 TYR A  10     -21.290 -28.487  21.336  1.00 14.16           C
ATOM     78  CZ  TYR A  10     -20.429 -27.499  21.846  1.00 11.67           C
ATOM     79  OH  TYR A  10     -20.544 -26.186  21.483  1.00 12.67           O
ATOM     80  N   SER A  11     -22.193 -33.909  24.263  1.00 10.19           N
ATOM     81  CA  SER A  11     -22.147 -35.328  24.506  1.00 12.21           C
ATOM     82  C   SER A  11     -20.927 -35.890  23.818  1.00 13.17           C
ATOM     83  O   SER A  11     -20.376 -35.295  22.898  1.00 11.73           O
ATOM     84  CB  SER A  11     -23.417 -36.006  23.981  1.00 14.19           C
ATOM     85  OG  SER A  11     -23.474 -35.935  22.559  1.00 13.03           O
ATOM     86  N   ALA A  12     -20.552 -37.106  24.204  1.00 12.38           N
ATOM     87  CA  ALA A  12     -19.477 -37.759  23.484  1.00 13.68           C
ATOM     88  C   ALA A  12     -19.815 -37.929  22.005  1.00 16.32           C
ATOM     89  O   ALA A  12     -18.926 -37.807  21.156  1.00 15.14           O
ATOM     90  CB  ALA A  12     -19.178 -39.097  24.137  1.00 17.06           C
ATOM     91  N   GLY A  13     -21.081 -38.271  21.684  1.00 13.62           N
ATOM     92  CA  GLY A  13     -21.470 -38.422  20.285  1.00 14.10           C
ATOM     93  C   GLY A  13     -21.330 -37.135  19.495  1.00 12.85           C
ATOM     94  O   GLY A  13     -20.847 -37.137  18.366  1.00 14.73           O
ATOM     95  N   GLN A  14     -21.777 -36.030  20.060  1.00 12.91           N
ATOM     96  CA  GLN A  14     -21.590 -34.764  19.365  1.00 12.38           C
ATOM     97  C   GLN A  14     -20.103 -34.483  19.194  1.00  9.29           C
ATOM     98  O   GLN A  14     -19.651 -34.057  18.115  1.00  9.94           O
ATOM     99  CB  GLN A  14     -22.254 -33.624  20.156  1.00  8.80           C
ATOM    100  CG  GLN A  14     -23.814 -33.731  20.162  1.00 11.48           C
ATOM    101  CD  GLN A  14     -24.448 -32.872  21.218  1.00 14.35           C
ATOM    102  OE1 GLN A  14     -23.851 -32.587  22.290  1.00 12.42           O
ATOM    103  NE2 GLN A  14     -25.635 -32.404  20.913  1.00 14.01           N
ATOM    104  N   PHE A  15     -19.344 -34.619  20.288  1.00 10.61           N
ATOM    105  CA  PHE A  15     -17.941 -34.235  20.245  1.00 11.25           C
ATOM    106  C   PHE A  15     -17.194 -35.067  19.215  1.00 11.27           C
ATOM    107  O   PHE A  15     -16.426 -34.530  18.392  1.00 12.34           O
ATOM    108  CB  PHE A  15     -17.302 -34.413  21.634  1.00 11.62           C
ATOM    109  CG  PHE A  15     -15.844 -34.024  21.665  1.00 10.66           C
ATOM    110  CD1 PHE A  15     -15.504 -32.679  21.746  1.00 11.46           C
ATOM    111  CD2 PHE A  15     -14.877 -34.980  21.571  1.00 13.03           C
ATOM    112  CE1 PHE A  15     -14.154 -32.309  21.702  1.00 12.70           C
ATOM    113  CE2 PHE A  15     -13.517 -34.620  21.547  1.00 16.68           C
ATOM    114  CZ  PHE A  15     -13.182 -33.290  21.622  1.00 13.17           C
ATOM    115  N   GLU A  16     -17.422 -36.392  19.239  1.00 12.98           N
ATOM    116  CA  GLU A  16     -16.700 -37.270  18.323  1.00 13.02           C
ATOM    117  C   GLU A  16     -17.105 -37.010  16.881  1.00 13.03           C
ATOM    118  O   GLU A  16     -16.275 -37.135  15.965  1.00 14.08           O
ATOM    119  CB  GLU A  16     -16.946 -38.717  18.699  1.00 14.00           C
ATOM    120  CG  GLU A  16     -16.289 -38.936  20.058  1.00 18.80           C
ATOM    121  CD  GLU A  16     -16.131 -40.375  20.488  1.00 39.32           C
ATOM    122  OE1 GLU A  16     -15.018 -40.719  20.960  1.00 49.28           O
ATOM    123  OE2 GLU A  16     -17.104 -41.146  20.379  1.00 43.03           O
ATOM    124  N   PHE A  17     -18.366 -36.665  16.660  1.00  9.67           N
ATOM    125  CA  PHE A  17     -18.843 -36.476  15.288  1.00 11.22           C
ATOM    126  C   PHE A  17     -18.207 -35.250  14.668  1.00 12.95           C
ATOM    127  O   PHE A  17     -17.766 -35.289  13.514  1.00 11.74           O
ATOM    128  CB  PHE A  17     -20.376 -36.336  15.260  1.00 11.87           C
ATOM    129  CG  PHE A  17     -20.961 -36.188  13.866  1.00 11.29           C
ATOM    130  CD1 PHE A  17     -20.758 -37.187  12.920  1.00 18.01           C
ATOM    131  CD2 PHE A  17     -21.663 -35.095  13.493  1.00 13.89           C
ATOM    132  CE1 PHE A  17     -21.282 -37.069  11.654  1.00 16.04           C
ATOM    133  CE2 PHE A  17     -22.213 -34.984  12.202  1.00 18.20           C
ATOM    134  CZ  PHE A  17     -22.010 -35.971  11.295  1.00 20.14           C
ATOM    135  N   ILE A  18     -18.108 -34.153  15.447  1.00 11.38           N
ATOM    136  CA  ILE A  18     -17.439 -32.967  14.907  1.00  9.51           C
ATOM    137  C   ILE A  18     -15.965 -33.253  14.638  1.00 10.36           C
ATOM    138  O   ILE A  18     -15.406 -32.833  13.620  1.00  8.96           O
ATOM    139  CB  ILE A  18     -17.642 -31.774  15.864  1.00  9.36           C
ATOM    140  CG1 ILE A  18     -19.121 -31.331  15.760  1.00  9.62           C
ATOM    141  CG2 ILE A  18     -16.605 -30.653  15.587  1.00  8.49           C
ATOM    142  CD1 ILE A  18     -19.550 -30.301  16.898  1.00 10.74           C
ATOM    143  N   ASP A  19     -15.306 -33.951  15.564  1.00  9.00           N
ATOM    144  CA  ASP A  19     -13.917 -34.314  15.343  1.00 11.42           C
ATOM    145  C   ASP A  19     -13.756 -35.136  14.073  1.00 13.09           C
ATOM    146  O   ASP A  19     -12.859 -34.880  13.265  1.00 12.59           O
ATOM    147  CB  ASP A  19     -13.425 -35.089  16.539  1.00 11.90           C
ATOM    148  CG  ASP A  19     -11.926 -35.331  16.470  1.00 22.00           C
ATOM    149  OD1 ASP A  19     -11.163 -34.365  16.244  1.00 20.00           O
ATOM    150  OD2 ASP A  19     -11.560 -36.467  16.632  1.00 27.36           O
ATOM    151  N   HIS A  20     -14.637 -36.121  13.870  1.00 10.69           N
ATOM    152  CA  HIS A  20     -14.552 -36.946  12.658  1.00 12.70           C
ATOM    153  C   HIS A  20     -14.873 -36.155  11.402  1.00 12.91           C
ATOM    154  O   HIS A  20     -14.258 -36.396  10.350  1.00 13.27           O
ATOM    155  CB  HIS A  20     -15.478 -38.150  12.813  1.00 17.45           C
ATOM    156  CG  HIS A  20     -15.046 -39.052  13.913  1.00 21.76           C
ATOM    157  ND1 HIS A  20     -13.791 -38.983  14.474  1.00 31.60           N
ATOM    158  CD2 HIS A  20     -15.706 -40.023  14.589  1.00 29.10           C
ATOM    159  CE1 HIS A  20     -13.681 -39.887  15.433  1.00 30.66           C
ATOM    160  NE2 HIS A  20     -14.833 -40.532  15.522  1.00 29.12           N
ATOM    161  N   LEU A  21     -15.848 -35.232  11.457  1.00  8.96           N
ATOM    162  CA  LEU A  21     -16.132 -34.379  10.304  1.00 10.15           C
ATOM    163  C   LEU A  21     -14.902 -33.621   9.880  1.00 10.29           C
ATOM    164  O   LEU A  21     -14.608 -33.506   8.681  1.00  9.79           O
ATOM    165  CB  LEU A  21     -17.210 -33.359  10.608  1.00  9.90           C
ATOM    166  CG  LEU A  21     -18.661 -33.779  10.589  1.00 13.25           C
ATOM    167  CD1 LEU A  21     -19.501 -32.612  10.987  1.00 14.78           C
ATOM    168  CD2 LEU A  21     -19.037 -34.261   9.172  1.00 14.26           C
ATOM    169  N   LEU A  22     -14.239 -32.990  10.856  1.00 10.56           N
ATOM    170  CA  LEU A  22     -13.121 -32.123  10.506  1.00  9.58           C
ATOM    171  C   LEU A  22     -11.979 -32.968   9.978  1.00 10.08           C
ATOM    172  O   LEU A  22     -11.289 -32.586   9.031  1.00 10.37           O
ATOM    173  CB  LEU A  22     -12.674 -31.334  11.742  1.00 10.98           C
ATOM    174  CG  LEU A  22     -13.675 -30.235  12.224  1.00 11.65           C
ATOM    175  CD1 LEU A  22     -13.256 -29.693  13.653  1.00 12.09           C
ATOM    176  CD2 LEU A  22     -13.795 -29.067  11.215  1.00 17.38           C
ATOM    177  N   THR A  23     -11.735 -34.092  10.630  1.00 10.18           N
ATOM    178  CA  THR A  23     -10.647 -34.956  10.199  1.00 10.52           C
ATOM    179  C   THR A  23     -10.904 -35.554   8.824  1.00 12.81           C
ATOM    180  O   THR A  23     -10.000 -35.620   7.984  1.00 12.91           O
ATOM    181  CB  THR A  23     -10.464 -36.049  11.252  1.00 12.22           C
ATOM    182  OG1 THR A  23     -10.007 -35.404  12.442  1.00 20.48           O
ATOM    183  CG2 THR A  23      -9.366 -37.017  10.810  1.00 18.34           C
ATOM    184  N   MET A  24     -12.128 -35.998   8.566  1.00 10.24           N
ATOM    185  CA  MET A  24     -12.449 -36.440   7.216  1.00 10.59           C
ATOM    186  C   MET A  24     -12.230 -35.323   6.187  1.00 10.76           C
ATOM    187  O   MET A  24     -11.770 -35.593   5.066  1.00 13.65           O
ATOM    188  CB  MET A  24     -13.901 -36.922   7.164  1.00 15.96           C
ATOM    189  CG  MET A  24     -14.283 -37.645   5.873  1.00 23.68           C
ATOM    190  SD  MET A  24     -16.034 -37.308   5.588  1.00 36.67           S
ATOM    191  CE  MET A  24     -15.623 -35.723   4.895  1.00 25.10           C
ATOM    192  N   GLY A  25     -12.558 -34.081   6.556  1.00  9.61           N
ATOM    193  CA  GLY A  25     -12.335 -32.958   5.651  1.00 10.20           C
ATOM    194  C   GLY A  25     -10.862 -32.765   5.334  1.00 10.42           C
ATOM    195  O   GLY A  25     -10.495 -32.448   4.206  1.00 11.32           O
ATOM    196  N   VAL A  26     -10.000 -32.995   6.313  1.00  9.31           N
ATOM    197  CA  VAL A  26      -8.553 -32.889   6.050  1.00  8.94           C
ATOM    198  C   VAL A  26      -8.153 -33.939   5.032  1.00 10.91           C
ATOM    199  O   VAL A  26      -7.478 -33.658   4.045  1.00 11.30           O
ATOM    200  CB  VAL A  26      -7.773 -33.072   7.359  1.00 10.25           C
ATOM    201  CG1 VAL A  26      -6.257 -33.169   7.075  1.00 13.76           C
ATOM    202  CG2 VAL A  26      -8.091 -31.947   8.307  1.00 10.38           C
ATOM    203  N   GLY A  27      -8.585 -35.181   5.266  1.00 12.44           N
ATOM    204  CA  GLY A  27      -8.182 -36.260   4.392  1.00 13.05           C
ATOM    205  C   GLY A  27      -8.644 -36.048   2.971  1.00 14.21           C
ATOM    206  O   GLY A  27      -7.915 -36.341   2.027  1.00 14.00           O
ATOM    207  N   VAL A  28      -9.880 -35.594   2.800  1.00 12.31           N
ATOM    208  CA  VAL A  28     -10.411 -35.421   1.443  1.00 11.34           C
ATOM    209  C   VAL A  28      -9.621 -34.354   0.705  1.00 12.43           C
ATOM    210  O   VAL A  28      -9.297 -34.506  -0.480  1.00 12.80           O
ATOM    211  CB  VAL A  28     -11.913 -35.073   1.503  1.00 11.34           C
ATOM    212  CG1 VAL A  28     -12.427 -34.555   0.134  1.00 13.92           C
ATOM    213  CG2 VAL A  28     -12.700 -36.324   1.914  1.00 15.51           C
ATOM    214  N   HIS A  29      -9.312 -33.252   1.389  1.00  9.25           N
ATOM    215  CA  HIS A  29      -8.600 -32.175   0.694  1.00  9.66           C
ATOM    216  C   HIS A  29      -7.193 -32.612   0.351  1.00 10.68           C
ATOM    217  O   HIS A  29      -6.689 -32.249  -0.712  1.00 10.20           O
ATOM    218  CB  HIS A  29      -8.549 -30.887   1.529  1.00  9.92           C
ATOM    219  CG  HIS A  29      -9.870 -30.145   1.511  1.00 11.45           C
ATOM    220  ND1 HIS A  29     -10.947 -30.533   2.299  1.00 11.10           N
ATOM    221  CD2 HIS A  29     -10.301 -29.085   0.771  1.00 12.18           C
ATOM    222  CE1 HIS A  29     -11.986 -29.754   2.025  1.00 12.65           C
ATOM    223  NE2 HIS A  29     -11.609 -28.833   1.148  1.00 11.21           N
ATOM    224  N   PHE A  30      -6.525 -33.357   1.254  1.00 11.59           N
ATOM    225  CA  PHE A  30      -5.133 -33.736   0.920  1.00 12.57           C
ATOM    226  C   PHE A  30      -5.096 -34.865  -0.090  1.00 14.32           C
ATOM    227  O   PHE A  30      -4.160 -34.936  -0.890  1.00 13.75           O
ATOM    228  CB  PHE A  30      -4.320 -34.093   2.193  1.00 12.66           C
ATOM    229  CG  PHE A  30      -3.790 -32.876   2.879  1.00 10.95           C
ATOM    230  CD1 PHE A  30      -2.631 -32.226   2.431  1.00 14.20           C
ATOM    231  CD2 PHE A  30      -4.516 -32.294   3.875  1.00 14.11           C
ATOM    232  CE1 PHE A  30      -2.162 -31.028   3.050  1.00 15.50           C
ATOM    233  CE2 PHE A  30      -4.094 -31.101   4.485  1.00 15.50           C
ATOM    234  CZ  PHE A  30      -2.900 -30.458   4.069  1.00 15.31           C
ATOM    235  N   ALA A  31      -6.100 -35.740  -0.087  1.00 12.17           N
ATOM    236  CA  ALA A  31      -6.196 -36.728  -1.162  1.00 12.91           C
ATOM    237  C   ALA A  31      -6.356 -36.030  -2.505  1.00 16.71           C
ATOM    238  O   ALA A  31      -5.666 -36.369  -3.483  1.00 14.57           O
ATOM    239  CB  ALA A  31      -7.353 -37.705  -0.923  1.00 17.27           C
ATOM    240  N   ALA A  32      -7.251 -35.019  -2.562  1.00 11.94           N
ATOM    241  CA  ALA A  32      -7.495 -34.318  -3.823  1.00 12.73           C
ATOM    242  C   ALA A  32      -6.257 -33.536  -4.277  1.00 11.83           C
ATOM    243  O   ALA A  32      -6.005 -33.415  -5.502  1.00 12.98           O
ATOM    244  CB  ALA A  32      -8.718 -33.401  -3.659  1.00 14.02           C
ATOM    245  N   LEU A  33      -5.485 -33.027  -3.323  1.00 10.27           N
ATOM    246  CA  LEU A  33      -4.222 -32.356  -3.633  1.00 10.58           C
ATOM    247  C   LEU A  33      -3.330 -33.228  -4.500  1.00 11.53           C
ATOM    248  O   LEU A  33      -2.724 -32.737  -5.465  1.00 12.45           O
ATOM    249  CB  LEU A  33      -3.485 -31.996  -2.331  1.00 13.83           C
ATOM    250  CG  LEU A  33      -2.013 -31.523  -2.445  1.00 14.61           C
ATOM    251  CD1 LEU A  33      -1.900 -30.224  -3.208  1.00 12.92           C
ATOM    252  CD2 LEU A  33      -1.437 -31.319  -1.005  1.00 13.66           C
ATOM    253  N   ILE A  34      -3.194 -34.508  -4.132  1.00 12.62           N
ATOM    254  CA  ILE A  34      -2.306 -35.375  -4.917  1.00 14.18           C
ATOM    255  C   ILE A  34      -2.855 -35.527  -6.323  1.00 14.24           C
ATOM    256  O   ILE A  34      -2.106 -35.515  -7.305  1.00 14.68           O
ATOM    257  CB  ILE A  34      -2.121 -36.761  -4.267  1.00 18.31           C
ATOM    258  CG1 ILE A  34      -1.695 -36.680  -2.801  1.00 18.28           C
ATOM    259  CG2 ILE A  34      -1.133 -37.587  -5.138  1.00 20.72           C
ATOM    260  CD1 ILE A  34      -0.517 -35.777  -2.559  1.00 19.75           C
ATOM    261  N   PHE A  35      -4.176 -35.693  -6.444  1.00 13.39           N
ATOM    262  CA  PHE A  35      -4.781 -35.781  -7.766  1.00 12.80           C
ATOM    263  C   PHE A  35      -4.469 -34.545  -8.618  1.00 13.83           C
ATOM    264  O   PHE A  35      -4.052 -34.663  -9.786  1.00 13.35           O
ATOM    265  CB  PHE A  35      -6.299 -35.974  -7.652  1.00 15.05           C
ATOM    266  CG  PHE A  35      -6.985 -35.988  -8.990  1.00 18.08           C
ATOM    267  CD1 PHE A  35      -7.013 -37.136  -9.745  1.00 25.81           C
ATOM    268  CD2 PHE A  35      -7.555 -34.825  -9.513  1.00 17.07           C
ATOM    269  CE1 PHE A  35      -7.616 -37.147 -10.977  1.00 23.48           C
ATOM    270  CE2 PHE A  35      -8.149 -34.821 -10.773  1.00 20.97           C
ATOM    271  CZ  PHE A  35      -8.194 -35.981 -11.498  1.00 23.92           C
ATOM    272  N   PHE A  36      -4.698 -33.345  -8.068  1.00 11.26           N
ATOM    273  CA  PHE A  36      -4.482 -32.161  -8.891  1.00 12.87           C
ATOM    274  C   PHE A  36      -3.015 -32.052  -9.270  1.00 10.72           C
ATOM    275  O   PHE A  36      -2.680 -31.643 -10.378  1.00 11.44           O
ATOM    276  CB  PHE A  36      -4.913 -30.882  -8.166  1.00 11.65           C
ATOM    277  CG  PHE A  36      -6.380 -30.808  -7.912  1.00 10.04           C
ATOM    278  CD1 PHE A  36      -7.273 -30.886  -8.966  1.00 12.07           C
ATOM    279  CD2 PHE A  36      -6.861 -30.668  -6.620  1.00  9.13           C
ATOM    280  CE1 PHE A  36      -8.661 -30.824  -8.714  1.00 11.44           C
ATOM    281  CE2 PHE A  36      -8.254 -30.659  -6.371  1.00  8.99           C
ATOM    282  CZ  PHE A  36      -9.118 -30.697  -7.425  1.00 10.60           C
ATOM    283  N   LEU A  37      -2.122 -32.364  -8.325  1.00  9.85           N
ATOM    284  CA  LEU A  37      -0.680 -32.336  -8.624  1.00  9.61           C
ATOM    285  C   LEU A  37      -0.354 -33.242  -9.796  1.00 12.62           C
ATOM    286  O   LEU A  37       0.327 -32.835 -10.743  1.00 12.70           O
ATOM    287  CB  LEU A  37       0.097 -32.745  -7.354  1.00 10.33           C
ATOM    288  CG  LEU A  37       1.604 -32.909  -7.626  1.00 17.16           C
ATOM    289  CD1 LEU A  37       2.210 -31.558  -7.924  1.00 16.29           C
ATOM    290  CD2 LEU A  37       2.264 -33.515  -6.367  1.00 17.99           C
ATOM    291  N   VAL A  38      -0.839 -34.478  -9.764  1.00 11.65           N
ATOM    292  CA  VAL A  38      -0.415 -35.431 -10.791  1.00 13.43           C
ATOM    293  C   VAL A  38      -0.976 -35.064 -12.175  1.00 15.53           C
ATOM    294  O   VAL A  38      -0.312 -35.259 -13.213  1.00 13.97           O
ATOM    295  CB  VAL A  38      -0.838 -36.836 -10.361  1.00 15.42           C
ATOM    296  CG1 VAL A  38      -0.748 -37.795 -11.554  1.00 27.89           C
ATOM    297  CG2 VAL A  38       0.030 -37.277  -9.220  1.00 17.24           C
ATOM    298  N   VAL A  39      -2.200 -34.533 -12.223  1.00 13.34           N
ATOM    299  CA  VAL A  39      -2.795 -34.245 -13.527  1.00 14.11           C
ATOM    300  C   VAL A  39      -2.358 -32.901 -14.076  1.00 13.61           C
ATOM    301  O   VAL A  39      -2.604 -32.608 -15.247  1.00 12.97           O
ATOM    302  CB  VAL A  39      -4.337 -34.331 -13.521  1.00 14.80           C
ATOM    303  CG1 VAL A  39      -4.754 -35.686 -12.978  1.00 19.49           C
ATOM    304  CG2 VAL A  39      -4.959 -33.156 -12.724  1.00 14.72           C
ATOM    305  N   SER A  40      -1.656 -32.090 -13.292  1.00 11.09           N
ATOM    306  CA  SER A  40      -1.229 -30.808 -13.854  1.00 11.21           C
ATOM    307  C   SER A  40      -0.316 -30.978 -15.083  1.00 11.07           C
ATOM    308  O   SER A  40      -0.281 -30.109 -15.950  1.00 13.09           O
ATOM    309  CB  SER A  40      -0.595 -29.993 -12.726  1.00 15.19           C
ATOM    310  OG  SER A  40       0.623 -30.544 -12.355  1.00 23.24           O
ATOM    311  N   GLN A  41       0.401 -32.104 -15.210  1.00 12.64           N
ATOM    312  CA  GLN A  41       1.249 -32.256 -16.396  1.00 14.15           C
ATOM    313  C   GLN A  41       0.439 -32.467 -17.667  1.00 17.44           C
ATOM    314  O   GLN A  41       1.012 -32.443 -18.762  1.00 17.15           O
ATOM    315  CB  GLN A  41       2.178 -33.456 -16.237  1.00 15.64           C
ATOM    316  CG  GLN A  41       1.346 -34.725 -16.063  1.00 20.86           C
ATOM    317  CD  GLN A  41       2.191 -35.935 -15.616  1.00 25.25           C
ATOM    318  OE1 GLN A  41       3.085 -36.348 -16.351  1.00 25.77           O
ATOM    319  NE2 GLN A  41       1.907 -36.502 -14.420  1.00 23.17           N
ATOM    320  N   PHE A  42      -0.860 -32.729 -17.556  1.00 11.71           N
ATOM    321  CA  PHE A  42      -1.689 -32.887 -18.750  1.00 13.09           C
ATOM    322  C   PHE A  42      -2.419 -31.628 -19.133  1.00 16.71           C
ATOM    323  O   PHE A  42      -3.256 -31.671 -20.037  1.00 17.10           O
ATOM    324  CB  PHE A  42      -2.690 -34.021 -18.552  1.00 16.52           C
ATOM    325  CG  PHE A  42      -2.057 -35.291 -18.083  1.00 20.51           C
ATOM    326  CD1 PHE A  42      -1.081 -35.915 -18.834  1.00 22.24           C
ATOM    327  CD2 PHE A  42      -2.430 -35.864 -16.861  1.00 20.84           C
ATOM    328  CE1 PHE A  42      -0.483 -37.078 -18.409  1.00 27.19           C
ATOM    329  CE2 PHE A  42      -1.822 -37.016 -16.430  1.00 24.68           C
ATOM    330  CZ  PHE A  42      -0.847 -37.634 -17.204  1.00 27.93           C
ATOM    331  N   VAL A  43      -2.125 -30.503 -18.487  1.00 12.69           N
ATOM    332  CA  VAL A  43      -2.803 -29.235 -18.722  1.00 13.06           C
ATOM    333  C   VAL A  43      -1.851 -28.356 -19.496  1.00 11.53           C
ATOM    334  O   VAL A  43      -0.650 -28.278 -19.159  1.00 11.40           O
ATOM    335  CB  VAL A  43      -3.192 -28.558 -17.404  1.00 12.65           C
ATOM    336  CG1 VAL A  43      -3.935 -27.284 -17.698  1.00 13.72           C
ATOM    337  CG2 VAL A  43      -4.080 -29.529 -16.632  1.00 14.14           C
ATOM    338  N   ALA A  44      -2.380 -27.720 -20.547  1.00 10.93           N
ATOM    339  CA  ALA A  44      -1.577 -26.845 -21.376  1.00 13.15           C
ATOM    340  C   ALA A  44      -1.046 -25.689 -20.558  1.00 13.72           C
ATOM    341  O   ALA A  44      -1.689 -25.253 -19.601  1.00 13.38           O
ATOM    342  CB  ALA A  44      -2.402 -26.261 -22.538  1.00 10.20           C
ATOM    343  N   PRO A  45       0.078 -25.102 -20.961  1.00 13.34           N
ATOM    344  CA  PRO A  45       0.599 -23.953 -20.200  1.00 14.46           C
ATOM    345  C   PRO A  45      -0.398 -22.842 -19.912  1.00 16.44           C
ATOM    346  O   PRO A  45      -0.370 -22.238 -18.818  1.00 17.68           O
ATOM    347  CB  PRO A  45       1.724 -23.424 -21.129  1.00 15.86           C
ATOM    348  CG  PRO A  45       2.229 -24.627 -21.800  1.00 15.74           C
ATOM    349  CD  PRO A  45       0.982 -25.476 -22.074  1.00 13.60           C
ATOM    350  N   LYS A  46      -1.253 -22.492 -20.868  1.00 15.99           N
ATOM    351  CA  LYS A  46      -2.116 -21.346 -20.598  1.00 13.34           C
ATOM    352  C   LYS A  46      -3.130 -21.620 -19.493  1.00 15.80           C
ATOM    353  O   LYS A  46      -3.652 -20.670 -18.914  1.00 18.61           O
ATOM    354  CB  LYS A  46      -2.879 -20.938 -21.840  1.00 18.25           C
ATOM    355  CG  LYS A  46      -3.639 -22.078 -22.415  1.00 21.82           C
ATOM    356  CD  LYS A  46      -4.773 -21.562 -23.347  1.00 28.91           C
ATOM    357  CE  LYS A  46      -4.283 -21.344 -24.774  1.00 33.49           C
ATOM    358  NZ  LYS A  46      -5.360 -21.736 -25.767  1.00 40.08           N
ATOM    359  N   TYR A  47      -3.428 -22.876 -19.195  1.00 12.83           N
ATOM    360  CA  TYR A  47      -4.388 -23.171 -18.134  1.00 14.03           C
ATOM    361  C   TYR A  47      -3.751 -23.739 -16.883  1.00 15.51           C
ATOM    362  O   TYR A  47      -4.454 -23.957 -15.897  1.00 14.05           O
ATOM    363  CB  TYR A  47      -5.421 -24.190 -18.606  1.00 14.11           C
ATOM    364  CG  TYR A  47      -6.209 -23.736 -19.778  1.00 13.71           C
ATOM    365  CD1 TYR A  47      -7.021 -22.562 -19.692  1.00 12.95           C
ATOM    366  CD2 TYR A  47      -6.152 -24.435 -20.983  1.00 14.27           C
ATOM    367  CE1 TYR A  47      -7.762 -22.126 -20.800  1.00 14.98           C
ATOM    368  CE2 TYR A  47      -6.905 -23.994 -22.104  1.00 17.56           C
ATOM    369  CZ  TYR A  47      -7.710 -22.843 -21.977  1.00 15.02           C
ATOM    370  OH  TYR A  47      -8.447 -22.367 -23.057  1.00 16.59           O
ATOM    371  N   ARG A  48      -2.450 -24.053 -16.910  1.00 14.24           N
ATOM    372  CA  ARG A  48      -1.894 -24.870 -15.838  1.00 14.51           C
ATOM    373  C   ARG A  48      -1.981 -24.169 -14.478  1.00 15.02           C
ATOM    374  O   ARG A  48      -2.056 -24.827 -13.433  1.00 19.12           O
ATOM    375  CB  ARG A  48      -0.437 -25.241 -16.202  1.00 12.67           C
ATOM    376  CG  ARG A  48      -0.072 -26.581 -15.662  1.00 17.59           C
ATOM    377  CD  ARG A  48       1.423 -26.825 -16.052  1.00 18.17           C
ATOM    378  NE  ARG A  48       1.427 -27.334 -17.409  1.00 16.31           N
ATOM    379  CZ  ARG A  48       2.369 -27.094 -18.323  1.00 18.46           C
ATOM    380  NH1 ARG A  48       3.409 -26.311 -18.050  1.00 18.04           N
ATOM    381  NH2 ARG A  48       2.247 -27.640 -19.517  1.00 16.27           N
ATOM    382  N   ILE A  49      -2.016 -22.845 -14.461  1.00 11.93           N
ATOM    383  CA  ILE A  49      -2.156 -22.139 -13.187  1.00 15.80           C
ATOM    384  C   ILE A  49      -3.497 -22.462 -12.516  1.00 13.35           C
ATOM    385  O   ILE A  49      -3.627 -22.355 -11.286  1.00 12.05           O
ATOM    386  CB  ILE A  49      -2.027 -20.629 -13.406  1.00 17.55           C
ATOM    387  CG1 ILE A  49      -2.110 -19.910 -12.060  1.00 21.96           C
ATOM    388  CG2 ILE A  49      -3.178 -20.097 -14.283  1.00 23.46           C
ATOM    389  CD1 ILE A  49      -1.050 -20.452 -11.151  1.00 26.98           C
ATOM    390  N   ALA A  50      -4.527 -22.778 -13.307  1.00 11.69           N
ATOM    391  CA  ALA A  50      -5.830 -23.102 -12.697  1.00 12.85           C
ATOM    392  C   ALA A  50      -5.709 -24.363 -11.840  1.00 12.01           C
ATOM    393  O   ALA A  50      -6.297 -24.469 -10.753  1.00 13.23           O
ATOM    394  CB  ALA A  50      -6.906 -23.309 -13.784  1.00 12.81           C
ATOM    395  N   THR A  51      -4.945 -25.344 -12.322  1.00 11.72           N
ATOM    396  CA  THR A  51      -4.784 -26.554 -11.535  1.00 11.61           C
ATOM    397  C   THR A  51      -3.842 -26.325 -10.355  1.00 12.12           C
ATOM    398  O   THR A  51      -4.084 -26.845  -9.260  1.00 12.43           O
ATOM    399  CB  THR A  51      -4.338 -27.706 -12.470  1.00 15.88           C
ATOM    400  OG1 THR A  51      -5.394 -27.962 -13.407  1.00 18.54           O
ATOM    401  CG2 THR A  51      -4.203 -28.933 -11.708  1.00 18.09           C
ATOM    402  N   ALA A  52      -2.788 -25.510 -10.536  1.00 12.40           N
ATOM    403  CA  ALA A  52      -1.925 -25.119  -9.419  1.00 13.26           C
ATOM    404  C   ALA A  52      -2.722 -24.438  -8.309  1.00 12.31           C
ATOM    405  O   ALA A  52      -2.525 -24.737  -7.122  1.00 10.80           O
ATOM    406  CB  ALA A  52      -0.815 -24.156  -9.898  1.00 13.30           C
ATOM    407  N   LEU A  53      -3.662 -23.562  -8.687  1.00  9.93           N
ATOM    408  CA  LEU A  53      -4.510 -22.919  -7.694  1.00 11.02           C
ATOM    409  C   LEU A  53      -5.327 -23.944  -6.931  1.00  9.36           C
ATOM    410  O   LEU A  53      -5.592 -23.760  -5.740  1.00  9.56           O
ATOM    411  CB  LEU A  53      -5.444 -21.907  -8.355  1.00 11.33           C
ATOM    412  CG  LEU A  53      -4.664 -20.619  -8.693  1.00 10.12           C
ATOM    413  CD1 LEU A  53      -5.535 -19.799  -9.647  1.00 14.43           C
ATOM    414  CD2 LEU A  53      -4.304 -19.823  -7.439  1.00 14.13           C
ATOM    415  N   SER A  54      -5.797 -24.997  -7.598  1.00  9.69           N
ATOM    416  CA  SER A  54      -6.497 -26.004  -6.822  1.00  7.01           C
ATOM    417  C   SER A  54      -5.576 -26.630  -5.787  1.00 11.27           C
ATOM    418  O   SER A  54      -6.006 -26.968  -4.678  1.00 10.70           O
ATOM    419  CB  SER A  54      -7.069 -27.098  -7.708  1.00 12.16           C
ATOM    420  OG  SER A  54      -8.399 -26.766  -8.138  1.00 13.30           O
ATOM    421  N   CYS A  55      -4.292 -26.796  -6.126  1.00  9.25           N
ATOM    422  CA  CYS A  55      -3.380 -27.391  -5.133  1.00  8.99           C
ATOM    423  C   CYS A  55      -3.270 -26.482  -3.927  1.00  9.95           C
ATOM    424  O   CYS A  55      -3.242 -26.938  -2.776  1.00  9.99           O
ATOM    425  CB  CYS A  55      -1.983 -27.602  -5.773  1.00  8.16           C
ATOM    426  SG  CYS A  55      -2.060 -28.949  -6.948  1.00 11.60           S
ATOM    427  N   ILE A  56      -3.148 -25.186  -4.187  1.00  8.94           N
ATOM    428  CA  ILE A  56      -2.987 -24.215  -3.124  1.00  9.09           C
ATOM    429  C   ILE A  56      -4.214 -24.227  -2.233  1.00 10.06           C
ATOM    430  O   ILE A  56      -4.106 -24.188  -0.997  1.00  9.69           O
ATOM    431  CB  ILE A  56      -2.761 -22.826  -3.740  1.00  9.22           C
ATOM    432  CG1 ILE A  56      -1.353 -22.761  -4.341  1.00 12.90           C
ATOM    433  CG2 ILE A  56      -2.955 -21.702  -2.678  1.00 12.78           C
ATOM    434  CD1 ILE A  56      -1.212 -21.670  -5.357  1.00 19.40           C
ATOM    435  N   VAL A  57      -5.398 -24.309  -2.854  1.00  9.15           N
ATOM    436  CA  VAL A  57      -6.648 -24.316  -2.082  1.00  8.91           C
ATOM    437  C   VAL A  57      -6.765 -25.579  -1.233  1.00  9.87           C
ATOM    438  O   VAL A  57      -7.220 -25.516  -0.080  1.00  9.92           O
ATOM    439  CB  VAL A  57      -7.863 -24.171  -3.008  1.00 11.73           C
ATOM    440  CG1 VAL A  57      -9.165 -24.453  -2.161  1.00  9.27           C
ATOM    441  CG2 VAL A  57      -7.886 -22.732  -3.588  1.00 13.43           C
ATOM    442  N   MET A  58      -6.353 -26.742  -1.774  1.00  8.85           N
ATOM    443  CA  MET A  58      -6.415 -27.956  -0.979  1.00  8.29           C
ATOM    444  C   MET A  58      -5.540 -27.848   0.276  1.00  9.95           C
ATOM    445  O   MET A  58      -5.948 -28.283   1.376  1.00  8.98           O
ATOM    446  CB  MET A  58      -5.968 -29.150  -1.827  1.00  9.32           C
ATOM    447  CG  MET A  58      -6.835 -29.415  -3.021  1.00  8.89           C
ATOM    448  SD  MET A  58      -8.579 -29.742  -2.527  1.00 12.11           S
ATOM    449  CE  MET A  58      -9.268 -28.320  -3.317  1.00 13.91           C
ATOM    450  N   VAL A  59      -4.335 -27.276   0.141  1.00  9.11           N
ATOM    451  CA  VAL A  59      -3.475 -27.259   1.320  1.00  9.86           C
ATOM    452  C   VAL A  59      -3.962 -26.213   2.285  1.00  9.81           C
ATOM    453  O   VAL A  59      -3.922 -26.385   3.494  1.00 11.27           O
ATOM    454  CB  VAL A  59      -1.990 -27.053   0.941  1.00 11.13           C
ATOM    455  CG1 VAL A  59      -1.774 -25.776   0.204  1.00 16.07           C
ATOM    456  CG2 VAL A  59      -1.138 -26.996   2.238  1.00 12.79           C
ATOM    457  N   SER A  60      -4.406 -25.068   1.759  1.00  9.93           N
ATOM    458  CA  SER A  60      -4.920 -24.001   2.609  1.00 11.33           C
ATOM    459  C   SER A  60      -6.145 -24.442   3.407  1.00 12.76           C
ATOM    460  O   SER A  60      -6.183 -24.315   4.648  1.00 11.54           O
ATOM    461  CB  SER A  60      -5.254 -22.805   1.716  1.00 15.83           C
ATOM    462  OG  SER A  60      -5.688 -21.725   2.505  1.00 24.19           O
ATOM    463  N   ALA A  61      -7.130 -25.011   2.715  1.00 10.43           N
ATOM    464  CA  ALA A  61      -8.328 -25.525   3.390  1.00  9.92           C
ATOM    465  C   ALA A  61      -7.974 -26.711   4.277  1.00  9.99           C
ATOM    466  O   ALA A  61      -8.483 -26.853   5.396  1.00  9.86           O
ATOM    467  CB  ALA A  61      -9.371 -25.952   2.342  1.00  9.26           C
ATOM    468  N   GLY A  62      -7.097 -27.585   3.801  1.00  9.16           N
ATOM    469  CA  GLY A  62      -6.744 -28.726   4.627  1.00  9.28           C
ATOM    470  C   GLY A  62      -6.052 -28.323   5.919  1.00  9.04           C
ATOM    471  O   GLY A  62      -6.280 -28.930   6.961  1.00  9.11           O
ATOM    472  N   LEU A  63      -5.193 -27.304   5.859  1.00  8.24           N
ATOM    473  CA  LEU A  63      -4.507 -26.846   7.069  1.00  9.44           C
ATOM    474  C   LEU A  63      -5.488 -26.194   8.047  1.00 11.14           C
ATOM    475  O   LEU A  63      -5.348 -26.357   9.267  1.00  9.63           O
ATOM    476  CB  LEU A  63      -3.403 -25.836   6.695  1.00  9.82           C
ATOM    477  CG  LEU A  63      -2.111 -26.503   6.151  1.00 12.66           C
ATOM    478  CD1 LEU A  63      -1.126 -25.341   5.786  1.00 12.65           C
ATOM    479  CD2 LEU A  63      -1.488 -27.471   7.167  1.00 12.59           C
ATOM    480  N   ILE A  64      -6.461 -25.419   7.534  1.00  8.70           N
ATOM    481  CA  ILE A  64      -7.402 -24.783   8.460  1.00 10.90           C
ATOM    482  C   ILE A  64      -8.296 -25.841   9.109  1.00 10.33           C
ATOM    483  O   ILE A  64      -8.542 -25.793  10.320  1.00  8.79           O
ATOM    484  CB  ILE A  64      -8.205 -23.666   7.749  1.00 13.85           C
ATOM    485  CG1 ILE A  64      -9.121 -22.962   8.741  1.00 20.63           C
ATOM    486  CG2 ILE A  64      -9.168 -24.163   6.805  1.00 17.04           C
ATOM    487  CD1 ILE A  64      -8.307 -22.104   9.657  1.00 23.99           C
ATOM    488  N   LEU A  65      -8.709 -26.881   8.354  1.00  8.78           N
ATOM    489  CA  LEU A  65      -9.523 -27.934   8.959  1.00  8.31           C
ATOM    490  C   LEU A  65      -8.720 -28.735   9.974  1.00  9.35           C
ATOM    491  O   LEU A  65      -9.227 -29.143  11.022  1.00  9.43           O
ATOM    492  CB  LEU A  65     -10.065 -28.909   7.916  1.00  7.69           C
ATOM    493  CG  LEU A  65     -11.039 -28.190   6.983  1.00 11.24           C
ATOM    494  CD1 LEU A  65     -11.499 -29.116   5.853  1.00 13.92           C
ATOM    495  CD2 LEU A  65     -12.193 -27.703   7.799  1.00 12.85           C
ATOM    496  N   ASN A  66      -7.441 -28.968   9.675  1.00  8.35           N
ATOM    497  CA  ASN A  66      -6.627 -29.686  10.644  1.00  8.68           C
ATOM    498  C   ASN A  66      -6.410 -28.848  11.889  1.00 10.18           C
ATOM    499  O   ASN A  66      -6.436 -29.369  13.011  1.00  9.94           O
ATOM    500  CB  ASN A  66      -5.290 -30.031   9.993  1.00  9.40           C
ATOM    501  CG  ASN A  66      -4.427 -30.944  10.901  1.00 13.11           C
ATOM    502  OD1 ASN A  66      -4.755 -32.060  11.123  1.00 19.20           O
ATOM    503  ND2 ASN A  66      -3.355 -30.436  11.367  1.00 16.03           N
ATOM    504  N   SER A  67      -6.211 -27.544  11.709  1.00  8.05           N
ATOM    505  CA  SER A  67      -6.039 -26.660  12.863  1.00 10.67           C
ATOM    506  C   SER A  67      -7.314 -26.606  13.689  1.00 11.85           C
ATOM    507  O   SER A  67      -7.258 -26.631  14.918  1.00 10.84           O
ATOM    508  CB  SER A  67      -5.600 -25.241  12.422  1.00 13.48           C
ATOM    509  OG  SER A  67      -5.612 -24.333  13.548  1.00 18.76           O
ATOM    510  N   GLN A  68      -8.474 -26.602  13.029  1.00  7.66           N
ATOM    511  CA  GLN A  68      -9.722 -26.624  13.780  1.00  9.35           C
ATOM    512  C   GLN A  68      -9.891 -27.933  14.547  1.00 10.36           C
ATOM    513  O   GLN A  68     -10.371 -27.929  15.683  1.00 10.38           O
ATOM    514  CB  GLN A  68     -10.889 -26.421  12.814  1.00 11.06           C
ATOM    515  CG  GLN A  68     -10.948 -25.039  12.137  1.00 12.36           C
ATOM    516  CD  GLN A  68     -11.231 -23.947  13.141  1.00 17.53           C
ATOM    517  OE1 GLN A  68     -10.301 -23.325  13.630  1.00 21.40           O
ATOM    518  NE2 GLN A  68     -12.529 -23.684  13.435  1.00 16.75           N
ATOM    519  N   ALA A  69      -9.519 -29.073  13.936  1.00  8.60           N
ATOM    520  CA  ALA A  69      -9.660 -30.355  14.619  1.00  8.57           C
ATOM    521  C   ALA A  69      -8.786 -30.398  15.877  1.00 10.74           C
ATOM    522  O   ALA A  69      -9.218 -30.873  16.949  1.00 10.76           O
ATOM    523  CB  ALA A  69      -9.271 -31.522  13.681  1.00 13.36           C
ATOM    524  N   VAL A  70      -7.555 -29.892  15.774  1.00  8.07           N
ATOM    525  CA  VAL A  70      -6.700 -29.945  16.953  1.00  9.15           C
ATOM    526  C   VAL A  70      -7.170 -28.967  17.996  1.00  8.87           C
ATOM    527  O   VAL A  70      -7.100 -29.255  19.196  1.00 11.87           O
ATOM    528  CB  VAL A  70      -5.220 -29.695  16.597  1.00 10.23           C
ATOM    529  CG1 VAL A  70      -4.382 -29.778  17.877  1.00 14.56           C
ATOM    530  CG2 VAL A  70      -4.794 -30.719  15.579  1.00 12.43           C
ATOM    531  N   MET A  71      -7.652 -27.808  17.580  1.00  9.10           N
ATOM    532  CA  MET A  71      -8.215 -26.834  18.529  1.00 11.75           C
ATOM    533  C   MET A  71      -9.458 -27.385  19.244  1.00 12.88           C
ATOM    534  O   MET A  71      -9.674 -27.117  20.435  1.00 10.73           O
ATOM    535  CB  MET A  71      -8.546 -25.514  17.820  1.00 14.42           C
ATOM    536  CG  MET A  71      -7.276 -24.672  17.598  1.00 19.74           C
ATOM    537  SD  MET A  71      -7.507 -23.007  16.943  1.00 32.46           S
ATOM    538  CE  MET A  71      -7.511 -22.130  18.524  1.00 32.24           C
ATOM    539  N   TRP A  72     -10.276 -28.139  18.517  1.00  9.86           N
ATOM    540  CA  TRP A  72     -11.448 -28.785  19.099  1.00  9.22           C
ATOM    541  C   TRP A  72     -11.043 -29.758  20.197  1.00 10.22           C
ATOM    542  O   TRP A  72     -11.595 -29.715  21.304  1.00 10.97           O
ATOM    543  CB  TRP A  72     -12.192 -29.535  17.986  1.00  9.98           C
ATOM    544  CG  TRP A  72     -13.502 -30.246  18.384  1.00  8.04           C
ATOM    545  CD1 TRP A  72     -13.749 -31.549  18.336  1.00  9.88           C
ATOM    546  CD2 TRP A  72     -14.692 -29.603  18.775  1.00  8.41           C
ATOM    547  NE1 TRP A  72     -15.075 -31.809  18.725  1.00  9.36           N
ATOM    548  CE2 TRP A  72     -15.662 -30.610  19.013  1.00  8.16           C
ATOM    549  CE3 TRP A  72     -15.039 -28.263  18.984  1.00  9.34           C
ATOM    550  CZ2 TRP A  72     -16.933 -30.331  19.430  1.00  9.70           C
ATOM    551  CZ3 TRP A  72     -16.361 -27.974  19.395  1.00 12.76           C
ATOM    552  CH2 TRP A  72     -17.279 -29.019  19.619  1.00 11.74           C
ATOM    553  N   THR A  73     -10.037 -30.599  19.935  1.00  8.27           N
ATOM    554  CA  THR A  73      -9.601 -31.544  20.986  1.00  8.23           C
ATOM    555  C   THR A  73      -8.820 -30.850  22.121  1.00 13.70           C
ATOM    556  O   THR A  73      -8.897 -31.301  23.271  1.00 12.52           O
ATOM    557  CB  THR A  73      -8.807 -32.722  20.409  1.00 13.63           C
ATOM    558  OG1 THR A  73      -7.677 -32.236  19.691  1.00 14.07           O
ATOM    559  CG2 THR A  73      -9.697 -33.558  19.473  1.00 16.61           C
ATOM    560  N   ASP A  74      -8.070 -29.788  21.826  1.00 10.40           N
ATOM    561  CA  ASP A  74      -7.404 -28.989  22.881  1.00 11.27           C
ATOM    562  C   ASP A  74      -8.423 -28.320  23.804  1.00 10.24           C
ATOM    563  O   ASP A  74      -8.203 -28.205  25.011  1.00 13.30           O
ATOM    564  CB  ASP A  74      -6.561 -27.879  22.246  1.00 10.71           C
ATOM    565  CG  ASP A  74      -5.172 -28.348  21.766  1.00 14.00           C
ATOM    566  OD1 ASP A  74      -4.734 -29.455  22.085  1.00 15.84           O
ATOM    567  OD2 ASP A  74      -4.542 -27.533  21.062  1.00 18.98           O
ATOM    568  N   ALA A  75      -9.533 -27.837  23.251  1.00 10.51           N
ATOM    569  CA  ALA A  75     -10.427 -26.976  24.011  1.00 10.55           C
ATOM    570  C   ALA A  75     -11.292 -27.764  24.988  1.00 12.95           C
ATOM    571  O   ALA A  75     -11.762 -27.200  25.973  1.00 12.62           O
ATOM    572  CB  ALA A  75     -11.368 -26.192  23.078  1.00 13.42           C
ATOM    573  N   TYR A  76     -11.593 -29.006  24.682  1.00 10.18           N
ATOM    574  CA  TYR A  76     -12.617 -29.765  25.427  1.00 10.42           C
ATOM    575  C   TYR A  76     -11.990 -30.988  26.050  1.00 11.52           C
ATOM    576  O   TYR A  76     -11.108 -31.620  25.452  1.00 13.01           O
ATOM    577  CB  TYR A  76     -13.804 -30.225  24.511  1.00  8.71           C
ATOM    578  CG  TYR A  76     -14.632 -29.006  24.122  1.00 11.32           C
ATOM    579  CD1 TYR A  76     -14.269 -28.230  23.012  1.00 12.01           C
ATOM    580  CD2 TYR A  76     -15.691 -28.571  24.936  1.00 11.09           C
ATOM    581  CE1 TYR A  76     -14.972 -27.070  22.701  1.00 11.03           C
ATOM    582  CE2 TYR A  76     -16.366 -27.442  24.646  1.00 12.16           C
ATOM    583  CZ  TYR A  76     -15.994 -26.694  23.525  1.00 12.27           C
ATOM    584  OH  TYR A  76     -16.641 -25.535  23.193  1.00 17.50           O
ATOM    585  N   ALA A  77     -12.526 -31.388  27.212  1.00  7.66           N
ATOM    586  CA  ALA A  77     -12.118 -32.650  27.818  1.00 10.34           C
ATOM    587  C   ALA A  77     -13.336 -33.285  28.448  1.00 11.44           C
ATOM    588  O   ALA A  77     -14.295 -32.613  28.834  1.00  8.79           O
ATOM    589  CB  ALA A  77     -11.059 -32.473  28.927  1.00 11.44           C
ATOM    590  N   TYR A  78     -13.267 -34.587  28.571  1.00 10.31           N
ATOM    591  CA  TYR A  78     -14.386 -35.339  29.115  1.00 10.60           C
ATOM    592  C   TYR A  78     -14.376 -35.261  30.644  1.00 13.78           C
ATOM    593  O   TYR A  78     -13.469 -35.776  31.300  1.00 13.94           O
ATOM    594  CB  TYR A  78     -14.301 -36.774  28.614  1.00 16.02           C
ATOM    595  CG  TYR A  78     -15.540 -37.537  28.910  1.00 18.09           C
ATOM    596  CD1 TYR A  78     -16.668 -37.410  28.107  1.00 16.24           C
ATOM    597  CD2 TYR A  78     -15.582 -38.391  30.008  1.00 23.31           C
ATOM    598  CE1 TYR A  78     -17.817 -38.128  28.404  1.00 20.40           C
ATOM    599  CE2 TYR A  78     -16.735 -39.095  30.327  1.00 29.11           C
ATOM    600  CZ  TYR A  78     -17.826 -38.981  29.513  1.00 29.28           C
ATOM    601  OH  TYR A  78     -18.956 -39.691  29.839  1.00 40.21           O
ATOM    602  N   VAL A  79     -15.346 -34.570  31.203  1.00 10.23           N
ATOM    603  CA  VAL A  79     -15.440 -34.283  32.641  1.00 11.72           C
ATOM    604  C   VAL A  79     -16.867 -34.605  33.104  1.00 13.79           C
ATOM    605  O   VAL A  79     -17.841 -34.080  32.542  1.00 14.31           O
ATOM    606  CB  VAL A  79     -15.114 -32.815  32.929  1.00 13.14           C
ATOM    607  CG1 VAL A  79     -15.343 -32.456  34.415  1.00 15.92           C
ATOM    608  CG2 VAL A  79     -13.709 -32.490  32.517  1.00 13.46           C
ATOM    609  N   ASP A  80     -17.001 -35.463  34.120  1.00 13.37           N
ATOM    610  CA  ASP A  80     -18.334 -35.675  34.702  1.00 17.74           C
ATOM    611  C   ASP A  80     -19.367 -36.016  33.618  1.00 18.22           C
ATOM    612  O   ASP A  80     -20.500 -35.534  33.639  1.00 19.88           O
ATOM    613  CB  ASP A  80     -18.796 -34.432  35.491  1.00 16.20           C
ATOM    614  CG  ASP A  80     -17.884 -34.082  36.684  1.00 22.07           C
ATOM    615  OD1 ASP A  80     -17.151 -34.948  37.130  1.00 24.55           O
ATOM    616  OD2 ASP A  80     -17.884 -32.913  37.150  1.00 22.07           O
ATOM    617  N   GLY A  81     -18.948 -36.749  32.600  1.00 16.47           N
ATOM    618  CA  GLY A  81     -19.913 -37.342  31.695  1.00 16.66           C
ATOM    619  C   GLY A  81     -20.203 -36.554  30.431  1.00 17.76           C
ATOM    620  O   GLY A  81     -21.053 -36.980  29.636  1.00 18.94           O
ATOM    621  N   SER A  82     -19.544 -35.415  30.230  1.00 14.22           N
ATOM    622  CA  SER A  82     -19.732 -34.649  29.004  1.00 12.07           C
ATOM    623  C   SER A  82     -18.405 -33.965  28.669  1.00 11.16           C
ATOM    624  O   SER A  82     -17.514 -33.837  29.507  1.00 11.09           O
ATOM    625  CB  SER A  82     -20.858 -33.604  29.142  1.00 14.08           C
ATOM    626  OG  SER A  82     -20.465 -32.551  29.970  1.00 16.31           O
ATOM    627  N   TYR A  83     -18.282 -33.560  27.417  1.00  8.55           N
ATOM    628  CA  TYR A  83     -17.121 -32.791  26.983  1.00  8.15           C
ATOM    629  C   TYR A  83     -17.312 -31.340  27.359  1.00 10.82           C
ATOM    630  O   TYR A  83     -18.287 -30.686  26.953  1.00  9.77           O
ATOM    631  CB  TYR A  83     -16.915 -32.963  25.472  1.00  7.61           C
ATOM    632  CG  TYR A  83     -16.159 -34.229  25.198  1.00  8.69           C
ATOM    633  CD1 TYR A  83     -14.777 -34.252  25.278  1.00 10.26           C
ATOM    634  CD2 TYR A  83     -16.825 -35.446  24.852  1.00 13.64           C
ATOM    635  CE1 TYR A  83     -14.049 -35.394  24.995  1.00 12.21           C
ATOM    636  CE2 TYR A  83     -16.110 -36.605  24.595  1.00 17.23           C
ATOM    637  CZ  TYR A  83     -14.711 -36.553  24.670  1.00 18.31           C
ATOM    638  OH  TYR A  83     -13.963 -37.691  24.423  1.00 25.34           O
ATOM    639  N   GLN A  84     -16.406 -30.841  28.184  1.00  8.39           N
ATOM    640  CA  GLN A  84     -16.554 -29.502  28.740  1.00  7.52           C
ATOM    641  C   GLN A  84     -15.347 -28.677  28.382  1.00  8.58           C
ATOM    642  O   GLN A  84     -14.224 -29.149  28.319  1.00  8.72           O
ATOM    643  CB  GLN A  84     -16.688 -29.519  30.261  1.00  8.99           C
ATOM    644  CG  GLN A  84     -17.769 -30.504  30.709  1.00 10.99           C
ATOM    645  CD  GLN A  84     -18.264 -30.175  32.115  1.00 21.30           C
ATOM    646  OE1 GLN A  84     -18.365 -29.021  32.462  1.00 24.33           O
ATOM    647  NE2 GLN A  84     -18.568 -31.201  32.917  1.00 20.47           N
ATOM    648  N   LEU A  85     -15.605 -27.407  28.231  1.00 10.64           N
ATOM    649  CA  LEU A  85     -14.596 -26.469  27.805  1.00 11.38           C
ATOM    650  C   LEU A  85     -13.529 -26.301  28.880  1.00 13.54           C
ATOM    651  O   LEU A  85     -13.849 -26.165  30.075  1.00 12.62           O
ATOM    652  CB  LEU A  85     -15.250 -25.120  27.579  1.00 12.59           C
ATOM    653  CG  LEU A  85     -14.311 -24.052  27.048  1.00 18.18           C
ATOM    654  CD1 LEU A  85     -13.861 -24.394  25.639  1.00 14.24           C
ATOM    655  CD2 LEU A  85     -15.120 -22.714  27.097  1.00 22.68           C
ATOM    656  N   GLN A  86     -12.278 -26.273  28.442  1.00 11.82           N
ATOM    657  CA  GLN A  86     -11.112 -26.217  29.318  1.00 12.94           C
ATOM    658  C   GLN A  86     -10.519 -24.811  29.230  1.00 17.96           C
ATOM    659  O   GLN A  86     -11.283 -23.845  29.337  1.00 18.39           O
ATOM    660  CB  GLN A  86     -10.123 -27.336  28.963  1.00 12.21           C
ATOM    661  CG  GLN A  86     -10.774 -28.750  29.188  1.00 11.17           C
ATOM    662  CD  GLN A  86     -11.181 -28.962  30.649  1.00 13.55           C
ATOM    663  OE1 GLN A  86     -10.329 -28.908  31.565  1.00 13.77           O
ATOM    664  NE2 GLN A  86     -12.465 -29.136  30.889  1.00 11.27           N
ATOM    665  N   ASP A  87      -9.212 -24.654  29.049  1.00 20.48           N
ATOM    666  CA  ASP A  87      -8.580 -23.325  29.073  1.00 23.37           C
ATOM    667  C   ASP A  87      -8.445 -22.681  27.716  1.00 24.36           C
ATOM    668  O   ASP A  87      -8.278 -21.457  27.644  1.00 32.73           O
ATOM    669  CB  ASP A  87      -7.177 -23.427  29.646  1.00 22.24           C
ATOM    670  CG  ASP A  87      -7.173 -24.211  30.905  1.00 32.31           C
ATOM    671  OD1 ASP A  87      -8.032 -23.854  31.741  1.00 31.54           O
ATOM    672  OD2 ASP A  87      -6.392 -25.190  31.019  1.00 42.15           O
ATOM    673  N   LEU A  88      -8.450 -23.476  26.667  1.00 18.07           N
ATOM    674  CA  LEU A  88      -8.374 -23.022  25.294  1.00 21.43           C
ATOM    675  C   LEU A  88      -9.783 -22.986  24.710  1.00 24.50           C
ATOM    676  O   LEU A  88     -10.690 -23.680  25.174  1.00 23.77           O
ATOM    677  CB  LEU A  88      -7.471 -23.968  24.497  1.00 20.65           C
ATOM    678  CG  LEU A  88      -6.005 -23.895  24.970  1.00 27.32           C
ATOM    679  CD1 LEU A  88      -5.231 -24.970  24.327  1.00 27.05           C
ATOM    680  CD2 LEU A  88      -5.361 -22.539  24.664  1.00 32.68           C
ATOM    681  N   THR A  89      -9.969 -22.155  23.695  1.00 23.05           N
ATOM    682  CA  THR A  89     -11.281 -22.022  23.106  1.00 19.49           C
ATOM    683  C   THR A  89     -11.237 -22.448  21.643  1.00 19.90           C
ATOM    684  O   THR A  89     -10.176 -22.617  21.013  1.00 21.18           O
ATOM    685  CB  THR A  89     -11.817 -20.589  23.240  1.00 32.35           C
ATOM    686  OG1 THR A  89     -10.781 -19.667  22.885  1.00 38.24           O
ATOM    687  CG2 THR A  89     -12.258 -20.333  24.695  1.00 32.60           C
ATOM    688  N   PHE A  90     -12.416 -22.723  21.149  1.00 19.22           N
ATOM    689  CA  PHE A  90     -12.581 -23.134  19.786  1.00 15.64           C
ATOM    690  C   PHE A  90     -13.399 -22.041  19.141  1.00 17.79           C
ATOM    691  O   PHE A  90     -14.321 -21.521  19.767  1.00 22.92           O
ATOM    692  CB  PHE A  90     -13.296 -24.473  19.732  1.00 15.76           C
ATOM    693  CG  PHE A  90     -13.677 -24.875  18.358  1.00 16.51           C
ATOM    694  CD1 PHE A  90     -12.788 -25.554  17.582  1.00 13.42           C
ATOM    695  CD2 PHE A  90     -14.914 -24.542  17.842  1.00 16.16           C
ATOM    696  CE1 PHE A  90     -13.093 -25.936  16.313  1.00 14.93           C
ATOM    697  CE2 PHE A  90     -15.229 -24.884  16.540  1.00 14.54           C
ATOM    698  CZ  PHE A  90     -14.316 -25.594  15.771  1.00 14.97           C
ATOM    699  N   SER A  91     -13.079 -21.695  17.909  1.00 16.49           N
ATOM    700  CA  SER A  91     -13.959 -20.739  17.258  1.00 18.18           C
ATOM    701  C   SER A  91     -13.834 -20.927  15.766  1.00 16.23           C
ATOM    702  O   SER A  91     -12.855 -21.468  15.281  1.00 16.93           O
ATOM    703  CB  SER A  91     -13.626 -19.304  17.637  1.00 22.51           C
ATOM    704  OG  SER A  91     -12.618 -18.757  16.813  1.00 29.46           O
ATOM    705  N   ASN A  92     -14.832 -20.440  15.051  1.00 15.82           N
ATOM    706  CA  ASN A  92     -14.827 -20.488  13.597  1.00 12.06           C
ATOM    707  C   ASN A  92     -14.131 -19.300  12.969  1.00 16.99           C
ATOM    708  O   ASN A  92     -14.056 -19.248  11.734  1.00 12.71           O
ATOM    709  CB  ASN A  92     -16.248 -20.548  13.096  1.00 14.74           C
ATOM    710  CG  ASN A  92     -16.953 -21.766  13.618  1.00 18.92           C
ATOM    711  OD1 ASN A  92     -16.621 -22.841  13.216  1.00 20.71           O
ATOM    712  ND2 ASN A  92     -17.882 -21.594  14.552  1.00 21.74           N
ATOM    713  N   GLY A  93     -13.649 -18.344  13.766  1.00 16.58           N
ATOM    714  CA  GLY A  93     -13.108 -17.131  13.160  1.00 18.11           C
ATOM    715  C   GLY A  93     -11.925 -17.380  12.244  1.00 16.60           C
ATOM    716  O   GLY A  93     -11.708 -16.637  11.276  1.00 16.05           O
ATOM    717  N   TYR A  94     -11.134 -18.425  12.520  1.00 15.15           N
ATOM    718  CA  TYR A  94     -10.015 -18.737  11.662  1.00 15.01           C
ATOM    719  C   TYR A  94     -10.461 -19.142  10.257  1.00 13.70           C
ATOM    720  O   TYR A  94      -9.696 -19.000   9.307  1.00 14.35           O
ATOM    721  CB  TYR A  94      -9.185 -19.857  12.282  1.00 23.41           C
ATOM    722  CG  TYR A  94      -8.833 -19.541  13.725  1.00 30.59           C
ATOM    723  CD1 TYR A  94      -7.776 -18.692  14.024  1.00 31.52           C
ATOM    724  CD2 TYR A  94      -9.600 -20.054  14.780  1.00 28.12           C
ATOM    725  CE1 TYR A  94      -7.453 -18.380  15.363  1.00 31.39           C
ATOM    726  CE2 TYR A  94      -9.288 -19.763  16.103  1.00 31.82           C
ATOM    727  CZ  TYR A  94      -8.226 -18.928  16.385  1.00 37.46           C
ATOM    728  OH  TYR A  94      -7.959 -18.660  17.714  1.00 49.34           O
ATOM    729  N   ARG A  95     -11.675 -19.694  10.105  1.00 14.87           N
ATOM    730  CA  ARG A  95     -12.134 -19.991   8.748  1.00 12.16           C
ATOM    731  C   ARG A  95     -12.258 -18.715   7.935  1.00 11.00           C
ATOM    732  O   ARG A  95     -11.902 -18.689   6.764  1.00 10.42           O
ATOM    733  CB  ARG A  95     -13.505 -20.683   8.773  1.00 14.32           C
ATOM    734  CG  ARG A  95     -13.443 -22.114   9.213  1.00 15.19           C
ATOM    735  CD  ARG A  95     -14.807 -22.611   9.002  1.00 14.43           C
ATOM    736  NE  ARG A  95     -14.933 -23.978   9.448  1.00 13.49           N
ATOM    737  CZ  ARG A  95     -14.947 -25.001   8.619  1.00 13.95           C
ATOM    738  NH1 ARG A  95     -15.183 -26.205   9.112  1.00 12.50           N
ATOM    739  NH2 ARG A  95     -14.788 -24.806   7.311  1.00 11.65           N
ATOM    740  N   TYR A  96     -12.830 -17.669   8.541  1.00 11.17           N
ATOM    741  CA  TYR A  96     -13.051 -16.411   7.836  1.00 11.95           C
ATOM    742  C   TYR A  96     -11.747 -15.832   7.342  1.00 15.07           C
ATOM    743  O   TYR A  96     -11.673 -15.308   6.223  1.00 13.23           O
ATOM    744  CB  TYR A  96     -13.752 -15.406   8.770  1.00 12.61           C
ATOM    745  CG  TYR A  96     -15.209 -15.744   9.032  1.00 14.66           C
ATOM    746  CD1 TYR A  96     -16.240 -14.963   8.461  1.00 12.82           C
ATOM    747  CD2 TYR A  96     -15.579 -16.849   9.824  1.00 12.17           C
ATOM    748  CE1 TYR A  96     -17.562 -15.296   8.678  1.00 12.13           C
ATOM    749  CE2 TYR A  96     -16.884 -17.184  10.026  1.00 11.79           C
ATOM    750  CZ  TYR A  96     -17.886 -16.365   9.439  1.00 14.19           C
ATOM    751  OH  TYR A  96     -19.190 -16.706   9.612  1.00 16.52           O
ATOM    752  N   VAL A  97     -10.715 -15.839   8.200  1.00 13.62           N
ATOM    753  CA  VAL A  97      -9.420 -15.324   7.775  1.00 12.61           C
ATOM    754  C   VAL A  97      -8.907 -16.132   6.593  1.00 14.30           C
ATOM    755  O   VAL A  97      -8.404 -15.589   5.611  1.00 14.53           O
ATOM    756  CB  VAL A  97      -8.417 -15.356   8.949  1.00 16.17           C
ATOM    757  CG1 VAL A  97      -7.099 -14.747   8.501  1.00 19.17           C
ATOM    758  CG2 VAL A  97      -8.943 -14.540  10.083  1.00 17.77           C
ATOM    759  N   ASN A  98      -9.063 -17.443   6.653  1.00 12.34           N
ATOM    760  CA  ASN A  98      -8.569 -18.262   5.555  1.00 10.73           C
ATOM    761  C   ASN A  98      -9.292 -17.960   4.251  1.00 11.61           C
ATOM    762  O   ASN A  98      -8.692 -18.032   3.173  1.00 12.42           O
ATOM    763  CB  ASN A  98      -8.738 -19.738   5.891  1.00 11.47           C
ATOM    764  CG  ASN A  98      -7.699 -20.565   5.182  1.00 23.96           C
ATOM    765  OD1 ASN A  98      -6.491 -20.383   5.411  1.00 26.42           O
ATOM    766  ND2 ASN A  98      -8.134 -21.427   4.297  1.00 19.02           N
ATOM    767  N   TRP A  99     -10.600 -17.696   4.328  1.00  9.82           N
ATOM    768  CA  TRP A  99     -11.348 -17.354   3.113  1.00 10.33           C
ATOM    769  C   TRP A  99     -10.763 -16.165   2.387  1.00 10.74           C
ATOM    770  O   TRP A  99     -10.917 -16.031   1.166  1.00  8.72           O
ATOM    771  CB  TRP A  99     -12.795 -17.057   3.461  1.00  8.01           C
ATOM    772  CG  TRP A  99     -13.547 -18.270   3.999  1.00  7.65           C
ATOM    773  CD1 TRP A  99     -13.205 -19.604   3.926  1.00  9.12           C
ATOM    774  CD2 TRP A  99     -14.748 -18.203   4.731  1.00  8.39           C
ATOM    775  NE1 TRP A  99     -14.154 -20.362   4.590  1.00  8.09           N
ATOM    776  CE2 TRP A  99     -15.124 -19.517   5.077  1.00  9.78           C
ATOM    777  CE3 TRP A  99     -15.563 -17.151   5.127  1.00 10.01           C
ATOM    778  CZ2 TRP A  99     -16.300 -19.799   5.818  1.00 10.05           C
ATOM    779  CZ3 TRP A  99     -16.733 -17.437   5.861  1.00  9.41           C
ATOM    780  CH2 TRP A  99     -17.090 -18.734   6.191  1.00 11.05           C
ATOM    781  N   MET A 100     -10.084 -15.278   3.113  1.00 11.44           N
ATOM    782  CA  MET A 100      -9.442 -14.162   2.444  1.00 11.76           C
ATOM    783  C   MET A 100      -8.445 -14.600   1.391  1.00 11.74           C
ATOM    784  O   MET A 100      -8.230 -13.881   0.412  1.00 12.53           O
ATOM    785  CB  MET A 100      -8.714 -13.295   3.480  1.00 14.30           C
ATOM    786  CG  MET A 100      -9.619 -12.714   4.509  1.00 13.34           C
ATOM    787  SD  MET A 100     -10.586 -11.329   3.855  1.00 20.03           S
ATOM    788  CE  MET A 100      -9.343 -10.044   3.679  1.00 19.63           C
ATOM    789  N   ALA A 101      -7.855 -15.780   1.557  1.00 10.40           N
ATOM    790  CA  ALA A 101      -6.960 -16.313   0.549  1.00  9.85           C
ATOM    791  C   ALA A 101      -7.648 -17.310  -0.365  1.00 12.49           C
ATOM    792  O   ALA A 101      -7.426 -17.275  -1.576  1.00 14.80           O
ATOM    793  CB  ALA A 101      -5.735 -17.008   1.201  1.00 16.42           C
ATOM    794  N   THR A 102      -8.543 -18.143   0.173  1.00 10.62           N
ATOM    795  CA  THR A 102      -9.034 -19.222  -0.685  1.00  9.51           C
ATOM    796  C   THR A 102     -10.096 -18.758  -1.655  1.00 12.29           C
ATOM    797  O   THR A 102     -10.192 -19.291  -2.763  1.00 10.35           O
ATOM    798  CB  THR A 102      -9.580 -20.375   0.164  1.00 12.13           C
ATOM    799  OG1 THR A 102     -10.464 -19.862   1.121  1.00 16.79           O
ATOM    800  CG2 THR A 102      -8.474 -21.023   0.961  1.00 13.92           C
ATOM    801  N   ILE A 103     -10.951 -17.808  -1.263  1.00 10.41           N
ATOM    802  CA  ILE A 103     -11.964 -17.334  -2.199  1.00  9.19           C
ATOM    803  C   ILE A 103     -11.316 -16.685  -3.412  1.00 10.69           C
ATOM    804  O   ILE A 103     -11.714 -17.004  -4.544  1.00 10.10           O
ATOM    805  CB  ILE A 103     -12.975 -16.426  -1.476  1.00  9.17           C
ATOM    806  CG1 ILE A 103     -13.826 -17.252  -0.505  1.00  9.04           C
ATOM    807  CG2 ILE A 103     -13.846 -15.719  -2.529  1.00 12.49           C
ATOM    808  CD1 ILE A 103     -14.979 -16.463   0.208  1.00 11.51           C
ATOM    809  N   PRO A 104     -10.301 -15.814  -3.268  1.00 10.59           N
ATOM    810  CA  PRO A 104      -9.648 -15.300  -4.483  1.00 12.28           C
ATOM    811  C   PRO A 104      -9.088 -16.409  -5.346  1.00 10.76           C
ATOM    812  O   PRO A 104      -9.174 -16.321  -6.569  1.00 11.34           O
ATOM    813  CB  PRO A 104      -8.539 -14.369  -3.934  1.00 12.55           C
ATOM    814  CG  PRO A 104      -9.098 -13.841  -2.642  1.00 11.71           C
ATOM    815  CD  PRO A 104      -9.915 -15.070  -2.053  1.00 12.07           C
ATOM    816  N   CYS A 105      -8.519 -17.473  -4.738  1.00  9.34           N
ATOM    817  CA  CYS A 105      -7.993 -18.573  -5.535  1.00 10.45           C
ATOM    818  C   CYS A 105      -9.093 -19.299  -6.307  1.00 11.46           C
ATOM    819  O   CYS A 105      -8.911 -19.673  -7.475  1.00 10.72           O
ATOM    820  CB  CYS A 105      -7.275 -19.559  -4.603  1.00  9.51           C
ATOM    821  SG  CYS A 105      -5.690 -18.889  -4.011  1.00 13.65           S
ATOM    822  N   LEU A 106     -10.249 -19.535  -5.660  1.00  8.74           N
ATOM    823  CA  LEU A 106     -11.333 -20.186  -6.378  1.00  7.25           C
ATOM    824  C   LEU A 106     -11.824 -19.325  -7.553  1.00  8.11           C
ATOM    825  O   LEU A 106     -12.121 -19.818  -8.647  1.00  9.44           O
ATOM    826  CB  LEU A 106     -12.489 -20.476  -5.407  1.00  6.60           C
ATOM    827  CG  LEU A 106     -12.186 -21.436  -4.253  1.00  8.23           C
ATOM    828  CD1 LEU A 106     -13.374 -21.475  -3.186  1.00  7.68           C
ATOM    829  CD2 LEU A 106     -11.932 -22.885  -4.799  1.00  8.83           C
ATOM    830  N   LEU A 107     -11.934 -18.051  -7.325  1.00  7.81           N
ATOM    831  CA  LEU A 107     -12.395 -17.170  -8.392  1.00  9.43           C
ATOM    832  C   LEU A 107     -11.366 -17.064  -9.512  1.00  9.43           C
ATOM    833  O   LEU A 107     -11.728 -17.037 -10.699  1.00  9.75           O
ATOM    834  CB  LEU A 107     -12.688 -15.801  -7.790  1.00  9.32           C
ATOM    835  CG  LEU A 107     -13.887 -15.796  -6.826  1.00  9.60           C
ATOM    836  CD1 LEU A 107     -13.991 -14.410  -6.025  1.00 12.74           C
ATOM    837  CD2 LEU A 107     -15.241 -16.111  -7.544  1.00 15.35           C
ATOM    838  N   LEU A 108     -10.091 -16.959  -9.157  1.00  9.07           N
ATOM    839  CA  LEU A 108      -9.077 -16.825 -10.191  1.00  9.71           C
ATOM    840  C   LEU A 108      -9.005 -18.056 -11.077  1.00 11.84           C
ATOM    841  O   LEU A 108      -8.820 -17.944 -12.301  1.00 11.09           O
ATOM    842  CB  LEU A 108      -7.727 -16.539  -9.552  1.00  8.98           C
ATOM    843  CG  LEU A 108      -6.617 -16.151 -10.496  1.00 26.84           C
ATOM    844  CD1 LEU A 108      -7.117 -15.229 -11.634  1.00 25.96           C
ATOM    845  CD2 LEU A 108      -5.468 -15.462  -9.670  1.00 31.07           C
ATOM    846  N   GLN A 109      -9.216 -19.263 -10.535  1.00 11.14           N
ATOM    847  CA  GLN A 109      -9.112 -20.344 -11.483  1.00 11.25           C
ATOM    848  C   GLN A 109     -10.297 -20.363 -12.452  1.00  9.69           C
ATOM    849  O   GLN A 109     -10.148 -20.817 -13.579  1.00 10.90           O
ATOM    850  CB  GLN A 109      -8.946 -21.678 -10.750  1.00 15.76           C
ATOM    851  CG  GLN A 109     -10.003 -22.018  -9.846  1.00 12.90           C
ATOM    852  CD  GLN A 109      -9.678 -23.288  -8.905  1.00 11.80           C
ATOM    853  OE1 GLN A 109     -10.359 -23.473  -7.913  1.00 13.90           O
ATOM    854  NE2 GLN A 109      -8.738 -24.156  -9.292  1.00 14.32           N
ATOM    855  N   LEU A 110     -11.473 -19.897 -12.027  1.00  9.48           N
ATOM    856  CA  LEU A 110     -12.603 -19.782 -12.941  1.00  8.83           C
ATOM    857  C   LEU A 110     -12.291 -18.818 -14.083  1.00 10.92           C
ATOM    858  O   LEU A 110     -12.507 -19.135 -15.253  1.00 10.38           O
ATOM    859  CB  LEU A 110     -13.816 -19.311 -12.125  1.00 11.62           C
ATOM    860  CG  LEU A 110     -14.986 -18.942 -13.014  1.00 11.56           C
ATOM    861  CD1 LEU A 110     -15.591 -20.246 -13.587  1.00 15.06           C
ATOM    862  CD2 LEU A 110     -16.030 -18.117 -12.143  1.00 16.85           C
ATOM    863  N   LEU A 111     -11.731 -17.659 -13.761  1.00  9.73           N
ATOM    864  CA  LEU A 111     -11.388 -16.647 -14.783  1.00  9.21           C
ATOM    865  C   LEU A 111     -10.353 -17.150 -15.773  1.00 13.47           C
ATOM    866  O   LEU A 111     -10.406 -16.810 -16.968  1.00 13.09           O
ATOM    867  CB  LEU A 111     -10.842 -15.395 -14.125  1.00 10.41           C
ATOM    868  CG  LEU A 111     -11.797 -14.723 -13.123  1.00 12.44           C
ATOM    869  CD1 LEU A 111     -11.171 -13.439 -12.653  1.00 15.62           C
ATOM    870  CD2 LEU A 111     -13.169 -14.488 -13.672  1.00 13.04           C
ATOM    871  N   ILE A 112      -9.447 -18.007 -15.314  1.00  9.25           N
ATOM    872  CA  ILE A 112      -8.427 -18.542 -16.207  1.00 12.32           C
ATOM    873  C   ILE A 112      -9.062 -19.467 -17.243  1.00 12.60           C
ATOM    874  O   ILE A 112      -8.803 -19.356 -18.453  1.00 12.21           O
ATOM    875  CB  ILE A 112      -7.360 -19.258 -15.370  1.00 10.95           C
ATOM    876  CG1 ILE A 112      -6.571 -18.242 -14.561  1.00 17.91           C
ATOM    877  CG2 ILE A 112      -6.438 -20.176 -16.308  1.00 13.46           C
ATOM    878  CD1 ILE A 112      -6.131 -17.032 -15.350  1.00 23.46           C
ATOM    879  N   VAL A 113      -9.953 -20.361 -16.807  1.00 10.01           N
ATOM    880  CA  VAL A 113     -10.547 -21.274 -17.790  1.00 11.50           C
ATOM    881  C   VAL A 113     -11.611 -20.616 -18.659  1.00 13.06           C
ATOM    882  O   VAL A 113     -11.966 -21.170 -19.693  1.00 12.45           O
ATOM    883  CB  VAL A 113     -11.111 -22.572 -17.158  1.00 14.11           C
ATOM    884  CG1 VAL A 113     -10.006 -23.334 -16.475  1.00 12.59           C
ATOM    885  CG2 VAL A 113     -12.278 -22.340 -16.168  1.00 10.12           C
ATOM    886  N   LEU A 114     -12.110 -19.458 -18.276  1.00 12.64           N
ATOM    887  CA  LEU A 114     -12.975 -18.679 -19.128  1.00 11.53           C
ATOM    888  C   LEU A 114     -12.202 -17.987 -20.230  1.00 14.69           C
ATOM    889  O   LEU A 114     -12.808 -17.265 -21.023  1.00 16.58           O
ATOM    890  CB  LEU A 114     -13.686 -17.642 -18.257  1.00 14.06           C
ATOM    891  CG  LEU A 114     -14.945 -18.139 -17.585  1.00 16.29           C
ATOM    892  CD1 LEU A 114     -15.449 -16.973 -16.704  1.00 17.60           C
ATOM    893  CD2 LEU A 114     -16.041 -18.585 -18.653  1.00 19.18           C
ATOM    894  N   ASN A 115     -10.880 -18.145 -20.250  1.00 13.61           N
ATOM    895  CA  ASN A 115     -10.019 -17.558 -21.273  1.00 15.11           C
ATOM    896  C   ASN A 115      -9.939 -16.046 -21.161  1.00 20.77           C
ATOM    897  O   ASN A 115      -9.637 -15.372 -22.147  1.00 21.44           O
ATOM    898  CB  ASN A 115     -10.460 -17.994 -22.688  1.00 14.19           C
ATOM    899  CG  ASN A 115     -10.471 -19.487 -22.822  1.00 12.67           C
ATOM    900  OD1 ASN A 115      -9.479 -20.153 -22.475  1.00 16.01           O
ATOM    901  ND2 ASN A 115     -11.580 -20.038 -23.269  1.00 14.31           N
ATOM    902  N   LEU A 116     -10.123 -15.477 -19.967  1.00 15.78           N
ATOM    903  CA  LEU A 116      -9.847 -14.050 -19.837  1.00 18.87           C
ATOM    904  C   LEU A 116      -8.343 -13.861 -19.807  1.00 19.72           C
ATOM    905  O   LEU A 116      -7.588 -14.711 -19.317  1.00 22.04           O
ATOM    906  CB  LEU A 116     -10.477 -13.438 -18.579  1.00 19.95           C
ATOM    907  CG  LEU A 116     -11.995 -13.601 -18.311  1.00 23.99           C
ATOM    908  CD1 LEU A 116     -12.450 -12.636 -17.128  1.00 18.62           C
ATOM    909  CD2 LEU A 116     -12.879 -13.432 -19.523  1.00 29.53           C
ATOM    910  N   LYS A 117      -7.898 -12.743 -20.356  1.00 22.80           N
ATOM    911  CA  LYS A 117      -6.474 -12.498 -20.440  1.00 25.89           C
ATOM    912  C   LYS A 117      -6.260 -11.015 -20.285  1.00 21.54           C
ATOM    913  O   LYS A 117      -7.192 -10.228 -20.392  1.00 26.40           O
ATOM    914  CB  LYS A 117      -5.885 -12.971 -21.780  1.00 29.88           C
ATOM    915  CG  LYS A 117      -6.499 -12.254 -22.952  1.00 34.28           C
ATOM    916  CD  LYS A 117      -5.745 -12.568 -24.271  1.00 42.44           C
ATOM    917  CE  LYS A 117      -4.355 -11.865 -24.339  1.00 50.63           C
ATOM    918  NZ  LYS A 117      -3.666 -11.941 -25.698  1.00 48.95           N
ATOM    919  N   GLY A 118      -5.030 -10.652 -19.962  1.00 30.75           N
ATOM    920  CA  GLY A 118      -4.633  -9.262 -20.033  1.00 30.59           C
ATOM    921  C   GLY A 118      -5.372  -8.367 -19.064  1.00 31.24           C
ATOM    922  O   GLY A 118      -5.598  -8.707 -17.887  1.00 30.29           O
ATOM    923  N   LYS A 119      -5.752  -7.194 -19.578  1.00 31.47           N
ATOM    924  CA  LYS A 119      -6.382  -6.182 -18.745  1.00 32.97           C
ATOM    925  C   LYS A 119      -7.724  -6.650 -18.220  1.00 29.50           C
ATOM    926  O   LYS A 119      -8.078  -6.345 -17.078  1.00 28.18           O
ATOM    927  CB  LYS A 119      -6.569  -4.881 -19.526  1.00 35.40           C
ATOM    928  CG  LYS A 119      -7.138  -3.760 -18.649  1.00 41.78           C
ATOM    929  CD  LYS A 119      -6.873  -2.375 -19.241  1.00 50.44           C
ATOM    930  CE  LYS A 119      -6.837  -2.400 -20.769  1.00 54.31           C
ATOM    931  NZ  LYS A 119      -8.165  -2.812 -21.344  1.00 54.80           N
ATOM    932  N   GLU A 120      -8.509  -7.348 -19.057  1.00 26.82           N
ATOM    933  CA  GLU A 120      -9.831  -7.781 -18.615  1.00 28.98           C
ATOM    934  C   GLU A 120      -9.711  -8.786 -17.479  1.00 23.59           C
ATOM    935  O   GLU A 120     -10.493  -8.752 -16.530  1.00 23.49           O
ATOM    936  CB  GLU A 120     -10.639  -8.401 -19.761  1.00 27.62           C
ATOM    937  CG  GLU A 120     -12.037  -8.884 -19.277  1.00 29.85           C
ATOM    938  CD  GLU A 120     -12.923  -9.508 -20.375  1.00 39.02           C
ATOM    939  OE1 GLU A 120     -12.394  -9.838 -21.459  1.00 39.28           O
ATOM    940  OE2 GLU A 120     -14.156  -9.697 -20.141  1.00 37.78           O
ATOM    941  N   LEU A 121      -8.720  -9.661 -17.557  1.00 20.21           N
ATOM    942  CA  LEU A 121      -8.460 -10.583 -16.459  1.00 20.16           C
ATOM    943  C   LEU A 121      -8.109  -9.829 -15.189  1.00 23.17           C
ATOM    944  O   LEU A 121      -8.712 -10.053 -14.131  1.00 20.37           O
ATOM    945  CB  LEU A 121      -7.330 -11.532 -16.835  1.00 18.95           C
ATOM    946  CG  LEU A 121      -6.822 -12.438 -15.711  1.00 19.90           C
ATOM    947  CD1 LEU A 121      -7.968 -13.317 -15.195  1.00 19.73           C
ATOM    948  CD2 LEU A 121      -5.713 -13.298 -16.271  1.00 28.53           C
ATOM    949  N   PHE A 122      -7.138  -8.913 -15.280  1.00 21.06           N
ATOM    950  CA  PHE A 122      -6.653  -8.223 -14.096  1.00 23.03           C
ATOM    951  C   PHE A 122      -7.745  -7.368 -13.478  1.00 22.59           C
ATOM    952  O   PHE A 122      -7.898  -7.321 -12.253  1.00 20.68           O
ATOM    953  CB  PHE A 122      -5.442  -7.350 -14.456  1.00 26.63           C
ATOM    954  CG  PHE A 122      -5.083  -6.359 -13.385  1.00 34.58           C
ATOM    955  CD1 PHE A 122      -4.303  -6.746 -12.298  1.00 36.89           C
ATOM    956  CD2 PHE A 122      -5.549  -5.048 -13.441  1.00 38.27           C
ATOM    957  CE1 PHE A 122      -3.975  -5.833 -11.278  1.00 40.37           C
ATOM    958  CE2 PHE A 122      -5.221  -4.134 -12.442  1.00 37.81           C
ATOM    959  CZ  PHE A 122      -4.432  -4.525 -11.359  1.00 38.24           C
ATOM    960  N   SER A 123      -8.522  -6.682 -14.307  1.00 20.60           N
ATOM    961  CA  SER A 123      -9.534  -5.800 -13.757  1.00 20.49           C
ATOM    962  C   SER A 123     -10.719  -6.586 -13.207  1.00 19.81           C
ATOM    963  O   SER A 123     -11.269  -6.217 -12.163  1.00 20.69           O
ATOM    964  CB  SER A 123      -9.992  -4.818 -14.818  1.00 26.04           C
ATOM    965  OG  SER A 123     -10.565  -5.494 -15.915  1.00 34.21           O
ATOM    966  N   THR A 124     -11.113  -7.674 -13.881  1.00 16.89           N
ATOM    967  CA  THR A 124     -12.178  -8.517 -13.328  1.00 17.28           C
ATOM    968  C   THR A 124     -11.742  -9.155 -12.012  1.00 15.71           C
ATOM    969  O   THR A 124     -12.490  -9.150 -11.021  1.00 15.92           O
ATOM    970  CB  THR A 124     -12.565  -9.601 -14.331  1.00 16.91           C
ATOM    971  OG1 THR A 124     -13.013  -8.989 -15.535  1.00 20.55           O
ATOM    972  CG2 THR A 124     -13.712 -10.466 -13.791  1.00 14.73           C
ATOM    973  N   ALA A 125     -10.517  -9.668 -11.971  1.00 13.93           N
ATOM    974  CA  ALA A 125     -10.030 -10.255 -10.723  1.00 15.48           C
ATOM    975  C   ALA A 125      -9.985  -9.209  -9.590  1.00 15.86           C
ATOM    976  O   ALA A 125     -10.337  -9.496  -8.439  1.00 17.66           O
ATOM    977  CB  ALA A 125      -8.660 -10.903 -10.965  1.00 19.19           C
ATOM    978  N   THR A 126      -9.596  -7.973  -9.887  1.00 16.52           N
ATOM    979  CA  THR A 126      -9.538  -6.987  -8.820  1.00 18.42           C
ATOM    980  C   THR A 126     -10.923  -6.712  -8.247  1.00 18.73           C
ATOM    981  O   THR A 126     -11.096  -6.668  -7.021  1.00 18.83           O
ATOM    982  CB  THR A 126      -8.901  -5.683  -9.336  1.00 22.33           C
ATOM    983  OG1 THR A 126      -7.548  -5.976  -9.705  1.00 25.41           O
ATOM    984  CG2 THR A 126      -8.928  -4.639  -8.249  1.00 25.08           C
ATOM    985  N   TRP A 127     -11.920  -6.499  -9.106  1.00 16.54           N
ATOM    986  CA  TRP A 127     -13.224  -6.193  -8.560  1.00 16.65           C
ATOM    987  C   TRP A 127     -13.783  -7.389  -7.794  1.00 16.74           C
ATOM    988  O   TRP A 127     -14.461  -7.225  -6.773  1.00 16.45           O
ATOM    989  CB  TRP A 127     -14.234  -5.816  -9.666  1.00 19.87           C
ATOM    990  CG  TRP A 127     -13.912  -4.480 -10.237  1.00 25.64           C
ATOM    991  CD1 TRP A 127     -13.401  -4.211 -11.463  1.00 30.22           C
ATOM    992  CD2 TRP A 127     -13.996  -3.252  -9.544  1.00 26.13           C
ATOM    993  NE1 TRP A 127     -13.161  -2.865 -11.582  1.00 29.56           N
ATOM    994  CE2 TRP A 127     -13.527  -2.248 -10.418  1.00 32.02           C
ATOM    995  CE3 TRP A 127     -14.423  -2.897  -8.266  1.00 27.18           C
ATOM    996  CZ2 TRP A 127     -13.496  -0.894 -10.063  1.00 33.71           C
ATOM    997  CZ3 TRP A 127     -14.385  -1.561  -7.900  1.00 35.04           C
ATOM    998  CH2 TRP A 127     -13.927  -0.572  -8.802  1.00 41.35           C
ATOM    999  N   LEU A 128     -13.557  -8.582  -8.320  1.00 15.49           N
ATOM   1000  CA  LEU A 128     -14.091  -9.762  -7.650  1.00 14.76           C
ATOM   1001  C   LEU A 128     -13.474  -9.902  -6.281  1.00 14.93           C
ATOM   1002  O   LEU A 128     -14.156 -10.255  -5.312  1.00 16.90           O
ATOM   1003  CB  LEU A 128     -13.820 -11.007  -8.497  1.00 16.98           C
ATOM   1004  CG  LEU A 128     -14.843 -11.337  -9.584  1.00 15.77           C
ATOM   1005  CD1 LEU A 128     -14.381 -12.579 -10.375  1.00 12.49           C
ATOM   1006  CD2 LEU A 128     -16.154 -11.581  -8.920  1.00 14.88           C
ATOM   1007  N   ILE A 129     -12.156  -9.681  -6.197  1.00 15.67           N
ATOM   1008  CA  ILE A 129     -11.459  -9.907  -4.941  1.00 17.09           C
ATOM   1009  C   ILE A 129     -11.863  -8.861  -3.919  1.00 18.18           C
ATOM   1010  O   ILE A 129     -12.060  -9.178  -2.733  1.00 14.35           O
ATOM   1011  CB  ILE A 129      -9.943  -9.954  -5.162  1.00 15.86           C
ATOM   1012  CG1 ILE A 129      -9.613 -11.223  -5.957  1.00 18.38           C
ATOM   1013  CG2 ILE A 129      -9.224  -9.960  -3.795  1.00 19.93           C
ATOM   1014  CD1 ILE A 129      -8.103 -11.245  -6.554  1.00 21.10           C
ATOM   1015  N   LEU A 130     -12.014  -7.594  -4.349  1.00 14.16           N
ATOM   1016  CA  LEU A 130     -12.535  -6.588  -3.419  1.00 14.96           C
ATOM   1017  C   LEU A 130     -13.950  -6.931  -2.938  1.00 13.86           C
ATOM   1018  O   LEU A 130     -14.257  -6.772  -1.745  1.00 15.26           O
ATOM   1019  CB  LEU A 130     -12.524  -5.190  -4.065  1.00 16.62           C
ATOM   1020  CG  LEU A 130     -11.117  -4.689  -4.410  1.00 19.96           C
ATOM   1021  CD1 LEU A 130     -11.269  -3.450  -5.283  1.00 24.14           C
ATOM   1022  CD2 LEU A 130     -10.279  -4.428  -3.133  1.00 26.45           C
ATOM   1023  N   ALA A 131     -14.842  -7.358  -3.840  1.00 13.29           N
ATOM   1024  CA  ALA A 131     -16.178  -7.723  -3.376  1.00 12.28           C
ATOM   1025  C   ALA A 131     -16.108  -8.903  -2.410  1.00 13.16           C
ATOM   1026  O   ALA A 131     -16.824  -8.947  -1.414  1.00 12.52           O
ATOM   1027  CB  ALA A 131     -17.090  -8.066  -4.556  1.00 12.63           C
ATOM   1028  N   ALA A 132     -15.274  -9.889  -2.712  1.00 12.94           N
ATOM   1029  CA  ALA A 132     -15.171 -11.028  -1.809  1.00 11.63           C
ATOM   1030  C   ALA A 132     -14.618 -10.613  -0.433  1.00 13.59           C
ATOM   1031  O   ALA A 132     -15.133 -11.003   0.629  1.00 11.98           O
ATOM   1032  CB  ALA A 132     -14.283 -12.063  -2.499  1.00 12.47           C
ATOM   1033  N   TRP A 133     -13.567  -9.804  -0.428  1.00 12.80           N
ATOM   1034  CA  TRP A 133     -13.018  -9.320   0.833  1.00 11.56           C
ATOM   1035  C   TRP A 133     -14.030  -8.481   1.618  1.00 13.44           C
ATOM   1036  O   TRP A 133     -14.113  -8.596   2.833  1.00 13.66           O
ATOM   1037  CB  TRP A 133     -11.770  -8.494   0.545  1.00 12.88           C
ATOM   1038  CG  TRP A 133     -10.617  -9.329   0.252  1.00 15.21           C
ATOM   1039  CD1 TRP A 133     -10.533 -10.694   0.365  1.00 13.14           C
ATOM   1040  CD2 TRP A 133      -9.352  -8.877  -0.207  1.00 19.30           C
ATOM   1041  NE1 TRP A 133      -9.281 -11.114   0.005  1.00 16.39           N
ATOM   1042  CE2 TRP A 133      -8.533 -10.013  -0.357  1.00 17.97           C
ATOM   1043  CE3 TRP A 133      -8.824  -7.605  -0.506  1.00 22.20           C
ATOM   1044  CZ2 TRP A 133      -7.193  -9.924  -0.792  1.00 22.30           C
ATOM   1045  CZ3 TRP A 133      -7.471  -7.520  -0.947  1.00 29.22           C
ATOM   1046  CH2 TRP A 133      -6.690  -8.686  -1.088  1.00 25.89           C
ATOM   1047  N   GLY A 134     -14.817  -7.655   0.943  1.00 11.37           N
ATOM   1048  CA  GLY A 134     -15.896  -6.956   1.637  1.00 11.25           C
ATOM   1049  C   GLY A 134     -16.909  -7.899   2.262  1.00 12.01           C
ATOM   1050  O   GLY A 134     -17.375  -7.689   3.382  1.00 11.82           O
ATOM   1051  N   MET A 135     -17.278  -8.962   1.532  1.00 12.25           N
ATOM   1052  CA  MET A 135     -18.171  -9.972   2.071  1.00  9.48           C
ATOM   1053  C   MET A 135     -17.576 -10.626   3.315  1.00 10.05           C
ATOM   1054  O   MET A 135     -18.251 -10.797   4.341  1.00 10.72           O
ATOM   1055  CB  MET A 135     -18.413 -11.019   0.998  1.00  9.97           C
ATOM   1056  CG  MET A 135     -19.372 -12.089   1.452  1.00 10.22           C
ATOM   1057  SD  MET A 135     -19.452 -13.384   0.127  1.00 10.38           S
ATOM   1058  CE  MET A 135     -17.721 -14.107   0.115  1.00 10.60           C
ATOM   1059  N   ILE A 136     -16.331 -11.076   3.188  1.00  9.39           N
ATOM   1060  CA  ILE A 136     -15.687 -11.819   4.273  1.00  7.80           C
ATOM   1061  C   ILE A 136     -15.496 -10.955   5.491  1.00 12.18           C
ATOM   1062  O   ILE A 136     -15.748 -11.382   6.610  1.00 11.55           O
ATOM   1063  CB  ILE A 136     -14.344 -12.357   3.800  1.00  8.65           C
ATOM   1064  CG1 ILE A 136     -14.538 -13.375   2.697  1.00  9.57           C
ATOM   1065  CG2 ILE A 136     -13.639 -13.033   4.994  1.00  9.95           C
ATOM   1066  CD1 ILE A 136     -13.278 -13.537   1.868  1.00 11.36           C
ATOM   1067  N   ILE A 137     -15.026  -9.713   5.295  1.00 11.98           N
ATOM   1068  CA  ILE A 137     -14.710  -8.893   6.463  1.00 11.67           C
ATOM   1069  C   ILE A 137     -15.986  -8.521   7.208  1.00 12.36           C
ATOM   1070  O   ILE A 137     -16.036  -8.564   8.442  1.00 12.26           O
ATOM   1071  CB  ILE A 137     -13.890  -7.658   6.040  1.00 13.18           C
ATOM   1072  CG1 ILE A 137     -12.507  -8.084   5.551  1.00 16.56           C
ATOM   1073  CG2 ILE A 137     -13.756  -6.678   7.253  1.00 17.24           C
ATOM   1074  CD1 ILE A 137     -11.798  -6.944   4.776  1.00 19.39           C
ATOM   1075  N   THR A 138     -17.065  -8.186   6.482  1.00 11.43           N
ATOM   1076  CA  THR A 138     -18.286  -7.827   7.186  1.00 10.53           C
ATOM   1077  C   THR A 138     -18.914  -9.045   7.835  1.00 13.48           C
ATOM   1078  O   THR A 138     -19.479  -8.940   8.921  1.00 11.33           O
ATOM   1079  CB  THR A 138     -19.268  -7.121   6.238  1.00 12.38           C
ATOM   1080  OG1 THR A 138     -19.530  -7.963   5.110  1.00 12.89           O
ATOM   1081  CG2 THR A 138     -18.636  -5.785   5.786  1.00 12.84           C
ATOM   1082  N   GLY A 139     -18.744 -10.221   7.236  1.00 12.22           N
ATOM   1083  CA  GLY A 139     -19.242 -11.405   7.903  1.00 10.14           C
ATOM   1084  C   GLY A 139     -18.447 -11.724   9.164  1.00  9.33           C
ATOM   1085  O   GLY A 139     -19.002 -12.192  10.151  1.00 12.52           O
ATOM   1086  N   TYR A 140     -17.132 -11.544   9.106  1.00 11.13           N
ATOM   1087  CA  TYR A 140     -16.288 -11.806  10.270  1.00 10.17           C
ATOM   1088  C   TYR A 140     -16.693 -10.914  11.444  1.00 14.39           C
ATOM   1089  O   TYR A 140     -16.879 -11.389  12.578  1.00 12.38           O
ATOM   1090  CB  TYR A 140     -14.820 -11.638   9.873  1.00 12.24           C
ATOM   1091  CG  TYR A 140     -13.928 -11.733  11.075  1.00 16.86           C
ATOM   1092  CD1 TYR A 140     -13.556 -12.976  11.579  1.00 16.73           C
ATOM   1093  CD2 TYR A 140     -13.514 -10.603  11.756  1.00 16.27           C
ATOM   1094  CE1 TYR A 140     -12.772 -13.090  12.711  1.00 17.22           C
ATOM   1095  CE2 TYR A 140     -12.719 -10.720  12.918  1.00 18.81           C
ATOM   1096  CZ  TYR A 140     -12.350 -11.940  13.363  1.00 23.78           C
ATOM   1097  OH  TYR A 140     -11.570 -12.047  14.488  1.00 25.72           O
ATOM   1098  N   VAL A 141     -16.930  -9.622  11.179  1.00 14.13           N
ATOM   1099  CA  VAL A 141     -17.430  -8.744  12.244  1.00 13.44           C
ATOM   1100  C   VAL A 141     -18.780  -9.210  12.767  1.00 13.65           C
ATOM   1101  O   VAL A 141     -19.024  -9.267  13.988  1.00 13.89           O
ATOM   1102  CB  VAL A 141     -17.484  -7.299  11.732  1.00 13.99           C
ATOM   1103  CG1 VAL A 141     -18.156  -6.349  12.795  1.00 17.90           C
ATOM   1104  CG2 VAL A 141     -16.090  -6.864  11.375  1.00 17.44           C
ATOM   1105  N   GLY A 142     -19.707  -9.529  11.856  1.00 10.62           N
ATOM   1106  CA  GLY A 142     -21.002 -10.008  12.286  1.00 11.53           C
ATOM   1107  C   GLY A 142     -20.934 -11.211  13.231  1.00 13.16           C
ATOM   1108  O   GLY A 142     -21.703 -11.294  14.199  1.00 11.85           O
ATOM   1109  N   GLN A 143     -20.080 -12.189  12.926  1.00 11.92           N
ATOM   1110  CA  GLN A 143     -20.139 -13.383  13.782  1.00 11.51           C
ATOM   1111  C   GLN A 143     -19.459 -13.159  15.128  1.00 12.69           C
ATOM   1112  O   GLN A 143     -19.662 -13.976  16.037  1.00 12.35           O
ATOM   1113  CB  GLN A 143     -19.551 -14.619  13.100  1.00  9.74           C
ATOM   1114  CG  GLN A 143     -18.108 -14.497  12.596  1.00 11.34           C
ATOM   1115  CD  GLN A 143     -17.066 -14.818  13.661  1.00 15.81           C
ATOM   1116  OE1 GLN A 143     -17.146 -15.847  14.343  1.00 14.90           O
ATOM   1117  NE2 GLN A 143     -16.045 -13.942  13.785  1.00 13.51           N
ATOM   1118  N   LEU A 144     -18.759 -12.024  15.319  1.00 11.56           N
ATOM   1119  CA  LEU A 144     -18.326 -11.656  16.676  1.00 12.64           C
ATOM   1120  C   LEU A 144     -19.507 -11.405  17.604  1.00 17.29           C
ATOM   1121  O   LEU A 144     -19.336 -11.432  18.831  1.00 16.36           O
ATOM   1122  CB  LEU A 144     -17.462 -10.397  16.648  1.00 16.62           C
ATOM   1123  CG  LEU A 144     -16.106 -10.563  15.922  1.00 19.48           C
ATOM   1124  CD1 LEU A 144     -15.376  -9.248  15.825  1.00 21.33           C
ATOM   1125  CD2 LEU A 144     -15.215 -11.595  16.604  1.00 19.60           C
ATOM   1126  N   TYR A 145     -20.697 -11.151  17.054  1.00 13.68           N
ATOM   1127  CA  TYR A 145     -21.888 -10.856  17.839  1.00 13.43           C
ATOM   1128  C   TYR A 145     -22.879 -11.998  17.890  1.00 14.54           C
ATOM   1129  O   TYR A 145     -24.034 -11.781  18.269  1.00 15.72           O
ATOM   1130  CB  TYR A 145     -22.588  -9.630  17.257  1.00 14.28           C
ATOM   1131  CG  TYR A 145     -21.667  -8.461  17.323  1.00 14.61           C
ATOM   1132  CD1 TYR A 145     -21.531  -7.749  18.504  1.00 20.50           C
ATOM   1133  CD2 TYR A 145     -20.911  -8.073  16.228  1.00 16.75           C
ATOM   1134  CE1 TYR A 145     -20.693  -6.655  18.583  1.00 21.82           C
ATOM   1135  CE2 TYR A 145     -20.072  -6.981  16.301  1.00 20.02           C
ATOM   1136  CZ  TYR A 145     -19.961  -6.288  17.497  1.00 25.53           C
ATOM   1137  OH  TYR A 145     -19.141  -5.195  17.612  1.00 32.61           O
ATOM   1138  N   GLU A 146     -22.477 -13.210  17.497  1.00 13.33           N
ATOM   1139  CA  GLU A 146     -23.497 -14.233  17.344  1.00 13.43           C
ATOM   1140  C   GLU A 146     -24.021 -14.715  18.688  1.00 16.36           C
ATOM   1141  O   GLU A 146     -25.078 -15.343  18.720  1.00 20.29           O
ATOM   1142  CB  GLU A 146     -22.934 -15.394  16.509  1.00 14.24           C
ATOM   1143  CG  GLU A 146     -21.929 -16.207  17.290  1.00 13.77           C
ATOM   1144  CD  GLU A 146     -21.431 -17.445  16.466  1.00 14.10           C
ATOM   1145  OE1 GLU A 146     -21.381 -17.407  15.223  1.00 14.06           O
ATOM   1146  OE2 GLU A 146     -21.067 -18.410  17.106  1.00 14.06           O
ATOM   1147  N   VAL A 147     -23.324 -14.436  19.789  1.00 16.58           N
ATOM   1148  CA  VAL A 147     -23.896 -14.641  21.123  1.00 18.18           C
ATOM   1149  C   VAL A 147     -24.448 -13.330  21.693  1.00 17.67           C
ATOM   1150  O   VAL A 147     -25.596 -13.263  22.112  1.00 26.08           O
ATOM   1151  CB  VAL A 147     -22.858 -15.277  22.074  1.00 21.43           C
ATOM   1152  CG1 VAL A 147     -23.409 -15.339  23.497  1.00 23.14           C
ATOM   1153  CG2 VAL A 147     -22.478 -16.667  21.581  1.00 22.30           C
ATOM   1154  N   ASP A 148     -23.669 -12.275  21.637  1.00 19.64           N
ATOM   1155  CA  ASP A 148     -23.987 -11.049  22.373  1.00 22.02           C
ATOM   1156  C   ASP A 148     -25.104 -10.231  21.721  1.00 23.86           C
ATOM   1157  O   ASP A 148     -25.900  -9.576  22.440  1.00 21.36           O
ATOM   1158  CB  ASP A 148     -22.727 -10.176  22.489  1.00 25.31           C
ATOM   1159  CG  ASP A 148     -21.634 -10.793  23.386  1.00 36.65           C
ATOM   1160  OD1 ASP A 148     -21.946 -11.698  24.197  1.00 37.50           O
ATOM   1161  OD2 ASP A 148     -20.456 -10.350  23.289  1.00 44.54           O
ATOM   1162  N   ASP A 149     -25.184 -10.218  20.375  1.00 18.03           N
ATOM   1163  CA  ASP A 149     -26.058  -9.232  19.737  1.00 15.99           C
ATOM   1164  C   ASP A 149     -26.515  -9.782  18.380  1.00 17.84           C
ATOM   1165  O   ASP A 149     -25.960  -9.443  17.328  1.00 18.54           O
ATOM   1166  CB  ASP A 149     -25.307  -7.923  19.622  1.00 16.83           C
ATOM   1167  CG  ASP A 149     -26.188  -6.753  19.233  1.00 20.49           C
ATOM   1168  OD1 ASP A 149     -27.359  -6.979  18.848  1.00 20.59           O
ATOM   1169  OD2 ASP A 149     -25.617  -5.637  19.245  1.00 24.16           O
ATOM   1170  N   ILE A 150     -27.588 -10.563  18.426  1.00 17.33           N
ATOM   1171  CA  ILE A 150     -28.137 -11.181  17.213  1.00 19.33           C
ATOM   1172  C   ILE A 150     -28.603 -10.132  16.207  1.00 20.16           C
ATOM   1173  O   ILE A 150     -28.530 -10.353  14.983  1.00 17.79           O
ATOM   1174  CB  ILE A 150     -29.281 -12.157  17.584  1.00 25.83           C
ATOM   1175  CG1 ILE A 150     -28.688 -13.485  18.038  1.00 30.47           C
ATOM   1176  CG2 ILE A 150     -30.128 -12.489  16.379  1.00 33.16           C
ATOM   1177  CD1 ILE A 150     -27.968 -14.238  16.885  1.00 28.85           C
ATOM   1178  N   ALA A 151     -29.104  -8.984  16.684  1.00 18.15           N
ATOM   1179  CA  ALA A 151     -29.460  -7.935  15.739  1.00 19.80           C
ATOM   1180  C   ALA A 151     -28.253  -7.543  14.921  1.00 18.28           C
ATOM   1181  O   ALA A 151     -28.347  -7.307  13.706  1.00 16.44           O
ATOM   1182  CB  ALA A 151     -30.001  -6.695  16.480  1.00 21.81           C
ATOM   1183  N   GLN A 152     -27.115  -7.427  15.585  1.00 14.53           N
ATOM   1184  CA  GLN A 152     -25.915  -7.002  14.900  1.00 16.15           C
ATOM   1185  C   GLN A 152     -25.411  -8.079  13.956  1.00 15.22           C
ATOM   1186  O   GLN A 152     -24.929  -7.785  12.865  1.00 15.68           O
ATOM   1187  CB  GLN A 152     -24.843  -6.619  15.919  1.00 18.47           C
ATOM   1188  CG  GLN A 152     -24.234  -5.363  15.427  1.00 20.72           C
ATOM   1189  CD  GLN A 152     -23.150  -4.798  16.249  1.00 21.76           C
ATOM   1190  OE1 GLN A 152     -22.127  -4.385  15.696  1.00 26.88           O
ATOM   1191  NE2 GLN A 152     -23.348  -4.727  17.567  1.00 24.09           N
ATOM   1192  N   LEU A 153     -25.480  -9.323  14.368  1.00 14.76           N
ATOM   1193  CA  LEU A 153     -25.165 -10.407  13.433  1.00 16.44           C
ATOM   1194  C   LEU A 153     -25.983 -10.263  12.149  1.00 17.01           C
ATOM   1195  O   LEU A 153     -25.446 -10.356  11.025  1.00 14.20           O
ATOM   1196  CB  LEU A 153     -25.480 -11.731  14.108  1.00 17.16           C
ATOM   1197  CG  LEU A 153     -25.401 -13.004  13.252  1.00 19.97           C
ATOM   1198  CD1 LEU A 153     -24.041 -13.616  13.496  1.00 16.39           C
ATOM   1199  CD2 LEU A 153     -26.506 -13.965  13.655  1.00 22.94           C
ATOM   1200  N   MET A 154     -27.286 -10.013  12.303  1.00 14.31           N
ATOM   1201  CA  MET A 154     -28.172  -9.905  11.135  1.00 18.29           C
ATOM   1202  C   MET A 154     -27.826  -8.727  10.244  1.00 18.10           C
ATOM   1203  O   MET A 154     -27.862  -8.858   9.013  1.00 17.07           O
ATOM   1204  CB  MET A 154     -29.632  -9.800  11.556  1.00 18.26           C
ATOM   1205  CG  MET A 154     -30.056 -10.952  12.419  1.00 29.93           C
ATOM   1206  SD  MET A 154     -30.418 -12.482  11.544  1.00 47.74           S
ATOM   1207  CE  MET A 154     -32.151 -12.591  12.043  1.00 38.26           C
ATOM   1208  N   ILE A 155     -27.552  -7.556  10.820  1.00 13.93           N
ATOM   1209  CA  ILE A 155     -27.272  -6.405   9.972  1.00 17.46           C
ATOM   1210  C   ILE A 155     -25.944  -6.575   9.247  1.00 16.51           C
ATOM   1211  O   ILE A 155     -25.834  -6.265   8.055  1.00 15.55           O
ATOM   1212  CB  ILE A 155     -27.306  -5.083  10.784  1.00 19.94           C
ATOM   1213  CG1 ILE A 155     -28.693  -4.856  11.356  1.00 20.06           C
ATOM   1214  CG2 ILE A 155     -26.949  -3.915   9.855  1.00 20.29           C
ATOM   1215  CD1 ILE A 155     -29.789  -5.073  10.381  1.00 28.42           C
ATOM   1216  N   TRP A 156     -24.889  -7.019   9.945  1.00 11.54           N
ATOM   1217  CA  TRP A 156     -23.638  -7.188   9.214  1.00 12.69           C
ATOM   1218  C   TRP A 156     -23.805  -8.276   8.162  1.00 12.43           C
ATOM   1219  O   TRP A 156     -23.149  -8.244   7.120  1.00 13.17           O
ATOM   1220  CB  TRP A 156     -22.516  -7.590  10.160  1.00 12.67           C
ATOM   1221  CG  TRP A 156     -22.008  -6.487  10.975  1.00 14.99           C
ATOM   1222  CD1 TRP A 156     -22.207  -6.312  12.314  1.00 15.22           C
ATOM   1223  CD2 TRP A 156     -21.166  -5.451  10.540  1.00 15.55           C
ATOM   1224  NE1 TRP A 156     -21.522  -5.206  12.743  1.00 19.85           N
ATOM   1225  CE2 TRP A 156     -20.860  -4.660  11.681  1.00 21.94           C
ATOM   1226  CE3 TRP A 156     -20.601  -5.108   9.307  1.00 19.59           C
ATOM   1227  CZ2 TRP A 156     -20.053  -3.531  11.609  1.00 25.36           C
ATOM   1228  CZ3 TRP A 156     -19.791  -3.982   9.232  1.00 29.09           C
ATOM   1229  CH2 TRP A 156     -19.534  -3.192  10.376  1.00 26.88           C
ATOM   1230  N   GLY A 157     -24.659  -9.254   8.468  1.00 10.75           N
ATOM   1231  CA  GLY A 157     -24.935 -10.317   7.510  1.00 12.71           C
ATOM   1232  C   GLY A 157     -25.653  -9.797   6.275  1.00 16.34           C
ATOM   1233  O   GLY A 157     -25.415 -10.274   5.170  1.00 13.60           O
ATOM   1234  N   ALA A 158     -26.551  -8.812   6.454  1.00 11.86           N
ATOM   1235  CA  ALA A 158     -27.198  -8.193   5.293  1.00 15.27           C
ATOM   1236  C   ALA A 158     -26.203  -7.419   4.434  1.00 13.15           C
ATOM   1237  O   ALA A 158     -26.255  -7.498   3.189  1.00 15.14           O
ATOM   1238  CB  ALA A 158     -28.341  -7.272   5.771  1.00 16.24           C
ATOM   1239  N   VAL A 159     -25.300  -6.664   5.055  1.00 11.50           N
ATOM   1240  CA  VAL A 159     -24.264  -5.983   4.290  1.00 12.63           C
ATOM   1241  C   VAL A 159     -23.389  -7.005   3.557  1.00 12.69           C
ATOM   1242  O   VAL A 159     -23.074  -6.849   2.372  1.00 12.63           O
ATOM   1243  CB  VAL A 159     -23.404  -5.098   5.201  1.00 16.23           C
ATOM   1244  CG1 VAL A 159     -22.324  -4.531   4.414  1.00 17.34           C
ATOM   1245  CG2 VAL A 159     -24.263  -3.985   5.832  1.00 17.24           C
ATOM   1246  N   SER A 160     -23.024  -8.085   4.252  1.00 12.15           N
ATOM   1247  CA  SER A 160     -22.162  -9.091   3.632  1.00 11.65           C
ATOM   1248  C   SER A 160     -22.842  -9.734   2.443  1.00  9.98           C
ATOM   1249  O   SER A 160     -22.211  -9.985   1.419  1.00 10.58           O
ATOM   1250  CB  SER A 160     -21.805 -10.162   4.679  1.00  9.59           C
ATOM   1251  OG  SER A 160     -20.983 -11.146   4.070  1.00 12.06           O
ATOM   1252  N   THR A 161     -24.125 -10.024   2.594  1.00 10.64           N
ATOM   1253  CA  THR A 161     -24.932 -10.601   1.531  1.00 11.08           C
ATOM   1254  C   THR A 161     -25.029  -9.664   0.332  1.00  9.77           C
ATOM   1255  O   THR A 161     -24.997 -10.116  -0.820  1.00 10.72           O
ATOM   1256  CB  THR A 161     -26.316 -10.975   2.083  1.00 12.29           C
ATOM   1257  OG1 THR A 161     -26.182 -11.986   3.092  1.00 12.25           O
ATOM   1258  CG2 THR A 161     -27.206 -11.577   0.963  1.00 13.24           C
ATOM   1259  N   ALA A 162     -25.059  -8.351   0.547  1.00 11.93           N
ATOM   1260  CA  ALA A 162     -25.029  -7.469  -0.624  1.00 11.69           C
ATOM   1261  C   ALA A 162     -23.738  -7.622  -1.448  1.00 12.80           C
ATOM   1262  O   ALA A 162     -23.791  -7.637  -2.691  1.00 13.20           O
ATOM   1263  CB  ALA A 162     -25.198  -6.020  -0.169  1.00 15.03           C
ATOM   1264  N   PHE A 163     -22.554  -7.729  -0.783  1.00 10.50           N
ATOM   1265  CA  PHE A 163     -21.319  -7.976  -1.523  1.00 10.18           C
ATOM   1266  C   PHE A 163     -21.392  -9.339  -2.227  1.00 11.19           C
ATOM   1267  O   PHE A 163     -20.931  -9.488  -3.363  1.00 10.74           O
ATOM   1268  CB  PHE A 163     -20.130  -7.992  -0.587  1.00 12.24           C
ATOM   1269  CG  PHE A 163     -19.693  -6.653  -0.134  1.00 13.21           C
ATOM   1270  CD1 PHE A 163     -18.941  -5.852  -0.951  1.00 17.21           C
ATOM   1271  CD2 PHE A 163     -20.052  -6.203   1.103  1.00 18.41           C
ATOM   1272  CE1 PHE A 163     -18.542  -4.578  -0.522  1.00 20.16           C
ATOM   1273  CE2 PHE A 163     -19.644  -4.931   1.545  1.00 20.04           C
ATOM   1274  CZ  PHE A 163     -18.885  -4.146   0.750  1.00 21.20           C
ATOM   1275  N   PHE A 164     -21.971 -10.342  -1.548  1.00 11.11           N
ATOM   1276  CA  PHE A 164     -22.085 -11.681  -2.141  1.00  9.39           C
ATOM   1277  C   PHE A 164     -22.885 -11.629  -3.428  1.00 11.83           C
ATOM   1278  O   PHE A 164     -22.500 -12.199  -4.443  1.00  9.92           O
ATOM   1279  CB  PHE A 164     -22.765 -12.592  -1.104  1.00 10.73           C
ATOM   1280  CG  PHE A 164     -23.034 -13.981  -1.537  1.00  9.30           C
ATOM   1281  CD1 PHE A 164     -22.006 -14.835  -1.972  1.00 12.09           C
ATOM   1282  CD2 PHE A 164     -24.327 -14.502  -1.400  1.00 11.52           C
ATOM   1283  CE1 PHE A 164     -22.277 -16.168  -2.304  1.00 13.62           C
ATOM   1284  CE2 PHE A 164     -24.569 -15.871  -1.690  1.00 17.82           C
ATOM   1285  CZ  PHE A 164     -23.538 -16.674  -2.147  1.00 14.59           C
ATOM   1286  N   VAL A 165     -24.009 -10.929  -3.395  1.00  9.18           N
ATOM   1287  CA  VAL A 165     -24.872 -10.845  -4.570  1.00 10.02           C
ATOM   1288  C   VAL A 165     -24.152 -10.144  -5.709  1.00 11.68           C
ATOM   1289  O   VAL A 165     -24.189 -10.589  -6.869  1.00 11.84           O
ATOM   1290  CB  VAL A 165     -26.172 -10.112  -4.158  1.00 10.15           C
ATOM   1291  CG1 VAL A 165     -26.932  -9.646  -5.420  1.00 14.70           C
ATOM   1292  CG2 VAL A 165     -27.016 -11.041  -3.277  1.00 13.44           C
ATOM   1293  N   VAL A 166     -23.477  -9.031  -5.409  1.00 11.48           N
ATOM   1294  CA  VAL A 166     -22.776  -8.318  -6.462  1.00 12.86           C
ATOM   1295  C   VAL A 166     -21.637  -9.159  -7.016  1.00 12.60           C
ATOM   1296  O   VAL A 166     -21.399  -9.178  -8.235  1.00 11.85           O
ATOM   1297  CB  VAL A 166     -22.247  -6.957  -5.970  1.00 16.06           C
ATOM   1298  CG1 VAL A 166     -21.318  -6.370  -7.039  1.00 19.15           C
ATOM   1299  CG2 VAL A 166     -23.418  -6.017  -5.734  1.00 15.46           C
ATOM   1300  N   MET A 167     -20.896  -9.839  -6.132  1.00 11.60           N
ATOM   1301  CA  MET A 167     -19.858 -10.738  -6.626  1.00  9.91           C
ATOM   1302  C   MET A 167     -20.435 -11.779  -7.574  1.00 11.18           C
ATOM   1303  O   MET A 167     -19.833 -12.089  -8.620  1.00 12.04           O
ATOM   1304  CB  MET A 167     -19.150 -11.409  -5.437  1.00 10.57           C
ATOM   1305  CG  MET A 167     -18.072 -12.424  -5.821  1.00 15.09           C
ATOM   1306  SD  MET A 167     -17.582 -13.362  -4.270  1.00 19.56           S
ATOM   1307  CE  MET A 167     -19.084 -14.268  -3.932  1.00 24.34           C
ATOM   1308  N   ASN A 168     -21.563 -12.386  -7.201  1.00 11.80           N
ATOM   1309  CA  ASN A 168     -22.125 -13.456  -8.031  1.00 11.59           C
ATOM   1310  C   ASN A 168     -22.596 -12.876  -9.353  1.00 13.80           C
ATOM   1311  O   ASN A 168     -22.517 -13.536 -10.390  1.00 12.86           O
ATOM   1312  CB  ASN A 168     -23.286 -14.156  -7.305  1.00 12.03           C
ATOM   1313  CG  ASN A 168     -22.799 -15.028  -6.114  1.00 18.93           C
ATOM   1314  OD1 ASN A 168     -21.704 -15.471  -6.133  1.00 24.93           O
ATOM   1315  ND2 ASN A 168     -23.640 -15.262  -5.132  1.00 19.11           N
ATOM   1316  N   TRP A 169     -23.041 -11.609  -9.335  1.00 12.08           N
ATOM   1317  CA  TRP A 169     -23.464 -10.962 -10.579  1.00 15.08           C
ATOM   1318  C   TRP A 169     -22.279 -10.805 -11.519  1.00 12.44           C
ATOM   1319  O   TRP A 169     -22.379 -11.029 -12.735  1.00 13.27           O
ATOM   1320  CB  TRP A 169     -24.115  -9.585 -10.264  1.00 14.37           C
ATOM   1321  CG  TRP A 169     -24.321  -8.761 -11.517  1.00 13.02           C
ATOM   1322  CD1 TRP A 169     -25.228  -8.971 -12.498  1.00 14.12           C
ATOM   1323  CD2 TRP A 169     -23.492  -7.700 -11.944  1.00 10.79           C
ATOM   1324  NE1 TRP A 169     -25.051  -8.030 -13.514  1.00 15.98           N
ATOM   1325  CE2 TRP A 169     -23.990  -7.244 -13.194  1.00 13.64           C
ATOM   1326  CE3 TRP A 169     -22.424  -7.041 -11.371  1.00 15.88           C
ATOM   1327  CZ2 TRP A 169     -23.410  -6.187 -13.878  1.00 13.57           C
ATOM   1328  CZ3 TRP A 169     -21.846  -5.976 -12.058  1.00 22.14           C
ATOM   1329  CH2 TRP A 169     -22.345  -5.572 -13.300  1.00 16.95           C
ATOM   1330  N   ILE A 170     -21.136 -10.435 -10.967  1.00 11.28           N
ATOM   1331  CA  ILE A 170     -19.959 -10.294 -11.794  1.00 13.81           C
ATOM   1332  C   ILE A 170     -19.584 -11.638 -12.378  1.00 14.97           C
ATOM   1333  O   ILE A 170     -19.326 -11.756 -13.582  1.00 15.71           O
ATOM   1334  CB  ILE A 170     -18.797  -9.724 -10.987  1.00 14.04           C
ATOM   1335  CG1 ILE A 170     -19.084  -8.282 -10.549  1.00 16.91           C
ATOM   1336  CG2 ILE A 170     -17.507  -9.771 -11.830  1.00 15.76           C
ATOM   1337  CD1 ILE A 170     -18.053  -7.758  -9.570  1.00 16.09           C
ATOM   1338  N   VAL A 171     -19.553 -12.676 -11.525  1.00 13.10           N
ATOM   1339  CA  VAL A 171     -19.159 -14.005 -12.000  1.00 13.26           C
ATOM   1340  C   VAL A 171     -20.105 -14.485 -13.105  1.00 13.67           C
ATOM   1341  O   VAL A 171     -19.685 -14.949 -14.174  1.00 14.39           O
ATOM   1342  CB  VAL A 171     -19.181 -15.009 -10.821  1.00 16.26           C
ATOM   1343  CG1 VAL A 171     -18.986 -16.387 -11.388  1.00 20.31           C
ATOM   1344  CG2 VAL A 171     -18.086 -14.636  -9.792  1.00 14.06           C
ATOM   1345  N   GLY A 172     -21.410 -14.416 -12.844  1.00 13.75           N
ATOM   1346  CA  GLY A 172     -22.354 -14.874 -13.858  1.00 14.36           C
ATOM   1347  C   GLY A 172     -22.266 -14.061 -15.134  1.00 14.38           C
ATOM   1348  O   GLY A 172     -22.322 -14.609 -16.226  1.00 16.00           O
ATOM   1349  N   THR A 173     -22.091 -12.745 -15.032  1.00 12.35           N
ATOM   1350  CA  THR A 173     -21.980 -11.981 -16.261  1.00 16.66           C
ATOM   1351  C   THR A 173     -20.780 -12.449 -17.085  1.00 17.07           C
ATOM   1352  O   THR A 173     -20.866 -12.613 -18.319  1.00 16.81           O
ATOM   1353  CB  THR A 173     -21.886 -10.504 -15.918  1.00 17.85           C
ATOM   1354  OG1 THR A 173     -23.127 -10.154 -15.279  1.00 16.51           O
ATOM   1355  CG2 THR A 173     -21.708  -9.663 -17.182  1.00 19.47           C
ATOM   1356  N   LYS A 174     -19.646 -12.671 -16.414  1.00 15.07           N
ATOM   1357  CA  LYS A 174     -18.462 -13.099 -17.149  1.00 15.10           C
ATOM   1358  C   LYS A 174     -18.663 -14.479 -17.727  1.00 14.28           C
ATOM   1359  O   LYS A 174     -18.253 -14.728 -18.863  1.00 19.09           O
ATOM   1360  CB  LYS A 174     -17.210 -13.064 -16.257  1.00 14.95           C
ATOM   1361  CG  LYS A 174     -16.819 -11.662 -15.860  1.00 18.79           C
ATOM   1362  CD  LYS A 174     -16.636 -10.835 -17.087  1.00 23.49           C
ATOM   1363  CE  LYS A 174     -15.777  -9.645 -16.775  1.00 27.19           C
ATOM   1364  NZ  LYS A 174     -15.796  -8.665 -17.885  1.00 30.05           N
ATOM   1365  N   ILE A 175     -19.290 -15.390 -16.987  1.00 13.90           N
ATOM   1366  CA  ILE A 175     -19.495 -16.743 -17.516  1.00 13.67           C
ATOM   1367  C   ILE A 175     -20.358 -16.683 -18.766  1.00 20.35           C
ATOM   1368  O   ILE A 175     -19.995 -17.202 -19.829  1.00 22.61           O
ATOM   1369  CB  ILE A 175     -20.118 -17.664 -16.468  1.00 15.52           C
ATOM   1370  CG1 ILE A 175     -19.038 -18.095 -15.463  1.00 16.91           C
ATOM   1371  CG2 ILE A 175     -20.729 -18.908 -17.184  1.00 21.92           C
ATOM   1372  CD1 ILE A 175     -19.509 -18.876 -14.339  1.00 17.36           C
ATOM   1373  N   PHE A 176     -21.526 -16.047 -18.659  1.00 20.02           N
ATOM   1374  CA  PHE A 176     -22.419 -16.068 -19.818  1.00 23.79           C
ATOM   1375  C   PHE A 176     -21.865 -15.238 -20.971  1.00 24.31           C
ATOM   1376  O   PHE A 176     -22.136 -15.549 -22.135  1.00 26.49           O
ATOM   1377  CB  PHE A 176     -23.821 -15.642 -19.386  1.00 22.40           C
ATOM   1378  CG  PHE A 176     -24.398 -16.575 -18.391  1.00 27.88           C
ATOM   1379  CD1 PHE A 176     -24.573 -17.913 -18.708  1.00 33.58           C
ATOM   1380  CD2 PHE A 176     -24.706 -16.145 -17.119  1.00 29.38           C
ATOM   1381  CE1 PHE A 176     -25.078 -18.795 -17.765  1.00 34.14           C
ATOM   1382  CE2 PHE A 176     -25.202 -17.012 -16.173  1.00 32.68           C
ATOM   1383  CZ  PHE A 176     -25.376 -18.341 -16.484  1.00 33.75           C
ATOM   1384  N   LYS A 177     -21.035 -14.246 -20.689  1.00 22.05           N
ATOM   1385  CA  LYS A 177     -20.445 -13.464 -21.755  1.00 21.06           C
ATOM   1386  C   LYS A 177     -19.351 -14.226 -22.497  1.00 28.48           C
ATOM   1387  O   LYS A 177     -19.115 -13.962 -23.688  1.00 31.71           O
ATOM   1388  CB  LYS A 177     -19.837 -12.189 -21.196  1.00 27.96           C
ATOM   1389  CG  LYS A 177     -20.304 -10.902 -21.861  1.00 36.90           C
ATOM   1390  CD  LYS A 177     -21.492 -10.366 -21.089  1.00 34.11           C
ATOM   1391  CE  LYS A 177     -21.861  -8.937 -21.443  1.00 35.07           C
ATOM   1392  NZ  LYS A 177     -23.211  -8.645 -20.841  1.00 37.97           N
ATOM   1393  N   ASN A 178     -18.577 -15.060 -21.786  1.00 21.81           N
ATOM   1394  CA  ASN A 178     -17.359 -15.663 -22.356  1.00 22.97           C
ATOM   1395  C   ASN A 178     -17.496 -17.147 -22.618  1.00 22.17           C
ATOM   1396  O   ASN A 178     -16.547 -17.767 -23.120  1.00 23.56           O
ATOM   1397  CB  ASN A 178     -16.168 -15.415 -21.439  1.00 24.14           C
ATOM   1398  CG  ASN A 178     -15.746 -14.003 -21.454  1.00 29.68           C
ATOM   1399  OD1 ASN A 178     -15.070 -13.575 -22.374  1.00 31.00           O
ATOM   1400  ND2 ASN A 178     -16.183 -13.239 -20.457  1.00 28.57           N
ATOM   1401  N   ARG A 179     -18.627 -17.730 -22.244  1.00 20.41           N
ATOM   1402  CA  ARG A 179     -19.051 -19.065 -22.648  1.00 25.18           C
ATOM   1403  C   ARG A 179     -18.610 -19.395 -24.076  1.00 24.86           C
ATOM   1404  O   ARG A 179     -18.104 -20.482 -24.370  1.00 21.67           O
ATOM   1405  CB  ARG A 179     -20.587 -19.089 -22.560  1.00 26.76           C
ATOM   1406  CG  ARG A 179     -21.200 -20.287 -21.990  1.00 31.05           C
ATOM   1407  CD  ARG A 179     -22.703 -20.166 -22.064  1.00 31.27           C
ATOM   1408  NE  ARG A 179     -23.311 -21.493 -22.070  1.00 38.47           N
ATOM   1409  CZ  ARG A 179     -23.447 -22.274 -23.144  1.00 37.13           C
ATOM   1410  NH1 ARG A 179     -23.029 -21.868 -24.356  1.00 39.85           N
ATOM   1411  NH2 ARG A 179     -24.013 -23.473 -23.001  1.00 40.99           N
ATOM   1412  N   ALA A 180     -18.832 -18.442 -24.977  1.00 27.00           N
ATOM   1413  CA  ALA A 180     -18.635 -18.669 -26.400  1.00 28.37           C
ATOM   1414  C   ALA A 180     -17.173 -18.942 -26.758  1.00 25.69           C
ATOM   1415  O   ALA A 180     -16.900 -19.571 -27.785  1.00 30.18           O
ATOM   1416  CB  ALA A 180     -19.163 -17.457 -27.165  1.00 29.28           C
ATOM   1417  N   THR A 181     -16.218 -18.450 -25.964  1.00 23.42           N
ATOM   1418  CA  THR A 181     -14.803 -18.664 -26.288  1.00 22.78           C
ATOM   1419  C   THR A 181     -14.314 -20.045 -25.935  1.00 21.49           C
ATOM   1420  O   THR A 181     -13.169 -20.370 -26.249  1.00 21.34           O
ATOM   1421  CB  THR A 181     -13.893 -17.696 -25.529  1.00 26.98           C
ATOM   1422  OG1 THR A 181     -13.781 -18.119 -24.138  1.00 22.88           O
ATOM   1423  CG2 THR A 181     -14.439 -16.319 -25.629  1.00 25.57           C
ATOM   1424  N   MET A 182     -15.112 -20.835 -25.240  1.00 18.24           N
ATOM   1425  CA  MET A 182     -14.550 -22.009 -24.628  1.00 18.31           C
ATOM   1426  C   MET A 182     -14.568 -23.190 -25.590  1.00 19.93           C
ATOM   1427  O   MET A 182     -15.478 -23.354 -26.408  1.00 21.92           O
ATOM   1428  CB  MET A 182     -15.285 -22.280 -23.332  1.00 19.60           C
ATOM   1429  CG  MET A 182     -14.846 -21.150 -22.271  1.00 17.53           C
ATOM   1430  SD  MET A 182     -15.837 -21.528 -20.867  1.00 18.98           S
ATOM   1431  CE  MET A 182     -14.850 -22.870 -20.172  1.00 15.10           C
ATOM   1432  N   LEU A 183     -13.555 -24.019 -25.468  1.00 17.26           N
ATOM   1433  CA  LEU A 183     -13.256 -25.077 -26.407  1.00 14.87           C
ATOM   1434  C   LEU A 183     -13.703 -26.433 -25.911  1.00 17.35           C
ATOM   1435  O   LEU A 183     -13.874 -26.647 -24.720  1.00 15.45           O
ATOM   1436  CB  LEU A 183     -11.749 -25.107 -26.673  1.00 17.70           C
ATOM   1437  CG  LEU A 183     -11.106 -23.819 -27.108  1.00 22.92           C
ATOM   1438  CD1 LEU A 183      -9.595 -24.172 -27.369  1.00 27.53           C
ATOM   1439  CD2 LEU A 183     -11.838 -23.296 -28.344  1.00 26.37           C
ATOM   1440  N   GLY A 184     -13.928 -27.360 -26.862  1.00 16.91           N
ATOM   1441  CA  GLY A 184     -14.071 -28.756 -26.498  1.00 17.37           C
ATOM   1442  C   GLY A 184     -15.380 -29.101 -25.858  1.00 17.57           C
ATOM   1443  O   GLY A 184     -15.490 -30.141 -25.206  1.00 20.96           O
ATOM   1444  N   GLY A 185     -16.384 -28.241 -26.009  1.00 17.44           N
ATOM   1445  CA  GLY A 185     -17.680 -28.453 -25.412  1.00 18.73           C
ATOM   1446  C   GLY A 185     -17.806 -27.912 -24.009  1.00 17.45           C
ATOM   1447  O   GLY A 185     -18.866 -28.094 -23.370  1.00 18.96           O
ATOM   1448  N   THR A 186     -16.743 -27.293 -23.490  1.00 17.25           N
ATOM   1449  CA  THR A 186     -16.769 -26.830 -22.105  1.00 14.22           C
ATOM   1450  C   THR A 186     -17.629 -25.601 -21.905  1.00 16.07           C
ATOM   1451  O   THR A 186     -17.853 -25.218 -20.754  1.00 15.09           O
ATOM   1452  CB  THR A 186     -15.342 -26.561 -21.609  1.00 13.35           C
ATOM   1453  OG1 THR A 186     -14.733 -25.524 -22.381  1.00 13.74           O
ATOM   1454  CG2 THR A 186     -14.528 -27.859 -21.723  1.00 13.12           C
ATOM   1455  N   ASP A 187     -18.085 -24.947 -22.983  1.00 17.88           N
ATOM   1456  CA  ASP A 187     -19.106 -23.920 -22.835  1.00 18.27           C
ATOM   1457  C   ASP A 187     -20.378 -24.483 -22.203  1.00 20.32           C
ATOM   1458  O   ASP A 187     -21.098 -23.765 -21.508  1.00 23.55           O
ATOM   1459  CB  ASP A 187     -19.399 -23.279 -24.197  1.00 21.37           C
ATOM   1460  CG  ASP A 187     -20.040 -24.230 -25.146  1.00 26.43           C
ATOM   1461  OD1 ASP A 187     -19.433 -25.263 -25.473  1.00 22.09           O
ATOM   1462  OD2 ASP A 187     -21.167 -23.952 -25.575  1.00 33.57           O
ATOM   1463  N   SER A 188     -20.673 -25.750 -22.407  1.00 18.19           N
ATOM   1464  CA  SER A 188     -21.801 -26.326 -21.677  1.00 19.04           C
ATOM   1465  C   SER A 188     -21.432 -26.645 -20.217  1.00 20.13           C
ATOM   1466  O   SER A 188     -22.234 -26.429 -19.295  1.00 20.18           O
ATOM   1467  CB  SER A 188     -22.268 -27.576 -22.415  1.00 22.97           C
ATOM   1468  OG  SER A 188     -22.999 -28.422 -21.537  1.00 29.35           O
ATOM   1469  N   THR A 189     -20.212 -27.144 -19.985  1.00 18.13           N
ATOM   1470  CA  THR A 189     -19.783 -27.506 -18.637  1.00 15.58           C
ATOM   1471  C   THR A 189     -19.767 -26.311 -17.699  1.00 17.03           C
ATOM   1472  O   THR A 189     -20.119 -26.433 -16.521  1.00 16.44           O
ATOM   1473  CB  THR A 189     -18.368 -28.096 -18.668  1.00 16.98           C
ATOM   1474  OG1 THR A 189     -18.268 -28.993 -19.773  1.00 17.41           O
ATOM   1475  CG2 THR A 189     -18.112 -28.847 -17.345  1.00 17.77           C
ATOM   1476  N   ILE A 190     -19.278 -25.173 -18.184  1.00 14.20           N
ATOM   1477  CA  ILE A 190     -19.041 -24.024 -17.310  1.00 14.85           C
ATOM   1478  C   ILE A 190     -20.343 -23.516 -16.696  1.00 15.64           C
ATOM   1479  O   ILE A 190     -20.317 -22.921 -15.594  1.00 13.64           O
ATOM   1480  CB  ILE A 190     -18.300 -22.905 -18.089  1.00 15.26           C
ATOM   1481  CG1 ILE A 190     -17.689 -21.880 -17.133  1.00 16.84           C
ATOM   1482  CG2 ILE A 190     -19.259 -22.157 -19.073  1.00 15.48           C
ATOM   1483  CD1 ILE A 190     -16.500 -22.410 -16.358  1.00 15.44           C
ATOM   1484  N   THR A 191     -21.493 -23.721 -17.374  1.00 14.94           N
ATOM   1485  CA  THR A 191     -22.733 -23.256 -16.758  1.00 16.63           C
ATOM   1486  C   THR A 191     -23.085 -24.110 -15.566  1.00 13.31           C
ATOM   1487  O   THR A 191     -23.678 -23.614 -14.595  1.00 16.12           O
ATOM   1488  CB  THR A 191     -23.898 -23.213 -17.784  1.00 20.55           C
ATOM   1489  OG1 THR A 191     -24.320 -24.534 -18.097  1.00 26.43           O
ATOM   1490  CG2 THR A 191     -23.371 -22.636 -19.050  1.00 18.89           C
ATOM   1491  N   LYS A 192     -22.744 -25.412 -15.611  1.00 14.53           N
ATOM   1492  CA  LYS A 192     -22.953 -26.251 -14.441  1.00 16.35           C
ATOM   1493  C   LYS A 192     -22.072 -25.804 -13.287  1.00 14.18           C
ATOM   1494  O   LYS A 192     -22.464 -25.943 -12.125  1.00 14.19           O
ATOM   1495  CB  LYS A 192     -22.631 -27.719 -14.751  1.00 19.00           C
ATOM   1496  CG  LYS A 192     -23.858 -28.549 -15.097  1.00 23.39           C
ATOM   1497  CD  LYS A 192     -24.493 -28.043 -16.377  1.00 25.33           C
ATOM   1498  CE  LYS A 192     -23.834 -28.659 -17.551  1.00 27.46           C
ATOM   1499  NZ  LYS A 192     -24.578 -28.394 -18.873  1.00 26.76           N
ATOM   1500  N   VAL A 193     -20.858 -25.326 -13.597  1.00 11.77           N
ATOM   1501  CA  VAL A 193     -19.953 -24.851 -12.552  1.00 10.92           C
ATOM   1502  C   VAL A 193     -20.549 -23.637 -11.855  1.00  9.92           C
ATOM   1503  O   VAL A 193     -20.516 -23.531 -10.630  1.00 11.73           O
ATOM   1504  CB  VAL A 193     -18.553 -24.544 -13.128  1.00 13.14           C
ATOM   1505  CG1 VAL A 193     -17.685 -23.989 -12.038  1.00 14.62           C
ATOM   1506  CG2 VAL A 193     -17.920 -25.800 -13.679  1.00 13.89           C
ATOM   1507  N   PHE A 194     -21.132 -22.731 -12.619  1.00 11.14           N
ATOM   1508  CA  PHE A 194     -21.823 -21.583 -12.027  1.00 12.18           C
ATOM   1509  C   PHE A 194     -22.901 -22.025 -11.029  1.00 11.37           C
ATOM   1510  O   PHE A 194     -22.962 -21.511  -9.910  1.00 10.92           O
ATOM   1511  CB  PHE A 194     -22.442 -20.729 -13.133  1.00 14.01           C
ATOM   1512  CG  PHE A 194     -23.390 -19.652 -12.629  1.00 19.29           C
ATOM   1513  CD1 PHE A 194     -22.900 -18.478 -12.139  1.00 23.96           C
ATOM   1514  CD2 PHE A 194     -24.767 -19.861 -12.647  1.00 25.25           C
ATOM   1515  CE1 PHE A 194     -23.780 -17.436 -11.676  1.00 21.52           C
ATOM   1516  CE2 PHE A 194     -25.649 -18.873 -12.149  1.00 27.68           C
ATOM   1517  CZ  PHE A 194     -25.118 -17.650 -11.667  1.00 27.54           C
ATOM   1518  N   TRP A 195     -23.744 -23.005 -11.405  1.00 11.89           N
ATOM   1519  CA  TRP A 195     -24.817 -23.434 -10.503  1.00 13.08           C
ATOM   1520  C   TRP A 195     -24.263 -24.156  -9.281  1.00 11.97           C
ATOM   1521  O   TRP A 195     -24.806 -24.022  -8.177  1.00 11.78           O
ATOM   1522  CB  TRP A 195     -25.791 -24.345 -11.262  1.00 16.40           C
ATOM   1523  CG  TRP A 195     -26.653 -23.500 -12.139  1.00 17.87           C
ATOM   1524  CD1 TRP A 195     -26.594 -23.377 -13.501  1.00 22.47           C
ATOM   1525  CD2 TRP A 195     -27.680 -22.620 -11.688  1.00 21.41           C
ATOM   1526  NE1 TRP A 195     -27.535 -22.437 -13.930  1.00 24.98           N
ATOM   1527  CE2 TRP A 195     -28.210 -21.967 -12.827  1.00 28.07           C
ATOM   1528  CE3 TRP A 195     -28.210 -22.321 -10.416  1.00 24.02           C
ATOM   1529  CZ2 TRP A 195     -29.250 -21.020 -12.731  1.00 30.75           C
ATOM   1530  CZ3 TRP A 195     -29.247 -21.383 -10.326  1.00 31.09           C
ATOM   1531  CH2 TRP A 195     -29.757 -20.755 -11.488  1.00 26.55           C
ATOM   1532  N   LEU A 196     -23.192 -24.946  -9.472  1.00  9.37           N
ATOM   1533  CA  LEU A 196     -22.535 -25.595  -8.342  1.00 11.01           C
ATOM   1534  C   LEU A 196     -22.028 -24.543  -7.355  1.00 10.13           C
ATOM   1535  O   LEU A 196     -22.192 -24.692  -6.143  1.00 10.20           O
ATOM   1536  CB  LEU A 196     -21.363 -26.446  -8.840  1.00 11.95           C
ATOM   1537  CG  LEU A 196     -20.516 -27.068  -7.705  1.00 13.95           C
ATOM   1538  CD1 LEU A 196     -21.280 -28.163  -6.956  1.00 16.15           C
ATOM   1539  CD2 LEU A 196     -19.172 -27.596  -8.236  1.00 17.06           C
ATOM   1540  N   MET A 197     -21.475 -23.424  -7.882  1.00 10.54           N
ATOM   1541  CA  MET A 197     -20.980 -22.371  -6.993  1.00 11.31           C
ATOM   1542  C   MET A 197     -22.123 -21.735  -6.248  1.00 11.69           C
ATOM   1543  O   MET A 197     -22.040 -21.521  -5.040  1.00 11.62           O
ATOM   1544  CB  MET A 197     -20.244 -21.283  -7.812  1.00 12.23           C
ATOM   1545  CG  MET A 197     -18.996 -21.745  -8.413  1.00 17.86           C
ATOM   1546  SD  MET A 197     -18.373 -20.396  -9.465  1.00 23.35           S
ATOM   1547  CE  MET A 197     -18.167 -19.214  -8.187  1.00 17.28           C
ATOM   1548  N   MET A 198     -23.193 -21.391  -6.959  1.00 10.95           N
ATOM   1549  CA  MET A 198     -24.336 -20.738  -6.300  1.00 13.33           C
ATOM   1550  C   MET A 198     -24.898 -21.620  -5.178  1.00 13.65           C
ATOM   1551  O   MET A 198     -25.271 -21.134  -4.106  1.00 17.15           O
ATOM   1552  CB  MET A 198     -25.448 -20.462  -7.311  1.00 15.37           C
ATOM   1553  CG  MET A 198     -25.070 -19.589  -8.471  1.00 22.93           C
ATOM   1554  SD  MET A 198     -24.717 -17.929  -7.893  1.00 26.97           S
ATOM   1555  CE  MET A 198     -22.940 -17.971  -7.968  1.00 25.01           C
ATOM   1556  N   PHE A 199     -24.961 -22.921  -5.407  1.00  9.76           N
ATOM   1557  CA  PHE A 199     -25.479 -23.806  -4.372  1.00 10.31           C
ATOM   1558  C   PHE A 199     -24.492 -23.896  -3.200  1.00  9.74           C
ATOM   1559  O   PHE A 199     -24.845 -23.654  -2.037  1.00 10.29           O
ATOM   1560  CB  PHE A 199     -25.727 -25.201  -4.988  1.00 13.92           C
ATOM   1561  CG  PHE A 199     -25.588 -26.346  -4.003  1.00 16.90           C
ATOM   1562  CD1 PHE A 199     -26.532 -26.536  -3.038  1.00 16.63           C
ATOM   1563  CD2 PHE A 199     -24.504 -27.210  -4.053  1.00 16.10           C
ATOM   1564  CE1 PHE A 199     -26.416 -27.587  -2.143  1.00 18.38           C
ATOM   1565  CE2 PHE A 199     -24.390 -28.237  -3.129  1.00 22.62           C
ATOM   1566  CZ  PHE A 199     -25.360 -28.376  -2.163  1.00 17.60           C
ATOM   1567  N   ALA A 200     -23.236 -24.181  -3.515  1.00  8.40           N
ATOM   1568  CA  ALA A 200     -22.311 -24.510  -2.449  1.00  8.62           C
ATOM   1569  C   ALA A 200     -21.974 -23.277  -1.642  1.00  9.59           C
ATOM   1570  O   ALA A 200     -21.812 -23.365  -0.431  1.00  9.63           O
ATOM   1571  CB  ALA A 200     -21.012 -25.106  -3.038  1.00  8.77           C
ATOM   1572  N   TRP A 201     -21.807 -22.134  -2.302  1.00  8.67           N
ATOM   1573  CA  TRP A 201     -21.388 -20.953  -1.530  1.00  6.68           C
ATOM   1574  C   TRP A 201     -22.550 -20.421  -0.689  1.00  9.54           C
ATOM   1575  O   TRP A 201     -22.317 -19.762   0.333  1.00  6.83           O
ATOM   1576  CB  TRP A 201     -20.903 -19.836  -2.442  1.00  7.11           C
ATOM   1577  CG  TRP A 201     -19.598 -20.132  -3.093  1.00  9.20           C
ATOM   1578  CD1 TRP A 201     -19.164 -21.351  -3.587  1.00  9.73           C
ATOM   1579  CD2 TRP A 201     -18.547 -19.180  -3.387  1.00 10.18           C
ATOM   1580  NE1 TRP A 201     -17.879 -21.181  -4.180  1.00 10.59           N
ATOM   1581  CE2 TRP A 201     -17.504 -19.876  -4.053  1.00  9.52           C
ATOM   1582  CE3 TRP A 201     -18.404 -17.811  -3.156  1.00 12.84           C
ATOM   1583  CZ2 TRP A 201     -16.333 -19.221  -4.496  1.00  9.91           C
ATOM   1584  CZ3 TRP A 201     -17.221 -17.183  -3.575  1.00 13.36           C
ATOM   1585  CH2 TRP A 201     -16.226 -17.894  -4.238  1.00 11.97           C
ATOM   1586  N   THR A 202     -23.782 -20.727  -1.085  1.00  7.03           N
ATOM   1587  CA  THR A 202     -24.913 -20.265  -0.285  1.00  8.68           C
ATOM   1588  C   THR A 202     -25.049 -21.038   1.017  1.00 11.29           C
ATOM   1589  O   THR A 202     -25.715 -20.571   1.954  1.00 10.75           O
ATOM   1590  CB  THR A 202     -26.204 -20.378  -1.120  1.00 10.47           C
ATOM   1591  OG1 THR A 202     -26.058 -19.494  -2.225  1.00 12.27           O
ATOM   1592  CG2 THR A 202     -27.452 -19.968  -0.312  1.00 12.36           C
ATOM   1593  N   LEU A 203     -24.374 -22.177   1.142  1.00  8.28           N
ATOM   1594  CA  LEU A 203     -24.431 -22.883   2.423  1.00  8.96           C
ATOM   1595  C   LEU A 203     -23.705 -22.125   3.526  1.00  8.27           C
ATOM   1596  O   LEU A 203     -24.039 -22.280   4.701  1.00  9.89           O
ATOM   1597  CB  LEU A 203     -23.811 -24.261   2.287  1.00  9.39           C
ATOM   1598  CG  LEU A 203     -24.597 -25.201   1.357  1.00 15.31           C
ATOM   1599  CD1 LEU A 203     -23.824 -26.569   1.347  1.00 14.28           C
ATOM   1600  CD2 LEU A 203     -26.005 -25.381   1.857  1.00 15.87           C
ATOM   1601  N   TYR A 204     -22.673 -21.312   3.175  1.00  8.23           N
ATOM   1602  CA  TYR A 204     -21.961 -20.611   4.235  1.00  7.90           C
ATOM   1603  C   TYR A 204     -22.844 -19.591   4.944  1.00  9.63           C
ATOM   1604  O   TYR A 204     -22.801 -19.530   6.182  1.00  8.63           O
ATOM   1605  CB  TYR A 204     -20.700 -19.933   3.667  1.00  8.38           C
ATOM   1606  CG  TYR A 204     -19.697 -21.004   3.203  1.00  7.08           C
ATOM   1607  CD1 TYR A 204     -18.790 -21.545   4.088  1.00  9.95           C
ATOM   1608  CD2 TYR A 204     -19.689 -21.436   1.869  1.00  7.69           C
ATOM   1609  CE1 TYR A 204     -17.850 -22.507   3.641  1.00  9.05           C
ATOM   1610  CE2 TYR A 204     -18.751 -22.453   1.400  1.00  7.12           C
ATOM   1611  CZ  TYR A 204     -17.883 -22.929   2.325  1.00  8.08           C
ATOM   1612  OH  TYR A 204     -16.981 -23.854   1.915  1.00  8.98           O
ATOM   1613  N   PRO A 205     -23.595 -18.725   4.257  1.00  9.10           N
ATOM   1614  CA  PRO A 205     -24.478 -17.842   5.031  1.00 10.14           C
ATOM   1615  C   PRO A 205     -25.540 -18.587   5.820  1.00 11.38           C
ATOM   1616  O   PRO A 205     -25.986 -18.069   6.851  1.00 10.81           O
ATOM   1617  CB  PRO A 205     -25.094 -16.914   3.969  1.00 10.89           C
ATOM   1618  CG  PRO A 205     -24.826 -17.592   2.578  1.00 11.14           C
ATOM   1619  CD  PRO A 205     -23.453 -18.253   2.871  1.00  9.03           C
ATOM   1620  N   ILE A 206     -25.940 -19.809   5.397  1.00 10.19           N
ATOM   1621  CA  ILE A 206     -26.888 -20.572   6.212  1.00  9.88           C
ATOM   1622  C   ILE A 206     -26.230 -21.005   7.528  1.00 13.51           C
ATOM   1623  O   ILE A 206     -26.812 -20.861   8.614  1.00 11.87           O
ATOM   1624  CB  ILE A 206     -27.408 -21.793   5.427  1.00 11.17           C
ATOM   1625  CG1 ILE A 206     -28.204 -21.357   4.215  1.00 11.84           C
ATOM   1626  CG2 ILE A 206     -28.207 -22.713   6.390  1.00 12.27           C
ATOM   1627  CD1 ILE A 206     -28.632 -22.451   3.219  1.00 13.41           C
ATOM   1628  N   ALA A 207     -24.984 -21.470   7.452  1.00 11.18           N
ATOM   1629  CA  ALA A 207     -24.221 -21.792   8.667  1.00  9.90           C
ATOM   1630  C   ALA A 207     -24.048 -20.572   9.559  1.00 10.77           C
ATOM   1631  O   ALA A 207     -24.054 -20.674  10.790  1.00 11.96           O
ATOM   1632  CB  ALA A 207     -22.842 -22.330   8.265  1.00 12.11           C
ATOM   1633  N   TYR A 208     -23.858 -19.409   8.949  1.00  9.94           N
ATOM   1634  CA  TYR A 208     -23.642 -18.196   9.717  1.00  9.50           C
ATOM   1635  C   TYR A 208     -24.876 -17.847  10.535  1.00 12.29           C
ATOM   1636  O   TYR A 208     -24.762 -17.256  11.629  1.00 11.63           O
ATOM   1637  CB  TYR A 208     -23.271 -17.089   8.714  1.00  8.55           C
ATOM   1638  CG  TYR A 208     -23.259 -15.652   9.200  1.00  9.89           C
ATOM   1639  CD1 TYR A 208     -22.068 -15.078   9.578  1.00  9.53           C
ATOM   1640  CD2 TYR A 208     -24.426 -14.874   9.208  1.00 12.06           C
ATOM   1641  CE1 TYR A 208     -22.012 -13.726   9.966  1.00  9.56           C
ATOM   1642  CE2 TYR A 208     -24.407 -13.534   9.632  1.00 12.46           C
ATOM   1643  CZ  TYR A 208     -23.205 -12.987  10.022  1.00 13.30           C
ATOM   1644  OH  TYR A 208     -23.173 -11.650  10.411  1.00 13.40           O
ATOM   1645  N   LEU A 209     -26.055 -18.204  10.027  1.00 11.49           N
ATOM   1646  CA  LEU A 209     -27.303 -17.885  10.714  1.00 10.86           C
ATOM   1647  C   LEU A 209     -27.727 -18.918  11.754  1.00 15.93           C
ATOM   1648  O   LEU A 209     -28.692 -18.664  12.481  1.00 12.39           O
ATOM   1649  CB  LEU A 209     -28.441 -17.744   9.699  1.00 12.87           C
ATOM   1650  CG  LEU A 209     -28.339 -16.513   8.827  1.00 15.64           C
ATOM   1651  CD1 LEU A 209     -29.276 -16.637   7.592  1.00 16.47           C
ATOM   1652  CD2 LEU A 209     -28.713 -15.269   9.636  1.00 22.30           C
ATOM   1653  N   VAL A 210     -27.045 -20.063  11.870  1.00 14.27           N
ATOM   1654  CA  VAL A 210     -27.471 -21.090  12.828  1.00 12.04           C
ATOM   1655  C   VAL A 210     -27.655 -20.493  14.228  1.00 15.06           C
ATOM   1656  O   VAL A 210     -28.662 -20.828  14.893  1.00 16.23           O
ATOM   1657  CB  VAL A 210     -26.483 -22.282  12.848  1.00 15.00           C
ATOM   1658  CG1 VAL A 210     -26.692 -23.181  14.101  1.00 15.97           C
ATOM   1659  CG2 VAL A 210     -26.586 -23.113  11.576  1.00 13.70           C
ATOM   1660  N   PRO A 211     -26.779 -19.578  14.715  1.00 14.43           N
ATOM   1661  CA  PRO A 211     -27.015 -19.016  16.063  1.00 14.16           C
ATOM   1662  C   PRO A 211     -28.379 -18.401  16.211  1.00 16.65           C
ATOM   1663  O   PRO A 211     -28.895 -18.297  17.336  1.00 18.23           O
ATOM   1664  CB  PRO A 211     -25.902 -17.961  16.221  1.00 18.08           C
ATOM   1665  CG  PRO A 211     -24.774 -18.547  15.446  1.00 15.71           C
ATOM   1666  CD  PRO A 211     -25.442 -19.177  14.218  1.00 14.83           C
ATOM   1667  N   ALA A 212     -28.958 -17.933  15.110  1.00 12.97           N
ATOM   1668  CA  ALA A 212     -30.252 -17.260  15.221  1.00 21.12           C
ATOM   1669  C   ALA A 212     -31.396 -18.247  15.270  1.00 21.99           C
ATOM   1670  O   ALA A 212     -32.431 -17.935  15.867  1.00 27.73           O
ATOM   1671  CB  ALA A 212     -30.459 -16.277  14.070  1.00 20.08           C
ATOM   1672  N   PHE A 213     -31.260 -19.429  14.661  1.00 20.47           N
ATOM   1673  CA  PHE A 213     -32.382 -20.355  14.610  1.00 21.70           C
ATOM   1674  C   PHE A 213     -32.176 -21.673  15.327  1.00 24.42           C
ATOM   1675  O   PHE A 213     -33.149 -22.424  15.483  1.00 21.34           O
ATOM   1676  CB  PHE A 213     -32.839 -20.639  13.152  1.00 21.04           C
ATOM   1677  CG  PHE A 213     -31.806 -21.303  12.225  1.00 20.13           C
ATOM   1678  CD1 PHE A 213     -31.630 -22.669  12.232  1.00 22.28           C
ATOM   1679  CD2 PHE A 213     -31.138 -20.553  11.258  1.00 21.24           C
ATOM   1680  CE1 PHE A 213     -30.740 -23.288  11.345  1.00 23.73           C
ATOM   1681  CE2 PHE A 213     -30.232 -21.149  10.379  1.00 19.99           C
ATOM   1682  CZ  PHE A 213     -30.028 -22.529  10.430  1.00 22.10           C
ATOM   1683  N   MET A 214     -30.967 -21.980  15.808  1.00 16.33           N
ATOM   1684  CA  MET A 214     -30.770 -23.247  16.464  1.00 17.51           C
ATOM   1685  C   MET A 214     -29.586 -23.042  17.404  1.00 18.05           C
ATOM   1686  O   MET A 214     -28.517 -23.574  17.174  1.00 15.46           O
ATOM   1687  CB  MET A 214     -30.505 -24.382  15.474  1.00 18.25           C
ATOM   1688  CG  MET A 214     -30.523 -25.759  16.127  1.00 22.12           C
ATOM   1689  SD  MET A 214     -30.304 -27.148  14.976  1.00 25.37           S
ATOM   1690  CE  MET A 214     -31.621 -26.872  13.810  1.00 30.58           C
ATOM   1691  N   ASN A 215     -29.798 -22.231  18.446  1.00 17.10           N
ATOM   1692  CA  ASN A 215     -28.758 -21.914  19.421  1.00 16.28           C
ATOM   1693  C   ASN A 215     -28.753 -22.992  20.508  1.00 19.00           C
ATOM   1694  O   ASN A 215     -29.284 -22.848  21.605  1.00 17.91           O
ATOM   1695  CB  ASN A 215     -28.961 -20.504  19.982  1.00 21.75           C
ATOM   1696  CG  ASN A 215     -27.838 -20.111  20.913  1.00 32.34           C
ATOM   1697  OD1 ASN A 215     -26.758 -20.729  20.890  1.00 29.54           O
ATOM   1698  ND2 ASN A 215     -28.095 -19.146  21.785  1.00 34.50           N
ATOM   1699  N   ASN A 216     -28.090 -24.098  20.200  1.00 14.20           N
ATOM   1700  CA  ASN A 216     -27.990 -25.227  21.116  1.00 15.35           C
ATOM   1701  C   ASN A 216     -26.902 -26.125  20.545  1.00 12.73           C
ATOM   1702  O   ASN A 216     -26.344 -25.839  19.474  1.00 12.55           O
ATOM   1703  CB  ASN A 216     -29.319 -25.987  21.296  1.00 15.85           C
ATOM   1704  CG  ASN A 216     -29.911 -26.472  19.993  1.00 18.20           C
ATOM   1705  OD1 ASN A 216     -29.225 -27.043  19.146  1.00 14.06           O
ATOM   1706  ND2 ASN A 216     -31.214 -26.262  19.828  1.00 18.91           N
ATOM   1707  N   ALA A 217     -26.545 -27.155  21.300  1.00 13.91           N
ATOM   1708  CA  ALA A 217     -25.397 -27.947  20.901  1.00 12.00           C
ATOM   1709  C   ALA A 217     -25.649 -28.652  19.564  1.00 14.63           C
ATOM   1710  O   ALA A 217     -24.701 -28.905  18.792  1.00 12.30           O
ATOM   1711  CB  ALA A 217     -25.041 -28.978  22.002  1.00 14.46           C
ATOM   1712  N   ASP A 218     -26.902 -29.031  19.273  1.00 10.52           N
ATOM   1713  CA  ASP A 218     -27.098 -29.674  17.966  1.00 11.85           C
ATOM   1714  C   ASP A 218     -26.937 -28.682  16.808  1.00 12.08           C
ATOM   1715  O   ASP A 218     -26.517 -29.090  15.707  1.00 10.98           O
ATOM   1716  CB  ASP A 218     -28.471 -30.373  17.931  1.00 14.70           C
ATOM   1717  CG  ASP A 218     -28.494 -31.611  18.805  1.00 17.00           C
ATOM   1718  OD1 ASP A 218     -27.590 -32.461  18.760  1.00 21.72           O
ATOM   1719  OD2 ASP A 218     -29.410 -31.694  19.568  1.00 24.24           O
ATOM   1720  N   GLY A 219     -27.222 -27.387  17.047  1.00 11.53           N
ATOM   1721  CA  GLY A 219     -26.934 -26.346  16.055  1.00 10.56           C
ATOM   1722  C   GLY A 219     -25.435 -26.200  15.805  1.00 11.24           C
ATOM   1723  O   GLY A 219     -24.986 -25.942  14.679  1.00 10.22           O
ATOM   1724  N   VAL A 220     -24.643 -26.370  16.851  1.00  8.80           N
ATOM   1725  CA  VAL A 220     -23.196 -26.388  16.674  1.00  8.54           C
ATOM   1726  C   VAL A 220     -22.800 -27.502  15.738  1.00 10.54           C
ATOM   1727  O   VAL A 220     -21.956 -27.324  14.852  1.00 10.25           O
ATOM   1728  CB  VAL A 220     -22.501 -26.538  18.034  1.00  9.30           C
ATOM   1729  CG1 VAL A 220     -20.984 -26.857  17.859  1.00 11.23           C
ATOM   1730  CG2 VAL A 220     -22.687 -25.203  18.761  1.00 13.05           C
ATOM   1731  N   VAL A 221     -23.366 -28.687  15.957  1.00  9.41           N
ATOM   1732  CA  VAL A 221     -23.057 -29.788  15.064  1.00  8.62           C
ATOM   1733  C   VAL A 221     -23.512 -29.465  13.655  1.00  9.96           C
ATOM   1734  O   VAL A 221     -22.778 -29.691  12.678  1.00 10.20           O
ATOM   1735  CB  VAL A 221     -23.729 -31.078  15.560  1.00 10.52           C
ATOM   1736  CG1 VAL A 221     -23.545 -32.179  14.526  1.00 10.82           C
ATOM   1737  CG2 VAL A 221     -23.150 -31.505  16.929  1.00 12.11           C
ATOM   1738  N   LEU A 222     -24.747 -28.992  13.517  1.00  7.78           N
ATOM   1739  CA  LEU A 222     -25.252 -28.695  12.178  1.00  9.00           C
ATOM   1740  C   LEU A 222     -24.339 -27.696  11.445  1.00  8.37           C
ATOM   1741  O   LEU A 222     -24.105 -27.825  10.235  1.00  8.62           O
ATOM   1742  CB  LEU A 222     -26.686 -28.147  12.295  1.00  9.56           C
ATOM   1743  CG  LEU A 222     -27.300 -27.615  11.002  1.00 14.19           C
ATOM   1744  CD1 LEU A 222     -27.423 -28.773  10.012  1.00 10.74           C
ATOM   1745  CD2 LEU A 222     -28.663 -26.910  11.308  1.00 12.52           C
ATOM   1746  N   ARG A 223     -23.864 -26.669  12.141  1.00  8.14           N
ATOM   1747  CA  ARG A 223     -23.026 -25.703  11.458  1.00  9.98           C
ATOM   1748  C   ARG A 223     -21.776 -26.360  10.902  1.00  9.26           C
ATOM   1749  O   ARG A 223     -21.375 -26.065   9.766  1.00  7.91           O
ATOM   1750  CB  ARG A 223     -22.656 -24.544  12.394  1.00 11.29           C
ATOM   1751  CG  ARG A 223     -21.620 -23.655  11.756  1.00 11.84           C
ATOM   1752  CD  ARG A 223     -21.823 -22.210  12.186  1.00 14.54           C
ATOM   1753  NE  ARG A 223     -21.384 -22.078  13.541  1.00 15.49           N
ATOM   1754  CZ  ARG A 223     -21.503 -20.952  14.233  1.00 12.17           C
ATOM   1755  NH1 ARG A 223     -21.045 -20.912  15.464  1.00 15.96           N
ATOM   1756  NH2 ARG A 223     -22.098 -19.891  13.686  1.00 14.33           N
ATOM   1757  N   GLN A 224     -21.166 -27.296  11.669  1.00  7.27           N
ATOM   1758  CA  GLN A 224     -19.948 -27.913  11.154  1.00  9.40           C
ATOM   1759  C   GLN A 224     -20.275 -28.876  10.031  1.00 10.27           C
ATOM   1760  O   GLN A 224     -19.474 -29.076   9.107  1.00  9.62           O
ATOM   1761  CB  GLN A 224     -19.180 -28.670  12.254  1.00  9.61           C
ATOM   1762  CG  GLN A 224     -18.708 -27.735  13.403  1.00 13.54           C
ATOM   1763  CD  GLN A 224     -17.799 -26.638  12.886  1.00 15.28           C
ATOM   1764  OE1 GLN A 224     -16.874 -26.878  12.091  1.00 17.58           O
ATOM   1765  NE2 GLN A 224     -18.090 -25.404  13.286  1.00 15.23           N
ATOM   1766  N   LEU A 225     -21.449 -29.512  10.110  1.00  8.25           N
ATOM   1767  CA  LEU A 225     -21.883 -30.349   9.012  1.00  6.92           C
ATOM   1768  C   LEU A 225     -22.083 -29.517   7.728  1.00  7.73           C
ATOM   1769  O   LEU A 225     -21.664 -29.902   6.641  1.00  8.42           O
ATOM   1770  CB  LEU A 225     -23.170 -31.035   9.453  1.00  8.06           C
ATOM   1771  CG  LEU A 225     -23.717 -31.972   8.362  1.00 10.72           C
ATOM   1772  CD1 LEU A 225     -22.707 -33.022   8.130  1.00 14.07           C
ATOM   1773  CD2 LEU A 225     -25.069 -32.572   8.866  1.00 14.61           C
ATOM   1774  N   LEU A 226     -22.740 -28.366   7.831  1.00  8.25           N
ATOM   1775  CA  LEU A 226     -22.933 -27.536   6.663  1.00  7.41           C
ATOM   1776  C   LEU A 226     -21.599 -27.052   6.096  1.00  6.90           C
ATOM   1777  O   LEU A 226     -21.418 -27.016   4.873  1.00  7.63           O
ATOM   1778  CB  LEU A 226     -23.828 -26.353   7.054  1.00  8.80           C
ATOM   1779  CG  LEU A 226     -25.286 -26.720   7.350  1.00  9.32           C
ATOM   1780  CD1 LEU A 226     -25.934 -25.443   7.924  1.00 12.61           C
ATOM   1781  CD2 LEU A 226     -25.936 -27.180   6.044  1.00 12.95           C
ATOM   1782  N   PHE A 227     -20.656 -26.633   6.975  1.00  6.71           N
ATOM   1783  CA  PHE A 227     -19.346 -26.208   6.477  1.00  7.39           C
ATOM   1784  C   PHE A 227     -18.673 -27.331   5.723  1.00  8.84           C
ATOM   1785  O   PHE A 227     -18.008 -27.110   4.705  1.00  9.31           O
ATOM   1786  CB  PHE A 227     -18.449 -25.813   7.643  1.00  8.12           C
ATOM   1787  CG  PHE A 227     -18.695 -24.405   8.196  1.00 12.03           C
ATOM   1788  CD1 PHE A 227     -19.035 -23.367   7.368  1.00 13.39           C
ATOM   1789  CD2 PHE A 227     -18.490 -24.152   9.554  1.00 14.36           C
ATOM   1790  CE1 PHE A 227     -19.206 -22.083   7.864  1.00 13.78           C
ATOM   1791  CE2 PHE A 227     -18.640 -22.874  10.056  1.00 12.50           C
ATOM   1792  CZ  PHE A 227     -19.007 -21.835   9.198  1.00 11.35           C
ATOM   1793  N   THR A 228     -18.831 -28.555   6.233  1.00  8.68           N
ATOM   1794  CA  THR A 228     -18.194 -29.707   5.608  1.00 10.25           C
ATOM   1795  C   THR A 228     -18.766 -29.959   4.219  1.00 10.96           C
ATOM   1796  O   THR A 228     -18.022 -30.178   3.257  1.00  9.31           O
ATOM   1797  CB  THR A 228     -18.338 -30.919   6.497  1.00 11.80           C
ATOM   1798  OG1 THR A 228     -17.715 -30.632   7.746  1.00 11.37           O
ATOM   1799  CG2 THR A 228     -17.643 -32.136   5.812  1.00 16.27           C
ATOM   1800  N   ILE A 229     -20.087 -29.951   4.090  1.00  7.98           N
ATOM   1801  CA  ILE A 229     -20.687 -30.144   2.771  1.00  8.83           C
ATOM   1802  C   ILE A 229     -20.227 -29.043   1.857  1.00  9.06           C
ATOM   1803  O   ILE A 229     -19.893 -29.262   0.689  1.00  9.05           O
ATOM   1804  CB  ILE A 229     -22.228 -30.143   2.865  1.00  8.76           C
ATOM   1805  CG1 ILE A 229     -22.711 -31.348   3.670  1.00 10.90           C
ATOM   1806  CG2 ILE A 229     -22.866 -30.083   1.489  1.00 10.97           C
ATOM   1807  CD1 ILE A 229     -24.188 -31.140   4.152  1.00 11.31           C
ATOM   1808  N   ALA A 230     -20.244 -27.831   2.374  1.00  7.63           N
ATOM   1809  CA  ALA A 230     -19.907 -26.691   1.534  1.00  6.86           C
ATOM   1810  C   ALA A 230     -18.446 -26.707   1.109  1.00  6.23           C
ATOM   1811  O   ALA A 230     -18.125 -26.335  -0.031  1.00  7.24           O
ATOM   1812  CB  ALA A 230     -20.199 -25.418   2.308  1.00  7.50           C
ATOM   1813  N   ASP A 231     -17.556 -26.946   2.061  1.00  7.49           N
ATOM   1814  CA  ASP A 231     -16.121 -27.011   1.736  1.00  7.73           C
ATOM   1815  C   ASP A 231     -15.851 -28.028   0.640  1.00  7.88           C
ATOM   1816  O   ASP A 231     -15.155 -27.739  -0.331  1.00  8.29           O
ATOM   1817  CB  ASP A 231     -15.320 -27.403   2.958  1.00  7.44           C
ATOM   1818  CG  ASP A 231     -15.136 -26.287   3.938  1.00  6.97           C
ATOM   1819  OD1 ASP A 231     -15.388 -25.122   3.633  1.00  9.55           O
ATOM   1820  OD2 ASP A 231     -14.759 -26.595   5.065  1.00 10.24           O
ATOM   1821  N   ILE A 232     -16.341 -29.258   0.806  1.00  7.46           N
ATOM   1822  CA  ILE A 232     -16.040 -30.278  -0.206  1.00  8.70           C
ATOM   1823  C   ILE A 232     -16.632 -29.897  -1.562  1.00  9.66           C
ATOM   1824  O   ILE A 232     -15.991 -30.066  -2.607  1.00  8.88           O
ATOM   1825  CB  ILE A 232     -16.556 -31.650   0.277  1.00 12.78           C
ATOM   1826  CG1 ILE A 232     -15.722 -32.075   1.499  1.00 11.97           C
ATOM   1827  CG2 ILE A 232     -16.404 -32.693  -0.846  1.00 12.40           C
ATOM   1828  CD1 ILE A 232     -16.385 -33.301   2.255  1.00 19.33           C
ATOM   1829  N   SER A 233     -17.861 -29.377  -1.568  1.00  8.11           N
ATOM   1830  CA  SER A 233     -18.489 -28.962  -2.827  1.00  7.24           C
ATOM   1831  C   SER A 233     -17.752 -27.795  -3.474  1.00  7.88           C
ATOM   1832  O   SER A 233     -17.564 -27.760  -4.699  1.00  9.57           O
ATOM   1833  CB  SER A 233     -19.948 -28.575  -2.550  1.00  9.62           C
ATOM   1834  OG  SER A 233     -20.665 -29.706  -2.065  1.00 16.15           O
ATOM   1835  N   SER A 234     -17.495 -26.762  -2.694  1.00  7.40           N
ATOM   1836  CA  SER A 234     -17.005 -25.521  -3.256  1.00  7.05           C
ATOM   1837  C   SER A 234     -15.531 -25.614  -3.610  1.00  7.77           C
ATOM   1838  O   SER A 234     -15.090 -24.846  -4.450  1.00  7.34           O
ATOM   1839  CB  SER A 234     -17.256 -24.403  -2.252  1.00  6.09           C
ATOM   1840  OG  SER A 234     -16.375 -24.497  -1.145  1.00  6.69           O
ATOM   1841  N   LYS A 235     -14.774 -26.567  -3.025  1.00  7.42           N
ATOM   1842  CA  LYS A 235     -13.320 -26.592  -3.281  1.00  7.33           C
ATOM   1843  C   LYS A 235     -12.977 -27.853  -4.006  1.00  7.39           C
ATOM   1844  O   LYS A 235     -12.245 -27.764  -5.067  1.00  8.95           O
ATOM   1845  CB  LYS A 235     -12.515 -26.530  -1.971  1.00  7.85           C
ATOM   1846  CG  LYS A 235     -12.689 -25.096  -1.324  1.00 10.59           C
ATOM   1847  CD  LYS A 235     -11.930 -25.120   0.042  1.00  8.98           C
ATOM   1848  CE  LYS A 235     -12.952 -24.996   1.177  1.00 11.84           C
ATOM   1849  NZ  LYS A 235     -13.188 -23.540   1.465  1.00  9.83           N
ATOM   1850  N   VAL A 236     -13.454 -28.998  -3.546  1.00  8.15           N
ATOM   1851  CA  VAL A 236     -12.999 -30.270  -4.198  1.00  7.43           C
ATOM   1852  C   VAL A 236     -13.773 -30.553  -5.453  1.00  7.88           C
ATOM   1853  O   VAL A 236     -13.194 -30.738  -6.516  1.00  8.50           O
ATOM   1854  CB  VAL A 236     -13.088 -31.427  -3.207  1.00  8.29           C
ATOM   1855  CG1 VAL A 236     -12.604 -32.738  -3.900  1.00  9.52           C
ATOM   1856  CG2 VAL A 236     -12.217 -31.106  -1.990  1.00  9.19           C
ATOM   1857  N   ILE A 237     -15.099 -30.639  -5.354  1.00  7.55           N
ATOM   1858  CA  ILE A 237     -15.903 -30.934  -6.551  1.00  8.35           C
ATOM   1859  C   ILE A 237     -15.723 -29.838  -7.592  1.00  8.45           C
ATOM   1860  O   ILE A 237     -15.509 -30.094  -8.781  1.00  9.51           O
ATOM   1861  CB  ILE A 237     -17.380 -31.084  -6.146  1.00  8.90           C
ATOM   1862  CG1 ILE A 237     -17.503 -32.225  -5.142  1.00 11.21           C
ATOM   1863  CG2 ILE A 237     -18.236 -31.297  -7.414  1.00 11.86           C
ATOM   1864  CD1 ILE A 237     -18.990 -32.459  -4.785  1.00 16.58           C
ATOM   1865  N   TYR A 238     -15.784 -28.577  -7.138  1.00  8.22           N
ATOM   1866  CA  TYR A 238     -15.506 -27.471  -8.038  1.00  8.10           C
ATOM   1867  C   TYR A 238     -14.133 -27.610  -8.712  1.00  7.53           C
ATOM   1868  O   TYR A 238     -14.013 -27.408  -9.926  1.00  9.85           O
ATOM   1869  CB  TYR A 238     -15.597 -26.202  -7.221  1.00  7.93           C
ATOM   1870  CG  TYR A 238     -15.195 -24.938  -7.894  1.00  8.89           C
ATOM   1871  CD1 TYR A 238     -16.120 -24.250  -8.678  1.00  9.61           C
ATOM   1872  CD2 TYR A 238     -13.948 -24.429  -7.680  1.00  8.79           C
ATOM   1873  CE1 TYR A 238     -15.761 -23.060  -9.275  1.00 11.07           C
ATOM   1874  CE2 TYR A 238     -13.573 -23.232  -8.245  1.00  8.36           C
ATOM   1875  CZ  TYR A 238     -14.518 -22.562  -9.006  1.00 10.34           C
ATOM   1876  OH  TYR A 238     -14.167 -21.388  -9.574  1.00 12.60           O
ATOM   1877  N   GLY A 239     -13.074 -27.898  -7.925  1.00  8.08           N
ATOM   1878  CA  GLY A 239     -11.749 -27.980  -8.515  1.00  8.09           C
ATOM   1879  C   GLY A 239     -11.690 -29.101  -9.539  1.00 10.03           C
ATOM   1880  O   GLY A 239     -11.007 -28.994 -10.547  1.00  9.46           O
ATOM   1881  N   LEU A 240     -12.398 -30.214  -9.271  1.00  7.96           N
ATOM   1882  CA  LEU A 240     -12.410 -31.291 -10.257  1.00 10.13           C
ATOM   1883  C   LEU A 240     -13.046 -30.820 -11.548  1.00 10.27           C
ATOM   1884  O   LEU A 240     -12.557 -31.145 -12.636  1.00 10.35           O
ATOM   1885  CB  LEU A 240     -13.178 -32.493  -9.723  1.00 10.99           C
ATOM   1886  CG  LEU A 240     -12.455 -33.142  -8.544  1.00 12.96           C
ATOM   1887  CD1 LEU A 240     -13.401 -34.163  -7.821  1.00 16.36           C
ATOM   1888  CD2 LEU A 240     -11.175 -33.781  -9.061  1.00 11.95           C
ATOM   1889  N   MET A 241     -14.153 -30.046 -11.454  1.00  9.24           N
ATOM   1890  CA  MET A 241     -14.778 -29.566 -12.685  1.00 10.91           C
ATOM   1891  C   MET A 241     -13.868 -28.594 -13.423  1.00 11.58           C
ATOM   1892  O   MET A 241     -13.763 -28.660 -14.654  1.00 10.32           O
ATOM   1893  CB  MET A 241     -16.119 -28.877 -12.376  1.00 10.22           C
ATOM   1894  CG  MET A 241     -16.997 -29.826 -11.656  1.00 14.80           C
ATOM   1895  SD  MET A 241     -18.679 -29.192 -11.675  1.00 29.92           S
ATOM   1896  CE  MET A 241     -19.113 -29.483 -13.398  1.00 24.32           C
ATOM   1897  N   ILE A 242     -13.217 -27.671 -12.689  1.00  9.65           N
ATOM   1898  CA  ILE A 242     -12.262 -26.736 -13.297  1.00  9.61           C
ATOM   1899  C   ILE A 242     -11.148 -27.498 -14.003  1.00 11.29           C
ATOM   1900  O   ILE A 242     -10.755 -27.158 -15.126  1.00 11.09           O
ATOM   1901  CB  ILE A 242     -11.684 -25.783 -12.233  1.00  8.97           C
ATOM   1902  CG1 ILE A 242     -12.812 -24.887 -11.634  1.00 10.81           C
ATOM   1903  CG2 ILE A 242     -10.509 -24.958 -12.821  1.00  9.59           C
ATOM   1904  CD1 ILE A 242     -13.415 -23.897 -12.617  1.00 12.06           C
ATOM   1905  N   THR A 243     -10.608 -28.515 -13.339  1.00  9.21           N
ATOM   1906  CA  THR A 243      -9.509 -29.287 -13.933  1.00 10.56           C
ATOM   1907  C   THR A 243      -9.979 -30.026 -15.180  1.00 12.28           C
ATOM   1908  O   THR A 243      -9.252 -30.070 -16.182  1.00 12.10           O
ATOM   1909  CB  THR A 243      -8.958 -30.257 -12.877  1.00 13.91           C
ATOM   1910  OG1 THR A 243      -8.362 -29.469 -11.830  1.00 18.90           O
ATOM   1911  CG2 THR A 243      -7.929 -31.210 -13.483  1.00 16.56           C
ATOM   1912  N   TYR A 244     -11.200 -30.587 -15.139  1.00 10.68           N
ATOM   1913  CA  TYR A 244     -11.763 -31.236 -16.325  1.00 13.31           C
ATOM   1914  C   TYR A 244     -11.854 -30.235 -17.475  1.00 12.87           C
ATOM   1915  O   TYR A 244     -11.443 -30.541 -18.614  1.00 12.45           O
ATOM   1916  CB  TYR A 244     -13.147 -31.845 -15.999  1.00 12.50           C
ATOM   1917  CG  TYR A 244     -13.830 -32.180 -17.301  1.00 14.89           C
ATOM   1918  CD1 TYR A 244     -13.413 -33.276 -18.020  1.00 21.85           C
ATOM   1919  CD2 TYR A 244     -14.774 -31.331 -17.855  1.00 16.74           C
ATOM   1920  CE1 TYR A 244     -13.979 -33.561 -19.250  1.00 24.92           C
ATOM   1921  CE2 TYR A 244     -15.347 -31.603 -19.072  1.00 21.50           C
ATOM   1922  CZ  TYR A 244     -14.944 -32.727 -19.759  1.00 26.71           C
ATOM   1923  OH  TYR A 244     -15.493 -33.006 -20.997  1.00 30.28           O
ATOM   1924  N   ILE A 245     -12.340 -29.016 -17.187  1.00 10.14           N
ATOM   1925  CA  ILE A 245     -12.463 -27.990 -18.219  1.00  9.41           C
ATOM   1926  C   ILE A 245     -11.084 -27.590 -18.738  1.00 13.57           C
ATOM   1927  O   ILE A 245     -10.899 -27.370 -19.945  1.00 11.45           O
ATOM   1928  CB  ILE A 245     -13.237 -26.771 -17.671  1.00 10.76           C
ATOM   1929  CG1 ILE A 245     -14.724 -27.145 -17.419  1.00 12.62           C
ATOM   1930  CG2 ILE A 245     -13.078 -25.544 -18.592  1.00 10.82           C
ATOM   1931  CD1 ILE A 245     -15.486 -25.989 -16.681  1.00 13.29           C
ATOM   1932  N   ALA A 246     -10.101 -27.484 -17.836  1.00  9.58           N
ATOM   1933  CA  ALA A 246      -8.754 -27.098 -18.269  1.00  9.46           C
ATOM   1934  C   ALA A 246      -8.165 -28.158 -19.199  1.00 10.24           C
ATOM   1935  O   ALA A 246      -7.533 -27.830 -20.216  1.00 13.98           O
ATOM   1936  CB  ALA A 246      -7.842 -26.882 -17.035  1.00 10.77           C
ATOM   1937  N   ILE A 247      -8.344 -29.431 -18.848  1.00  9.02           N
ATOM   1938  CA  ILE A 247      -7.740 -30.500 -19.658  1.00  9.62           C
ATOM   1939  C   ILE A 247      -8.460 -30.625 -20.995  1.00 13.07           C
ATOM   1940  O   ILE A 247      -7.826 -30.760 -22.050  1.00 14.48           O
ATOM   1941  CB  ILE A 247      -7.768 -31.827 -18.904  1.00 14.51           C
ATOM   1942  CG1 ILE A 247      -6.826 -31.761 -17.700  1.00 18.85           C
ATOM   1943  CG2 ILE A 247      -7.247 -32.954 -19.817  1.00 18.82           C
ATOM   1944  CD1 ILE A 247      -6.883 -33.043 -16.918  1.00 24.40           C
ATOM   1945  N   GLN A 248      -9.785 -30.492 -20.978  1.00 11.92           N
ATOM   1946  CA  GLN A 248     -10.563 -30.583 -22.212  1.00 10.35           C
ATOM   1947  C   GLN A 248     -10.205 -29.449 -23.158  1.00 13.21           C
ATOM   1948  O   GLN A 248     -10.050 -29.665 -24.365  1.00 14.73           O
ATOM   1949  CB  GLN A 248     -12.067 -30.561 -21.900  1.00 12.20           C
ATOM   1950  CG  GLN A 248     -12.954 -30.813 -23.135  1.00 19.23           C
ATOM   1951  CD  GLN A 248     -12.651 -32.195 -23.724  1.00 20.25           C
ATOM   1952  OE1 GLN A 248     -12.886 -33.205 -23.088  1.00 29.60           O
ATOM   1953  NE2 GLN A 248     -12.043 -32.218 -24.889  1.00 31.68           N
ATOM   1954  N   GLN A 249     -10.084 -28.216 -22.640  1.00  9.51           N
ATOM   1955  CA  GLN A 249      -9.706 -27.125 -23.519  1.00 11.23           C
ATOM   1956  C   GLN A 249      -8.264 -27.294 -24.008  1.00 13.58           C
ATOM   1957  O   GLN A 249      -7.936 -26.923 -25.147  1.00 13.00           O
ATOM   1958  CB  GLN A 249      -9.878 -25.783 -22.832  1.00 12.72           C
ATOM   1959  CG  GLN A 249     -11.355 -25.415 -22.712  1.00 10.40           C
ATOM   1960  CD  GLN A 249     -11.489 -23.976 -22.391  1.00 13.83           C
ATOM   1961  OE1 GLN A 249     -11.868 -23.188 -23.254  1.00 15.22           O
ATOM   1962  NE2 GLN A 249     -11.250 -23.611 -21.117  1.00 12.61           N
ATOM   1963  N   SER A 250      -7.396 -27.823 -23.136  1.00 11.56           N
ATOM   1964  CA  SER A 250      -6.027 -28.120 -23.529  1.00 10.97           C
ATOM   1965  C   SER A 250      -6.015 -29.077 -24.717  1.00 11.92           C
ATOM   1966  O   SER A 250      -5.271 -28.865 -25.679  1.00 14.12           O
ATOM   1967  CB  SER A 250      -5.279 -28.730 -22.354  1.00 11.58           C
ATOM   1968  OG  SER A 250      -5.129 -27.751 -21.315  1.00 11.02           O
ATOM   1969  N   ALA A 251      -6.822 -30.131 -24.654  1.00 12.17           N
ATOM   1970  CA  ALA A 251      -6.791 -31.117 -25.738  1.00 15.56           C
ATOM   1971  C   ALA A 251      -7.321 -30.506 -27.022  1.00 17.58           C
ATOM   1972  O   ALA A 251      -6.704 -30.618 -28.090  1.00 16.45           O
ATOM   1973  CB  ALA A 251      -7.605 -32.351 -25.347  1.00 15.50           C
ATOM   1974  N   ALA A 252      -8.415 -29.780 -26.909  1.00 16.19           N
ATOM   1975  CA  ALA A 252      -8.989 -29.135 -28.088  1.00 18.01           C
ATOM   1976  C   ALA A 252      -8.057 -28.087 -28.682  1.00 19.59           C
ATOM   1977  O   ALA A 252      -8.121 -27.820 -29.890  1.00 20.92           O
ATOM   1978  CB  ALA A 252     -10.343 -28.516 -27.713  1.00 17.83           C
ATOM   1979  N   ALA A 253      -7.185 -27.467 -27.885  1.00 17.05           N
ATOM   1980  CA  ALA A 253      -6.211 -26.534 -28.428  1.00 19.27           C
ATOM   1981  C   ALA A 253      -4.938 -27.208 -28.939  1.00 21.00           C
ATOM   1982  O   ALA A 253      -3.991 -26.500 -29.299  1.00 23.62           O
ATOM   1983  CB  ALA A 253      -5.814 -25.481 -27.387  1.00 22.16           C
ATOM   1984  N   GLY A 254      -4.857 -28.527 -28.919  1.00 19.61           N
ATOM   1985  CA  GLY A 254      -3.727 -29.230 -29.502  1.00 16.88           C
ATOM   1986  C   GLY A 254      -2.614 -29.635 -28.554  1.00 22.20           C
ATOM   1987  O   GLY A 254      -1.556 -30.073 -29.031  1.00 19.66           O
ATOM   1988  N   TYR A 255      -2.812 -29.513 -27.232  1.00 14.75           N
ATOM   1989  CA  TYR A 255      -1.789 -29.938 -26.269  1.00 14.50           C
ATOM   1990  C   TYR A 255      -1.760 -31.450 -26.236  1.00 15.24           C
ATOM   1991  O   TYR A 255      -2.705 -32.110 -25.791  1.00 14.70           O
ATOM   1992  CB  TYR A 255      -2.063 -29.337 -24.889  1.00 12.78           C
ATOM   1993  CG  TYR A 255      -0.904 -29.488 -23.935  1.00 14.66           C
ATOM   1994  CD1 TYR A 255       0.365 -28.958 -24.242  1.00 13.90           C
ATOM   1995  CD2 TYR A 255      -1.062 -30.199 -22.742  1.00 13.91           C
ATOM   1996  CE1 TYR A 255       1.426 -29.116 -23.371  1.00 14.48           C
ATOM   1997  CE2 TYR A 255      -0.030 -30.367 -21.847  1.00 10.91           C
ATOM   1998  CZ  TYR A 255       1.241 -29.805 -22.176  1.00 15.43           C
ATOM   1999  OH  TYR A 255       2.316 -29.969 -21.319  1.00 16.79           O
ATOM   2000  N   VAL A 256      -0.679 -32.037 -26.771  1.00 16.18           N
ATOM   2001  CA  VAL A 256      -0.650 -33.492 -26.940  1.00 14.17           C
ATOM   2002  C   VAL A 256      -0.779 -34.232 -25.617  1.00 14.30           C
ATOM   2003  O   VAL A 256      -1.537 -35.196 -25.560  1.00 19.23           O
ATOM   2004  CB  VAL A 256       0.576 -33.902 -27.775  1.00 20.41           C
ATOM   2005  CG1 VAL A 256       0.780 -35.406 -27.744  1.00 24.98           C
ATOM   2006  CG2 VAL A 256       0.319 -33.479 -29.197  1.00 17.88           C
ATOM   2007  N   PRO A 257      -0.107 -33.861 -24.532  1.00 14.77           N
ATOM   2008  CA  PRO A 257      -0.335 -34.612 -23.277  1.00 16.80           C
ATOM   2009  C   PRO A 257      -1.795 -34.643 -22.854  1.00 15.29           C
ATOM   2010  O   PRO A 257      -2.243 -35.639 -22.286  1.00 16.68           O
ATOM   2011  CB  PRO A 257       0.527 -33.869 -22.242  1.00 15.15           C
ATOM   2012  CG  PRO A 257       1.696 -33.315 -23.063  1.00 14.41           C
ATOM   2013  CD  PRO A 257       0.985 -32.884 -24.388  1.00 14.71           C
ATOM   2014  N   ALA A 258      -2.551 -33.582 -23.109  1.00 14.70           N
ATOM   2015  CA  ALA A 258      -3.954 -33.619 -22.708  1.00 15.06           C
ATOM   2016  C   ALA A 258      -4.758 -34.532 -23.627  1.00 17.57           C
ATOM   2017  O   ALA A 258      -5.680 -35.212 -23.183  1.00 20.39           O
ATOM   2018  CB  ALA A 258      -4.544 -32.215 -22.738  1.00 14.63           C
ATOM   2019  N   GLN A 259      -4.443 -34.520 -24.923  1.00 17.30           N
ATOM   2020  CA  GLN A 259      -5.119 -35.424 -25.839  1.00 17.89           C
ATOM   2021  C   GLN A 259      -4.864 -36.866 -25.434  1.00 24.02           C
ATOM   2022  O   GLN A 259      -5.797 -37.678 -25.366  1.00 25.28           O
ATOM   2023  CB  GLN A 259      -4.636 -35.154 -27.256  1.00 15.45           C
ATOM   2024  CG  GLN A 259      -5.049 -33.812 -27.783  1.00 17.87           C
ATOM   2025  CD  GLN A 259      -4.413 -33.489 -29.124  1.00 22.38           C
ATOM   2026  OE1 GLN A 259      -3.414 -34.089 -29.506  1.00 23.83           O
ATOM   2027  NE2 GLN A 259      -4.983 -32.538 -29.832  1.00 26.09           N
ATOM   2028  N   GLN A 260      -3.611 -37.181 -25.083  1.00 21.79           N
ATOM   2029  CA  GLN A 260      -3.258 -38.542 -24.696  1.00 27.74           C
ATOM   2030  C   GLN A 260      -3.862 -38.908 -23.353  1.00 30.41           C
ATOM   2031  O   GLN A 260      -4.302 -40.046 -23.154  1.00 35.29           O
ATOM   2032  CB  GLN A 260      -1.743 -38.694 -24.650  1.00 31.66           C
ATOM   2033  CG  GLN A 260      -1.104 -38.544 -26.010  1.00 29.85           C
ATOM   2034  CD  GLN A 260       0.390 -38.810 -25.974  1.00 39.72           C
ATOM   2035  OE1 GLN A 260       0.968 -39.056 -24.913  1.00 46.37           O
ATOM   2036  NE2 GLN A 260       1.022 -38.782 -27.143  1.00 46.10           N
ATOM   2037  N   ALA A 261      -3.923 -37.960 -22.416  1.00 25.11           N
ATOM   2038  CA  ALA A 261      -4.545 -38.275 -21.134  1.00 27.70           C
ATOM   2039  C   ALA A 261      -6.012 -38.631 -21.313  1.00 33.32           C
ATOM   2040  O   ALA A 261      -6.491 -39.633 -20.767  1.00 35.14           O
ATOM   2041  CB  ALA A 261      -4.398 -37.104 -20.150  1.00 26.07           C
ATOM   2042  N   LEU A 262      -6.747 -37.808 -22.061  1.00 28.74           N
ATOM   2043  CA  LEU A 262      -8.166 -38.069 -22.258  1.00 31.77           C
ATOM   2044  C   LEU A 262      -8.372 -39.356 -23.047  1.00 38.51           C
ATOM   2045  O   LEU A 262      -9.277 -40.135 -22.739  1.00 40.11           O
ATOM   2046  CB  LEU A 262      -8.833 -36.873 -22.951  1.00 25.43           C
ATOM   2047  CG  LEU A 262      -9.012 -35.643 -22.036  1.00 26.62           C
ATOM   2048  CD1 LEU A 262      -9.634 -34.455 -22.767  1.00 24.86           C
ATOM   2049  CD2 LEU A 262      -9.857 -36.002 -20.837  1.00 30.47           C
ATOM   2050  N   GLY A 263      -7.516 -39.616 -24.039  1.00 37.07           N
ATOM   2051  CA  GLY A 263      -7.640 -40.846 -24.808  1.00 36.88           C
ATOM   2052  C   GLY A 263      -7.453 -42.085 -23.956  1.00 44.46           C
ATOM   2053  O   GLY A 263      -8.128 -43.100 -24.157  1.00 49.68           O
ATOM   2054  N   ARG A 264      -6.547 -42.015 -22.983  1.00 45.71           N
ATOM   2055  CA  ARG A 264      -6.324 -43.116 -22.054  1.00 47.89           C
ATOM   2056  C   ARG A 264      -7.551 -43.459 -21.220  1.00 50.00           C
ATOM   2057  O   ARG A 264      -7.520 -44.467 -20.506  1.00 55.97           O
ATOM   2058  CB  ARG A 264      -5.171 -42.772 -21.121  1.00 47.74           C
ATOM   2059  CG  ARG A 264      -4.099 -43.816 -21.039  1.00 51.43           C
ATOM   2060  CD  ARG A 264      -3.136 -43.451 -19.925  1.00 56.10           C
ATOM   2061  NE  ARG A 264      -2.179 -42.446 -20.382  1.00 56.66           N
ATOM   2062  CZ  ARG A 264      -2.040 -41.222 -19.870  1.00 47.84           C
ATOM   2063  NH1 ARG A 264      -2.793 -40.817 -18.832  1.00 44.72           N
ATOM   2064  NH2 ARG A 264      -1.124 -40.410 -20.403  1.00 38.80           N
ATOM   2065  N   ILE A 265      -8.610 -42.650 -21.266  1.00 50.17           N
ATOM   2066  CA  ILE A 265      -9.831 -42.939 -20.516  1.00 49.62           C
ATOM   2067  C   ILE A 265     -11.062 -42.823 -21.415  1.00 49.68           C
ATOM   2068  O   ILE A 265     -10.966 -42.996 -22.633  1.00 48.01           O
ATOM   2069  CB  ILE A 265      -9.968 -42.019 -19.288  1.00 47.90           C
ATOM   2070  CG1 ILE A 265     -10.091 -40.559 -19.710  1.00 46.94           C
ATOM   2071  CG2 ILE A 265      -8.783 -42.178 -18.352  1.00 49.71           C
ATOM   2072  CD1 ILE A 265     -10.597 -39.681 -18.603  1.00 45.50           C
TER
HETATM 2073 CL    CL B   1     -11.065 -22.406   3.254  0.93 14.74          Cl
HETATM 2074 CL    CL B   2      -0.896 -23.186 -23.828  0.79 31.93          Cl
HETATM 2075  C1  RET C 235     -20.536 -14.972   5.285  1.00  8.75           C
HETATM 2076  C10 RET C 235     -17.913 -18.075   2.032  1.00  8.10           C
HETATM 2077  C11 RET C 235     -17.369 -19.117   1.058  1.00  7.90           C
HETATM 2078  C12 RET C 235     -16.192 -19.669   1.477  1.00  7.44           C
HETATM 2079  C13 RET C 235     -15.707 -20.825   0.587  1.00  8.99           C
HETATM 2080  C14 RET C 235     -14.774 -21.521   1.259  1.00  8.14           C
HETATM 2081  C15 RET C 235     -14.110 -22.754   0.658  1.00  6.70           C
HETATM 2082  C16 RET C 235     -19.134 -14.381   5.148  1.00 10.69           C
HETATM 2083  C17 RET C 235     -20.613 -16.404   5.931  1.00  9.03           C
HETATM 2084  C18 RET C 235     -22.874 -14.262   2.113  1.00 10.81           C
HETATM 2085  C19 RET C 235     -19.770 -17.359   0.406  1.00  7.48           C
HETATM 2086  C2  RET C 235     -21.475 -14.057   6.359  1.00  9.91           C
HETATM 2087  C20 RET C 235     -16.255 -21.186  -0.812  1.00  7.24           C
HETATM 2088  C3  RET C 235     -23.011 -14.183   5.964  1.00 10.13           C
HETATM 2089  C4  RET C 235     -23.162 -13.631   4.582  1.00 11.29           C
HETATM 2090  C5  RET C 235     -22.389 -14.321   3.593  1.00  9.90           C
HETATM 2091  C6  RET C 235     -21.286 -14.932   3.829  1.00  8.11           C
HETATM 2092  C7  RET C 235     -20.649 -15.840   2.715  1.00  6.92           C
HETATM 2093  C8  RET C 235     -19.463 -16.446   2.865  1.00  7.92           C
HETATM 2094  C9  RET C 235     -19.026 -17.337   1.733  1.00  7.34           C
HETATM 2095  C1  OLA D   1     -23.636  -1.597  14.353  0.94 28.73           C
HETATM 2096  C10 OLA D   1     -20.334  -0.699   4.717  0.89 36.91           C
HETATM 2097  C11 OLA D   1     -18.944  -1.133   5.116  0.73 40.55           C
HETATM 2098  C12 OLA D   1     -18.086  -1.318   3.873  0.87 42.09           C
HETATM 2099  C2  OLA D   1     -22.743  -1.615  13.159  0.94 31.44           C
HETATM 2100  C3  OLA D   1     -23.510  -2.136  11.951  0.93 29.55           C
HETATM 2101  C4  OLA D   1     -22.943  -1.438  10.729  0.99 27.95           C
HETATM 2102  C5  OLA D   1     -23.299  -2.225   9.477  1.00 28.80           C
HETATM 2103  C6  OLA D   1     -23.710  -1.277   8.360  0.55 24.39           C
HETATM 2104  C7  OLA D   1     -22.588  -0.339   7.895  0.85 31.35           C
HETATM 2105  C8  OLA D   1     -21.560  -1.047   7.011  0.38 31.33           C
HETATM 2106  C9  OLA D   1     -21.295  -0.248   5.747  0.69 30.67           C
HETATM 2107  O1  OLA D   1     -23.398  -0.861  15.355  0.77 40.24           O
HETATM 2108  O2  OLA D   1     -24.633  -2.360  14.348  0.47 33.51           O
HETATM 2109  C1  OLA D   2     -25.102 -37.229  16.778  0.94 34.08           C
HETATM 2110  C10 OLA D   2     -22.734 -38.340   7.048  0.81 32.79           C
HETATM 2111  C11 OLA D   2     -22.136 -36.958   6.848  0.23 28.90           C
HETATM 2112  C12 OLA D   2     -20.762 -36.970   6.138  0.79 29.18           C
HETATM 2113  C13 OLA D   2     -20.551 -35.626   5.426  1.00 28.08           C
HETATM 2114  C14 OLA D   2     -20.157 -35.843   3.977  1.00 34.62           C
HETATM 2115  C15 OLA D   2     -20.151 -34.560   3.164  0.98 32.06           C
HETATM 2116  C16 OLA D   2     -20.793 -34.877   1.820  0.99 31.57           C
HETATM 2117  C17 OLA D   2     -20.420 -33.860   0.744  0.79 24.17           C
HETATM 2118  C18 OLA D   2     -21.225 -34.072  -0.545  1.00 36.07           C
HETATM 2119  C2  OLA D   2     -25.525 -36.910  15.351  0.86 32.02           C
HETATM 2120  C3  OLA D   2     -25.463 -38.173  14.499  1.00 30.23           C
HETATM 2121  C4  OLA D   2     -25.221 -37.849  13.038  0.89 28.02           C
HETATM 2122  C5  OLA D   2     -25.613 -38.981  12.091  1.00 27.49           C
HETATM 2123  C6  OLA D   2     -24.685 -39.056  10.894  1.00 29.49           C
HETATM 2124  C7  OLA D   2     -25.432 -38.831   9.590  1.00 27.12           C
HETATM 2125  C8  OLA D   2     -24.729 -37.836   8.695  0.95 27.20           C
HETATM 2126  C9  OLA D   2     -24.139 -38.552   7.492  0.63 33.97           C
HETATM 2127  O1  OLA D   2     -25.728 -36.801  17.776  0.55 31.98           O
HETATM 2128  O2  OLA D   2     -24.123 -37.966  17.010  0.52 37.21           O
HETATM 2129  C1  OLA D   3     -18.060 -34.494 -17.949  0.70 33.66           C
HETATM 2130  C10 OLA D   3     -18.713 -35.942  -8.451  0.99 36.42           C
HETATM 2131  C11 OLA D   3     -19.853 -35.179  -7.834  0.77 32.14           C
HETATM 2132  C12 OLA D   3     -20.849 -36.145  -7.162  0.53 30.09           C
HETATM 2133  C13 OLA D   3     -21.912 -36.731  -8.102  0.36 31.76           C
HETATM 2134  C14 OLA D   3     -23.209 -37.164  -7.383  0.68 23.70           C
HETATM 2135  C15 OLA D   3     -23.020 -37.829  -6.017  0.95 26.93           C
HETATM 2136  C16 OLA D   3     -24.292 -38.666  -5.808  0.48 24.02           C
HETATM 2137  C2  OLA D   3     -17.515 -34.647 -16.544  0.99 34.53           C
HETATM 2138  C3  OLA D   3     -17.772 -33.379 -15.749  0.97 34.08           C
HETATM 2139  C4  OLA D   3     -16.719 -33.203 -14.648  0.69 30.47           C
HETATM 2140  C5  OLA D   3     -16.694 -34.311 -13.597  0.95 38.32           C
HETATM 2141  C6  OLA D   3     -16.314 -33.721 -12.238  0.87 30.38           C
HETATM 2142  C7  OLA D   3     -16.393 -34.736 -11.097  0.85 36.57           C
HETATM 2143  C8  OLA D   3     -17.417 -34.293 -10.058  1.00 32.71           C
HETATM 2144  C9  OLA D   3     -17.474 -35.309  -8.937  0.71 35.41           C
HETATM 2145  O1  OLA D   3     -18.057 -35.450 -18.753  0.67 38.51           O
HETATM 2146  O2  OLA D   3     -18.521 -33.412 -18.359  0.58 33.50           O
HETATM 2147  C1  OLA D   5       4.635 -36.097 -10.435  0.59 36.80           C
HETATM 2148  C10 OLA D   5       2.061 -38.357  -0.978  0.82 30.77           C
HETATM 2149  C2  OLA D   5       4.867 -36.998  -9.256  0.89 35.14           C
HETATM 2150  C3  OLA D   5       3.766 -36.749  -8.236  1.00 34.50           C
HETATM 2151  C4  OLA D   5       4.275 -37.219  -6.886  1.00 36.48           C
HETATM 2152  C5  OLA D   5       3.071 -37.527  -6.021  0.88 36.90           C
HETATM 2153  C6  OLA D   5       3.402 -37.114  -4.604  1.00 31.40           C
HETATM 2154  C7  OLA D   5       4.301 -38.164  -3.995  0.98 34.76           C
HETATM 2155  C8  OLA D   5       4.091 -38.234  -2.498  1.00 29.23           C
HETATM 2156  C9  OLA D   5       2.747 -38.832  -2.184  1.00 34.26           C
HETATM 2157  O1  OLA D   5       3.570 -36.197 -11.104  0.48 35.41           O
HETATM 2158  O2  OLA D   5       5.504 -35.254 -10.759  0.62 37.54           O
HETATM 2159  C1  OLA D   6     -11.041 -38.495  -8.630  0.70 41.65           C
HETATM 2160  C10 OLA D   6     -10.854 -40.507  -0.239  0.74 47.60           C
HETATM 2161  C11 OLA D   6      -9.548 -40.152   0.439  0.54 42.78           C
HETATM 2162  C12 OLA D   6      -9.411 -40.804   1.818  0.79 45.16           C
HETATM 2163  C13 OLA D   6     -10.011 -39.917   2.907  0.84 39.45           C
HETATM 2164  C14 OLA D   6      -9.304 -40.151   4.242  0.61 38.94           C
HETATM 2165  C15 OLA D   6     -10.246 -39.876   5.412  0.75 32.69           C
HETATM 2166  C16 OLA D   6      -9.539 -40.076   6.760  0.58 37.20           C
HETATM 2167  C17 OLA D   6      -8.641 -38.891   7.133  0.59 32.15           C
HETATM 2168  C18 OLA D   6      -7.248 -39.342   7.574  0.93 36.46           C
HETATM 2169  C2  OLA D   6      -9.837 -38.294  -7.726  0.95 36.50           C
HETATM 2170  C3  OLA D   6      -9.986 -37.019  -6.898  0.71 35.80           C
HETATM 2171  C4  OLA D   6      -9.734 -37.213  -5.401  0.98 36.01           C
HETATM 2172  C5  OLA D   6     -11.006 -37.664  -4.695  0.88 41.96           C
HETATM 2173  C6  OLA D   6     -11.327 -36.786  -3.489  0.88 33.90           C
HETATM 2174  C7  OLA D   6     -12.150 -37.567  -2.463  0.56 35.29           C
HETATM 2175  C8  OLA D   6     -11.291 -38.204  -1.359  0.45 36.30           C
HETATM 2176  C9  OLA D   6     -11.314 -39.723  -1.407  0.64 44.31           C
HETATM 2177  O1  OLA D   6     -10.920 -38.527  -9.881  0.69 47.57           O
HETATM 2178  O2  OLA D   6     -12.187 -38.648  -8.147  0.69 50.50           O
HETATM 2179  C10 OLA D   7      -6.130 -39.676  -5.731  0.54 35.76           C
HETATM 2180  C11 OLA D   7      -4.944 -39.297  -4.869  0.73 31.37           C
HETATM 2181  C6  OLA D   7      -3.165 -40.014  -9.727  0.92 39.94           C
HETATM 2182  C7  OLA D   7      -4.423 -40.525  -9.042  0.92 39.72           C
HETATM 2183  C8  OLA D   7      -4.433 -40.141  -7.571  0.88 37.92           C
HETATM 2184  C9  OLA D   7      -5.833 -40.307  -7.029  0.73 38.61           C
HETATM 2185  C10 OLA D   8      -9.984 -34.926 -15.881  0.84 28.56           C
HETATM 2186  C11 OLA D   8     -11.097 -35.585 -15.114  0.75 34.34           C
HETATM 2187  C12 OLA D   8     -11.554 -34.678 -13.977  0.75 27.72           C
HETATM 2188  C13 OLA D   8     -12.719 -35.385 -13.284  0.73 33.29           C
HETATM 2189  C14 OLA D   8     -12.189 -36.650 -12.618  0.74 33.74           C
HETATM 2190  C6  OLA D   8      -6.059 -38.090 -16.275  0.93 34.01           C
HETATM 2191  C7  OLA D   8      -7.294 -37.469 -16.906  1.00 35.19           C
HETATM 2192  C8  OLA D   8      -8.149 -36.756 -15.869  1.00 32.77           C
HETATM 2193  C9  OLA D   8      -9.046 -35.796 -16.603  0.94 32.33           C
HETATM 2194  O   HOH S   1     -18.422 -26.422  28.144  1.00 14.50           O
HETATM 2195  O   HOH S   2     -14.008 -23.121   5.050  1.00 13.09           O
HETATM 2196  O   HOH S   3     -20.025 -18.121  11.615  1.00 16.72           O
HETATM 2197  O   HOH S   4     -10.275 -25.792  -6.308  1.00 11.09           O
HETATM 2198  O   HOH S   5     -24.810 -27.594  27.637  0.92 22.48           O
HETATM 2199  O   HOH S   6     -18.836 -18.108  14.218  1.00 14.86           O
HETATM 2200  O   HOH S   7     -16.291 -22.845  -5.669  0.97 13.25           O
HETATM 2201  O   HOH S   8     -15.313 -23.150  22.497  1.00 20.60           O
HETATM 2202  O   HOH S   9     -10.193 -22.966  16.993  1.00 22.76           O
HETATM 2203  O   HOH S  10      -1.840 -20.864 -16.717  0.60 24.22           O
HETATM 2204  O   HOH S  11      -2.781 -27.166  10.572  0.81 17.38           O
HETATM 2205  O   HOH S  12      -8.313 -24.688  21.367  0.99 23.33           O
HETATM 2206  O   HOH S  13     -23.104 -39.669  23.430  0.89 20.36           O
HETATM 2207  O   HOH S  14     -20.285 -24.856  14.804  0.90 15.05           O
HETATM 2208  O   HOH S  15     -25.045  -8.403 -16.423  0.97 19.39           O
HETATM 2209  O   HOH S  16     -21.559 -33.346  32.536  0.79 23.11           O
HETATM 2210  O   HOH S  17       2.138 -33.197 -12.800  0.98 19.83           O
HETATM 2211  O   HOH S  18     -20.208 -27.226  31.845  1.00 20.41           O
HETATM 2212  O   HOH S  19     -13.558 -26.729 -29.690  1.00 28.07           O
HETATM 2213  O   HOH S  20     -15.441 -28.240   7.278  0.95 14.73           O
HETATM 2214  O   HOH S  21     -20.996 -12.876  20.543  0.91 20.11           O
HETATM 2215  O   HOH S  22       3.373 -32.976 -19.869  0.94 18.66           O
HETATM 2216  O   HOH S  23      -7.808 -25.342  33.622  0.90 24.95           O
HETATM 2217  O   HOH S  24     -18.254 -24.926  25.623  0.79 17.45           O
HETATM 2218  O   HOH S  25      -4.774 -25.499  15.935  0.85 22.85           O
HETATM 2219  O   HOH S  26     -20.369 -39.838  17.188  0.84 28.67           O
HETATM 2220  O   HOH S  27      -8.648 -33.906  27.018  0.92 16.86           O
HETATM 2221  O   HOH S  28     -14.964 -30.908   7.476  0.60 17.68           O
HETATM 2222  O   HOH S  29      -5.765 -24.839  20.655  0.87 25.54           O
HETATM 2223  O   HOH S  30     -12.874 -25.236  32.682  0.72 17.59           O
HETATM 2224  O   HOH S  31     -14.660 -36.575  35.377  0.69 21.76           O
HETATM 2225  O   HOH S  32     -20.354 -18.972   7.929  0.39 17.49           O
HETATM 2226  O   HOH S  33     -24.868 -31.517  24.585  1.00 21.39           O
HETATM 2227  O   HOH S  34      -8.199 -27.154  32.586  0.48 21.80           O
HETATM 2228  O   HOH S  35     -10.833 -36.095  27.496  1.00 17.26           O
HETATM 2229  O   HOH S  36      -5.511 -31.908  21.389  0.89 20.86           O
HETATM 2230  O   HOH S  37      -8.620 -27.124 -10.938  0.53 16.79           O
HETATM 2231  O   HOH S  38     -27.064 -16.924  19.755  0.77 31.77           O
HETATM 2232  O   HOH S  39     -27.832 -31.627  22.698  0.57 26.77           O
HETATM 2233  O   HOH S  40     -34.446 -24.651  16.734  0.96 39.13           O
HETATM 2234  O   HOH S  41     -29.780  -8.162  19.469  0.77 25.30           O
HETATM 2235  O   HOH S  42     -17.884 -15.455  17.500  0.88 29.09           O
HETATM 2236  O   HOH S  43     -19.956 -30.798 -19.679  0.91 26.02           O
HETATM 2237  O   HOH S  44     -14.135  -6.353 -17.432  0.84 39.50           O
HETATM 2238  O   HOH S  45      -7.538 -26.258  27.001  0.68 24.26           O
HETATM 2239  O   HOH S  46     -21.531 -38.269  26.782  0.89 19.33           O
HETATM 2240  O   HOH S  47     -17.682 -19.958  15.859  0.81 20.88           O
HETATM 2241  O   HOH S  48      -8.498 -30.545  26.445  0.79 21.12           O
HETATM 2242  O   HOH S  49     -15.048 -24.893  12.184  0.86 20.63           O
HETATM 2243  O   HOH S  50     -27.576 -27.590  23.956  0.82 18.18           O
HETATM 2244  O   HOH S  51       1.678 -30.498 -27.385  0.91 24.98           O
HETATM 2245  O   HOH S  52     -18.898 -31.058  35.916  0.95 26.32           O
HETATM 2246  O   HOH S  53     -10.296 -34.159  24.215  0.92 23.07           O
HETATM 2247  O   HOH S  54     -10.040 -11.337 -22.109  0.90 29.76           O
HETATM 2248  O   HOH S  55     -10.265 -36.203  22.388  0.53 26.35           O
HETATM 2249  O   HOH S  56      -7.896 -22.770  13.558  0.85 27.37           O
HETATM 2250  O   HOH S  57     -12.572 -36.033  34.044  0.65 18.92           O
HETATM 2251  O   HOH S  58     -17.010 -25.406 -26.698  0.69 24.33           O
HETATM 2252  O   HOH S  59     -28.760 -11.310  21.067  0.57 28.47           O
HETATM 2253  O   HOH S  60      -7.208 -33.662  24.077  0.69 26.50           O
HETATM 2254  O   HOH S  61      -6.032 -33.608  18.083  0.67 20.72           O
HETATM 2255  O   HOH S  62     -14.153  -5.632 -15.407  0.74 36.67           O
HETATM 2256  O   HOH S  63     -21.073 -16.747 -24.541  0.61 24.87           O
HETATM 2257  O   HOH S  64      -2.396 -32.767 -32.093  0.62 34.04           O
HETATM 2258  O   HOH S  65     -18.840 -23.917  28.437  0.59 21.27           O
HETATM 2259  O   HOH S  66     -28.173 -15.419  -3.229  1.00 42.66           O
HETATM 2260  O   HOH S  67     -15.733  -2.848   7.612  1.00 47.32           O
HETATM 2261  O   HOH S  68     -18.215  -3.424 -10.798  1.00 37.61           O
HETATM 2262  O   HOH S  69     -15.125  -3.198   3.422  1.00 45.89           O
HETATM 2263  O   HOH S  70     -19.191 -40.257  14.378  0.81 39.21           O
HETATM 2264  O   HOH S  71     -23.461  -5.043  21.174  0.64 37.06           O
HETATM 2265  O   HOH S  72     -19.186  -4.547  20.532  0.61 42.67           O
HETATM 2266  O   HOH S  73     -15.591  -2.887   5.410  1.00 48.22           O
HETATM 2267  O   HOH S  74     -22.038 -30.187 -19.655  0.71 28.22           O
HETATM 2268  O   HOH S  75      -6.692 -29.647  28.791  1.00 33.09           O
HETATM 2269  O   HOH S  76     -21.498 -28.014  33.379  0.62 32.07           O
HETATM 2270  O   HOH S  77     -13.293 -38.057  18.987  0.45 26.01           O
HETATM 2271  O   HOH S  78     -19.636 -26.751  33.886  0.69 29.82           O
HETATM 2272  O   HOH S  79     -27.274 -16.826  -4.878  1.00 41.40           O
HETATM 2273  O   HOH S  80     -28.107 -21.684 -16.827  0.56 35.17           O
HETATM 2274  O   HOH S  81     -11.369 -37.546  24.545  0.62 30.32           O
HETATM 2275  O   HOH S  82     -27.377 -22.421 -20.103  0.86 38.16           O
HETATM 2276  O   HOH S  83      -3.538 -21.199   4.395  0.84 35.05           O
HETATM 2277  O   HOH S  84      -2.835 -19.527   3.490  0.94 43.56           O
HETATM 2278  O   HOH S  85     -13.750 -14.946  15.780  0.68 23.80           O
HETATM 2279  O   HOH S  86     -13.925  -3.873   1.223  1.00 41.48           O
HETATM 2280  O   HOH S  87     -13.018 -14.805 -22.416  0.86 35.82           O
HETATM 2281  O   HOH S  88      -3.527 -24.229  15.196  0.59 24.88           O
HETATM 2282  O   HOH S  89     -17.192  -4.803 -12.650  1.00 40.99           O
HETATM 2283  O   HOH S  90     -10.348 -20.081 -26.593  0.65 30.38           O
HETATM 2284  O   HOH S  91      -8.953 -32.618  25.067  1.00  2.16           O
HETATM 2285  O   HOH S  92      -8.617 -34.431  16.132  0.82 22.99           O
HETATM 2286  O   HOH S  93      -0.137 -27.585  10.215  0.52 20.15           O
HETATM 2287  O   HOH S  94      -4.386 -30.357  24.933  0.91 27.07           O
HETATM 2288  O   HOH S  95     -29.331 -19.260  -5.769  0.93 46.80           O
HETATM 2289  O   HOH S  96      -4.708 -22.230   5.846  0.59 22.40           O
HETATM 2290  O   HOH S  97     -25.518 -28.961  25.732  0.57 27.10           O
HETATM 2291  O   HOH S  98      -7.601 -28.700  31.308  0.51 23.25           O
HETATM 2292  O   HOH S  99      -1.180 -30.913 -31.644  0.67 22.59           O
HETATM 2293  O   HOH S 100      -1.956 -22.678  16.907  0.48 25.68           O
HETATM 2294  O   HOH S 101     -22.141 -25.007  29.559  0.90 32.26           O
HETATM 2295  O   HOH S 102     -21.765 -25.542  31.691  0.80 37.55           O
HETATM 2296  O   HOH S 103     -29.152 -21.358  -4.433  0.93 42.65           O
HETATM 2297  O   HOH S 104     -22.214 -16.856  12.683  1.00 12.43           O
HETATM 2298  O   HOH S 105      -6.957 -17.316 -19.513  0.75 22.90           O
HETATM 2299  O   HOH S 106      -0.184 -26.632 -12.217  0.41 22.82           O
END
